# Supplementary material for: Spatial Proteomics Reveals Distinct Protein Patterns in Cortical Migration Disorders Caused by LIN28A Overexpression and WNT Activation
Source: Mol Cell Proteomics. 2025 Jul 16;24(9):101037. doi: 10.1016/j.mcpro.2025.101037 (PMC12419088; doi:10.1016/j.mcpro.2025.101037)
Supplement: Supplementary Table 02 [file mmc2.xlsx]

## Sheet: Proteins
Protein FDR Confidence: Combined	Master	Accession	Gene Symbol	Description	Exp. q-value: Combined	Sum PEP Score	Coverage [%]	# Peptides	# PSMs	# Unique Peptides	# AAs	MW [kDa]	calc. pI	Score Sequest HT: Sequest HT	# Peptides (by Search Engine): Sequest HT	F1_library	F-1_library	F2_library	F-2_library	F3_library	F-3_library	F4_library	F5_library	F6_library	F7_library	F8_library	F9_library	F10_library	3022-B1-1	3022-B1-2	3022-B1-3	3022-B1-4	3022-B1-5	3022-B1-6	3022-B1-7	3022-B1-8	3022-B1-9	3022-B1-10	3022-B1-11	3022-B1-12	3022-B1-13	3022-B1-14	3022-B1-15	3022-B1-16	3022-B1-17	3022-B1-18	3022-B2-1	3022-B2-2	3022-B2-3
High	Master Protein	Q64524	H2bc21	Histone H2B type 2-E OS=Mus musculus OX=10090 GN=H2bc21 PE=1 SV=3	0	105.365	62	12	6915	0	126	14	10.32	14823.5	12
Checked	Protein Group ID	# Proteins	Found in Sample: F15: Sample	# Unique Peptides	# Peptides	# PSMs	Group Description	Found in Sample: F1: Sample	Found in Sample: F2: Sample	Found in Sample: F3: Sample	Found in Sample: F4: Sample	Found in Sample: F5: Sample	Found in Sample: F6: Sample	Found in Sample: F7: Sample	Found in Sample: F8: Sample	Found in Sample: F21: Sample	Found in Sample: F22: Sample	Found in Sample: F23: Sample	Found in Sample: F24: Sample	Found in Sample: F25: Sample	Found in Sample: F26: Sample	Found in Sample: F27: Sample	Found in Sample: F28: Sample	Found in Sample: F29: Sample	Found in Sample: F30: Sample	Found in Sample: F31: Sample	Found in Sample: F32: Sample	Found in Sample: F33: Sample	Found in Sample: F34: Sample	Found in Sample: F35: Sample	Found in Sample: F36: Sample	Found in Sample: F37: Sample	Found in Sample: F38: Sample	Found in Sample: F39: Sample	Found in Sample: F40: Sample	Found in Sample: F41: Sample	Found in Sample: F42: Sample	Found in Sample: F43: Sample	Found in Sample: F44: Sample	Found in Sample: F45: Sample	Found in Sample: F46: Sample	Found in Sample: F47: Sample	Found in Sample: F48: Sample	Found in Sample: F49: Sample	Found in Sample: F50: Sample	Found in Sample: F51: Sample	Found in Sample: F52: Sample	Found in Sample: F53: Sample	Found in Sample: F54: Sample
FALSE	974	1	n/a	0	12	6915	[Master Protein] Histone H2B type 2-E OS=Mus musculus OX=10090 GN=H2bc21 PE=1 SV=3	n/a	n/a	n/a	n/a	n/a	n/a	n/a	n/a	n/a	n/a	n/a	n/a	n/a	n/a	n/a	n/a	n/a	n/a	n/a	n/a	n/a	n/a	n/a	n/a	n/a	n/a	n/a	n/a	n/a	n/a	n/a	n/a	n/a	n/a	n/a	n/a	n/a	n/a	n/a	n/a	n/a	n/a
High	Master Protein	O35945	Aldh1a7	Aldehyde dehydrogenase, cytosolic 1 OS=Mus musculus OX=10090 GN=Aldh1a7 PE=1 SV=1	0	14.767	12	5	56	1	501	54.6	7.71	100.32	5
Checked	Protein Group ID	# Proteins	Found in Sample: F15: Sample	# Unique Peptides	# Peptides	# PSMs	Group Description	Found in Sample: F1: Sample	Found in Sample: F2: Sample	Found in Sample: F3: Sample	Found in Sample: F4: Sample	Found in Sample: F5: Sample	Found in Sample: F6: Sample	Found in Sample: F7: Sample	Found in Sample: F8: Sample	Found in Sample: F21: Sample	Found in Sample: F22: Sample	Found in Sample: F23: Sample	Found in Sample: F24: Sample	Found in Sample: F25: Sample	Found in Sample: F26: Sample	Found in Sample: F27: Sample	Found in Sample: F28: Sample	Found in Sample: F29: Sample	Found in Sample: F30: Sample	Found in Sample: F31: Sample	Found in Sample: F32: Sample	Found in Sample: F33: Sample	Found in Sample: F34: Sample	Found in Sample: F35: Sample	Found in Sample: F36: Sample	Found in Sample: F37: Sample	Found in Sample: F38: Sample	Found in Sample: F39: Sample	Found in Sample: F40: Sample	Found in Sample: F41: Sample	Found in Sample: F42: Sample	Found in Sample: F43: Sample	Found in Sample: F44: Sample	Found in Sample: F45: Sample	Found in Sample: F46: Sample	Found in Sample: F47: Sample	Found in Sample: F48: Sample	Found in Sample: F49: Sample	Found in Sample: F50: Sample	Found in Sample: F51: Sample	Found in Sample: F52: Sample	Found in Sample: F53: Sample	Found in Sample: F54: Sample
FALSE	1	2	n/a	1	5	56	[Master Protein] Aldehyde dehydrogenase, cytosolic 1 OS=Mus musculus OX=10090 GN=Aldh1a7 PE=1 SV=1	n/a	n/a	n/a	n/a	n/a	n/a	n/a	n/a	n/a	n/a	n/a	n/a	n/a	n/a	n/a	n/a	n/a	n/a	n/a	n/a	n/a	n/a	n/a	n/a	n/a	n/a	n/a	n/a	n/a	n/a	n/a	n/a	n/a	n/a	n/a	n/a	n/a	n/a	n/a	n/a	n/a	n/a
High	Master Protein	Q9WU01	Khdrbs2	KH domain-containing, RNA-binding, signal transduction-associated protein 2 OS=Mus musculus OX=10090 GN=Khdrbs2 PE=1 SV=1	0	12.781	10	4	45	1	349	38.8	6.48	84.88	4
Checked	Protein Group ID	# Proteins	Found in Sample: F15: Sample	# Unique Peptides	# Peptides	# PSMs	Group Description	Found in Sample: F1: Sample	Found in Sample: F2: Sample	Found in Sample: F3: Sample	Found in Sample: F4: Sample	Found in Sample: F5: Sample	Found in Sample: F6: Sample	Found in Sample: F7: Sample	Found in Sample: F8: Sample	Found in Sample: F21: Sample	Found in Sample: F22: Sample	Found in Sample: F23: Sample	Found in Sample: F24: Sample	Found in Sample: F25: Sample	Found in Sample: F26: Sample	Found in Sample: F27: Sample	Found in Sample: F28: Sample	Found in Sample: F29: Sample	Found in Sample: F30: Sample	Found in Sample: F31: Sample	Found in Sample: F32: Sample	Found in Sample: F33: Sample	Found in Sample: F34: Sample	Found in Sample: F35: Sample	Found in Sample: F36: Sample	Found in Sample: F37: Sample	Found in Sample: F38: Sample	Found in Sample: F39: Sample	Found in Sample: F40: Sample	Found in Sample: F41: Sample	Found in Sample: F42: Sample	Found in Sample: F43: Sample	Found in Sample: F44: Sample	Found in Sample: F45: Sample	Found in Sample: F46: Sample	Found in Sample: F47: Sample	Found in Sample: F48: Sample	Found in Sample: F49: Sample	Found in Sample: F50: Sample	Found in Sample: F51: Sample	Found in Sample: F52: Sample	Found in Sample: F53: Sample	Found in Sample: F54: Sample
FALSE	3	1	n/a	1	4	45	[Master Protein] KH domain-containing, RNA-binding, signal transduction-associated protein 2 OS=Mus musculus OX=10090 GN=Khdrbs2 PE=1 SV=1	n/a	n/a	n/a	n/a	n/a	n/a	n/a	n/a	n/a	n/a	n/a	n/a	n/a	n/a	n/a	n/a	High	n/a	n/a	n/a	n/a	n/a	n/a	n/a	n/a	n/a	n/a	n/a	n/a	n/a	n/a	n/a	n/a	n/a	n/a	n/a	n/a	n/a	n/a	n/a	n/a	n/a
Low	Master Protein	Q9D7A8	Armc1	Armadillo repeat-containing protein 1 OS=Mus musculus OX=10090 GN=Armc1 PE=1 SV=1	0.065	2.301	3	1	1	1	282	31.2	5.57	2.67	1	259943	670386	406075	1.57552e+06			369608	181773	293793		49133.4	41634.9	44612.6			592058	172403	183521								174109						243722
Checked	Protein Group ID	# Proteins	Found in Sample: F15: Sample	# Unique Peptides	# Peptides	# PSMs	Group Description	Found in Sample: F1: Sample	Found in Sample: F2: Sample	Found in Sample: F3: Sample	Found in Sample: F4: Sample	Found in Sample: F5: Sample	Found in Sample: F6: Sample	Found in Sample: F7: Sample	Found in Sample: F8: Sample	Found in Sample: F21: Sample	Found in Sample: F22: Sample	Found in Sample: F23: Sample	Found in Sample: F24: Sample	Found in Sample: F25: Sample	Found in Sample: F26: Sample	Found in Sample: F27: Sample	Found in Sample: F28: Sample	Found in Sample: F29: Sample	Found in Sample: F30: Sample	Found in Sample: F31: Sample	Found in Sample: F32: Sample	Found in Sample: F33: Sample	Found in Sample: F34: Sample	Found in Sample: F35: Sample	Found in Sample: F36: Sample	Found in Sample: F37: Sample	Found in Sample: F38: Sample	Found in Sample: F39: Sample	Found in Sample: F40: Sample	Found in Sample: F41: Sample	Found in Sample: F42: Sample	Found in Sample: F43: Sample	Found in Sample: F44: Sample	Found in Sample: F45: Sample	Found in Sample: F46: Sample	Found in Sample: F47: Sample	Found in Sample: F48: Sample	Found in Sample: F49: Sample	Found in Sample: F50: Sample	Found in Sample: F51: Sample	Found in Sample: F52: Sample	Found in Sample: F53: Sample	Found in Sample: F54: Sample
FALSE	5	1	n/a	1	1	1	[Master Protein] Armadillo repeat-containing protein 1 OS=Mus musculus OX=10090 GN=Armc1 PE=1 SV=1	Peak Found	Peak Found	Peak Found	High	n/a	n/a	Peak Found	Peak Found	n/a	n/a	n/a	n/a	n/a	Peak Found	n/a	n/a	n/a	n/a	n/a	Peak Found	n/a	n/a	Peak Found	n/a	Peak Found	n/a	n/a	n/a	n/a	n/a	n/a	n/a	n/a	n/a	n/a	n/a	n/a	n/a	n/a	n/a	n/a	n/a
Medium	Master Protein	P70268	Pkn1	Serine/threonine-protein kinase N1 OS=Mus musculus OX=10090 GN=Pkn1 PE=1 SV=3	0.016	3.185	1	1	4	1	946	104.3	6.27	6.22	1
Checked	Protein Group ID	# Proteins	Found in Sample: F15: Sample	# Unique Peptides	# Peptides	# PSMs	Group Description	Found in Sample: F1: Sample	Found in Sample: F2: Sample	Found in Sample: F3: Sample	Found in Sample: F4: Sample	Found in Sample: F5: Sample	Found in Sample: F6: Sample	Found in Sample: F7: Sample	Found in Sample: F8: Sample	Found in Sample: F21: Sample	Found in Sample: F22: Sample	Found in Sample: F23: Sample	Found in Sample: F24: Sample	Found in Sample: F25: Sample	Found in Sample: F26: Sample	Found in Sample: F27: Sample	Found in Sample: F28: Sample	Found in Sample: F29: Sample	Found in Sample: F30: Sample	Found in Sample: F31: Sample	Found in Sample: F32: Sample	Found in Sample: F33: Sample	Found in Sample: F34: Sample	Found in Sample: F35: Sample	Found in Sample: F36: Sample	Found in Sample: F37: Sample	Found in Sample: F38: Sample	Found in Sample: F39: Sample	Found in Sample: F40: Sample	Found in Sample: F41: Sample	Found in Sample: F42: Sample	Found in Sample: F43: Sample	Found in Sample: F44: Sample	Found in Sample: F45: Sample	Found in Sample: F46: Sample	Found in Sample: F47: Sample	Found in Sample: F48: Sample	Found in Sample: F49: Sample	Found in Sample: F50: Sample	Found in Sample: F51: Sample	Found in Sample: F52: Sample	Found in Sample: F53: Sample	Found in Sample: F54: Sample
FALSE	6	1	n/a	1	1	4	[Master Protein] Serine/threonine-protein kinase N1 OS=Mus musculus OX=10090 GN=Pkn1 PE=1 SV=3	n/a	n/a	n/a	n/a	n/a	n/a	n/a	n/a	n/a	n/a	n/a	n/a	n/a	n/a	n/a	n/a	n/a	n/a	n/a	n/a	n/a	n/a	n/a	n/a	n/a	n/a	n/a	n/a	n/a	n/a	n/a	n/a	n/a	n/a	n/a	n/a	n/a	n/a	n/a	n/a	n/a	n/a
Medium	Master Protein	P62876	Polr2l	DNA-directed RNA polymerases I, II, and III subunit RPABC5 OS=Mus musculus OX=10090 GN=Polr2l PE=3 SV=1	0.012	3.378	13	1	3	1	67	7.6	7.77	4.83	1
Checked	Protein Group ID	# Proteins	Found in Sample: F15: Sample	# Unique Peptides	# Peptides	# PSMs	Group Description	Found in Sample: F1: Sample	Found in Sample: F2: Sample	Found in Sample: F3: Sample	Found in Sample: F4: Sample	Found in Sample: F5: Sample	Found in Sample: F6: Sample	Found in Sample: F7: Sample	Found in Sample: F8: Sample	Found in Sample: F21: Sample	Found in Sample: F22: Sample	Found in Sample: F23: Sample	Found in Sample: F24: Sample	Found in Sample: F25: Sample	Found in Sample: F26: Sample	Found in Sample: F27: Sample	Found in Sample: F28: Sample	Found in Sample: F29: Sample	Found in Sample: F30: Sample	Found in Sample: F31: Sample	Found in Sample: F32: Sample	Found in Sample: F33: Sample	Found in Sample: F34: Sample	Found in Sample: F35: Sample	Found in Sample: F36: Sample	Found in Sample: F37: Sample	Found in Sample: F38: Sample	Found in Sample: F39: Sample	Found in Sample: F40: Sample	Found in Sample: F41: Sample	Found in Sample: F42: Sample	Found in Sample: F43: Sample	Found in Sample: F44: Sample	Found in Sample: F45: Sample	Found in Sample: F46: Sample	Found in Sample: F47: Sample	Found in Sample: F48: Sample	Found in Sample: F49: Sample	Found in Sample: F50: Sample	Found in Sample: F51: Sample	Found in Sample: F52: Sample	Found in Sample: F53: Sample	Found in Sample: F54: Sample
FALSE	10	1	n/a	1	1	3	[Master Protein] DNA-directed RNA polymerases I, II, and III subunit RPABC5 OS=Mus musculus OX=10090 GN=Polr2l PE=3 SV=1	n/a	n/a	n/a	n/a	n/a	n/a	n/a	n/a	n/a	n/a	n/a	n/a	n/a	n/a	n/a	n/a	n/a	n/a	n/a	n/a	n/a	n/a	n/a	n/a	n/a	n/a	n/a	n/a	n/a	n/a	n/a	n/a	n/a	n/a	Peak Found	n/a	n/a	n/a	n/a	n/a	n/a	n/a
Medium	Master Protein	Q3TYU2	Atp13a5	Probable cation-transporting ATPase 13A5 OS=Mus musculus OX=10090 GN=Atp13a5 PE=2 SV=2	0.04	2.589	1	1	4	1	1216	136.7	7.94	13.49	1
Checked	Protein Group ID	# Proteins	Found in Sample: F15: Sample	# Unique Peptides	# Peptides	# PSMs	Group Description	Found in Sample: F1: Sample	Found in Sample: F2: Sample	Found in Sample: F3: Sample	Found in Sample: F4: Sample	Found in Sample: F5: Sample	Found in Sample: F6: Sample	Found in Sample: F7: Sample	Found in Sample: F8: Sample	Found in Sample: F21: Sample	Found in Sample: F22: Sample	Found in Sample: F23: Sample	Found in Sample: F24: Sample	Found in Sample: F25: Sample	Found in Sample: F26: Sample	Found in Sample: F27: Sample	Found in Sample: F28: Sample	Found in Sample: F29: Sample	Found in Sample: F30: Sample	Found in Sample: F31: Sample	Found in Sample: F32: Sample	Found in Sample: F33: Sample	Found in Sample: F34: Sample	Found in Sample: F35: Sample	Found in Sample: F36: Sample	Found in Sample: F37: Sample	Found in Sample: F38: Sample	Found in Sample: F39: Sample	Found in Sample: F40: Sample	Found in Sample: F41: Sample	Found in Sample: F42: Sample	Found in Sample: F43: Sample	Found in Sample: F44: Sample	Found in Sample: F45: Sample	Found in Sample: F46: Sample	Found in Sample: F47: Sample	Found in Sample: F48: Sample	Found in Sample: F49: Sample	Found in Sample: F50: Sample	Found in Sample: F51: Sample	Found in Sample: F52: Sample	Found in Sample: F53: Sample	Found in Sample: F54: Sample
FALSE	13	1	n/a	1	1	4	[Master Protein] Probable cation-transporting ATPase 13A5 OS=Mus musculus OX=10090 GN=Atp13a5 PE=2 SV=2	n/a	n/a	n/a	n/a	n/a	n/a	n/a	n/a	n/a	n/a	n/a	High	n/a	n/a	n/a	High	n/a	High	n/a	n/a	n/a	n/a	High	n/a	n/a	n/a	n/a	n/a	n/a	n/a	n/a	n/a	n/a	n/a	n/a	n/a	n/a	n/a	n/a	n/a	n/a	n/a
Low	Master Protein	P33609	Pola1	DNA polymerase alpha catalytic subunit OS=Mus musculus OX=10090 GN=Pola1 PE=1 SV=2	0.059	2.357	1	1	2	1	1465	167.2	5.74	1.6	1
Checked	Protein Group ID	# Proteins	Found in Sample: F15: Sample	# Unique Peptides	# Peptides	# PSMs	Group Description	Found in Sample: F1: Sample	Found in Sample: F2: Sample	Found in Sample: F3: Sample	Found in Sample: F4: Sample	Found in Sample: F5: Sample	Found in Sample: F6: Sample	Found in Sample: F7: Sample	Found in Sample: F8: Sample	Found in Sample: F21: Sample	Found in Sample: F22: Sample	Found in Sample: F23: Sample	Found in Sample: F24: Sample	Found in Sample: F25: Sample	Found in Sample: F26: Sample	Found in Sample: F27: Sample	Found in Sample: F28: Sample	Found in Sample: F29: Sample	Found in Sample: F30: Sample	Found in Sample: F31: Sample	Found in Sample: F32: Sample	Found in Sample: F33: Sample	Found in Sample: F34: Sample	Found in Sample: F35: Sample	Found in Sample: F36: Sample	Found in Sample: F37: Sample	Found in Sample: F38: Sample	Found in Sample: F39: Sample	Found in Sample: F40: Sample	Found in Sample: F41: Sample	Found in Sample: F42: Sample	Found in Sample: F43: Sample	Found in Sample: F44: Sample	Found in Sample: F45: Sample	Found in Sample: F46: Sample	Found in Sample: F47: Sample	Found in Sample: F48: Sample	Found in Sample: F49: Sample	Found in Sample: F50: Sample	Found in Sample: F51: Sample	Found in Sample: F52: Sample	Found in Sample: F53: Sample	Found in Sample: F54: Sample
FALSE	17	1	n/a	1	1	2	[Master Protein] DNA polymerase alpha catalytic subunit OS=Mus musculus OX=10090 GN=Pola1 PE=1 SV=2	n/a	n/a	n/a	n/a	n/a	n/a	n/a	n/a	n/a	n/a	n/a	n/a	n/a	n/a	n/a	n/a	n/a	n/a	n/a	n/a	n/a	n/a	n/a	n/a	n/a	n/a	n/a	n/a	n/a	n/a	n/a	n/a	n/a	n/a	n/a	n/a	n/a	n/a	n/a	n/a	n/a	n/a
Low	Master Protein	Q6P4S8	Ints1	Integrator complex subunit 1 OS=Mus musculus OX=10090 GN=Ints1 PE=1 SV=2	0.06	2.349	0	1	1	1	2195	245	6.28	1.66	1
Checked	Protein Group ID	# Proteins	Found in Sample: F15: Sample	# Unique Peptides	# Peptides	# PSMs	Group Description	Found in Sample: F1: Sample	Found in Sample: F2: Sample	Found in Sample: F3: Sample	Found in Sample: F4: Sample	Found in Sample: F5: Sample	Found in Sample: F6: Sample	Found in Sample: F7: Sample	Found in Sample: F8: Sample	Found in Sample: F21: Sample	Found in Sample: F22: Sample	Found in Sample: F23: Sample	Found in Sample: F24: Sample	Found in Sample: F25: Sample	Found in Sample: F26: Sample	Found in Sample: F27: Sample	Found in Sample: F28: Sample	Found in Sample: F29: Sample	Found in Sample: F30: Sample	Found in Sample: F31: Sample	Found in Sample: F32: Sample	Found in Sample: F33: Sample	Found in Sample: F34: Sample	Found in Sample: F35: Sample	Found in Sample: F36: Sample	Found in Sample: F37: Sample	Found in Sample: F38: Sample	Found in Sample: F39: Sample	Found in Sample: F40: Sample	Found in Sample: F41: Sample	Found in Sample: F42: Sample	Found in Sample: F43: Sample	Found in Sample: F44: Sample	Found in Sample: F45: Sample	Found in Sample: F46: Sample	Found in Sample: F47: Sample	Found in Sample: F48: Sample	Found in Sample: F49: Sample	Found in Sample: F50: Sample	Found in Sample: F51: Sample	Found in Sample: F52: Sample	Found in Sample: F53: Sample	Found in Sample: F54: Sample
FALSE	19	1	n/a	1	1	1	[Master Protein] Integrator complex subunit 1 OS=Mus musculus OX=10090 GN=Ints1 PE=1 SV=2	n/a	n/a	n/a	n/a	n/a	n/a	n/a	n/a	n/a	n/a	n/a	n/a	n/a	n/a	n/a	n/a	n/a	n/a	n/a	n/a	n/a	n/a	n/a	n/a	n/a	n/a	n/a	n/a	n/a	n/a	n/a	n/a	n/a	n/a	n/a	n/a	n/a	n/a	n/a	n/a	n/a	n/a
Medium	Master Protein	Q9ESM6	Gdpd2	Glycerophosphoinositol inositolphosphodiesterase GDPD2 OS=Mus musculus OX=10090 GN=Gdpd2 PE=1 SV=1	0.012	3.435	2	1	1	1	539	61.1	8.16	2.37	1
Checked	Protein Group ID	# Proteins	Found in Sample: F15: Sample	# Unique Peptides	# Peptides	# PSMs	Group Description	Found in Sample: F1: Sample	Found in Sample: F2: Sample	Found in Sample: F3: Sample	Found in Sample: F4: Sample	Found in Sample: F5: Sample	Found in Sample: F6: Sample	Found in Sample: F7: Sample	Found in Sample: F8: Sample	Found in Sample: F21: Sample	Found in Sample: F22: Sample	Found in Sample: F23: Sample	Found in Sample: F24: Sample	Found in Sample: F25: Sample	Found in Sample: F26: Sample	Found in Sample: F27: Sample	Found in Sample: F28: Sample	Found in Sample: F29: Sample	Found in Sample: F30: Sample	Found in Sample: F31: Sample	Found in Sample: F32: Sample	Found in Sample: F33: Sample	Found in Sample: F34: Sample	Found in Sample: F35: Sample	Found in Sample: F36: Sample	Found in Sample: F37: Sample	Found in Sample: F38: Sample	Found in Sample: F39: Sample	Found in Sample: F40: Sample	Found in Sample: F41: Sample	Found in Sample: F42: Sample	Found in Sample: F43: Sample	Found in Sample: F44: Sample	Found in Sample: F45: Sample	Found in Sample: F46: Sample	Found in Sample: F47: Sample	Found in Sample: F48: Sample	Found in Sample: F49: Sample	Found in Sample: F50: Sample	Found in Sample: F51: Sample	Found in Sample: F52: Sample	Found in Sample: F53: Sample	Found in Sample: F54: Sample
FALSE	22	1	n/a	1	1	1	[Master Protein] Glycerophosphoinositol inositolphosphodiesterase GDPD2 OS=Mus musculus OX=10090 GN=Gdpd2 PE=1 SV=1	n/a	n/a	n/a	n/a	n/a	n/a	n/a	n/a	n/a	n/a	n/a	n/a	n/a	n/a	n/a	n/a	n/a	n/a	n/a	n/a	n/a	n/a	n/a	n/a	n/a	n/a	n/a	n/a	n/a	n/a	n/a	n/a	n/a	n/a	n/a	n/a	n/a	n/a	n/a	n/a	n/a	n/a
High	Master Protein	Q80TN7	Nav3	Neuron navigator 3 OS=Mus musculus OX=10090 GN=Nav3 PE=1 SV=2	0.001	6.485	1	2	5	1	2359	252.1	8.76	12.21	2
Checked	Protein Group ID	# Proteins	Found in Sample: F15: Sample	# Unique Peptides	# Peptides	# PSMs	Group Description	Found in Sample: F1: Sample	Found in Sample: F2: Sample	Found in Sample: F3: Sample	Found in Sample: F4: Sample	Found in Sample: F5: Sample	Found in Sample: F6: Sample	Found in Sample: F7: Sample	Found in Sample: F8: Sample	Found in Sample: F21: Sample	Found in Sample: F22: Sample	Found in Sample: F23: Sample	Found in Sample: F24: Sample	Found in Sample: F25: Sample	Found in Sample: F26: Sample	Found in Sample: F27: Sample	Found in Sample: F28: Sample	Found in Sample: F29: Sample	Found in Sample: F30: Sample	Found in Sample: F31: Sample	Found in Sample: F32: Sample	Found in Sample: F33: Sample	Found in Sample: F34: Sample	Found in Sample: F35: Sample	Found in Sample: F36: Sample	Found in Sample: F37: Sample	Found in Sample: F38: Sample	Found in Sample: F39: Sample	Found in Sample: F40: Sample	Found in Sample: F41: Sample	Found in Sample: F42: Sample	Found in Sample: F43: Sample	Found in Sample: F44: Sample	Found in Sample: F45: Sample	Found in Sample: F46: Sample	Found in Sample: F47: Sample	Found in Sample: F48: Sample	Found in Sample: F49: Sample	Found in Sample: F50: Sample	Found in Sample: F51: Sample	Found in Sample: F52: Sample	Found in Sample: F53: Sample	Found in Sample: F54: Sample
FALSE	29	1	n/a	1	2	5	[Master Protein] Neuron navigator 3 OS=Mus musculus OX=10090 GN=Nav3 PE=1 SV=2	n/a	n/a	n/a	n/a	n/a	n/a	n/a	n/a	n/a	n/a	n/a	n/a	n/a	n/a	n/a	n/a	n/a	n/a	n/a	n/a	n/a	n/a	n/a	n/a	n/a	n/a	n/a	n/a	n/a	n/a	n/a	n/a	n/a	n/a	n/a	n/a	n/a	n/a	n/a	n/a	n/a	n/a
High	Master Protein	Q9D1C9	Rrp7a	Ribosomal RNA-processing protein 7 homolog A OS=Mus musculus OX=10090 GN=Rrp7a PE=2 SV=1	0.009	3.589	6	1	2	1	280	32.4	9.48	7.37	1
Checked	Protein Group ID	# Proteins	Found in Sample: F15: Sample	# Unique Peptides	# Peptides	# PSMs	Group Description	Found in Sample: F1: Sample	Found in Sample: F2: Sample	Found in Sample: F3: Sample	Found in Sample: F4: Sample	Found in Sample: F5: Sample	Found in Sample: F6: Sample	Found in Sample: F7: Sample	Found in Sample: F8: Sample	Found in Sample: F21: Sample	Found in Sample: F22: Sample	Found in Sample: F23: Sample	Found in Sample: F24: Sample	Found in Sample: F25: Sample	Found in Sample: F26: Sample	Found in Sample: F27: Sample	Found in Sample: F28: Sample	Found in Sample: F29: Sample	Found in Sample: F30: Sample	Found in Sample: F31: Sample	Found in Sample: F32: Sample	Found in Sample: F33: Sample	Found in Sample: F34: Sample	Found in Sample: F35: Sample	Found in Sample: F36: Sample	Found in Sample: F37: Sample	Found in Sample: F38: Sample	Found in Sample: F39: Sample	Found in Sample: F40: Sample	Found in Sample: F41: Sample	Found in Sample: F42: Sample	Found in Sample: F43: Sample	Found in Sample: F44: Sample	Found in Sample: F45: Sample	Found in Sample: F46: Sample	Found in Sample: F47: Sample	Found in Sample: F48: Sample	Found in Sample: F49: Sample	Found in Sample: F50: Sample	Found in Sample: F51: Sample	Found in Sample: F52: Sample	Found in Sample: F53: Sample	Found in Sample: F54: Sample
FALSE	30	1	n/a	1	1	2	[Master Protein] Ribosomal RNA-processing protein 7 homolog A OS=Mus musculus OX=10090 GN=Rrp7a PE=2 SV=1	n/a	n/a	n/a	n/a	n/a	n/a	n/a	n/a	n/a	n/a	n/a	n/a	n/a	n/a	n/a	n/a	n/a	n/a	n/a	n/a	n/a	n/a	n/a	n/a	n/a	n/a	n/a	n/a	n/a	n/a	n/a	n/a	n/a	n/a	n/a	n/a	n/a	n/a	n/a	n/a	n/a	n/a
Medium	Master Protein	P28028	Braf	Serine/threonine-protein kinase B-raf OS=Mus musculus OX=10090 GN=Braf PE=1 SV=4	0.033	2.715	1	1	1	1	751	82.5	7.68	2.56	1
Checked	Protein Group ID	# Proteins	Found in Sample: F15: Sample	# Unique Peptides	# Peptides	# PSMs	Group Description	Found in Sample: F1: Sample	Found in Sample: F2: Sample	Found in Sample: F3: Sample	Found in Sample: F4: Sample	Found in Sample: F5: Sample	Found in Sample: F6: Sample	Found in Sample: F7: Sample	Found in Sample: F8: Sample	Found in Sample: F21: Sample	Found in Sample: F22: Sample	Found in Sample: F23: Sample	Found in Sample: F24: Sample	Found in Sample: F25: Sample	Found in Sample: F26: Sample	Found in Sample: F27: Sample	Found in Sample: F28: Sample	Found in Sample: F29: Sample	Found in Sample: F30: Sample	Found in Sample: F31: Sample	Found in Sample: F32: Sample	Found in Sample: F33: Sample	Found in Sample: F34: Sample	Found in Sample: F35: Sample	Found in Sample: F36: Sample	Found in Sample: F37: Sample	Found in Sample: F38: Sample	Found in Sample: F39: Sample	Found in Sample: F40: Sample	Found in Sample: F41: Sample	Found in Sample: F42: Sample	Found in Sample: F43: Sample	Found in Sample: F44: Sample	Found in Sample: F45: Sample	Found in Sample: F46: Sample	Found in Sample: F47: Sample	Found in Sample: F48: Sample	Found in Sample: F49: Sample	Found in Sample: F50: Sample	Found in Sample: F51: Sample	Found in Sample: F52: Sample	Found in Sample: F53: Sample	Found in Sample: F54: Sample
FALSE	39	2	n/a	1	1	1	[Master Protein] Serine/threonine-protein kinase B-raf OS=Mus musculus OX=10090 GN=Braf PE=1 SV=4	n/a	n/a	High	n/a	n/a	n/a	n/a	n/a	n/a	n/a	n/a	n/a	n/a	n/a	n/a	n/a	n/a	n/a	n/a	n/a	n/a	n/a	n/a	n/a	n/a	n/a	n/a	n/a	n/a	n/a	n/a	n/a	n/a	n/a	n/a	n/a	n/a	n/a	n/a	n/a	n/a	n/a
Medium	Master Protein	P58269	Dpf3	Zinc finger protein DPF3 OS=Mus musculus OX=10090 GN=Dpf3 PE=1 SV=2	0.011	3.466	4	1	1	1	378	43	6.42	2.14	1
Checked	Protein Group ID	# Proteins	Found in Sample: F15: Sample	# Unique Peptides	# Peptides	# PSMs	Group Description	Found in Sample: F1: Sample	Found in Sample: F2: Sample	Found in Sample: F3: Sample	Found in Sample: F4: Sample	Found in Sample: F5: Sample	Found in Sample: F6: Sample	Found in Sample: F7: Sample	Found in Sample: F8: Sample	Found in Sample: F21: Sample	Found in Sample: F22: Sample	Found in Sample: F23: Sample	Found in Sample: F24: Sample	Found in Sample: F25: Sample	Found in Sample: F26: Sample	Found in Sample: F27: Sample	Found in Sample: F28: Sample	Found in Sample: F29: Sample	Found in Sample: F30: Sample	Found in Sample: F31: Sample	Found in Sample: F32: Sample	Found in Sample: F33: Sample	Found in Sample: F34: Sample	Found in Sample: F35: Sample	Found in Sample: F36: Sample	Found in Sample: F37: Sample	Found in Sample: F38: Sample	Found in Sample: F39: Sample	Found in Sample: F40: Sample	Found in Sample: F41: Sample	Found in Sample: F42: Sample	Found in Sample: F43: Sample	Found in Sample: F44: Sample	Found in Sample: F45: Sample	Found in Sample: F46: Sample	Found in Sample: F47: Sample	Found in Sample: F48: Sample	Found in Sample: F49: Sample	Found in Sample: F50: Sample	Found in Sample: F51: Sample	Found in Sample: F52: Sample	Found in Sample: F53: Sample	Found in Sample: F54: Sample
FALSE	40	1	n/a	1	1	1	[Master Protein] Zinc finger protein DPF3 OS=Mus musculus OX=10090 GN=Dpf3 PE=1 SV=2	n/a	n/a	n/a	n/a	n/a	n/a	n/a	n/a	n/a	n/a	n/a	n/a	n/a	n/a	n/a	n/a	n/a	n/a	n/a	n/a	n/a	n/a	n/a	n/a	n/a	n/a	n/a	n/a	n/a	n/a	n/a	n/a	n/a	n/a	n/a	n/a	n/a	n/a	n/a	n/a	n/a	n/a
High	Master Protein	P26049	Gabra3	Gamma-aminobutyric acid receptor subunit alpha-3 OS=Mus musculus OX=10090 GN=Gabra3 PE=1 SV=1	0.004	5.024	4	1	2	1	492	55.4	8.94	7.22	1
Checked	Protein Group ID	# Proteins	Found in Sample: F15: Sample	# Unique Peptides	# Peptides	# PSMs	Group Description	Found in Sample: F1: Sample	Found in Sample: F2: Sample	Found in Sample: F3: Sample	Found in Sample: F4: Sample	Found in Sample: F5: Sample	Found in Sample: F6: Sample	Found in Sample: F7: Sample	Found in Sample: F8: Sample	Found in Sample: F21: Sample	Found in Sample: F22: Sample	Found in Sample: F23: Sample	Found in Sample: F24: Sample	Found in Sample: F25: Sample	Found in Sample: F26: Sample	Found in Sample: F27: Sample	Found in Sample: F28: Sample	Found in Sample: F29: Sample	Found in Sample: F30: Sample	Found in Sample: F31: Sample	Found in Sample: F32: Sample	Found in Sample: F33: Sample	Found in Sample: F34: Sample	Found in Sample: F35: Sample	Found in Sample: F36: Sample	Found in Sample: F37: Sample	Found in Sample: F38: Sample	Found in Sample: F39: Sample	Found in Sample: F40: Sample	Found in Sample: F41: Sample	Found in Sample: F42: Sample	Found in Sample: F43: Sample	Found in Sample: F44: Sample	Found in Sample: F45: Sample	Found in Sample: F46: Sample	Found in Sample: F47: Sample	Found in Sample: F48: Sample	Found in Sample: F49: Sample	Found in Sample: F50: Sample	Found in Sample: F51: Sample	Found in Sample: F52: Sample	Found in Sample: F53: Sample	Found in Sample: F54: Sample
FALSE	41	1	n/a	1	1	2	[Master Protein] Gamma-aminobutyric acid receptor subunit alpha-3 OS=Mus musculus OX=10090 GN=Gabra3 PE=1 SV=1	High	High	n/a	n/a	n/a	n/a	n/a	n/a	n/a	n/a	n/a	n/a	n/a	n/a	n/a	n/a	n/a	n/a	n/a	n/a	n/a	n/a	n/a	n/a	n/a	n/a	n/a	n/a	n/a	n/a	n/a	n/a	n/a	n/a	n/a	n/a	n/a	n/a	n/a	n/a	n/a	n/a
Medium	Master Protein	Q9CXU1	Med31	Mediator of RNA polymerase II transcription subunit 31 OS=Mus musculus OX=10090 GN=Med31 PE=1 SV=2	0.021	2.976	13	1	1	1	131	15.8	8.54	2.79	1
Checked	Protein Group ID	# Proteins	Found in Sample: F15: Sample	# Unique Peptides	# Peptides	# PSMs	Group Description	Found in Sample: F1: Sample	Found in Sample: F2: Sample	Found in Sample: F3: Sample	Found in Sample: F4: Sample	Found in Sample: F5: Sample	Found in Sample: F6: Sample	Found in Sample: F7: Sample	Found in Sample: F8: Sample	Found in Sample: F21: Sample	Found in Sample: F22: Sample	Found in Sample: F23: Sample	Found in Sample: F24: Sample	Found in Sample: F25: Sample	Found in Sample: F26: Sample	Found in Sample: F27: Sample	Found in Sample: F28: Sample	Found in Sample: F29: Sample	Found in Sample: F30: Sample	Found in Sample: F31: Sample	Found in Sample: F32: Sample	Found in Sample: F33: Sample	Found in Sample: F34: Sample	Found in Sample: F35: Sample	Found in Sample: F36: Sample	Found in Sample: F37: Sample	Found in Sample: F38: Sample	Found in Sample: F39: Sample	Found in Sample: F40: Sample	Found in Sample: F41: Sample	Found in Sample: F42: Sample	Found in Sample: F43: Sample	Found in Sample: F44: Sample	Found in Sample: F45: Sample	Found in Sample: F46: Sample	Found in Sample: F47: Sample	Found in Sample: F48: Sample	Found in Sample: F49: Sample	Found in Sample: F50: Sample	Found in Sample: F51: Sample	Found in Sample: F52: Sample	Found in Sample: F53: Sample	Found in Sample: F54: Sample
FALSE	44	1	n/a	1	1	1	[Master Protein] Mediator of RNA polymerase II transcription subunit 31 OS=Mus musculus OX=10090 GN=Med31 PE=1 SV=2	n/a	n/a	n/a	n/a	n/a	n/a	n/a	n/a	n/a	n/a	n/a	n/a	n/a	n/a	n/a	n/a	n/a	n/a	n/a	n/a	n/a	n/a	n/a	n/a	n/a	n/a	n/a	n/a	n/a	n/a	n/a	n/a	n/a	n/a	n/a	n/a	n/a	n/a	n/a	n/a	n/a	n/a
Medium	Master Protein	Q3UMT1	Ppp1r12c	Protein phosphatase 1 regulatory subunit 12C OS=Mus musculus OX=10090 GN=Ppp1r12c PE=1 SV=1	0.022	2.942	2	1	4	1	782	84.6	6	9.99	1
Checked	Protein Group ID	# Proteins	Found in Sample: F15: Sample	# Unique Peptides	# Peptides	# PSMs	Group Description	Found in Sample: F1: Sample	Found in Sample: F2: Sample	Found in Sample: F3: Sample	Found in Sample: F4: Sample	Found in Sample: F5: Sample	Found in Sample: F6: Sample	Found in Sample: F7: Sample	Found in Sample: F8: Sample	Found in Sample: F21: Sample	Found in Sample: F22: Sample	Found in Sample: F23: Sample	Found in Sample: F24: Sample	Found in Sample: F25: Sample	Found in Sample: F26: Sample	Found in Sample: F27: Sample	Found in Sample: F28: Sample	Found in Sample: F29: Sample	Found in Sample: F30: Sample	Found in Sample: F31: Sample	Found in Sample: F32: Sample	Found in Sample: F33: Sample	Found in Sample: F34: Sample	Found in Sample: F35: Sample	Found in Sample: F36: Sample	Found in Sample: F37: Sample	Found in Sample: F38: Sample	Found in Sample: F39: Sample	Found in Sample: F40: Sample	Found in Sample: F41: Sample	Found in Sample: F42: Sample	Found in Sample: F43: Sample	Found in Sample: F44: Sample	Found in Sample: F45: Sample	Found in Sample: F46: Sample	Found in Sample: F47: Sample	Found in Sample: F48: Sample	Found in Sample: F49: Sample	Found in Sample: F50: Sample	Found in Sample: F51: Sample	Found in Sample: F52: Sample	Found in Sample: F53: Sample	Found in Sample: F54: Sample
FALSE	46	1	n/a	1	1	4	[Master Protein] Protein phosphatase 1 regulatory subunit 12C OS=Mus musculus OX=10090 GN=Ppp1r12c PE=1 SV=1	n/a	n/a	n/a	n/a	n/a	n/a	n/a	n/a	n/a	n/a	n/a	n/a	n/a	n/a	n/a	n/a	n/a	n/a	n/a	n/a	n/a	n/a	n/a	n/a	n/a	n/a	n/a	n/a	n/a	n/a	n/a	n/a	n/a	n/a	n/a	n/a	n/a	n/a	n/a	n/a	n/a	n/a
High	Master Protein	E9PYH6	Setd1a	Histone-lysine N-methyltransferase SETD1A OS=Mus musculus OX=10090 GN=Setd1a PE=1 SV=1	0.006	4.448	1	1	6	1	1716	185.9	5.06	13.4	1
Checked	Protein Group ID	# Proteins	Found in Sample: F15: Sample	# Unique Peptides	# Peptides	# PSMs	Group Description	Found in Sample: F1: Sample	Found in Sample: F2: Sample	Found in Sample: F3: Sample	Found in Sample: F4: Sample	Found in Sample: F5: Sample	Found in Sample: F6: Sample	Found in Sample: F7: Sample	Found in Sample: F8: Sample	Found in Sample: F21: Sample	Found in Sample: F22: Sample	Found in Sample: F23: Sample	Found in Sample: F24: Sample	Found in Sample: F25: Sample	Found in Sample: F26: Sample	Found in Sample: F27: Sample	Found in Sample: F28: Sample	Found in Sample: F29: Sample	Found in Sample: F30: Sample	Found in Sample: F31: Sample	Found in Sample: F32: Sample	Found in Sample: F33: Sample	Found in Sample: F34: Sample	Found in Sample: F35: Sample	Found in Sample: F36: Sample	Found in Sample: F37: Sample	Found in Sample: F38: Sample	Found in Sample: F39: Sample	Found in Sample: F40: Sample	Found in Sample: F41: Sample	Found in Sample: F42: Sample	Found in Sample: F43: Sample	Found in Sample: F44: Sample	Found in Sample: F45: Sample	Found in Sample: F46: Sample	Found in Sample: F47: Sample	Found in Sample: F48: Sample	Found in Sample: F49: Sample	Found in Sample: F50: Sample	Found in Sample: F51: Sample	Found in Sample: F52: Sample	Found in Sample: F53: Sample	Found in Sample: F54: Sample
FALSE	57	1	n/a	1	1	6	[Master Protein] Histone-lysine N-methyltransferase SETD1A OS=Mus musculus OX=10090 GN=Setd1a PE=1 SV=1	n/a	n/a	n/a	n/a	n/a	n/a	n/a	n/a	n/a	n/a	n/a	n/a	n/a	n/a	n/a	n/a	n/a	n/a	n/a	n/a	n/a	n/a	n/a	n/a	n/a	n/a	n/a	n/a	n/a	n/a	n/a	n/a	n/a	n/a	n/a	High	High	n/a	n/a	n/a	n/a	n/a
Medium	Master Protein	Q8BU03	Pwp2	Periodic tryptophan protein 2 homolog OS=Mus musculus OX=10090 GN=Pwp2 PE=1 SV=1	0.012	3.387	1	1	2	1	919	102.8	6.23	4.41	1
Checked	Protein Group ID	# Proteins	Found in Sample: F15: Sample	# Unique Peptides	# Peptides	# PSMs	Group Description	Found in Sample: F1: Sample	Found in Sample: F2: Sample	Found in Sample: F3: Sample	Found in Sample: F4: Sample	Found in Sample: F5: Sample	Found in Sample: F6: Sample	Found in Sample: F7: Sample	Found in Sample: F8: Sample	Found in Sample: F21: Sample	Found in Sample: F22: Sample	Found in Sample: F23: Sample	Found in Sample: F24: Sample	Found in Sample: F25: Sample	Found in Sample: F26: Sample	Found in Sample: F27: Sample	Found in Sample: F28: Sample	Found in Sample: F29: Sample	Found in Sample: F30: Sample	Found in Sample: F31: Sample	Found in Sample: F32: Sample	Found in Sample: F33: Sample	Found in Sample: F34: Sample	Found in Sample: F35: Sample	Found in Sample: F36: Sample	Found in Sample: F37: Sample	Found in Sample: F38: Sample	Found in Sample: F39: Sample	Found in Sample: F40: Sample	Found in Sample: F41: Sample	Found in Sample: F42: Sample	Found in Sample: F43: Sample	Found in Sample: F44: Sample	Found in Sample: F45: Sample	Found in Sample: F46: Sample	Found in Sample: F47: Sample	Found in Sample: F48: Sample	Found in Sample: F49: Sample	Found in Sample: F50: Sample	Found in Sample: F51: Sample	Found in Sample: F52: Sample	Found in Sample: F53: Sample	Found in Sample: F54: Sample
FALSE	64	1	n/a	1	1	2	[Master Protein] Periodic tryptophan protein 2 homolog OS=Mus musculus OX=10090 GN=Pwp2 PE=1 SV=1	n/a	n/a	n/a	n/a	n/a	n/a	n/a	n/a	n/a	n/a	n/a	n/a	n/a	n/a	n/a	n/a	n/a	n/a	n/a	n/a	n/a	n/a	n/a	n/a	n/a	n/a	n/a	n/a	n/a	n/a	n/a	n/a	n/a	n/a	n/a	n/a	n/a	n/a	n/a	n/a	n/a	n/a
High	Master Protein	Q9QZD8	Slc25a10	Mitochondrial dicarboxylate carrier OS=Mus musculus OX=10090 GN=Slc25a10 PE=1 SV=2	0.007	4.14	6	1	3	1	287	31.7	9.32	9.85	1
Checked	Protein Group ID	# Proteins	Found in Sample: F15: Sample	# Unique Peptides	# Peptides	# PSMs	Group Description	Found in Sample: F1: Sample	Found in Sample: F2: Sample	Found in Sample: F3: Sample	Found in Sample: F4: Sample	Found in Sample: F5: Sample	Found in Sample: F6: Sample	Found in Sample: F7: Sample	Found in Sample: F8: Sample	Found in Sample: F21: Sample	Found in Sample: F22: Sample	Found in Sample: F23: Sample	Found in Sample: F24: Sample	Found in Sample: F25: Sample	Found in Sample: F26: Sample	Found in Sample: F27: Sample	Found in Sample: F28: Sample	Found in Sample: F29: Sample	Found in Sample: F30: Sample	Found in Sample: F31: Sample	Found in Sample: F32: Sample	Found in Sample: F33: Sample	Found in Sample: F34: Sample	Found in Sample: F35: Sample	Found in Sample: F36: Sample	Found in Sample: F37: Sample	Found in Sample: F38: Sample	Found in Sample: F39: Sample	Found in Sample: F40: Sample	Found in Sample: F41: Sample	Found in Sample: F42: Sample	Found in Sample: F43: Sample	Found in Sample: F44: Sample	Found in Sample: F45: Sample	Found in Sample: F46: Sample	Found in Sample: F47: Sample	Found in Sample: F48: Sample	Found in Sample: F49: Sample	Found in Sample: F50: Sample	Found in Sample: F51: Sample	Found in Sample: F52: Sample	Found in Sample: F53: Sample	Found in Sample: F54: Sample
FALSE	65	1	n/a	1	1	3	[Master Protein] Mitochondrial dicarboxylate carrier OS=Mus musculus OX=10090 GN=Slc25a10 PE=1 SV=2	n/a	n/a	n/a	n/a	High	n/a	n/a	n/a	n/a	n/a	n/a	n/a	n/a	n/a	n/a	n/a	n/a	n/a	n/a	n/a	n/a	n/a	n/a	n/a	n/a	n/a	n/a	n/a	n/a	n/a	n/a	n/a	n/a	n/a	n/a	n/a	n/a	n/a	n/a	n/a	n/a	n/a
High	Master Protein	Q9CYR0	Ssbp1	Single-stranded DNA-binding protein, mitochondrial OS=Mus musculus OX=10090 GN=Ssbp1 PE=1 SV=1	0.001	5.947	10	1	18	1	152	17.3	9.92	62.15	1				809414																									240486
Checked	Protein Group ID	# Proteins	Found in Sample: F15: Sample	# Unique Peptides	# Peptides	# PSMs	Group Description	Found in Sample: F1: Sample	Found in Sample: F2: Sample	Found in Sample: F3: Sample	Found in Sample: F4: Sample	Found in Sample: F5: Sample	Found in Sample: F6: Sample	Found in Sample: F7: Sample	Found in Sample: F8: Sample	Found in Sample: F21: Sample	Found in Sample: F22: Sample	Found in Sample: F23: Sample	Found in Sample: F24: Sample	Found in Sample: F25: Sample	Found in Sample: F26: Sample	Found in Sample: F27: Sample	Found in Sample: F28: Sample	Found in Sample: F29: Sample	Found in Sample: F30: Sample	Found in Sample: F31: Sample	Found in Sample: F32: Sample	Found in Sample: F33: Sample	Found in Sample: F34: Sample	Found in Sample: F35: Sample	Found in Sample: F36: Sample	Found in Sample: F37: Sample	Found in Sample: F38: Sample	Found in Sample: F39: Sample	Found in Sample: F40: Sample	Found in Sample: F41: Sample	Found in Sample: F42: Sample	Found in Sample: F43: Sample	Found in Sample: F44: Sample	Found in Sample: F45: Sample	Found in Sample: F46: Sample	Found in Sample: F47: Sample	Found in Sample: F48: Sample	Found in Sample: F49: Sample	Found in Sample: F50: Sample	Found in Sample: F51: Sample	Found in Sample: F52: Sample	Found in Sample: F53: Sample	Found in Sample: F54: Sample
FALSE	67	1	n/a	1	1	18	[Master Protein] Single-stranded DNA-binding protein, mitochondrial OS=Mus musculus OX=10090 GN=Ssbp1 PE=1 SV=1	n/a	n/a	n/a	Peak Found	n/a	n/a	n/a	n/a	n/a	n/a	n/a	n/a	n/a	n/a	n/a	n/a	Peak Found	n/a	n/a	n/a	n/a	n/a	n/a	n/a	n/a	n/a	n/a	Peak Found	n/a	n/a	Peak Found	n/a	n/a	n/a	n/a	n/a	n/a	n/a	n/a	n/a	High	High
Medium	Master Protein	Q68FM6	Elfn2	Protein phosphatase 1 regulatory subunit 29 OS=Mus musculus OX=10090 GN=Elfn2 PE=1 SV=1	0.02	3.044	2	1	1	1	823	90	7.52	3.42	1
Checked	Protein Group ID	# Proteins	Found in Sample: F15: Sample	# Unique Peptides	# Peptides	# PSMs	Group Description	Found in Sample: F1: Sample	Found in Sample: F2: Sample	Found in Sample: F3: Sample	Found in Sample: F4: Sample	Found in Sample: F5: Sample	Found in Sample: F6: Sample	Found in Sample: F7: Sample	Found in Sample: F8: Sample	Found in Sample: F21: Sample	Found in Sample: F22: Sample	Found in Sample: F23: Sample	Found in Sample: F24: Sample	Found in Sample: F25: Sample	Found in Sample: F26: Sample	Found in Sample: F27: Sample	Found in Sample: F28: Sample	Found in Sample: F29: Sample	Found in Sample: F30: Sample	Found in Sample: F31: Sample	Found in Sample: F32: Sample	Found in Sample: F33: Sample	Found in Sample: F34: Sample	Found in Sample: F35: Sample	Found in Sample: F36: Sample	Found in Sample: F37: Sample	Found in Sample: F38: Sample	Found in Sample: F39: Sample	Found in Sample: F40: Sample	Found in Sample: F41: Sample	Found in Sample: F42: Sample	Found in Sample: F43: Sample	Found in Sample: F44: Sample	Found in Sample: F45: Sample	Found in Sample: F46: Sample	Found in Sample: F47: Sample	Found in Sample: F48: Sample	Found in Sample: F49: Sample	Found in Sample: F50: Sample	Found in Sample: F51: Sample	Found in Sample: F52: Sample	Found in Sample: F53: Sample	Found in Sample: F54: Sample
FALSE	68	1	n/a	1	1	1	[Master Protein] Protein phosphatase 1 regulatory subunit 29 OS=Mus musculus OX=10090 GN=Elfn2 PE=1 SV=1	n/a	n/a	n/a	n/a	n/a	n/a	High	n/a	n/a	n/a	n/a	n/a	n/a	n/a	n/a	n/a	n/a	n/a	n/a	n/a	n/a	n/a	n/a	n/a	n/a	n/a	n/a	n/a	n/a	n/a	n/a	n/a	n/a	n/a	n/a	n/a	n/a	n/a	n/a	n/a	n/a	n/a
Medium	Master Protein	Q9D8S4	Rexo2	Oligoribonuclease, mitochondrial OS=Mus musculus OX=10090 GN=Rexo2 PE=1 SV=2	0.035	2.662	3	1	2	1	237	26.7	7.15	3.57	1
Checked	Protein Group ID	# Proteins	Found in Sample: F15: Sample	# Unique Peptides	# Peptides	# PSMs	Group Description	Found in Sample: F1: Sample	Found in Sample: F2: Sample	Found in Sample: F3: Sample	Found in Sample: F4: Sample	Found in Sample: F5: Sample	Found in Sample: F6: Sample	Found in Sample: F7: Sample	Found in Sample: F8: Sample	Found in Sample: F21: Sample	Found in Sample: F22: Sample	Found in Sample: F23: Sample	Found in Sample: F24: Sample	Found in Sample: F25: Sample	Found in Sample: F26: Sample	Found in Sample: F27: Sample	Found in Sample: F28: Sample	Found in Sample: F29: Sample	Found in Sample: F30: Sample	Found in Sample: F31: Sample	Found in Sample: F32: Sample	Found in Sample: F33: Sample	Found in Sample: F34: Sample	Found in Sample: F35: Sample	Found in Sample: F36: Sample	Found in Sample: F37: Sample	Found in Sample: F38: Sample	Found in Sample: F39: Sample	Found in Sample: F40: Sample	Found in Sample: F41: Sample	Found in Sample: F42: Sample	Found in Sample: F43: Sample	Found in Sample: F44: Sample	Found in Sample: F45: Sample	Found in Sample: F46: Sample	Found in Sample: F47: Sample	Found in Sample: F48: Sample	Found in Sample: F49: Sample	Found in Sample: F50: Sample	Found in Sample: F51: Sample	Found in Sample: F52: Sample	Found in Sample: F53: Sample	Found in Sample: F54: Sample
FALSE	75	1	n/a	1	1	2	[Master Protein] Oligoribonuclease, mitochondrial OS=Mus musculus OX=10090 GN=Rexo2 PE=1 SV=2	n/a	n/a	n/a	n/a	n/a	n/a	n/a	n/a	n/a	n/a	n/a	n/a	n/a	n/a	n/a	n/a	n/a	n/a	n/a	n/a	n/a	n/a	n/a	n/a	n/a	n/a	n/a	n/a	n/a	n/a	n/a	n/a	n/a	n/a	n/a	n/a	n/a	n/a	n/a	n/a	High	n/a
Medium	Master Protein	Q7TQE6	Maco1	Macoilin OS=Mus musculus OX=10090 GN=Maco1 PE=1 SV=1	0.038	2.613	1	1	2	1	664	76	9.07	4.57	1
Checked	Protein Group ID	# Proteins	Found in Sample: F15: Sample	# Unique Peptides	# Peptides	# PSMs	Group Description	Found in Sample: F1: Sample	Found in Sample: F2: Sample	Found in Sample: F3: Sample	Found in Sample: F4: Sample	Found in Sample: F5: Sample	Found in Sample: F6: Sample	Found in Sample: F7: Sample	Found in Sample: F8: Sample	Found in Sample: F21: Sample	Found in Sample: F22: Sample	Found in Sample: F23: Sample	Found in Sample: F24: Sample	Found in Sample: F25: Sample	Found in Sample: F26: Sample	Found in Sample: F27: Sample	Found in Sample: F28: Sample	Found in Sample: F29: Sample	Found in Sample: F30: Sample	Found in Sample: F31: Sample	Found in Sample: F32: Sample	Found in Sample: F33: Sample	Found in Sample: F34: Sample	Found in Sample: F35: Sample	Found in Sample: F36: Sample	Found in Sample: F37: Sample	Found in Sample: F38: Sample	Found in Sample: F39: Sample	Found in Sample: F40: Sample	Found in Sample: F41: Sample	Found in Sample: F42: Sample	Found in Sample: F43: Sample	Found in Sample: F44: Sample	Found in Sample: F45: Sample	Found in Sample: F46: Sample	Found in Sample: F47: Sample	Found in Sample: F48: Sample	Found in Sample: F49: Sample	Found in Sample: F50: Sample	Found in Sample: F51: Sample	Found in Sample: F52: Sample	Found in Sample: F53: Sample	Found in Sample: F54: Sample
FALSE	79	1	n/a	1	1	2	[Master Protein] Macoilin OS=Mus musculus OX=10090 GN=Maco1 PE=1 SV=1	n/a	n/a	n/a	Peak Found	n/a	n/a	n/a	n/a	n/a	n/a	n/a	n/a	n/a	n/a	n/a	n/a	n/a	n/a	n/a	n/a	n/a	n/a	Peak Found	n/a	n/a	n/a	n/a	n/a	n/a	Peak Found	Peak Found	n/a	Peak Found	Peak Found	Peak Found	Peak Found	n/a	n/a	Peak Found	n/a	n/a	Peak Found
High	Master Protein	Q8R3N6	Thoc1	THO complex subunit 1 OS=Mus musculus OX=10090 GN=Thoc1 PE=1 SV=1	0.006	4.373	2	1	3	1	657	75.4	4.97	8.69	1
Checked	Protein Group ID	# Proteins	Found in Sample: F15: Sample	# Unique Peptides	# Peptides	# PSMs	Group Description	Found in Sample: F1: Sample	Found in Sample: F2: Sample	Found in Sample: F3: Sample	Found in Sample: F4: Sample	Found in Sample: F5: Sample	Found in Sample: F6: Sample	Found in Sample: F7: Sample	Found in Sample: F8: Sample	Found in Sample: F21: Sample	Found in Sample: F22: Sample	Found in Sample: F23: Sample	Found in Sample: F24: Sample	Found in Sample: F25: Sample	Found in Sample: F26: Sample	Found in Sample: F27: Sample	Found in Sample: F28: Sample	Found in Sample: F29: Sample	Found in Sample: F30: Sample	Found in Sample: F31: Sample	Found in Sample: F32: Sample	Found in Sample: F33: Sample	Found in Sample: F34: Sample	Found in Sample: F35: Sample	Found in Sample: F36: Sample	Found in Sample: F37: Sample	Found in Sample: F38: Sample	Found in Sample: F39: Sample	Found in Sample: F40: Sample	Found in Sample: F41: Sample	Found in Sample: F42: Sample	Found in Sample: F43: Sample	Found in Sample: F44: Sample	Found in Sample: F45: Sample	Found in Sample: F46: Sample	Found in Sample: F47: Sample	Found in Sample: F48: Sample	Found in Sample: F49: Sample	Found in Sample: F50: Sample	Found in Sample: F51: Sample	Found in Sample: F52: Sample	Found in Sample: F53: Sample	Found in Sample: F54: Sample
FALSE	80	1	n/a	1	1	3	[Master Protein] THO complex subunit 1 OS=Mus musculus OX=10090 GN=Thoc1 PE=1 SV=1	n/a	n/a	n/a	n/a	n/a	n/a	n/a	n/a	n/a	n/a	n/a	n/a	n/a	n/a	n/a	n/a	n/a	n/a	n/a	n/a	n/a	n/a	n/a	n/a	n/a	n/a	n/a	n/a	n/a	n/a	n/a	n/a	n/a	n/a	n/a	n/a	n/a	n/a	n/a	n/a	n/a	n/a
High	Master Protein	Q8BJD1	Itih5	Inter-alpha-trypsin inhibitor heavy chain H5 OS=Mus musculus OX=10090 GN=Itih5 PE=1 SV=1	0.006	4.565	1	1	2	1	952	106.7	8.16	6.05	1
Checked	Protein Group ID	# Proteins	Found in Sample: F15: Sample	# Unique Peptides	# Peptides	# PSMs	Group Description	Found in Sample: F1: Sample	Found in Sample: F2: Sample	Found in Sample: F3: Sample	Found in Sample: F4: Sample	Found in Sample: F5: Sample	Found in Sample: F6: Sample	Found in Sample: F7: Sample	Found in Sample: F8: Sample	Found in Sample: F21: Sample	Found in Sample: F22: Sample	Found in Sample: F23: Sample	Found in Sample: F24: Sample	Found in Sample: F25: Sample	Found in Sample: F26: Sample	Found in Sample: F27: Sample	Found in Sample: F28: Sample	Found in Sample: F29: Sample	Found in Sample: F30: Sample	Found in Sample: F31: Sample	Found in Sample: F32: Sample	Found in Sample: F33: Sample	Found in Sample: F34: Sample	Found in Sample: F35: Sample	Found in Sample: F36: Sample	Found in Sample: F37: Sample	Found in Sample: F38: Sample	Found in Sample: F39: Sample	Found in Sample: F40: Sample	Found in Sample: F41: Sample	Found in Sample: F42: Sample	Found in Sample: F43: Sample	Found in Sample: F44: Sample	Found in Sample: F45: Sample	Found in Sample: F46: Sample	Found in Sample: F47: Sample	Found in Sample: F48: Sample	Found in Sample: F49: Sample	Found in Sample: F50: Sample	Found in Sample: F51: Sample	Found in Sample: F52: Sample	Found in Sample: F53: Sample	Found in Sample: F54: Sample
FALSE	86	1	n/a	1	1	2	[Master Protein] Inter-alpha-trypsin inhibitor heavy chain H5 OS=Mus musculus OX=10090 GN=Itih5 PE=1 SV=1	n/a	n/a	n/a	n/a	n/a	n/a	n/a	n/a	n/a	n/a	n/a	n/a	n/a	n/a	n/a	n/a	n/a	n/a	n/a	n/a	n/a	n/a	High	n/a	n/a	n/a	n/a	n/a	n/a	n/a	n/a	n/a	n/a	n/a	n/a	n/a	n/a	n/a	n/a	n/a	n/a	n/a
High	Master Protein	Q61324	Arnt2	Aryl hydrocarbon receptor nuclear translocator 2 OS=Mus musculus OX=10090 GN=Arnt2 PE=1 SV=2	0.001	6.053	4	1	3	1	712	77.9	6.71	14.18	1
Checked	Protein Group ID	# Proteins	Found in Sample: F15: Sample	# Unique Peptides	# Peptides	# PSMs	Group Description	Found in Sample: F1: Sample	Found in Sample: F2: Sample	Found in Sample: F3: Sample	Found in Sample: F4: Sample	Found in Sample: F5: Sample	Found in Sample: F6: Sample	Found in Sample: F7: Sample	Found in Sample: F8: Sample	Found in Sample: F21: Sample	Found in Sample: F22: Sample	Found in Sample: F23: Sample	Found in Sample: F24: Sample	Found in Sample: F25: Sample	Found in Sample: F26: Sample	Found in Sample: F27: Sample	Found in Sample: F28: Sample	Found in Sample: F29: Sample	Found in Sample: F30: Sample	Found in Sample: F31: Sample	Found in Sample: F32: Sample	Found in Sample: F33: Sample	Found in Sample: F34: Sample	Found in Sample: F35: Sample	Found in Sample: F36: Sample	Found in Sample: F37: Sample	Found in Sample: F38: Sample	Found in Sample: F39: Sample	Found in Sample: F40: Sample	Found in Sample: F41: Sample	Found in Sample: F42: Sample	Found in Sample: F43: Sample	Found in Sample: F44: Sample	Found in Sample: F45: Sample	Found in Sample: F46: Sample	Found in Sample: F47: Sample	Found in Sample: F48: Sample	Found in Sample: F49: Sample	Found in Sample: F50: Sample	Found in Sample: F51: Sample	Found in Sample: F52: Sample	Found in Sample: F53: Sample	Found in Sample: F54: Sample
FALSE	87	1	n/a	1	1	3	[Master Protein] Aryl hydrocarbon receptor nuclear translocator 2 OS=Mus musculus OX=10090 GN=Arnt2 PE=1 SV=2	n/a	n/a	n/a	n/a	n/a	n/a	n/a	n/a	n/a	n/a	n/a	n/a	n/a	n/a	n/a	High	n/a	n/a	n/a	n/a	n/a	n/a	n/a	n/a	n/a	n/a	n/a	n/a	n/a	n/a	n/a	n/a	n/a	n/a	n/a	n/a	High	n/a	n/a	n/a	n/a	n/a
Low	Master Protein	Q9D7J9	Echdc3	Enoyl-CoA hydratase domain-containing protein 3, mitochondrial OS=Mus musculus OX=10090 GN=Echdc3 PE=1 SV=1	0.065	2.289	5	1	1	1	300	32.4	8.34	2.37	1
Checked	Protein Group ID	# Proteins	Found in Sample: F15: Sample	# Unique Peptides	# Peptides	# PSMs	Group Description	Found in Sample: F1: Sample	Found in Sample: F2: Sample	Found in Sample: F3: Sample	Found in Sample: F4: Sample	Found in Sample: F5: Sample	Found in Sample: F6: Sample	Found in Sample: F7: Sample	Found in Sample: F8: Sample	Found in Sample: F21: Sample	Found in Sample: F22: Sample	Found in Sample: F23: Sample	Found in Sample: F24: Sample	Found in Sample: F25: Sample	Found in Sample: F26: Sample	Found in Sample: F27: Sample	Found in Sample: F28: Sample	Found in Sample: F29: Sample	Found in Sample: F30: Sample	Found in Sample: F31: Sample	Found in Sample: F32: Sample	Found in Sample: F33: Sample	Found in Sample: F34: Sample	Found in Sample: F35: Sample	Found in Sample: F36: Sample	Found in Sample: F37: Sample	Found in Sample: F38: Sample	Found in Sample: F39: Sample	Found in Sample: F40: Sample	Found in Sample: F41: Sample	Found in Sample: F42: Sample	Found in Sample: F43: Sample	Found in Sample: F44: Sample	Found in Sample: F45: Sample	Found in Sample: F46: Sample	Found in Sample: F47: Sample	Found in Sample: F48: Sample	Found in Sample: F49: Sample	Found in Sample: F50: Sample	Found in Sample: F51: Sample	Found in Sample: F52: Sample	Found in Sample: F53: Sample	Found in Sample: F54: Sample
FALSE	89	1	n/a	1	1	1	[Master Protein] Enoyl-CoA hydratase domain-containing protein 3, mitochondrial OS=Mus musculus OX=10090 GN=Echdc3 PE=1 SV=1	n/a	n/a	n/a	n/a	n/a	n/a	n/a	n/a	n/a	n/a	n/a	n/a	n/a	n/a	n/a	n/a	n/a	n/a	n/a	n/a	n/a	n/a	n/a	n/a	n/a	n/a	n/a	n/a	n/a	n/a	n/a	n/a	n/a	n/a	n/a	n/a	n/a	n/a	n/a	n/a	n/a	n/a
High	Master Protein	Q71FD7	Fblim1	Filamin-binding LIM protein 1 OS=Mus musculus OX=10090 GN=Fblim1 PE=1 SV=2	0.002	5.611	4	1	2	1	375	41	6.51	6.18	1
Checked	Protein Group ID	# Proteins	Found in Sample: F15: Sample	# Unique Peptides	# Peptides	# PSMs	Group Description	Found in Sample: F1: Sample	Found in Sample: F2: Sample	Found in Sample: F3: Sample	Found in Sample: F4: Sample	Found in Sample: F5: Sample	Found in Sample: F6: Sample	Found in Sample: F7: Sample	Found in Sample: F8: Sample	Found in Sample: F21: Sample	Found in Sample: F22: Sample	Found in Sample: F23: Sample	Found in Sample: F24: Sample	Found in Sample: F25: Sample	Found in Sample: F26: Sample	Found in Sample: F27: Sample	Found in Sample: F28: Sample	Found in Sample: F29: Sample	Found in Sample: F30: Sample	Found in Sample: F31: Sample	Found in Sample: F32: Sample	Found in Sample: F33: Sample	Found in Sample: F34: Sample	Found in Sample: F35: Sample	Found in Sample: F36: Sample	Found in Sample: F37: Sample	Found in Sample: F38: Sample	Found in Sample: F39: Sample	Found in Sample: F40: Sample	Found in Sample: F41: Sample	Found in Sample: F42: Sample	Found in Sample: F43: Sample	Found in Sample: F44: Sample	Found in Sample: F45: Sample	Found in Sample: F46: Sample	Found in Sample: F47: Sample	Found in Sample: F48: Sample	Found in Sample: F49: Sample	Found in Sample: F50: Sample	Found in Sample: F51: Sample	Found in Sample: F52: Sample	Found in Sample: F53: Sample	Found in Sample: F54: Sample
FALSE	94	1	n/a	1	1	2	[Master Protein] Filamin-binding LIM protein 1 OS=Mus musculus OX=10090 GN=Fblim1 PE=1 SV=2	n/a	n/a	n/a	n/a	n/a	n/a	n/a	n/a	n/a	n/a	n/a	n/a	n/a	n/a	n/a	n/a	n/a	n/a	n/a	n/a	n/a	n/a	n/a	n/a	n/a	n/a	n/a	n/a	n/a	n/a	n/a	n/a	n/a	n/a	n/a	n/a	n/a	High	High	n/a	n/a	n/a
High	Master Protein	Q9CZ91	Srfbp1	Serum response factor-binding protein 1 OS=Mus musculus OX=10090 GN=Srfbp1 PE=1 SV=1	0.008	3.842	4	1	2	1	441	48.7	9.54	4.35	1
Checked	Protein Group ID	# Proteins	Found in Sample: F15: Sample	# Unique Peptides	# Peptides	# PSMs	Group Description	Found in Sample: F1: Sample	Found in Sample: F2: Sample	Found in Sample: F3: Sample	Found in Sample: F4: Sample	Found in Sample: F5: Sample	Found in Sample: F6: Sample	Found in Sample: F7: Sample	Found in Sample: F8: Sample	Found in Sample: F21: Sample	Found in Sample: F22: Sample	Found in Sample: F23: Sample	Found in Sample: F24: Sample	Found in Sample: F25: Sample	Found in Sample: F26: Sample	Found in Sample: F27: Sample	Found in Sample: F28: Sample	Found in Sample: F29: Sample	Found in Sample: F30: Sample	Found in Sample: F31: Sample	Found in Sample: F32: Sample	Found in Sample: F33: Sample	Found in Sample: F34: Sample	Found in Sample: F35: Sample	Found in Sample: F36: Sample	Found in Sample: F37: Sample	Found in Sample: F38: Sample	Found in Sample: F39: Sample	Found in Sample: F40: Sample	Found in Sample: F41: Sample	Found in Sample: F42: Sample	Found in Sample: F43: Sample	Found in Sample: F44: Sample	Found in Sample: F45: Sample	Found in Sample: F46: Sample	Found in Sample: F47: Sample	Found in Sample: F48: Sample	Found in Sample: F49: Sample	Found in Sample: F50: Sample	Found in Sample: F51: Sample	Found in Sample: F52: Sample	Found in Sample: F53: Sample	Found in Sample: F54: Sample
FALSE	106	1	n/a	1	1	2	[Master Protein] Serum response factor-binding protein 1 OS=Mus musculus OX=10090 GN=Srfbp1 PE=1 SV=1	n/a	n/a	n/a	n/a	n/a	n/a	n/a	n/a	n/a	n/a	n/a	n/a	n/a	n/a	n/a	n/a	n/a	n/a	n/a	n/a	n/a	n/a	n/a	n/a	n/a	n/a	n/a	n/a	n/a	n/a	n/a	n/a	n/a	n/a	n/a	n/a	n/a	n/a	n/a	n/a	n/a	n/a
High	Master Protein	B2RX14	Tut4	Terminal uridylyltransferase 4 OS=Mus musculus OX=10090 GN=Tut4 PE=1 SV=2	0.006	4.322	1	1	3	1	1644	184.5	8.19	4.87	1
Checked	Protein Group ID	# Proteins	Found in Sample: F15: Sample	# Unique Peptides	# Peptides	# PSMs	Group Description	Found in Sample: F1: Sample	Found in Sample: F2: Sample	Found in Sample: F3: Sample	Found in Sample: F4: Sample	Found in Sample: F5: Sample	Found in Sample: F6: Sample	Found in Sample: F7: Sample	Found in Sample: F8: Sample	Found in Sample: F21: Sample	Found in Sample: F22: Sample	Found in Sample: F23: Sample	Found in Sample: F24: Sample	Found in Sample: F25: Sample	Found in Sample: F26: Sample	Found in Sample: F27: Sample	Found in Sample: F28: Sample	Found in Sample: F29: Sample	Found in Sample: F30: Sample	Found in Sample: F31: Sample	Found in Sample: F32: Sample	Found in Sample: F33: Sample	Found in Sample: F34: Sample	Found in Sample: F35: Sample	Found in Sample: F36: Sample	Found in Sample: F37: Sample	Found in Sample: F38: Sample	Found in Sample: F39: Sample	Found in Sample: F40: Sample	Found in Sample: F41: Sample	Found in Sample: F42: Sample	Found in Sample: F43: Sample	Found in Sample: F44: Sample	Found in Sample: F45: Sample	Found in Sample: F46: Sample	Found in Sample: F47: Sample	Found in Sample: F48: Sample	Found in Sample: F49: Sample	Found in Sample: F50: Sample	Found in Sample: F51: Sample	Found in Sample: F52: Sample	Found in Sample: F53: Sample	Found in Sample: F54: Sample
FALSE	111	1	n/a	1	1	3	[Master Protein] Terminal uridylyltransferase 4 OS=Mus musculus OX=10090 GN=Tut4 PE=1 SV=2	n/a	n/a	n/a	n/a	n/a	n/a	n/a	n/a	n/a	n/a	n/a	n/a	n/a	n/a	n/a	n/a	n/a	n/a	n/a	n/a	n/a	n/a	n/a	n/a	n/a	n/a	n/a	n/a	n/a	n/a	n/a	n/a	n/a	n/a	n/a	n/a	n/a	n/a	n/a	n/a	n/a	n/a
Medium	Master Protein	P0CW70	Dpy19l2	Probable C-mannosyltransferase DPY19L2 OS=Mus musculus OX=10090 GN=Dpy19l2 PE=1 SV=1	0.043	2.556	1	1	2	1	773	89.8	8.9	4.47	1
Checked	Protein Group ID	# Proteins	Found in Sample: F15: Sample	# Unique Peptides	# Peptides	# PSMs	Group Description	Found in Sample: F1: Sample	Found in Sample: F2: Sample	Found in Sample: F3: Sample	Found in Sample: F4: Sample	Found in Sample: F5: Sample	Found in Sample: F6: Sample	Found in Sample: F7: Sample	Found in Sample: F8: Sample	Found in Sample: F21: Sample	Found in Sample: F22: Sample	Found in Sample: F23: Sample	Found in Sample: F24: Sample	Found in Sample: F25: Sample	Found in Sample: F26: Sample	Found in Sample: F27: Sample	Found in Sample: F28: Sample	Found in Sample: F29: Sample	Found in Sample: F30: Sample	Found in Sample: F31: Sample	Found in Sample: F32: Sample	Found in Sample: F33: Sample	Found in Sample: F34: Sample	Found in Sample: F35: Sample	Found in Sample: F36: Sample	Found in Sample: F37: Sample	Found in Sample: F38: Sample	Found in Sample: F39: Sample	Found in Sample: F40: Sample	Found in Sample: F41: Sample	Found in Sample: F42: Sample	Found in Sample: F43: Sample	Found in Sample: F44: Sample	Found in Sample: F45: Sample	Found in Sample: F46: Sample	Found in Sample: F47: Sample	Found in Sample: F48: Sample	Found in Sample: F49: Sample	Found in Sample: F50: Sample	Found in Sample: F51: Sample	Found in Sample: F52: Sample	Found in Sample: F53: Sample	Found in Sample: F54: Sample
FALSE	112	1	n/a	1	1	2	[Master Protein] Probable C-mannosyltransferase DPY19L2 OS=Mus musculus OX=10090 GN=Dpy19l2 PE=1 SV=1	n/a	n/a	n/a	n/a	n/a	n/a	n/a	n/a	n/a	n/a	n/a	n/a	n/a	n/a	n/a	n/a	n/a	n/a	n/a	n/a	n/a	n/a	n/a	n/a	n/a	n/a	n/a	n/a	n/a	n/a	n/a	n/a	n/a	n/a	n/a	n/a	n/a	n/a	n/a	n/a	n/a	n/a
High	Master Protein	P51437	Camp	Cathelicidin antimicrobial peptide OS=Mus musculus OX=10090 GN=Camp PE=1 SV=2	0.005	4.618	9	1	2	1	172	19.4	8.68	6.36	1
Checked	Protein Group ID	# Proteins	Found in Sample: F15: Sample	# Unique Peptides	# Peptides	# PSMs	Group Description	Found in Sample: F1: Sample	Found in Sample: F2: Sample	Found in Sample: F3: Sample	Found in Sample: F4: Sample	Found in Sample: F5: Sample	Found in Sample: F6: Sample	Found in Sample: F7: Sample	Found in Sample: F8: Sample	Found in Sample: F21: Sample	Found in Sample: F22: Sample	Found in Sample: F23: Sample	Found in Sample: F24: Sample	Found in Sample: F25: Sample	Found in Sample: F26: Sample	Found in Sample: F27: Sample	Found in Sample: F28: Sample	Found in Sample: F29: Sample	Found in Sample: F30: Sample	Found in Sample: F31: Sample	Found in Sample: F32: Sample	Found in Sample: F33: Sample	Found in Sample: F34: Sample	Found in Sample: F35: Sample	Found in Sample: F36: Sample	Found in Sample: F37: Sample	Found in Sample: F38: Sample	Found in Sample: F39: Sample	Found in Sample: F40: Sample	Found in Sample: F41: Sample	Found in Sample: F42: Sample	Found in Sample: F43: Sample	Found in Sample: F44: Sample	Found in Sample: F45: Sample	Found in Sample: F46: Sample	Found in Sample: F47: Sample	Found in Sample: F48: Sample	Found in Sample: F49: Sample	Found in Sample: F50: Sample	Found in Sample: F51: Sample	Found in Sample: F52: Sample	Found in Sample: F53: Sample	Found in Sample: F54: Sample
FALSE	114	1	n/a	1	1	2	[Master Protein] Cathelicidin antimicrobial peptide OS=Mus musculus OX=10090 GN=Camp PE=1 SV=2	n/a	n/a	n/a	n/a	n/a	n/a	n/a	n/a	n/a	n/a	n/a	n/a	n/a	n/a	n/a	n/a	n/a	n/a	n/a	n/a	n/a	n/a	n/a	High	High	n/a	n/a	n/a	n/a	n/a	n/a	n/a	n/a	n/a	n/a	n/a	n/a	n/a	n/a	n/a	n/a	n/a
Medium	Master Protein	Q60754	Marco	Macrophage receptor MARCO OS=Mus musculus OX=10090 GN=Marco PE=1 SV=1	0.019	3.071	2	1	1	1	518	52.7	7.84	2.05	1
Checked	Protein Group ID	# Proteins	Found in Sample: F15: Sample	# Unique Peptides	# Peptides	# PSMs	Group Description	Found in Sample: F1: Sample	Found in Sample: F2: Sample	Found in Sample: F3: Sample	Found in Sample: F4: Sample	Found in Sample: F5: Sample	Found in Sample: F6: Sample	Found in Sample: F7: Sample	Found in Sample: F8: Sample	Found in Sample: F21: Sample	Found in Sample: F22: Sample	Found in Sample: F23: Sample	Found in Sample: F24: Sample	Found in Sample: F25: Sample	Found in Sample: F26: Sample	Found in Sample: F27: Sample	Found in Sample: F28: Sample	Found in Sample: F29: Sample	Found in Sample: F30: Sample	Found in Sample: F31: Sample	Found in Sample: F32: Sample	Found in Sample: F33: Sample	Found in Sample: F34: Sample	Found in Sample: F35: Sample	Found in Sample: F36: Sample	Found in Sample: F37: Sample	Found in Sample: F38: Sample	Found in Sample: F39: Sample	Found in Sample: F40: Sample	Found in Sample: F41: Sample	Found in Sample: F42: Sample	Found in Sample: F43: Sample	Found in Sample: F44: Sample	Found in Sample: F45: Sample	Found in Sample: F46: Sample	Found in Sample: F47: Sample	Found in Sample: F48: Sample	Found in Sample: F49: Sample	Found in Sample: F50: Sample	Found in Sample: F51: Sample	Found in Sample: F52: Sample	Found in Sample: F53: Sample	Found in Sample: F54: Sample
FALSE	116	1	n/a	1	1	1	[Master Protein] Macrophage receptor MARCO OS=Mus musculus OX=10090 GN=Marco PE=1 SV=1	n/a	n/a	n/a	n/a	n/a	n/a	n/a	n/a	n/a	n/a	n/a	n/a	n/a	n/a	n/a	n/a	n/a	n/a	n/a	n/a	n/a	n/a	n/a	n/a	n/a	n/a	n/a	n/a	n/a	n/a	n/a	n/a	n/a	n/a	n/a	n/a	n/a	n/a	n/a	n/a	n/a	n/a
High	Master Protein	Q9CX60	Lbh	Protein LBH OS=Mus musculus OX=10090 GN=Lbh PE=1 SV=1	0.002	5.378	18	1	16	1	105	12.1	4.31	58.61	1
Checked	Protein Group ID	# Proteins	Found in Sample: F15: Sample	# Unique Peptides	# Peptides	# PSMs	Group Description	Found in Sample: F1: Sample	Found in Sample: F2: Sample	Found in Sample: F3: Sample	Found in Sample: F4: Sample	Found in Sample: F5: Sample	Found in Sample: F6: Sample	Found in Sample: F7: Sample	Found in Sample: F8: Sample	Found in Sample: F21: Sample	Found in Sample: F22: Sample	Found in Sample: F23: Sample	Found in Sample: F24: Sample	Found in Sample: F25: Sample	Found in Sample: F26: Sample	Found in Sample: F27: Sample	Found in Sample: F28: Sample	Found in Sample: F29: Sample	Found in Sample: F30: Sample	Found in Sample: F31: Sample	Found in Sample: F32: Sample	Found in Sample: F33: Sample	Found in Sample: F34: Sample	Found in Sample: F35: Sample	Found in Sample: F36: Sample	Found in Sample: F37: Sample	Found in Sample: F38: Sample	Found in Sample: F39: Sample	Found in Sample: F40: Sample	Found in Sample: F41: Sample	Found in Sample: F42: Sample	Found in Sample: F43: Sample	Found in Sample: F44: Sample	Found in Sample: F45: Sample	Found in Sample: F46: Sample	Found in Sample: F47: Sample	Found in Sample: F48: Sample	Found in Sample: F49: Sample	Found in Sample: F50: Sample	Found in Sample: F51: Sample	Found in Sample: F52: Sample	Found in Sample: F53: Sample	Found in Sample: F54: Sample
FALSE	121	1	n/a	1	1	16	[Master Protein] Protein LBH OS=Mus musculus OX=10090 GN=Lbh PE=1 SV=1	High	High	Peak Found	n/a	Peak Found	n/a	Peak Found	Peak Found	High	n/a	n/a	n/a	High	n/a	n/a	n/a	n/a	n/a	n/a	n/a	n/a	n/a	n/a	n/a	High	n/a	n/a	n/a	n/a	n/a	High	n/a	High	n/a	n/a	n/a	High	n/a	n/a	n/a	High	n/a
Low	Master Protein	Q9JMC3	Dnaja4	DnaJ homolog subfamily A member 4 OS=Mus musculus OX=10090 GN=Dnaja4 PE=1 SV=1	0.071	2.243	3	1	1	1	397	44.9	7.58	2.54	1
Checked	Protein Group ID	# Proteins	Found in Sample: F15: Sample	# Unique Peptides	# Peptides	# PSMs	Group Description	Found in Sample: F1: Sample	Found in Sample: F2: Sample	Found in Sample: F3: Sample	Found in Sample: F4: Sample	Found in Sample: F5: Sample	Found in Sample: F6: Sample	Found in Sample: F7: Sample	Found in Sample: F8: Sample	Found in Sample: F21: Sample	Found in Sample: F22: Sample	Found in Sample: F23: Sample	Found in Sample: F24: Sample	Found in Sample: F25: Sample	Found in Sample: F26: Sample	Found in Sample: F27: Sample	Found in Sample: F28: Sample	Found in Sample: F29: Sample	Found in Sample: F30: Sample	Found in Sample: F31: Sample	Found in Sample: F32: Sample	Found in Sample: F33: Sample	Found in Sample: F34: Sample	Found in Sample: F35: Sample	Found in Sample: F36: Sample	Found in Sample: F37: Sample	Found in Sample: F38: Sample	Found in Sample: F39: Sample	Found in Sample: F40: Sample	Found in Sample: F41: Sample	Found in Sample: F42: Sample	Found in Sample: F43: Sample	Found in Sample: F44: Sample	Found in Sample: F45: Sample	Found in Sample: F46: Sample	Found in Sample: F47: Sample	Found in Sample: F48: Sample	Found in Sample: F49: Sample	Found in Sample: F50: Sample	Found in Sample: F51: Sample	Found in Sample: F52: Sample	Found in Sample: F53: Sample	Found in Sample: F54: Sample
FALSE	128	1	n/a	1	1	1	[Master Protein] DnaJ homolog subfamily A member 4 OS=Mus musculus OX=10090 GN=Dnaja4 PE=1 SV=1	n/a	n/a	n/a	n/a	n/a	n/a	n/a	High	n/a	n/a	n/a	n/a	n/a	n/a	n/a	n/a	n/a	n/a	n/a	n/a	n/a	n/a	n/a	n/a	n/a	n/a	n/a	n/a	n/a	n/a	n/a	n/a	n/a	n/a	n/a	n/a	n/a	n/a	n/a	n/a	n/a	n/a
Medium	Master Protein	P97952	Scn1b	Sodium channel subunit beta-1 OS=Mus musculus OX=10090 GN=Scn1b PE=1 SV=1	0.015	3.238	8	1	1	1	218	24.6	4.83	2.66	1
Checked	Protein Group ID	# Proteins	Found in Sample: F15: Sample	# Unique Peptides	# Peptides	# PSMs	Group Description	Found in Sample: F1: Sample	Found in Sample: F2: Sample	Found in Sample: F3: Sample	Found in Sample: F4: Sample	Found in Sample: F5: Sample	Found in Sample: F6: Sample	Found in Sample: F7: Sample	Found in Sample: F8: Sample	Found in Sample: F21: Sample	Found in Sample: F22: Sample	Found in Sample: F23: Sample	Found in Sample: F24: Sample	Found in Sample: F25: Sample	Found in Sample: F26: Sample	Found in Sample: F27: Sample	Found in Sample: F28: Sample	Found in Sample: F29: Sample	Found in Sample: F30: Sample	Found in Sample: F31: Sample	Found in Sample: F32: Sample	Found in Sample: F33: Sample	Found in Sample: F34: Sample	Found in Sample: F35: Sample	Found in Sample: F36: Sample	Found in Sample: F37: Sample	Found in Sample: F38: Sample	Found in Sample: F39: Sample	Found in Sample: F40: Sample	Found in Sample: F41: Sample	Found in Sample: F42: Sample	Found in Sample: F43: Sample	Found in Sample: F44: Sample	Found in Sample: F45: Sample	Found in Sample: F46: Sample	Found in Sample: F47: Sample	Found in Sample: F48: Sample	Found in Sample: F49: Sample	Found in Sample: F50: Sample	Found in Sample: F51: Sample	Found in Sample: F52: Sample	Found in Sample: F53: Sample	Found in Sample: F54: Sample
FALSE	132	1	n/a	1	1	1	[Master Protein] Sodium channel subunit beta-1 OS=Mus musculus OX=10090 GN=Scn1b PE=1 SV=1	n/a	n/a	n/a	n/a	n/a	High	n/a	n/a	n/a	n/a	n/a	n/a	n/a	n/a	n/a	n/a	n/a	n/a	n/a	n/a	n/a	n/a	n/a	n/a	n/a	n/a	n/a	n/a	n/a	n/a	n/a	n/a	n/a	n/a	n/a	n/a	n/a	n/a	n/a	n/a	n/a	n/a
Medium	Master Protein	Q8K1S6	Spire2	Protein spire homolog 2 OS=Mus musculus OX=10090 GN=Spire2 PE=1 SV=1	0.03	2.755	1	1	12	1	718	80.2	7.37	17.53	1	1332714	1.64912e+06	843055	664493										666207	1.07814e+06	1.00835e+06		1.00629e+06		457306				463407									2.33539e+06	1.38302e+06
Checked	Protein Group ID	# Proteins	Found in Sample: F15: Sample	# Unique Peptides	# Peptides	# PSMs	Group Description	Found in Sample: F1: Sample	Found in Sample: F2: Sample	Found in Sample: F3: Sample	Found in Sample: F4: Sample	Found in Sample: F5: Sample	Found in Sample: F6: Sample	Found in Sample: F7: Sample	Found in Sample: F8: Sample	Found in Sample: F21: Sample	Found in Sample: F22: Sample	Found in Sample: F23: Sample	Found in Sample: F24: Sample	Found in Sample: F25: Sample	Found in Sample: F26: Sample	Found in Sample: F27: Sample	Found in Sample: F28: Sample	Found in Sample: F29: Sample	Found in Sample: F30: Sample	Found in Sample: F31: Sample	Found in Sample: F32: Sample	Found in Sample: F33: Sample	Found in Sample: F34: Sample	Found in Sample: F35: Sample	Found in Sample: F36: Sample	Found in Sample: F37: Sample	Found in Sample: F38: Sample	Found in Sample: F39: Sample	Found in Sample: F40: Sample	Found in Sample: F41: Sample	Found in Sample: F42: Sample	Found in Sample: F43: Sample	Found in Sample: F44: Sample	Found in Sample: F45: Sample	Found in Sample: F46: Sample	Found in Sample: F47: Sample	Found in Sample: F48: Sample	Found in Sample: F49: Sample	Found in Sample: F50: Sample	Found in Sample: F51: Sample	Found in Sample: F52: Sample	Found in Sample: F53: Sample	Found in Sample: F54: Sample
FALSE	147	1	Peak Found	1	1	12	[Master Protein] Protein spire homolog 2 OS=Mus musculus OX=10090 GN=Spire2 PE=1 SV=1	Peak Found	Peak Found	Peak Found	Peak Found	n/a	Peak Found	n/a	n/a	n/a	n/a	Peak Found	Peak Found	Peak Found	n/a	n/a	n/a	n/a	n/a	Peak Found	n/a	Peak Found	Peak Found	Peak Found	Peak Found	n/a	Peak Found	Peak Found	n/a	n/a	n/a	n/a	n/a	n/a	n/a	n/a	n/a	n/a	n/a	n/a	n/a	n/a	Peak Found
High	Master Protein	Q9JIQ3	Diablo	Diablo homolog, mitochondrial OS=Mus musculus OX=10090 GN=Diablo PE=1 SV=2	0.002	5.731	8	1	11	1	237	26.8	6.37	37.31	1
Checked	Protein Group ID	# Proteins	Found in Sample: F15: Sample	# Unique Peptides	# Peptides	# PSMs	Group Description	Found in Sample: F1: Sample	Found in Sample: F2: Sample	Found in Sample: F3: Sample	Found in Sample: F4: Sample	Found in Sample: F5: Sample	Found in Sample: F6: Sample	Found in Sample: F7: Sample	Found in Sample: F8: Sample	Found in Sample: F21: Sample	Found in Sample: F22: Sample	Found in Sample: F23: Sample	Found in Sample: F24: Sample	Found in Sample: F25: Sample	Found in Sample: F26: Sample	Found in Sample: F27: Sample	Found in Sample: F28: Sample	Found in Sample: F29: Sample	Found in Sample: F30: Sample	Found in Sample: F31: Sample	Found in Sample: F32: Sample	Found in Sample: F33: Sample	Found in Sample: F34: Sample	Found in Sample: F35: Sample	Found in Sample: F36: Sample	Found in Sample: F37: Sample	Found in Sample: F38: Sample	Found in Sample: F39: Sample	Found in Sample: F40: Sample	Found in Sample: F41: Sample	Found in Sample: F42: Sample	Found in Sample: F43: Sample	Found in Sample: F44: Sample	Found in Sample: F45: Sample	Found in Sample: F46: Sample	Found in Sample: F47: Sample	Found in Sample: F48: Sample	Found in Sample: F49: Sample	Found in Sample: F50: Sample	Found in Sample: F51: Sample	Found in Sample: F52: Sample	Found in Sample: F53: Sample	Found in Sample: F54: Sample
FALSE	157	1	n/a	1	1	11	[Master Protein] Diablo homolog, mitochondrial OS=Mus musculus OX=10090 GN=Diablo PE=1 SV=2	n/a	n/a	n/a	n/a	n/a	n/a	n/a	n/a	n/a	n/a	n/a	n/a	n/a	n/a	n/a	n/a	n/a	n/a	n/a	n/a	n/a	n/a	n/a	n/a	n/a	n/a	n/a	n/a	n/a	n/a	n/a	n/a	n/a	n/a	n/a	n/a	n/a	n/a	n/a	n/a	n/a	n/a
High	Master Protein	Q9D9H8		Mitochondrial protein C2orf69 homolog OS=Mus musculus OX=10090 PE=2 SV=3	0.007	4.097	5	1	3	1	365	41.7	7.87	4.87	1
Checked	Protein Group ID	# Proteins	Found in Sample: F15: Sample	# Unique Peptides	# Peptides	# PSMs	Group Description	Found in Sample: F1: Sample	Found in Sample: F2: Sample	Found in Sample: F3: Sample	Found in Sample: F4: Sample	Found in Sample: F5: Sample	Found in Sample: F6: Sample	Found in Sample: F7: Sample	Found in Sample: F8: Sample	Found in Sample: F21: Sample	Found in Sample: F22: Sample	Found in Sample: F23: Sample	Found in Sample: F24: Sample	Found in Sample: F25: Sample	Found in Sample: F26: Sample	Found in Sample: F27: Sample	Found in Sample: F28: Sample	Found in Sample: F29: Sample	Found in Sample: F30: Sample	Found in Sample: F31: Sample	Found in Sample: F32: Sample	Found in Sample: F33: Sample	Found in Sample: F34: Sample	Found in Sample: F35: Sample	Found in Sample: F36: Sample	Found in Sample: F37: Sample	Found in Sample: F38: Sample	Found in Sample: F39: Sample	Found in Sample: F40: Sample	Found in Sample: F41: Sample	Found in Sample: F42: Sample	Found in Sample: F43: Sample	Found in Sample: F44: Sample	Found in Sample: F45: Sample	Found in Sample: F46: Sample	Found in Sample: F47: Sample	Found in Sample: F48: Sample	Found in Sample: F49: Sample	Found in Sample: F50: Sample	Found in Sample: F51: Sample	Found in Sample: F52: Sample	Found in Sample: F53: Sample	Found in Sample: F54: Sample
FALSE	158	1	n/a	1	1	3	[Master Protein] Mitochondrial protein C2orf69 homolog OS=Mus musculus OX=10090 PE=2 SV=3	n/a	n/a	n/a	n/a	n/a	n/a	n/a	n/a	n/a	n/a	n/a	n/a	n/a	n/a	n/a	n/a	n/a	n/a	n/a	n/a	n/a	n/a	n/a	n/a	n/a	n/a	n/a	n/a	n/a	n/a	n/a	n/a	n/a	n/a	n/a	n/a	n/a	n/a	n/a	n/a	n/a	n/a
High	Master Protein	Q3URY6	Armc2	Armadillo repeat-containing protein 2 OS=Mus musculus OX=10090 GN=Armc2 PE=2 SV=3	0.009	3.6	1	1	1	1	854	95.3	8.03	3.18	1
Checked	Protein Group ID	# Proteins	Found in Sample: F15: Sample	# Unique Peptides	# Peptides	# PSMs	Group Description	Found in Sample: F1: Sample	Found in Sample: F2: Sample	Found in Sample: F3: Sample	Found in Sample: F4: Sample	Found in Sample: F5: Sample	Found in Sample: F6: Sample	Found in Sample: F7: Sample	Found in Sample: F8: Sample	Found in Sample: F21: Sample	Found in Sample: F22: Sample	Found in Sample: F23: Sample	Found in Sample: F24: Sample	Found in Sample: F25: Sample	Found in Sample: F26: Sample	Found in Sample: F27: Sample	Found in Sample: F28: Sample	Found in Sample: F29: Sample	Found in Sample: F30: Sample	Found in Sample: F31: Sample	Found in Sample: F32: Sample	Found in Sample: F33: Sample	Found in Sample: F34: Sample	Found in Sample: F35: Sample	Found in Sample: F36: Sample	Found in Sample: F37: Sample	Found in Sample: F38: Sample	Found in Sample: F39: Sample	Found in Sample: F40: Sample	Found in Sample: F41: Sample	Found in Sample: F42: Sample	Found in Sample: F43: Sample	Found in Sample: F44: Sample	Found in Sample: F45: Sample	Found in Sample: F46: Sample	Found in Sample: F47: Sample	Found in Sample: F48: Sample	Found in Sample: F49: Sample	Found in Sample: F50: Sample	Found in Sample: F51: Sample	Found in Sample: F52: Sample	Found in Sample: F53: Sample	Found in Sample: F54: Sample
FALSE	161	1	n/a	1	1	1	[Master Protein] Armadillo repeat-containing protein 2 OS=Mus musculus OX=10090 GN=Armc2 PE=2 SV=3	n/a	n/a	n/a	n/a	n/a	n/a	n/a	n/a	n/a	n/a	n/a	n/a	n/a	n/a	n/a	n/a	n/a	n/a	n/a	n/a	n/a	n/a	n/a	n/a	n/a	n/a	n/a	n/a	n/a	n/a	n/a	n/a	n/a	n/a	n/a	n/a	n/a	n/a	n/a	n/a	n/a	n/a
Low	Master Protein	Q9D338	Mrpl19	39S ribosomal protein L19, mitochondrial OS=Mus musculus OX=10090 GN=Mrpl19 PE=1 SV=1	0.063	2.32	3	1	1	1	292	33.6	9.44	2.41	1
Checked	Protein Group ID	# Proteins	Found in Sample: F15: Sample	# Unique Peptides	# Peptides	# PSMs	Group Description	Found in Sample: F1: Sample	Found in Sample: F2: Sample	Found in Sample: F3: Sample	Found in Sample: F4: Sample	Found in Sample: F5: Sample	Found in Sample: F6: Sample	Found in Sample: F7: Sample	Found in Sample: F8: Sample	Found in Sample: F21: Sample	Found in Sample: F22: Sample	Found in Sample: F23: Sample	Found in Sample: F24: Sample	Found in Sample: F25: Sample	Found in Sample: F26: Sample	Found in Sample: F27: Sample	Found in Sample: F28: Sample	Found in Sample: F29: Sample	Found in Sample: F30: Sample	Found in Sample: F31: Sample	Found in Sample: F32: Sample	Found in Sample: F33: Sample	Found in Sample: F34: Sample	Found in Sample: F35: Sample	Found in Sample: F36: Sample	Found in Sample: F37: Sample	Found in Sample: F38: Sample	Found in Sample: F39: Sample	Found in Sample: F40: Sample	Found in Sample: F41: Sample	Found in Sample: F42: Sample	Found in Sample: F43: Sample	Found in Sample: F44: Sample	Found in Sample: F45: Sample	Found in Sample: F46: Sample	Found in Sample: F47: Sample	Found in Sample: F48: Sample	Found in Sample: F49: Sample	Found in Sample: F50: Sample	Found in Sample: F51: Sample	Found in Sample: F52: Sample	Found in Sample: F53: Sample	Found in Sample: F54: Sample
FALSE	166	1	n/a	1	1	1	[Master Protein] 39S ribosomal protein L19, mitochondrial OS=Mus musculus OX=10090 GN=Mrpl19 PE=1 SV=1	n/a	n/a	n/a	n/a	n/a	n/a	n/a	n/a	n/a	n/a	n/a	n/a	n/a	n/a	n/a	n/a	n/a	n/a	n/a	n/a	n/a	n/a	n/a	n/a	n/a	n/a	n/a	n/a	n/a	n/a	n/a	n/a	n/a	n/a	n/a	n/a	n/a	n/a	n/a	n/a	n/a	n/a
High	Master Protein	Q3UI43	Babam1	BRISC and BRCA1-A complex member 1 OS=Mus musculus OX=10090 GN=Babam1 PE=1 SV=1	0.002	5.772	11	1	8	1	333	36.8	4.55	28.3	1
Checked	Protein Group ID	# Proteins	Found in Sample: F15: Sample	# Unique Peptides	# Peptides	# PSMs	Group Description	Found in Sample: F1: Sample	Found in Sample: F2: Sample	Found in Sample: F3: Sample	Found in Sample: F4: Sample	Found in Sample: F5: Sample	Found in Sample: F6: Sample	Found in Sample: F7: Sample	Found in Sample: F8: Sample	Found in Sample: F21: Sample	Found in Sample: F22: Sample	Found in Sample: F23: Sample	Found in Sample: F24: Sample	Found in Sample: F25: Sample	Found in Sample: F26: Sample	Found in Sample: F27: Sample	Found in Sample: F28: Sample	Found in Sample: F29: Sample	Found in Sample: F30: Sample	Found in Sample: F31: Sample	Found in Sample: F32: Sample	Found in Sample: F33: Sample	Found in Sample: F34: Sample	Found in Sample: F35: Sample	Found in Sample: F36: Sample	Found in Sample: F37: Sample	Found in Sample: F38: Sample	Found in Sample: F39: Sample	Found in Sample: F40: Sample	Found in Sample: F41: Sample	Found in Sample: F42: Sample	Found in Sample: F43: Sample	Found in Sample: F44: Sample	Found in Sample: F45: Sample	Found in Sample: F46: Sample	Found in Sample: F47: Sample	Found in Sample: F48: Sample	Found in Sample: F49: Sample	Found in Sample: F50: Sample	Found in Sample: F51: Sample	Found in Sample: F52: Sample	Found in Sample: F53: Sample	Found in Sample: F54: Sample
FALSE	167	1	High	1	1	8	[Master Protein] BRISC and BRCA1-A complex member 1 OS=Mus musculus OX=10090 GN=Babam1 PE=1 SV=1	n/a	n/a	n/a	n/a	n/a	n/a	n/a	n/a	n/a	n/a	n/a	n/a	High	n/a	n/a	n/a	n/a	n/a	n/a	n/a	n/a	n/a	n/a	n/a	n/a	n/a	n/a	n/a	n/a	n/a	n/a	High	n/a	n/a	n/a	n/a	n/a	n/a	n/a	n/a	n/a	n/a
Medium	Master Protein	Q6KCD5	Nipbl	Nipped-B-like protein OS=Mus musculus OX=10090 GN=Nipbl PE=1 SV=1	0.02	3.016	0	1	2	1	2798	315.3	7.91	3.78	1
Checked	Protein Group ID	# Proteins	Found in Sample: F15: Sample	# Unique Peptides	# Peptides	# PSMs	Group Description	Found in Sample: F1: Sample	Found in Sample: F2: Sample	Found in Sample: F3: Sample	Found in Sample: F4: Sample	Found in Sample: F5: Sample	Found in Sample: F6: Sample	Found in Sample: F7: Sample	Found in Sample: F8: Sample	Found in Sample: F21: Sample	Found in Sample: F22: Sample	Found in Sample: F23: Sample	Found in Sample: F24: Sample	Found in Sample: F25: Sample	Found in Sample: F26: Sample	Found in Sample: F27: Sample	Found in Sample: F28: Sample	Found in Sample: F29: Sample	Found in Sample: F30: Sample	Found in Sample: F31: Sample	Found in Sample: F32: Sample	Found in Sample: F33: Sample	Found in Sample: F34: Sample	Found in Sample: F35: Sample	Found in Sample: F36: Sample	Found in Sample: F37: Sample	Found in Sample: F38: Sample	Found in Sample: F39: Sample	Found in Sample: F40: Sample	Found in Sample: F41: Sample	Found in Sample: F42: Sample	Found in Sample: F43: Sample	Found in Sample: F44: Sample	Found in Sample: F45: Sample	Found in Sample: F46: Sample	Found in Sample: F47: Sample	Found in Sample: F48: Sample	Found in Sample: F49: Sample	Found in Sample: F50: Sample	Found in Sample: F51: Sample	Found in Sample: F52: Sample	Found in Sample: F53: Sample	Found in Sample: F54: Sample
FALSE	174	1	n/a	1	1	2	[Master Protein] Nipped-B-like protein OS=Mus musculus OX=10090 GN=Nipbl PE=1 SV=1	n/a	n/a	n/a	n/a	n/a	n/a	n/a	n/a	n/a	n/a	n/a	n/a	n/a	n/a	n/a	n/a	n/a	n/a	n/a	n/a	n/a	n/a	n/a	n/a	n/a	n/a	n/a	n/a	n/a	n/a	n/a	n/a	n/a	n/a	n/a	n/a	n/a	n/a	n/a	n/a	n/a	n/a
High	Master Protein	Q9DCP2	Slc38a3	Sodium-coupled neutral amino acid transporter 3 OS=Mus musculus OX=10090 GN=Slc38a3 PE=1 SV=1	0	10.99	3	1	4	1	505	55.6	7.09	15.69	1
Checked	Protein Group ID	# Proteins	Found in Sample: F15: Sample	# Unique Peptides	# Peptides	# PSMs	Group Description	Found in Sample: F1: Sample	Found in Sample: F2: Sample	Found in Sample: F3: Sample	Found in Sample: F4: Sample	Found in Sample: F5: Sample	Found in Sample: F6: Sample	Found in Sample: F7: Sample	Found in Sample: F8: Sample	Found in Sample: F21: Sample	Found in Sample: F22: Sample	Found in Sample: F23: Sample	Found in Sample: F24: Sample	Found in Sample: F25: Sample	Found in Sample: F26: Sample	Found in Sample: F27: Sample	Found in Sample: F28: Sample	Found in Sample: F29: Sample	Found in Sample: F30: Sample	Found in Sample: F31: Sample	Found in Sample: F32: Sample	Found in Sample: F33: Sample	Found in Sample: F34: Sample	Found in Sample: F35: Sample	Found in Sample: F36: Sample	Found in Sample: F37: Sample	Found in Sample: F38: Sample	Found in Sample: F39: Sample	Found in Sample: F40: Sample	Found in Sample: F41: Sample	Found in Sample: F42: Sample	Found in Sample: F43: Sample	Found in Sample: F44: Sample	Found in Sample: F45: Sample	Found in Sample: F46: Sample	Found in Sample: F47: Sample	Found in Sample: F48: Sample	Found in Sample: F49: Sample	Found in Sample: F50: Sample	Found in Sample: F51: Sample	Found in Sample: F52: Sample	Found in Sample: F53: Sample	Found in Sample: F54: Sample
FALSE	178	1	n/a	1	1	4	[Master Protein] Sodium-coupled neutral amino acid transporter 3 OS=Mus musculus OX=10090 GN=Slc38a3 PE=1 SV=1	n/a	n/a	n/a	n/a	Peak Found	n/a	High	High	n/a	n/a	n/a	n/a	n/a	n/a	n/a	n/a	n/a	n/a	n/a	n/a	n/a	n/a	n/a	n/a	n/a	n/a	n/a	n/a	n/a	n/a	n/a	n/a	n/a	n/a	Peak Found	n/a	n/a	n/a	n/a	n/a	n/a	n/a
High	Master Protein	Q9D6E4	Ttc9b	Tetratricopeptide repeat protein 9B OS=Mus musculus OX=10090 GN=Ttc9b PE=1 SV=1	0.007	3.95	10	1	2	1	239	25.9	9.48	7.28	1
Checked	Protein Group ID	# Proteins	Found in Sample: F15: Sample	# Unique Peptides	# Peptides	# PSMs	Group Description	Found in Sample: F1: Sample	Found in Sample: F2: Sample	Found in Sample: F3: Sample	Found in Sample: F4: Sample	Found in Sample: F5: Sample	Found in Sample: F6: Sample	Found in Sample: F7: Sample	Found in Sample: F8: Sample	Found in Sample: F21: Sample	Found in Sample: F22: Sample	Found in Sample: F23: Sample	Found in Sample: F24: Sample	Found in Sample: F25: Sample	Found in Sample: F26: Sample	Found in Sample: F27: Sample	Found in Sample: F28: Sample	Found in Sample: F29: Sample	Found in Sample: F30: Sample	Found in Sample: F31: Sample	Found in Sample: F32: Sample	Found in Sample: F33: Sample	Found in Sample: F34: Sample	Found in Sample: F35: Sample	Found in Sample: F36: Sample	Found in Sample: F37: Sample	Found in Sample: F38: Sample	Found in Sample: F39: Sample	Found in Sample: F40: Sample	Found in Sample: F41: Sample	Found in Sample: F42: Sample	Found in Sample: F43: Sample	Found in Sample: F44: Sample	Found in Sample: F45: Sample	Found in Sample: F46: Sample	Found in Sample: F47: Sample	Found in Sample: F48: Sample	Found in Sample: F49: Sample	Found in Sample: F50: Sample	Found in Sample: F51: Sample	Found in Sample: F52: Sample	Found in Sample: F53: Sample	Found in Sample: F54: Sample
FALSE	183	1	n/a	1	1	2	[Master Protein] Tetratricopeptide repeat protein 9B OS=Mus musculus OX=10090 GN=Ttc9b PE=1 SV=1	n/a	n/a	n/a	n/a	n/a	n/a	n/a	n/a	n/a	n/a	n/a	n/a	n/a	n/a	n/a	n/a	n/a	n/a	n/a	n/a	n/a	n/a	n/a	n/a	n/a	n/a	n/a	n/a	n/a	n/a	n/a	n/a	n/a	n/a	n/a	n/a	n/a	n/a	n/a	n/a	n/a	n/a
Medium	Master Protein	Q8VDV8	Mitd1	MIT domain-containing protein 1 OS=Mus musculus OX=10090 GN=Mitd1 PE=1 SV=1	0.025	2.873	4	1	7	1	249	28.8	8.06	3.41	1			159125		167558		133512	178995	185346	173257	144800	145974																			192720
Checked	Protein Group ID	# Proteins	Found in Sample: F15: Sample	# Unique Peptides	# Peptides	# PSMs	Group Description	Found in Sample: F1: Sample	Found in Sample: F2: Sample	Found in Sample: F3: Sample	Found in Sample: F4: Sample	Found in Sample: F5: Sample	Found in Sample: F6: Sample	Found in Sample: F7: Sample	Found in Sample: F8: Sample	Found in Sample: F21: Sample	Found in Sample: F22: Sample	Found in Sample: F23: Sample	Found in Sample: F24: Sample	Found in Sample: F25: Sample	Found in Sample: F26: Sample	Found in Sample: F27: Sample	Found in Sample: F28: Sample	Found in Sample: F29: Sample	Found in Sample: F30: Sample	Found in Sample: F31: Sample	Found in Sample: F32: Sample	Found in Sample: F33: Sample	Found in Sample: F34: Sample	Found in Sample: F35: Sample	Found in Sample: F36: Sample	Found in Sample: F37: Sample	Found in Sample: F38: Sample	Found in Sample: F39: Sample	Found in Sample: F40: Sample	Found in Sample: F41: Sample	Found in Sample: F42: Sample	Found in Sample: F43: Sample	Found in Sample: F44: Sample	Found in Sample: F45: Sample	Found in Sample: F46: Sample	Found in Sample: F47: Sample	Found in Sample: F48: Sample	Found in Sample: F49: Sample	Found in Sample: F50: Sample	Found in Sample: F51: Sample	Found in Sample: F52: Sample	Found in Sample: F53: Sample	Found in Sample: F54: Sample
FALSE	185	1	n/a	1	1	7	[Master Protein] MIT domain-containing protein 1 OS=Mus musculus OX=10090 GN=Mitd1 PE=1 SV=1	n/a	Peak Found	Peak Found	Peak Found	Peak Found	Peak Found	Peak Found	Peak Found	Peak Found	Peak Found	n/a	Peak Found	n/a	Peak Found	Peak Found	Peak Found	Peak Found	Peak Found	Peak Found	n/a	n/a	n/a	n/a	n/a	Peak Found	Peak Found	Peak Found	n/a	Peak Found	Peak Found	Peak Found	Peak Found	Peak Found	n/a	Peak Found	Peak Found	Peak Found	Peak Found	Peak Found	n/a	Peak Found	Peak Found
High	Master Protein	Q78IS1	Tmed3	Transmembrane emp24 domain-containing protein 3 OS=Mus musculus OX=10090 GN=Tmed3 PE=1 SV=1	0.006	4.52	6	1	2	1	221	25.4	5.96	6.64	1
Checked	Protein Group ID	# Proteins	Found in Sample: F15: Sample	# Unique Peptides	# Peptides	# PSMs	Group Description	Found in Sample: F1: Sample	Found in Sample: F2: Sample	Found in Sample: F3: Sample	Found in Sample: F4: Sample	Found in Sample: F5: Sample	Found in Sample: F6: Sample	Found in Sample: F7: Sample	Found in Sample: F8: Sample	Found in Sample: F21: Sample	Found in Sample: F22: Sample	Found in Sample: F23: Sample	Found in Sample: F24: Sample	Found in Sample: F25: Sample	Found in Sample: F26: Sample	Found in Sample: F27: Sample	Found in Sample: F28: Sample	Found in Sample: F29: Sample	Found in Sample: F30: Sample	Found in Sample: F31: Sample	Found in Sample: F32: Sample	Found in Sample: F33: Sample	Found in Sample: F34: Sample	Found in Sample: F35: Sample	Found in Sample: F36: Sample	Found in Sample: F37: Sample	Found in Sample: F38: Sample	Found in Sample: F39: Sample	Found in Sample: F40: Sample	Found in Sample: F41: Sample	Found in Sample: F42: Sample	Found in Sample: F43: Sample	Found in Sample: F44: Sample	Found in Sample: F45: Sample	Found in Sample: F46: Sample	Found in Sample: F47: Sample	Found in Sample: F48: Sample	Found in Sample: F49: Sample	Found in Sample: F50: Sample	Found in Sample: F51: Sample	Found in Sample: F52: Sample	Found in Sample: F53: Sample	Found in Sample: F54: Sample
FALSE	187	1	n/a	1	1	2	[Master Protein] Transmembrane emp24 domain-containing protein 3 OS=Mus musculus OX=10090 GN=Tmed3 PE=1 SV=1	n/a	n/a	n/a	n/a	n/a	n/a	n/a	n/a	n/a	n/a	n/a	n/a	n/a	n/a	n/a	n/a	n/a	n/a	n/a	n/a	n/a	n/a	n/a	n/a	n/a	n/a	n/a	n/a	n/a	High	n/a	n/a	n/a	n/a	n/a	n/a	n/a	n/a	n/a	n/a	n/a	n/a
High	Master Protein	Q3V132	Slc25a31	ADP/ATP translocase 4 OS=Mus musculus OX=10090 GN=Slc25a31 PE=1 SV=1	0	32.45	13	6	1248	1	320	35.2	9.58	2984.42	6
Checked	Protein Group ID	# Proteins	Found in Sample: F15: Sample	# Unique Peptides	# Peptides	# PSMs	Group Description	Found in Sample: F1: Sample	Found in Sample: F2: Sample	Found in Sample: F3: Sample	Found in Sample: F4: Sample	Found in Sample: F5: Sample	Found in Sample: F6: Sample	Found in Sample: F7: Sample	Found in Sample: F8: Sample	Found in Sample: F21: Sample	Found in Sample: F22: Sample	Found in Sample: F23: Sample	Found in Sample: F24: Sample	Found in Sample: F25: Sample	Found in Sample: F26: Sample	Found in Sample: F27: Sample	Found in Sample: F28: Sample	Found in Sample: F29: Sample	Found in Sample: F30: Sample	Found in Sample: F31: Sample	Found in Sample: F32: Sample	Found in Sample: F33: Sample	Found in Sample: F34: Sample	Found in Sample: F35: Sample	Found in Sample: F36: Sample	Found in Sample: F37: Sample	Found in Sample: F38: Sample	Found in Sample: F39: Sample	Found in Sample: F40: Sample	Found in Sample: F41: Sample	Found in Sample: F42: Sample	Found in Sample: F43: Sample	Found in Sample: F44: Sample	Found in Sample: F45: Sample	Found in Sample: F46: Sample	Found in Sample: F47: Sample	Found in Sample: F48: Sample	Found in Sample: F49: Sample	Found in Sample: F50: Sample	Found in Sample: F51: Sample	Found in Sample: F52: Sample	Found in Sample: F53: Sample	Found in Sample: F54: Sample
FALSE	190	1	n/a	1	6	1248	[Master Protein] ADP/ATP translocase 4 OS=Mus musculus OX=10090 GN=Slc25a31 PE=1 SV=1	n/a	n/a	n/a	n/a	n/a	n/a	n/a	n/a	n/a	n/a	n/a	n/a	n/a	n/a	n/a	n/a	n/a	n/a	n/a	n/a	n/a	n/a	n/a	n/a	n/a	n/a	n/a	n/a	n/a	n/a	n/a	n/a	n/a	n/a	n/a	n/a	n/a	n/a	n/a	n/a	n/a	n/a
Medium	Master Protein	P43024	Cox6a1	Cytochrome c oxidase subunit 6A1, mitochondrial OS=Mus musculus OX=10090 GN=Cox6a1 PE=1 SV=2	0.018	3.117	19	1	1	1	111	12.3	9.98	3.59	1
Checked	Protein Group ID	# Proteins	Found in Sample: F15: Sample	# Unique Peptides	# Peptides	# PSMs	Group Description	Found in Sample: F1: Sample	Found in Sample: F2: Sample	Found in Sample: F3: Sample	Found in Sample: F4: Sample	Found in Sample: F5: Sample	Found in Sample: F6: Sample	Found in Sample: F7: Sample	Found in Sample: F8: Sample	Found in Sample: F21: Sample	Found in Sample: F22: Sample	Found in Sample: F23: Sample	Found in Sample: F24: Sample	Found in Sample: F25: Sample	Found in Sample: F26: Sample	Found in Sample: F27: Sample	Found in Sample: F28: Sample	Found in Sample: F29: Sample	Found in Sample: F30: Sample	Found in Sample: F31: Sample	Found in Sample: F32: Sample	Found in Sample: F33: Sample	Found in Sample: F34: Sample	Found in Sample: F35: Sample	Found in Sample: F36: Sample	Found in Sample: F37: Sample	Found in Sample: F38: Sample	Found in Sample: F39: Sample	Found in Sample: F40: Sample	Found in Sample: F41: Sample	Found in Sample: F42: Sample	Found in Sample: F43: Sample	Found in Sample: F44: Sample	Found in Sample: F45: Sample	Found in Sample: F46: Sample	Found in Sample: F47: Sample	Found in Sample: F48: Sample	Found in Sample: F49: Sample	Found in Sample: F50: Sample	Found in Sample: F51: Sample	Found in Sample: F52: Sample	Found in Sample: F53: Sample	Found in Sample: F54: Sample
FALSE	191	1	n/a	1	1	1	[Master Protein] Cytochrome c oxidase subunit 6A1, mitochondrial OS=Mus musculus OX=10090 GN=Cox6a1 PE=1 SV=2	n/a	n/a	n/a	n/a	n/a	n/a	n/a	n/a	n/a	n/a	n/a	n/a	n/a	n/a	n/a	n/a	n/a	n/a	n/a	n/a	n/a	n/a	n/a	n/a	n/a	n/a	n/a	n/a	n/a	n/a	n/a	n/a	n/a	n/a	n/a	n/a	n/a	n/a	n/a	n/a	n/a	n/a
Low	Master Protein	Q8C176	Taf2	Transcription initiation factor TFIID subunit 2 OS=Mus musculus OX=10090 GN=Taf2 PE=2 SV=2	0.057	2.379	1	1	6	1	1104	126.9	8.1	0	1
Checked	Protein Group ID	# Proteins	Found in Sample: F15: Sample	# Unique Peptides	# Peptides	# PSMs	Group Description	Found in Sample: F1: Sample	Found in Sample: F2: Sample	Found in Sample: F3: Sample	Found in Sample: F4: Sample	Found in Sample: F5: Sample	Found in Sample: F6: Sample	Found in Sample: F7: Sample	Found in Sample: F8: Sample	Found in Sample: F21: Sample	Found in Sample: F22: Sample	Found in Sample: F23: Sample	Found in Sample: F24: Sample	Found in Sample: F25: Sample	Found in Sample: F26: Sample	Found in Sample: F27: Sample	Found in Sample: F28: Sample	Found in Sample: F29: Sample	Found in Sample: F30: Sample	Found in Sample: F31: Sample	Found in Sample: F32: Sample	Found in Sample: F33: Sample	Found in Sample: F34: Sample	Found in Sample: F35: Sample	Found in Sample: F36: Sample	Found in Sample: F37: Sample	Found in Sample: F38: Sample	Found in Sample: F39: Sample	Found in Sample: F40: Sample	Found in Sample: F41: Sample	Found in Sample: F42: Sample	Found in Sample: F43: Sample	Found in Sample: F44: Sample	Found in Sample: F45: Sample	Found in Sample: F46: Sample	Found in Sample: F47: Sample	Found in Sample: F48: Sample	Found in Sample: F49: Sample	Found in Sample: F50: Sample	Found in Sample: F51: Sample	Found in Sample: F52: Sample	Found in Sample: F53: Sample	Found in Sample: F54: Sample
FALSE	192	1	n/a	1	1	6	[Master Protein] Transcription initiation factor TFIID subunit 2 OS=Mus musculus OX=10090 GN=Taf2 PE=2 SV=2	n/a	n/a	n/a	n/a	n/a	n/a	n/a	n/a	n/a	n/a	n/a	n/a	n/a	n/a	n/a	n/a	n/a	n/a	n/a	n/a	n/a	n/a	n/a	n/a	n/a	n/a	n/a	n/a	n/a	n/a	n/a	n/a	n/a	n/a	n/a	n/a	n/a	n/a	n/a	n/a	n/a	n/a
High	Master Protein	Q9WU84	Ccs	Copper chaperone for superoxide dismutase OS=Mus musculus OX=10090 GN=Ccs PE=1 SV=1	0.005	4.602	5	1	5	1	274	28.9	6.1	12.97	1
Checked	Protein Group ID	# Proteins	Found in Sample: F15: Sample	# Unique Peptides	# Peptides	# PSMs	Group Description	Found in Sample: F1: Sample	Found in Sample: F2: Sample	Found in Sample: F3: Sample	Found in Sample: F4: Sample	Found in Sample: F5: Sample	Found in Sample: F6: Sample	Found in Sample: F7: Sample	Found in Sample: F8: Sample	Found in Sample: F21: Sample	Found in Sample: F22: Sample	Found in Sample: F23: Sample	Found in Sample: F24: Sample	Found in Sample: F25: Sample	Found in Sample: F26: Sample	Found in Sample: F27: Sample	Found in Sample: F28: Sample	Found in Sample: F29: Sample	Found in Sample: F30: Sample	Found in Sample: F31: Sample	Found in Sample: F32: Sample	Found in Sample: F33: Sample	Found in Sample: F34: Sample	Found in Sample: F35: Sample	Found in Sample: F36: Sample	Found in Sample: F37: Sample	Found in Sample: F38: Sample	Found in Sample: F39: Sample	Found in Sample: F40: Sample	Found in Sample: F41: Sample	Found in Sample: F42: Sample	Found in Sample: F43: Sample	Found in Sample: F44: Sample	Found in Sample: F45: Sample	Found in Sample: F46: Sample	Found in Sample: F47: Sample	Found in Sample: F48: Sample	Found in Sample: F49: Sample	Found in Sample: F50: Sample	Found in Sample: F51: Sample	Found in Sample: F52: Sample	Found in Sample: F53: Sample	Found in Sample: F54: Sample
FALSE	195	1	n/a	1	1	5	[Master Protein] Copper chaperone for superoxide dismutase OS=Mus musculus OX=10090 GN=Ccs PE=1 SV=1	n/a	n/a	n/a	n/a	n/a	n/a	n/a	n/a	n/a	n/a	n/a	n/a	n/a	n/a	n/a	n/a	n/a	n/a	n/a	n/a	n/a	n/a	n/a	n/a	n/a	n/a	n/a	n/a	n/a	n/a	n/a	n/a	n/a	n/a	n/a	n/a	n/a	n/a	n/a	n/a	n/a	n/a
Medium	Master Protein	Q8CJ61	Cmtm4	CKLF-like MARVEL transmembrane domain-containing protein 4 OS=Mus musculus OX=10090 GN=Cmtm4 PE=1 SV=1	0.02	3.029	5	1	1	1	208	22.9	5.59	2.15	1
Checked	Protein Group ID	# Proteins	Found in Sample: F15: Sample	# Unique Peptides	# Peptides	# PSMs	Group Description	Found in Sample: F1: Sample	Found in Sample: F2: Sample	Found in Sample: F3: Sample	Found in Sample: F4: Sample	Found in Sample: F5: Sample	Found in Sample: F6: Sample	Found in Sample: F7: Sample	Found in Sample: F8: Sample	Found in Sample: F21: Sample	Found in Sample: F22: Sample	Found in Sample: F23: Sample	Found in Sample: F24: Sample	Found in Sample: F25: Sample	Found in Sample: F26: Sample	Found in Sample: F27: Sample	Found in Sample: F28: Sample	Found in Sample: F29: Sample	Found in Sample: F30: Sample	Found in Sample: F31: Sample	Found in Sample: F32: Sample	Found in Sample: F33: Sample	Found in Sample: F34: Sample	Found in Sample: F35: Sample	Found in Sample: F36: Sample	Found in Sample: F37: Sample	Found in Sample: F38: Sample	Found in Sample: F39: Sample	Found in Sample: F40: Sample	Found in Sample: F41: Sample	Found in Sample: F42: Sample	Found in Sample: F43: Sample	Found in Sample: F44: Sample	Found in Sample: F45: Sample	Found in Sample: F46: Sample	Found in Sample: F47: Sample	Found in Sample: F48: Sample	Found in Sample: F49: Sample	Found in Sample: F50: Sample	Found in Sample: F51: Sample	Found in Sample: F52: Sample	Found in Sample: F53: Sample	Found in Sample: F54: Sample
FALSE	199	1	n/a	1	1	1	[Master Protein] CKLF-like MARVEL transmembrane domain-containing protein 4 OS=Mus musculus OX=10090 GN=Cmtm4 PE=1 SV=1	n/a	n/a	n/a	n/a	n/a	High	n/a	n/a	n/a	n/a	n/a	n/a	n/a	n/a	n/a	n/a	n/a	n/a	n/a	n/a	n/a	n/a	n/a	n/a	n/a	n/a	n/a	n/a	n/a	n/a	n/a	n/a	n/a	n/a	n/a	n/a	n/a	n/a	n/a	n/a	n/a	n/a
Medium	Master Protein	Q5F2L2	Fut10	Alpha-(1,3)-fucosyltransferase 10 OS=Mus musculus OX=10090 GN=Fut10 PE=2 SV=1	0.029	2.777	2	1	3	1	481	55.7	7.33	1.87	1
Checked	Protein Group ID	# Proteins	Found in Sample: F15: Sample	# Unique Peptides	# Peptides	# PSMs	Group Description	Found in Sample: F1: Sample	Found in Sample: F2: Sample	Found in Sample: F3: Sample	Found in Sample: F4: Sample	Found in Sample: F5: Sample	Found in Sample: F6: Sample	Found in Sample: F7: Sample	Found in Sample: F8: Sample	Found in Sample: F21: Sample	Found in Sample: F22: Sample	Found in Sample: F23: Sample	Found in Sample: F24: Sample	Found in Sample: F25: Sample	Found in Sample: F26: Sample	Found in Sample: F27: Sample	Found in Sample: F28: Sample	Found in Sample: F29: Sample	Found in Sample: F30: Sample	Found in Sample: F31: Sample	Found in Sample: F32: Sample	Found in Sample: F33: Sample	Found in Sample: F34: Sample	Found in Sample: F35: Sample	Found in Sample: F36: Sample	Found in Sample: F37: Sample	Found in Sample: F38: Sample	Found in Sample: F39: Sample	Found in Sample: F40: Sample	Found in Sample: F41: Sample	Found in Sample: F42: Sample	Found in Sample: F43: Sample	Found in Sample: F44: Sample	Found in Sample: F45: Sample	Found in Sample: F46: Sample	Found in Sample: F47: Sample	Found in Sample: F48: Sample	Found in Sample: F49: Sample	Found in Sample: F50: Sample	Found in Sample: F51: Sample	Found in Sample: F52: Sample	Found in Sample: F53: Sample	Found in Sample: F54: Sample
FALSE	207	1	n/a	1	1	3	[Master Protein] Alpha-(1,3)-fucosyltransferase 10 OS=Mus musculus OX=10090 GN=Fut10 PE=2 SV=1	n/a	n/a	n/a	n/a	n/a	n/a	n/a	n/a	n/a	n/a	n/a	n/a	n/a	n/a	n/a	n/a	n/a	n/a	n/a	n/a	n/a	n/a	n/a	n/a	n/a	n/a	n/a	n/a	n/a	n/a	n/a	n/a	n/a	n/a	n/a	n/a	n/a	n/a	n/a	n/a	n/a	n/a
Low	Master Protein	Q8CHW5	Bicdl2	BICD family-like cargo adapter 2 OS=Mus musculus OX=10090 GN=Bicdl2 PE=1 SV=1	0.067	2.273	4	1	1	1	507	57.5	4.97	4.36	1
Checked	Protein Group ID	# Proteins	Found in Sample: F15: Sample	# Unique Peptides	# Peptides	# PSMs	Group Description	Found in Sample: F1: Sample	Found in Sample: F2: Sample	Found in Sample: F3: Sample	Found in Sample: F4: Sample	Found in Sample: F5: Sample	Found in Sample: F6: Sample	Found in Sample: F7: Sample	Found in Sample: F8: Sample	Found in Sample: F21: Sample	Found in Sample: F22: Sample	Found in Sample: F23: Sample	Found in Sample: F24: Sample	Found in Sample: F25: Sample	Found in Sample: F26: Sample	Found in Sample: F27: Sample	Found in Sample: F28: Sample	Found in Sample: F29: Sample	Found in Sample: F30: Sample	Found in Sample: F31: Sample	Found in Sample: F32: Sample	Found in Sample: F33: Sample	Found in Sample: F34: Sample	Found in Sample: F35: Sample	Found in Sample: F36: Sample	Found in Sample: F37: Sample	Found in Sample: F38: Sample	Found in Sample: F39: Sample	Found in Sample: F40: Sample	Found in Sample: F41: Sample	Found in Sample: F42: Sample	Found in Sample: F43: Sample	Found in Sample: F44: Sample	Found in Sample: F45: Sample	Found in Sample: F46: Sample	Found in Sample: F47: Sample	Found in Sample: F48: Sample	Found in Sample: F49: Sample	Found in Sample: F50: Sample	Found in Sample: F51: Sample	Found in Sample: F52: Sample	Found in Sample: F53: Sample	Found in Sample: F54: Sample
FALSE	220	1	n/a	1	1	1	[Master Protein] BICD family-like cargo adapter 2 OS=Mus musculus OX=10090 GN=Bicdl2 PE=1 SV=1	n/a	n/a	n/a	n/a	n/a	n/a	n/a	n/a	n/a	n/a	n/a	n/a	n/a	n/a	n/a	n/a	n/a	n/a	n/a	n/a	n/a	n/a	n/a	n/a	n/a	n/a	n/a	n/a	n/a	n/a	n/a	n/a	n/a	n/a	n/a	n/a	n/a	n/a	n/a	n/a	n/a	n/a
Medium	Master Protein	Q9Z0T9	Itgb6	Integrin beta-6 OS=Mus musculus OX=10090 GN=Itgb6 PE=1 SV=1	0.05	2.455	1	1	1	1	787	86	5.47	2.16	1
Checked	Protein Group ID	# Proteins	Found in Sample: F15: Sample	# Unique Peptides	# Peptides	# PSMs	Group Description	Found in Sample: F1: Sample	Found in Sample: F2: Sample	Found in Sample: F3: Sample	Found in Sample: F4: Sample	Found in Sample: F5: Sample	Found in Sample: F6: Sample	Found in Sample: F7: Sample	Found in Sample: F8: Sample	Found in Sample: F21: Sample	Found in Sample: F22: Sample	Found in Sample: F23: Sample	Found in Sample: F24: Sample	Found in Sample: F25: Sample	Found in Sample: F26: Sample	Found in Sample: F27: Sample	Found in Sample: F28: Sample	Found in Sample: F29: Sample	Found in Sample: F30: Sample	Found in Sample: F31: Sample	Found in Sample: F32: Sample	Found in Sample: F33: Sample	Found in Sample: F34: Sample	Found in Sample: F35: Sample	Found in Sample: F36: Sample	Found in Sample: F37: Sample	Found in Sample: F38: Sample	Found in Sample: F39: Sample	Found in Sample: F40: Sample	Found in Sample: F41: Sample	Found in Sample: F42: Sample	Found in Sample: F43: Sample	Found in Sample: F44: Sample	Found in Sample: F45: Sample	Found in Sample: F46: Sample	Found in Sample: F47: Sample	Found in Sample: F48: Sample	Found in Sample: F49: Sample	Found in Sample: F50: Sample	Found in Sample: F51: Sample	Found in Sample: F52: Sample	Found in Sample: F53: Sample	Found in Sample: F54: Sample
FALSE	221	1	n/a	1	1	1	[Master Protein] Integrin beta-6 OS=Mus musculus OX=10090 GN=Itgb6 PE=1 SV=1	n/a	n/a	n/a	n/a	n/a	n/a	n/a	n/a	n/a	n/a	n/a	n/a	n/a	n/a	n/a	n/a	n/a	n/a	n/a	n/a	n/a	n/a	n/a	n/a	n/a	n/a	n/a	n/a	n/a	n/a	n/a	n/a	n/a	n/a	n/a	n/a	n/a	n/a	n/a	n/a	n/a	n/a
High	Master Protein	Q9ER97	Ngb	Neuroglobin OS=Mus musculus OX=10090 GN=Ngb PE=1 SV=1	0.007	4.005	8	1	1	1	151	17	5.88	3.12	1
Checked	Protein Group ID	# Proteins	Found in Sample: F15: Sample	# Unique Peptides	# Peptides	# PSMs	Group Description	Found in Sample: F1: Sample	Found in Sample: F2: Sample	Found in Sample: F3: Sample	Found in Sample: F4: Sample	Found in Sample: F5: Sample	Found in Sample: F6: Sample	Found in Sample: F7: Sample	Found in Sample: F8: Sample	Found in Sample: F21: Sample	Found in Sample: F22: Sample	Found in Sample: F23: Sample	Found in Sample: F24: Sample	Found in Sample: F25: Sample	Found in Sample: F26: Sample	Found in Sample: F27: Sample	Found in Sample: F28: Sample	Found in Sample: F29: Sample	Found in Sample: F30: Sample	Found in Sample: F31: Sample	Found in Sample: F32: Sample	Found in Sample: F33: Sample	Found in Sample: F34: Sample	Found in Sample: F35: Sample	Found in Sample: F36: Sample	Found in Sample: F37: Sample	Found in Sample: F38: Sample	Found in Sample: F39: Sample	Found in Sample: F40: Sample	Found in Sample: F41: Sample	Found in Sample: F42: Sample	Found in Sample: F43: Sample	Found in Sample: F44: Sample	Found in Sample: F45: Sample	Found in Sample: F46: Sample	Found in Sample: F47: Sample	Found in Sample: F48: Sample	Found in Sample: F49: Sample	Found in Sample: F50: Sample	Found in Sample: F51: Sample	Found in Sample: F52: Sample	Found in Sample: F53: Sample	Found in Sample: F54: Sample
FALSE	225	1	n/a	1	1	1	[Master Protein] Neuroglobin OS=Mus musculus OX=10090 GN=Ngb PE=1 SV=1	n/a	n/a	n/a	n/a	n/a	n/a	High	n/a	n/a	n/a	n/a	n/a	n/a	n/a	n/a	n/a	n/a	n/a	n/a	n/a	n/a	n/a	n/a	n/a	n/a	n/a	n/a	n/a	n/a	n/a	n/a	n/a	n/a	n/a	n/a	n/a	n/a	n/a	n/a	n/a	n/a	n/a
High	Master Protein	Q3UMR5	Mcu	Calcium uniporter protein, mitochondrial OS=Mus musculus OX=10090 GN=Mcu PE=1 SV=2	0.008	3.716	5	1	3	1	350	39.7	8.56	7.67	1
Checked	Protein Group ID	# Proteins	Found in Sample: F15: Sample	# Unique Peptides	# Peptides	# PSMs	Group Description	Found in Sample: F1: Sample	Found in Sample: F2: Sample	Found in Sample: F3: Sample	Found in Sample: F4: Sample	Found in Sample: F5: Sample	Found in Sample: F6: Sample	Found in Sample: F7: Sample	Found in Sample: F8: Sample	Found in Sample: F21: Sample	Found in Sample: F22: Sample	Found in Sample: F23: Sample	Found in Sample: F24: Sample	Found in Sample: F25: Sample	Found in Sample: F26: Sample	Found in Sample: F27: Sample	Found in Sample: F28: Sample	Found in Sample: F29: Sample	Found in Sample: F30: Sample	Found in Sample: F31: Sample	Found in Sample: F32: Sample	Found in Sample: F33: Sample	Found in Sample: F34: Sample	Found in Sample: F35: Sample	Found in Sample: F36: Sample	Found in Sample: F37: Sample	Found in Sample: F38: Sample	Found in Sample: F39: Sample	Found in Sample: F40: Sample	Found in Sample: F41: Sample	Found in Sample: F42: Sample	Found in Sample: F43: Sample	Found in Sample: F44: Sample	Found in Sample: F45: Sample	Found in Sample: F46: Sample	Found in Sample: F47: Sample	Found in Sample: F48: Sample	Found in Sample: F49: Sample	Found in Sample: F50: Sample	Found in Sample: F51: Sample	Found in Sample: F52: Sample	Found in Sample: F53: Sample	Found in Sample: F54: Sample
FALSE	229	1	n/a	1	1	3	[Master Protein] Calcium uniporter protein, mitochondrial OS=Mus musculus OX=10090 GN=Mcu PE=1 SV=2	n/a	n/a	n/a	n/a	n/a	n/a	n/a	n/a	n/a	n/a	n/a	n/a	n/a	n/a	n/a	n/a	n/a	n/a	n/a	n/a	n/a	n/a	n/a	n/a	n/a	n/a	n/a	n/a	n/a	n/a	n/a	n/a	n/a	n/a	n/a	n/a	n/a	n/a	n/a	n/a	n/a	n/a
High	Master Protein	Q8CFC2	Myt1	Myelin transcription factor 1 OS=Mus musculus OX=10090 GN=Myt1 PE=1 SV=1	0.005	4.81	1	1	27	1	1127	123.5	4.94	28.3	1							26713.5		46862.1	23507												1.94862e+06
Checked	Protein Group ID	# Proteins	Found in Sample: F15: Sample	# Unique Peptides	# Peptides	# PSMs	Group Description	Found in Sample: F1: Sample	Found in Sample: F2: Sample	Found in Sample: F3: Sample	Found in Sample: F4: Sample	Found in Sample: F5: Sample	Found in Sample: F6: Sample	Found in Sample: F7: Sample	Found in Sample: F8: Sample	Found in Sample: F21: Sample	Found in Sample: F22: Sample	Found in Sample: F23: Sample	Found in Sample: F24: Sample	Found in Sample: F25: Sample	Found in Sample: F26: Sample	Found in Sample: F27: Sample	Found in Sample: F28: Sample	Found in Sample: F29: Sample	Found in Sample: F30: Sample	Found in Sample: F31: Sample	Found in Sample: F32: Sample	Found in Sample: F33: Sample	Found in Sample: F34: Sample	Found in Sample: F35: Sample	Found in Sample: F36: Sample	Found in Sample: F37: Sample	Found in Sample: F38: Sample	Found in Sample: F39: Sample	Found in Sample: F40: Sample	Found in Sample: F41: Sample	Found in Sample: F42: Sample	Found in Sample: F43: Sample	Found in Sample: F44: Sample	Found in Sample: F45: Sample	Found in Sample: F46: Sample	Found in Sample: F47: Sample	Found in Sample: F48: Sample	Found in Sample: F49: Sample	Found in Sample: F50: Sample	Found in Sample: F51: Sample	Found in Sample: F52: Sample	Found in Sample: F53: Sample	Found in Sample: F54: Sample
FALSE	230	1	n/a	1	1	27	[Master Protein] Myelin transcription factor 1 OS=Mus musculus OX=10090 GN=Myt1 PE=1 SV=1	n/a	n/a	n/a	n/a	n/a	n/a	Peak Found	n/a	n/a	Peak Found	n/a	n/a	n/a	n/a	n/a	n/a	n/a	n/a	n/a	n/a	n/a	n/a	n/a	n/a	n/a	Peak Found	n/a	n/a	Peak Found	n/a	n/a	n/a	n/a	n/a	n/a	n/a	n/a	Peak Found	n/a	Peak Found	High	n/a
Medium	Master Protein	Q8BFR1	Zc3hav1l	Zinc finger CCCH-type antiviral protein 1-like OS=Mus musculus OX=10090 GN=Zc3hav1l PE=2 SV=1	0.021	2.987	3	1	2	1	296	32.8	8.44	4.9	1
Checked	Protein Group ID	# Proteins	Found in Sample: F15: Sample	# Unique Peptides	# Peptides	# PSMs	Group Description	Found in Sample: F1: Sample	Found in Sample: F2: Sample	Found in Sample: F3: Sample	Found in Sample: F4: Sample	Found in Sample: F5: Sample	Found in Sample: F6: Sample	Found in Sample: F7: Sample	Found in Sample: F8: Sample	Found in Sample: F21: Sample	Found in Sample: F22: Sample	Found in Sample: F23: Sample	Found in Sample: F24: Sample	Found in Sample: F25: Sample	Found in Sample: F26: Sample	Found in Sample: F27: Sample	Found in Sample: F28: Sample	Found in Sample: F29: Sample	Found in Sample: F30: Sample	Found in Sample: F31: Sample	Found in Sample: F32: Sample	Found in Sample: F33: Sample	Found in Sample: F34: Sample	Found in Sample: F35: Sample	Found in Sample: F36: Sample	Found in Sample: F37: Sample	Found in Sample: F38: Sample	Found in Sample: F39: Sample	Found in Sample: F40: Sample	Found in Sample: F41: Sample	Found in Sample: F42: Sample	Found in Sample: F43: Sample	Found in Sample: F44: Sample	Found in Sample: F45: Sample	Found in Sample: F46: Sample	Found in Sample: F47: Sample	Found in Sample: F48: Sample	Found in Sample: F49: Sample	Found in Sample: F50: Sample	Found in Sample: F51: Sample	Found in Sample: F52: Sample	Found in Sample: F53: Sample	Found in Sample: F54: Sample
FALSE	233	1	n/a	1	1	2	[Master Protein] Zinc finger CCCH-type antiviral protein 1-like OS=Mus musculus OX=10090 GN=Zc3hav1l PE=2 SV=1	n/a	n/a	n/a	n/a	n/a	n/a	n/a	Peak Found	n/a	n/a	n/a	n/a	n/a	n/a	n/a	n/a	n/a	n/a	n/a	n/a	n/a	n/a	n/a	n/a	n/a	n/a	n/a	n/a	n/a	n/a	n/a	n/a	n/a	n/a	n/a	n/a	n/a	n/a	n/a	n/a	n/a	n/a
Medium	Master Protein	P59808	Sash1	SAM and SH3 domain-containing protein 1 OS=Mus musculus OX=10090 GN=Sash1 PE=1 SV=1	0.03	2.764	1	1	1	1	1230	135.5	6.2	2.22	1
Checked	Protein Group ID	# Proteins	Found in Sample: F15: Sample	# Unique Peptides	# Peptides	# PSMs	Group Description	Found in Sample: F1: Sample	Found in Sample: F2: Sample	Found in Sample: F3: Sample	Found in Sample: F4: Sample	Found in Sample: F5: Sample	Found in Sample: F6: Sample	Found in Sample: F7: Sample	Found in Sample: F8: Sample	Found in Sample: F21: Sample	Found in Sample: F22: Sample	Found in Sample: F23: Sample	Found in Sample: F24: Sample	Found in Sample: F25: Sample	Found in Sample: F26: Sample	Found in Sample: F27: Sample	Found in Sample: F28: Sample	Found in Sample: F29: Sample	Found in Sample: F30: Sample	Found in Sample: F31: Sample	Found in Sample: F32: Sample	Found in Sample: F33: Sample	Found in Sample: F34: Sample	Found in Sample: F35: Sample	Found in Sample: F36: Sample	Found in Sample: F37: Sample	Found in Sample: F38: Sample	Found in Sample: F39: Sample	Found in Sample: F40: Sample	Found in Sample: F41: Sample	Found in Sample: F42: Sample	Found in Sample: F43: Sample	Found in Sample: F44: Sample	Found in Sample: F45: Sample	Found in Sample: F46: Sample	Found in Sample: F47: Sample	Found in Sample: F48: Sample	Found in Sample: F49: Sample	Found in Sample: F50: Sample	Found in Sample: F51: Sample	Found in Sample: F52: Sample	Found in Sample: F53: Sample	Found in Sample: F54: Sample
FALSE	234	1	n/a	1	1	1	[Master Protein] SAM and SH3 domain-containing protein 1 OS=Mus musculus OX=10090 GN=Sash1 PE=1 SV=1	n/a	n/a	n/a	n/a	n/a	High	n/a	n/a	n/a	n/a	n/a	n/a	n/a	n/a	n/a	n/a	n/a	n/a	n/a	n/a	n/a	n/a	n/a	n/a	n/a	n/a	n/a	n/a	n/a	n/a	n/a	n/a	n/a	n/a	n/a	n/a	n/a	n/a	n/a	n/a	n/a	n/a
High	Master Protein	P05622	Pdgfrb	Platelet-derived growth factor receptor beta OS=Mus musculus OX=10090 GN=Pdgfrb PE=1 SV=2	0	7.364	2	2	26	1	1098	122.7	5.12	47	2
Checked	Protein Group ID	# Proteins	Found in Sample: F15: Sample	# Unique Peptides	# Peptides	# PSMs	Group Description	Found in Sample: F1: Sample	Found in Sample: F2: Sample	Found in Sample: F3: Sample	Found in Sample: F4: Sample	Found in Sample: F5: Sample	Found in Sample: F6: Sample	Found in Sample: F7: Sample	Found in Sample: F8: Sample	Found in Sample: F21: Sample	Found in Sample: F22: Sample	Found in Sample: F23: Sample	Found in Sample: F24: Sample	Found in Sample: F25: Sample	Found in Sample: F26: Sample	Found in Sample: F27: Sample	Found in Sample: F28: Sample	Found in Sample: F29: Sample	Found in Sample: F30: Sample	Found in Sample: F31: Sample	Found in Sample: F32: Sample	Found in Sample: F33: Sample	Found in Sample: F34: Sample	Found in Sample: F35: Sample	Found in Sample: F36: Sample	Found in Sample: F37: Sample	Found in Sample: F38: Sample	Found in Sample: F39: Sample	Found in Sample: F40: Sample	Found in Sample: F41: Sample	Found in Sample: F42: Sample	Found in Sample: F43: Sample	Found in Sample: F44: Sample	Found in Sample: F45: Sample	Found in Sample: F46: Sample	Found in Sample: F47: Sample	Found in Sample: F48: Sample	Found in Sample: F49: Sample	Found in Sample: F50: Sample	Found in Sample: F51: Sample	Found in Sample: F52: Sample	Found in Sample: F53: Sample	Found in Sample: F54: Sample
FALSE	235	7	n/a	1	2	50	[Master Protein] Platelet-derived growth factor receptor beta OS=Mus musculus OX=10090 GN=Pdgfrb PE=1 SV=2	n/a	n/a	n/a	n/a	n/a	n/a	n/a	n/a	n/a	n/a	n/a	n/a	n/a	n/a	n/a	n/a	n/a	n/a	n/a	n/a	n/a	n/a	n/a	n/a	n/a	n/a	n/a	n/a	n/a	n/a	n/a	n/a	n/a	n/a	n/a	n/a	n/a	n/a	n/a	n/a	n/a	n/a
Medium	Master Protein	Q61090	Fzd7	Frizzled-7 OS=Mus musculus OX=10090 GN=Fzd7 PE=1 SV=2	0.041	2.584	1	1	4	1	572	63.7	7.91	7.6	1
Checked	Protein Group ID	# Proteins	Found in Sample: F15: Sample	# Unique Peptides	# Peptides	# PSMs	Group Description	Found in Sample: F1: Sample	Found in Sample: F2: Sample	Found in Sample: F3: Sample	Found in Sample: F4: Sample	Found in Sample: F5: Sample	Found in Sample: F6: Sample	Found in Sample: F7: Sample	Found in Sample: F8: Sample	Found in Sample: F21: Sample	Found in Sample: F22: Sample	Found in Sample: F23: Sample	Found in Sample: F24: Sample	Found in Sample: F25: Sample	Found in Sample: F26: Sample	Found in Sample: F27: Sample	Found in Sample: F28: Sample	Found in Sample: F29: Sample	Found in Sample: F30: Sample	Found in Sample: F31: Sample	Found in Sample: F32: Sample	Found in Sample: F33: Sample	Found in Sample: F34: Sample	Found in Sample: F35: Sample	Found in Sample: F36: Sample	Found in Sample: F37: Sample	Found in Sample: F38: Sample	Found in Sample: F39: Sample	Found in Sample: F40: Sample	Found in Sample: F41: Sample	Found in Sample: F42: Sample	Found in Sample: F43: Sample	Found in Sample: F44: Sample	Found in Sample: F45: Sample	Found in Sample: F46: Sample	Found in Sample: F47: Sample	Found in Sample: F48: Sample	Found in Sample: F49: Sample	Found in Sample: F50: Sample	Found in Sample: F51: Sample	Found in Sample: F52: Sample	Found in Sample: F53: Sample	Found in Sample: F54: Sample
FALSE	242	2	n/a	1	1	4	[Master Protein] Frizzled-7 OS=Mus musculus OX=10090 GN=Fzd7 PE=1 SV=2	n/a	n/a	n/a	n/a	n/a	n/a	n/a	n/a	n/a	n/a	n/a	n/a	n/a	n/a	n/a	n/a	n/a	n/a	n/a	n/a	n/a	n/a	High	n/a	n/a	High	n/a	n/a	n/a	n/a	n/a	n/a	n/a	n/a	n/a	n/a	n/a	n/a	n/a	n/a	n/a	n/a
High	Master Protein	Q8BYP3	Rhof	Rho-related GTP-binding protein RhoF OS=Mus musculus OX=10090 GN=Rhof PE=1 SV=1	0	8.764	8	1	1	1	211	23.6	8.43	5.12	1
Checked	Protein Group ID	# Proteins	Found in Sample: F15: Sample	# Unique Peptides	# Peptides	# PSMs	Group Description	Found in Sample: F1: Sample	Found in Sample: F2: Sample	Found in Sample: F3: Sample	Found in Sample: F4: Sample	Found in Sample: F5: Sample	Found in Sample: F6: Sample	Found in Sample: F7: Sample	Found in Sample: F8: Sample	Found in Sample: F21: Sample	Found in Sample: F22: Sample	Found in Sample: F23: Sample	Found in Sample: F24: Sample	Found in Sample: F25: Sample	Found in Sample: F26: Sample	Found in Sample: F27: Sample	Found in Sample: F28: Sample	Found in Sample: F29: Sample	Found in Sample: F30: Sample	Found in Sample: F31: Sample	Found in Sample: F32: Sample	Found in Sample: F33: Sample	Found in Sample: F34: Sample	Found in Sample: F35: Sample	Found in Sample: F36: Sample	Found in Sample: F37: Sample	Found in Sample: F38: Sample	Found in Sample: F39: Sample	Found in Sample: F40: Sample	Found in Sample: F41: Sample	Found in Sample: F42: Sample	Found in Sample: F43: Sample	Found in Sample: F44: Sample	Found in Sample: F45: Sample	Found in Sample: F46: Sample	Found in Sample: F47: Sample	Found in Sample: F48: Sample	Found in Sample: F49: Sample	Found in Sample: F50: Sample	Found in Sample: F51: Sample	Found in Sample: F52: Sample	Found in Sample: F53: Sample	Found in Sample: F54: Sample
FALSE	243	1	n/a	1	1	1	[Master Protein] Rho-related GTP-binding protein RhoF OS=Mus musculus OX=10090 GN=Rhof PE=1 SV=1	n/a	High	n/a	n/a	n/a	n/a	n/a	n/a	n/a	n/a	n/a	n/a	n/a	n/a	n/a	n/a	n/a	n/a	n/a	n/a	n/a	n/a	n/a	n/a	n/a	n/a	n/a	n/a	n/a	n/a	n/a	n/a	n/a	n/a	n/a	n/a	n/a	n/a	n/a	n/a	n/a	n/a
High	Master Protein	Q8BI84	Mia3	Transport and Golgi organization protein 1 homolog OS=Mus musculus OX=10090 GN=Mia3 PE=1 SV=2	0.005	4.593	1	1	1	1	1930	213.5	4.75	3.47	1
Checked	Protein Group ID	# Proteins	Found in Sample: F15: Sample	# Unique Peptides	# Peptides	# PSMs	Group Description	Found in Sample: F1: Sample	Found in Sample: F2: Sample	Found in Sample: F3: Sample	Found in Sample: F4: Sample	Found in Sample: F5: Sample	Found in Sample: F6: Sample	Found in Sample: F7: Sample	Found in Sample: F8: Sample	Found in Sample: F21: Sample	Found in Sample: F22: Sample	Found in Sample: F23: Sample	Found in Sample: F24: Sample	Found in Sample: F25: Sample	Found in Sample: F26: Sample	Found in Sample: F27: Sample	Found in Sample: F28: Sample	Found in Sample: F29: Sample	Found in Sample: F30: Sample	Found in Sample: F31: Sample	Found in Sample: F32: Sample	Found in Sample: F33: Sample	Found in Sample: F34: Sample	Found in Sample: F35: Sample	Found in Sample: F36: Sample	Found in Sample: F37: Sample	Found in Sample: F38: Sample	Found in Sample: F39: Sample	Found in Sample: F40: Sample	Found in Sample: F41: Sample	Found in Sample: F42: Sample	Found in Sample: F43: Sample	Found in Sample: F44: Sample	Found in Sample: F45: Sample	Found in Sample: F46: Sample	Found in Sample: F47: Sample	Found in Sample: F48: Sample	Found in Sample: F49: Sample	Found in Sample: F50: Sample	Found in Sample: F51: Sample	Found in Sample: F52: Sample	Found in Sample: F53: Sample	Found in Sample: F54: Sample
FALSE	248	1	n/a	1	1	1	[Master Protein] Transport and Golgi organization protein 1 homolog OS=Mus musculus OX=10090 GN=Mia3 PE=1 SV=2	n/a	Peak Found	Peak Found	High	Peak Found	Peak Found	n/a	Peak Found	n/a	n/a	Peak Found	n/a	n/a	Peak Found	n/a	n/a	n/a	n/a	n/a	n/a	n/a	n/a	n/a	Peak Found	n/a	n/a	n/a	Peak Found	Peak Found	Peak Found	n/a	Peak Found	n/a	n/a	n/a	n/a	n/a	Peak Found	n/a	Peak Found	Peak Found	n/a
High	Master Protein	Q3UHD1	Adgrb1	Adhesion G protein-coupled receptor B1 OS=Mus musculus OX=10090 GN=Adgrb1 PE=1 SV=1	0	9.156	1	1	1	1	1582	173.2	7.56	3.75	1
Checked	Protein Group ID	# Proteins	Found in Sample: F15: Sample	# Unique Peptides	# Peptides	# PSMs	Group Description	Found in Sample: F1: Sample	Found in Sample: F2: Sample	Found in Sample: F3: Sample	Found in Sample: F4: Sample	Found in Sample: F5: Sample	Found in Sample: F6: Sample	Found in Sample: F7: Sample	Found in Sample: F8: Sample	Found in Sample: F21: Sample	Found in Sample: F22: Sample	Found in Sample: F23: Sample	Found in Sample: F24: Sample	Found in Sample: F25: Sample	Found in Sample: F26: Sample	Found in Sample: F27: Sample	Found in Sample: F28: Sample	Found in Sample: F29: Sample	Found in Sample: F30: Sample	Found in Sample: F31: Sample	Found in Sample: F32: Sample	Found in Sample: F33: Sample	Found in Sample: F34: Sample	Found in Sample: F35: Sample	Found in Sample: F36: Sample	Found in Sample: F37: Sample	Found in Sample: F38: Sample	Found in Sample: F39: Sample	Found in Sample: F40: Sample	Found in Sample: F41: Sample	Found in Sample: F42: Sample	Found in Sample: F43: Sample	Found in Sample: F44: Sample	Found in Sample: F45: Sample	Found in Sample: F46: Sample	Found in Sample: F47: Sample	Found in Sample: F48: Sample	Found in Sample: F49: Sample	Found in Sample: F50: Sample	Found in Sample: F51: Sample	Found in Sample: F52: Sample	Found in Sample: F53: Sample	Found in Sample: F54: Sample
FALSE	250	1	n/a	1	1	1	[Master Protein] Adhesion G protein-coupled receptor B1 OS=Mus musculus OX=10090 GN=Adgrb1 PE=1 SV=1	High	n/a	n/a	n/a	n/a	n/a	n/a	n/a	n/a	n/a	n/a	n/a	n/a	n/a	n/a	n/a	n/a	n/a	n/a	n/a	n/a	n/a	n/a	n/a	n/a	n/a	n/a	n/a	n/a	n/a	n/a	n/a	n/a	n/a	n/a	n/a	n/a	n/a	n/a	n/a	n/a	n/a
High	Master Protein	Q8C7M3	Trim9	E3 ubiquitin-protein ligase TRIM9 OS=Mus musculus OX=10090 GN=Trim9 PE=1 SV=2	0.006	4.429	2	1	2	1	817	90.8	7.24	6.26	1		9430821	660203	3.06232e+06										479089
Checked	Protein Group ID	# Proteins	Found in Sample: F15: Sample	# Unique Peptides	# Peptides	# PSMs	Group Description	Found in Sample: F1: Sample	Found in Sample: F2: Sample	Found in Sample: F3: Sample	Found in Sample: F4: Sample	Found in Sample: F5: Sample	Found in Sample: F6: Sample	Found in Sample: F7: Sample	Found in Sample: F8: Sample	Found in Sample: F21: Sample	Found in Sample: F22: Sample	Found in Sample: F23: Sample	Found in Sample: F24: Sample	Found in Sample: F25: Sample	Found in Sample: F26: Sample	Found in Sample: F27: Sample	Found in Sample: F28: Sample	Found in Sample: F29: Sample	Found in Sample: F30: Sample	Found in Sample: F31: Sample	Found in Sample: F32: Sample	Found in Sample: F33: Sample	Found in Sample: F34: Sample	Found in Sample: F35: Sample	Found in Sample: F36: Sample	Found in Sample: F37: Sample	Found in Sample: F38: Sample	Found in Sample: F39: Sample	Found in Sample: F40: Sample	Found in Sample: F41: Sample	Found in Sample: F42: Sample	Found in Sample: F43: Sample	Found in Sample: F44: Sample	Found in Sample: F45: Sample	Found in Sample: F46: Sample	Found in Sample: F47: Sample	Found in Sample: F48: Sample	Found in Sample: F49: Sample	Found in Sample: F50: Sample	Found in Sample: F51: Sample	Found in Sample: F52: Sample	Found in Sample: F53: Sample	Found in Sample: F54: Sample
FALSE	254	1	n/a	1	1	2	[Master Protein] E3 ubiquitin-protein ligase TRIM9 OS=Mus musculus OX=10090 GN=Trim9 PE=1 SV=2	n/a	High	Peak Found	Peak Found	n/a	n/a	n/a	n/a	n/a	n/a	n/a	n/a	n/a	n/a	n/a	n/a	n/a	n/a	n/a	n/a	n/a	n/a	n/a	n/a	n/a	n/a	n/a	n/a	n/a	n/a	n/a	n/a	n/a	n/a	n/a	n/a	n/a	n/a	n/a	n/a	n/a	n/a
High	Master Protein	P10078	Zfp28	Zinc finger protein 28 OS=Mus musculus OX=10090 GN=Zfp28 PE=2 SV=3	0	8.614	3	2	43	1	825	93.3	9.17	112.69	2	2799.63			479006		1.455e+06		4392.46				2014.37	2031.63												113045	31769.6		63333.1		174158				107547
Checked	Protein Group ID	# Proteins	Found in Sample: F15: Sample	# Unique Peptides	# Peptides	# PSMs	Group Description	Found in Sample: F1: Sample	Found in Sample: F2: Sample	Found in Sample: F3: Sample	Found in Sample: F4: Sample	Found in Sample: F5: Sample	Found in Sample: F6: Sample	Found in Sample: F7: Sample	Found in Sample: F8: Sample	Found in Sample: F21: Sample	Found in Sample: F22: Sample	Found in Sample: F23: Sample	Found in Sample: F24: Sample	Found in Sample: F25: Sample	Found in Sample: F26: Sample	Found in Sample: F27: Sample	Found in Sample: F28: Sample	Found in Sample: F29: Sample	Found in Sample: F30: Sample	Found in Sample: F31: Sample	Found in Sample: F32: Sample	Found in Sample: F33: Sample	Found in Sample: F34: Sample	Found in Sample: F35: Sample	Found in Sample: F36: Sample	Found in Sample: F37: Sample	Found in Sample: F38: Sample	Found in Sample: F39: Sample	Found in Sample: F40: Sample	Found in Sample: F41: Sample	Found in Sample: F42: Sample	Found in Sample: F43: Sample	Found in Sample: F44: Sample	Found in Sample: F45: Sample	Found in Sample: F46: Sample	Found in Sample: F47: Sample	Found in Sample: F48: Sample	Found in Sample: F49: Sample	Found in Sample: F50: Sample	Found in Sample: F51: Sample	Found in Sample: F52: Sample	Found in Sample: F53: Sample	Found in Sample: F54: Sample
FALSE	263	9	n/a	1	2	82	[Master Protein] Zinc finger protein 28 OS=Mus musculus OX=10090 GN=Zfp28 PE=2 SV=3	Peak Found	n/a	n/a	n/a	n/a	Peak Found	n/a	Peak Found	n/a	n/a	n/a	n/a	n/a	n/a	n/a	n/a	n/a	n/a	n/a	n/a	n/a	Peak Found	n/a	n/a	n/a	n/a	n/a	n/a	n/a	Peak Found	n/a	Peak Found	Peak Found	Peak Found	n/a	Peak Found	n/a	n/a	Peak Found	n/a	n/a	n/a
Medium	Master Protein	O70230	Znf143	Zinc finger protein 143 OS=Mus musculus OX=10090 GN=Znf143 PE=1 SV=2	0.013	3.36	4	1	2	1	638	69	6.19	6.4	1
Checked	Protein Group ID	# Proteins	Found in Sample: F15: Sample	# Unique Peptides	# Peptides	# PSMs	Group Description	Found in Sample: F1: Sample	Found in Sample: F2: Sample	Found in Sample: F3: Sample	Found in Sample: F4: Sample	Found in Sample: F5: Sample	Found in Sample: F6: Sample	Found in Sample: F7: Sample	Found in Sample: F8: Sample	Found in Sample: F21: Sample	Found in Sample: F22: Sample	Found in Sample: F23: Sample	Found in Sample: F24: Sample	Found in Sample: F25: Sample	Found in Sample: F26: Sample	Found in Sample: F27: Sample	Found in Sample: F28: Sample	Found in Sample: F29: Sample	Found in Sample: F30: Sample	Found in Sample: F31: Sample	Found in Sample: F32: Sample	Found in Sample: F33: Sample	Found in Sample: F34: Sample	Found in Sample: F35: Sample	Found in Sample: F36: Sample	Found in Sample: F37: Sample	Found in Sample: F38: Sample	Found in Sample: F39: Sample	Found in Sample: F40: Sample	Found in Sample: F41: Sample	Found in Sample: F42: Sample	Found in Sample: F43: Sample	Found in Sample: F44: Sample	Found in Sample: F45: Sample	Found in Sample: F46: Sample	Found in Sample: F47: Sample	Found in Sample: F48: Sample	Found in Sample: F49: Sample	Found in Sample: F50: Sample	Found in Sample: F51: Sample	Found in Sample: F52: Sample	Found in Sample: F53: Sample	Found in Sample: F54: Sample
FALSE	269	1	n/a	1	1	2	[Master Protein] Zinc finger protein 143 OS=Mus musculus OX=10090 GN=Znf143 PE=1 SV=2	n/a	n/a	n/a	n/a	n/a	n/a	n/a	n/a	n/a	n/a	n/a	n/a	n/a	n/a	n/a	n/a	n/a	n/a	n/a	n/a	n/a	High	n/a	n/a	n/a	n/a	n/a	n/a	n/a	n/a	n/a	n/a	n/a	n/a	n/a	n/a	n/a	n/a	n/a	n/a	n/a	n/a
Low	Master Protein	E9QMW4		Uncharacterized protein C16orf96 homolog OS=Mus musculus OX=10090 PE=2 SV=1	0.068	2.264	1	1	4	1	1145	127.6	6.57	5.7	1					113810	822737						21691.5		395082			393069											287448		258436
Checked	Protein Group ID	# Proteins	Found in Sample: F15: Sample	# Unique Peptides	# Peptides	# PSMs	Group Description	Found in Sample: F1: Sample	Found in Sample: F2: Sample	Found in Sample: F3: Sample	Found in Sample: F4: Sample	Found in Sample: F5: Sample	Found in Sample: F6: Sample	Found in Sample: F7: Sample	Found in Sample: F8: Sample	Found in Sample: F21: Sample	Found in Sample: F22: Sample	Found in Sample: F23: Sample	Found in Sample: F24: Sample	Found in Sample: F25: Sample	Found in Sample: F26: Sample	Found in Sample: F27: Sample	Found in Sample: F28: Sample	Found in Sample: F29: Sample	Found in Sample: F30: Sample	Found in Sample: F31: Sample	Found in Sample: F32: Sample	Found in Sample: F33: Sample	Found in Sample: F34: Sample	Found in Sample: F35: Sample	Found in Sample: F36: Sample	Found in Sample: F37: Sample	Found in Sample: F38: Sample	Found in Sample: F39: Sample	Found in Sample: F40: Sample	Found in Sample: F41: Sample	Found in Sample: F42: Sample	Found in Sample: F43: Sample	Found in Sample: F44: Sample	Found in Sample: F45: Sample	Found in Sample: F46: Sample	Found in Sample: F47: Sample	Found in Sample: F48: Sample	Found in Sample: F49: Sample	Found in Sample: F50: Sample	Found in Sample: F51: Sample	Found in Sample: F52: Sample	Found in Sample: F53: Sample	Found in Sample: F54: Sample
FALSE	282	1	n/a	1	1	4	[Master Protein] Uncharacterized protein C16orf96 homolog OS=Mus musculus OX=10090 PE=2 SV=1	n/a	n/a	n/a	n/a	Peak Found	Peak Found	n/a	n/a	n/a	n/a	n/a	n/a	n/a	n/a	n/a	Peak Found	n/a	Peak Found	n/a	n/a	n/a	n/a	n/a	n/a	n/a	n/a	n/a	n/a	n/a	Peak Found	n/a	n/a	n/a	Peak Found	n/a	n/a	Peak Found	n/a	n/a	n/a	n/a	n/a
High	Master Protein	Q9WTU3	Scn8a	Sodium channel protein type 8 subunit alpha OS=Mus musculus OX=10090 GN=Scn8a PE=1 SV=1	0.007	3.962	1	1	5	1	1978	225	6.25	12.64	1	452722		1.2819e+06		1.41337e+06		1.80922e+06	873224
Checked	Protein Group ID	# Proteins	Found in Sample: F15: Sample	# Unique Peptides	# Peptides	# PSMs	Group Description	Found in Sample: F1: Sample	Found in Sample: F2: Sample	Found in Sample: F3: Sample	Found in Sample: F4: Sample	Found in Sample: F5: Sample	Found in Sample: F6: Sample	Found in Sample: F7: Sample	Found in Sample: F8: Sample	Found in Sample: F21: Sample	Found in Sample: F22: Sample	Found in Sample: F23: Sample	Found in Sample: F24: Sample	Found in Sample: F25: Sample	Found in Sample: F26: Sample	Found in Sample: F27: Sample	Found in Sample: F28: Sample	Found in Sample: F29: Sample	Found in Sample: F30: Sample	Found in Sample: F31: Sample	Found in Sample: F32: Sample	Found in Sample: F33: Sample	Found in Sample: F34: Sample	Found in Sample: F35: Sample	Found in Sample: F36: Sample	Found in Sample: F37: Sample	Found in Sample: F38: Sample	Found in Sample: F39: Sample	Found in Sample: F40: Sample	Found in Sample: F41: Sample	Found in Sample: F42: Sample	Found in Sample: F43: Sample	Found in Sample: F44: Sample	Found in Sample: F45: Sample	Found in Sample: F46: Sample	Found in Sample: F47: Sample	Found in Sample: F48: Sample	Found in Sample: F49: Sample	Found in Sample: F50: Sample	Found in Sample: F51: Sample	Found in Sample: F52: Sample	Found in Sample: F53: Sample	Found in Sample: F54: Sample
FALSE	285	1	n/a	1	1	5	[Master Protein] Sodium channel protein type 8 subunit alpha OS=Mus musculus OX=10090 GN=Scn8a PE=1 SV=1	Peak Found	n/a	High	n/a	Peak Found	n/a	Peak Found	Peak Found	n/a	n/a	n/a	n/a	n/a	n/a	n/a	n/a	n/a	n/a	n/a	n/a	n/a	n/a	n/a	n/a	n/a	n/a	n/a	n/a	Peak Found	n/a	n/a	n/a	Peak Found	Peak Found	n/a	n/a	n/a	n/a	Peak Found	n/a	Peak Found	n/a
High	Master Protein	Q9JLN9	Mtor	Serine/threonine-protein kinase mTOR OS=Mus musculus OX=10090 GN=Mtor PE=1 SV=2	0.002	5.702	1	1	1	1	2549	288.6	7.17	3.14	1
Checked	Protein Group ID	# Proteins	Found in Sample: F15: Sample	# Unique Peptides	# Peptides	# PSMs	Group Description	Found in Sample: F1: Sample	Found in Sample: F2: Sample	Found in Sample: F3: Sample	Found in Sample: F4: Sample	Found in Sample: F5: Sample	Found in Sample: F6: Sample	Found in Sample: F7: Sample	Found in Sample: F8: Sample	Found in Sample: F21: Sample	Found in Sample: F22: Sample	Found in Sample: F23: Sample	Found in Sample: F24: Sample	Found in Sample: F25: Sample	Found in Sample: F26: Sample	Found in Sample: F27: Sample	Found in Sample: F28: Sample	Found in Sample: F29: Sample	Found in Sample: F30: Sample	Found in Sample: F31: Sample	Found in Sample: F32: Sample	Found in Sample: F33: Sample	Found in Sample: F34: Sample	Found in Sample: F35: Sample	Found in Sample: F36: Sample	Found in Sample: F37: Sample	Found in Sample: F38: Sample	Found in Sample: F39: Sample	Found in Sample: F40: Sample	Found in Sample: F41: Sample	Found in Sample: F42: Sample	Found in Sample: F43: Sample	Found in Sample: F44: Sample	Found in Sample: F45: Sample	Found in Sample: F46: Sample	Found in Sample: F47: Sample	Found in Sample: F48: Sample	Found in Sample: F49: Sample	Found in Sample: F50: Sample	Found in Sample: F51: Sample	Found in Sample: F52: Sample	Found in Sample: F53: Sample	Found in Sample: F54: Sample
FALSE	287	1	n/a	1	1	1	[Master Protein] Serine/threonine-protein kinase mTOR OS=Mus musculus OX=10090 GN=Mtor PE=1 SV=2	n/a	n/a	High	n/a	n/a	n/a	n/a	n/a	n/a	n/a	n/a	n/a	n/a	n/a	n/a	n/a	n/a	n/a	n/a	n/a	n/a	n/a	n/a	n/a	n/a	n/a	n/a	n/a	n/a	n/a	n/a	n/a	n/a	n/a	n/a	n/a	n/a	n/a	n/a	n/a	n/a	n/a
High	Master Protein	O09164	Sod3	Extracellular superoxide dismutase [Cu-Zn] OS=Mus musculus OX=10090 GN=Sod3 PE=1 SV=1	0.002	5.568	6	1	9	1	251	27.4	6.84	24.9	1
Checked	Protein Group ID	# Proteins	Found in Sample: F15: Sample	# Unique Peptides	# Peptides	# PSMs	Group Description	Found in Sample: F1: Sample	Found in Sample: F2: Sample	Found in Sample: F3: Sample	Found in Sample: F4: Sample	Found in Sample: F5: Sample	Found in Sample: F6: Sample	Found in Sample: F7: Sample	Found in Sample: F8: Sample	Found in Sample: F21: Sample	Found in Sample: F22: Sample	Found in Sample: F23: Sample	Found in Sample: F24: Sample	Found in Sample: F25: Sample	Found in Sample: F26: Sample	Found in Sample: F27: Sample	Found in Sample: F28: Sample	Found in Sample: F29: Sample	Found in Sample: F30: Sample	Found in Sample: F31: Sample	Found in Sample: F32: Sample	Found in Sample: F33: Sample	Found in Sample: F34: Sample	Found in Sample: F35: Sample	Found in Sample: F36: Sample	Found in Sample: F37: Sample	Found in Sample: F38: Sample	Found in Sample: F39: Sample	Found in Sample: F40: Sample	Found in Sample: F41: Sample	Found in Sample: F42: Sample	Found in Sample: F43: Sample	Found in Sample: F44: Sample	Found in Sample: F45: Sample	Found in Sample: F46: Sample	Found in Sample: F47: Sample	Found in Sample: F48: Sample	Found in Sample: F49: Sample	Found in Sample: F50: Sample	Found in Sample: F51: Sample	Found in Sample: F52: Sample	Found in Sample: F53: Sample	Found in Sample: F54: Sample
FALSE	290	1	n/a	1	1	9	[Master Protein] Extracellular superoxide dismutase [Cu-Zn] OS=Mus musculus OX=10090 GN=Sod3 PE=1 SV=1	n/a	n/a	n/a	n/a	n/a	n/a	n/a	n/a	n/a	n/a	n/a	n/a	n/a	n/a	n/a	n/a	n/a	n/a	n/a	High	n/a	n/a	n/a	n/a	n/a	n/a	n/a	n/a	n/a	n/a	n/a	n/a	n/a	n/a	n/a	n/a	n/a	n/a	n/a	n/a	n/a	n/a
Medium	Master Protein	Q8BVF4	Ccdc30	Coiled-coil domain-containing protein 30 OS=Mus musculus OX=10090 GN=Ccdc30 PE=1 SV=1	0.017	3.18	1	1	2	1	654	76	6.39	5.69	1		2.05827e+06					323933	182862																								15323.5
Checked	Protein Group ID	# Proteins	Found in Sample: F15: Sample	# Unique Peptides	# Peptides	# PSMs	Group Description	Found in Sample: F1: Sample	Found in Sample: F2: Sample	Found in Sample: F3: Sample	Found in Sample: F4: Sample	Found in Sample: F5: Sample	Found in Sample: F6: Sample	Found in Sample: F7: Sample	Found in Sample: F8: Sample	Found in Sample: F21: Sample	Found in Sample: F22: Sample	Found in Sample: F23: Sample	Found in Sample: F24: Sample	Found in Sample: F25: Sample	Found in Sample: F26: Sample	Found in Sample: F27: Sample	Found in Sample: F28: Sample	Found in Sample: F29: Sample	Found in Sample: F30: Sample	Found in Sample: F31: Sample	Found in Sample: F32: Sample	Found in Sample: F33: Sample	Found in Sample: F34: Sample	Found in Sample: F35: Sample	Found in Sample: F36: Sample	Found in Sample: F37: Sample	Found in Sample: F38: Sample	Found in Sample: F39: Sample	Found in Sample: F40: Sample	Found in Sample: F41: Sample	Found in Sample: F42: Sample	Found in Sample: F43: Sample	Found in Sample: F44: Sample	Found in Sample: F45: Sample	Found in Sample: F46: Sample	Found in Sample: F47: Sample	Found in Sample: F48: Sample	Found in Sample: F49: Sample	Found in Sample: F50: Sample	Found in Sample: F51: Sample	Found in Sample: F52: Sample	Found in Sample: F53: Sample	Found in Sample: F54: Sample
FALSE	295	1	n/a	1	1	2	[Master Protein] Coiled-coil domain-containing protein 30 OS=Mus musculus OX=10090 GN=Ccdc30 PE=1 SV=1	n/a	High	n/a	High	n/a	n/a	Peak Found	Peak Found	n/a	n/a	n/a	n/a	n/a	n/a	n/a	n/a	n/a	n/a	n/a	Peak Found	n/a	n/a	n/a	n/a	n/a	Peak Found	n/a	n/a	n/a	n/a	n/a	n/a	n/a	n/a	n/a	n/a	n/a	n/a	Peak Found	n/a	n/a	n/a
Medium	Master Protein	P50114	S100b	Protein S100-B OS=Mus musculus OX=10090 GN=S100b PE=1 SV=2	0.013	3.344	16	1	1	1	92	10.7	4.55	2.79	1
Checked	Protein Group ID	# Proteins	Found in Sample: F15: Sample	# Unique Peptides	# Peptides	# PSMs	Group Description	Found in Sample: F1: Sample	Found in Sample: F2: Sample	Found in Sample: F3: Sample	Found in Sample: F4: Sample	Found in Sample: F5: Sample	Found in Sample: F6: Sample	Found in Sample: F7: Sample	Found in Sample: F8: Sample	Found in Sample: F21: Sample	Found in Sample: F22: Sample	Found in Sample: F23: Sample	Found in Sample: F24: Sample	Found in Sample: F25: Sample	Found in Sample: F26: Sample	Found in Sample: F27: Sample	Found in Sample: F28: Sample	Found in Sample: F29: Sample	Found in Sample: F30: Sample	Found in Sample: F31: Sample	Found in Sample: F32: Sample	Found in Sample: F33: Sample	Found in Sample: F34: Sample	Found in Sample: F35: Sample	Found in Sample: F36: Sample	Found in Sample: F37: Sample	Found in Sample: F38: Sample	Found in Sample: F39: Sample	Found in Sample: F40: Sample	Found in Sample: F41: Sample	Found in Sample: F42: Sample	Found in Sample: F43: Sample	Found in Sample: F44: Sample	Found in Sample: F45: Sample	Found in Sample: F46: Sample	Found in Sample: F47: Sample	Found in Sample: F48: Sample	Found in Sample: F49: Sample	Found in Sample: F50: Sample	Found in Sample: F51: Sample	Found in Sample: F52: Sample	Found in Sample: F53: Sample	Found in Sample: F54: Sample
FALSE	296	1	n/a	1	1	1	[Master Protein] Protein S100-B OS=Mus musculus OX=10090 GN=S100b PE=1 SV=2	n/a	n/a	n/a	n/a	n/a	n/a	n/a	n/a	n/a	n/a	n/a	n/a	n/a	n/a	n/a	n/a	n/a	n/a	n/a	n/a	n/a	n/a	n/a	n/a	n/a	n/a	n/a	n/a	n/a	n/a	n/a	n/a	n/a	n/a	n/a	n/a	n/a	n/a	n/a	n/a	n/a	n/a
Medium	Master Protein	Q8CJ27	Aspm	Abnormal spindle-like microcephaly-associated protein homolog OS=Mus musculus OX=10090 GN=Aspm PE=1 SV=2	0.042	2.568	0	1	1	1	3122	364	10.62	2.3	1
Checked	Protein Group ID	# Proteins	Found in Sample: F15: Sample	# Unique Peptides	# Peptides	# PSMs	Group Description	Found in Sample: F1: Sample	Found in Sample: F2: Sample	Found in Sample: F3: Sample	Found in Sample: F4: Sample	Found in Sample: F5: Sample	Found in Sample: F6: Sample	Found in Sample: F7: Sample	Found in Sample: F8: Sample	Found in Sample: F21: Sample	Found in Sample: F22: Sample	Found in Sample: F23: Sample	Found in Sample: F24: Sample	Found in Sample: F25: Sample	Found in Sample: F26: Sample	Found in Sample: F27: Sample	Found in Sample: F28: Sample	Found in Sample: F29: Sample	Found in Sample: F30: Sample	Found in Sample: F31: Sample	Found in Sample: F32: Sample	Found in Sample: F33: Sample	Found in Sample: F34: Sample	Found in Sample: F35: Sample	Found in Sample: F36: Sample	Found in Sample: F37: Sample	Found in Sample: F38: Sample	Found in Sample: F39: Sample	Found in Sample: F40: Sample	Found in Sample: F41: Sample	Found in Sample: F42: Sample	Found in Sample: F43: Sample	Found in Sample: F44: Sample	Found in Sample: F45: Sample	Found in Sample: F46: Sample	Found in Sample: F47: Sample	Found in Sample: F48: Sample	Found in Sample: F49: Sample	Found in Sample: F50: Sample	Found in Sample: F51: Sample	Found in Sample: F52: Sample	Found in Sample: F53: Sample	Found in Sample: F54: Sample
FALSE	299	1	n/a	1	1	1	[Master Protein] Abnormal spindle-like microcephaly-associated protein homolog OS=Mus musculus OX=10090 GN=Aspm PE=1 SV=2	n/a	n/a	n/a	n/a	n/a	n/a	n/a	n/a	n/a	n/a	n/a	n/a	n/a	n/a	n/a	n/a	n/a	n/a	n/a	n/a	n/a	n/a	n/a	n/a	n/a	n/a	n/a	n/a	n/a	n/a	n/a	n/a	n/a	n/a	n/a	n/a	n/a	n/a	n/a	n/a	n/a	n/a
High	Master Protein	E9PZM4	Chd2	Chromodomain-helicase-DNA-binding protein 2 OS=Mus musculus OX=10090 GN=Chd2 PE=1 SV=1	0	7.793	2	2	7	1	1827	210.7	8.06	16.6	2
Checked	Protein Group ID	# Proteins	Found in Sample: F15: Sample	# Unique Peptides	# Peptides	# PSMs	Group Description	Found in Sample: F1: Sample	Found in Sample: F2: Sample	Found in Sample: F3: Sample	Found in Sample: F4: Sample	Found in Sample: F5: Sample	Found in Sample: F6: Sample	Found in Sample: F7: Sample	Found in Sample: F8: Sample	Found in Sample: F21: Sample	Found in Sample: F22: Sample	Found in Sample: F23: Sample	Found in Sample: F24: Sample	Found in Sample: F25: Sample	Found in Sample: F26: Sample	Found in Sample: F27: Sample	Found in Sample: F28: Sample	Found in Sample: F29: Sample	Found in Sample: F30: Sample	Found in Sample: F31: Sample	Found in Sample: F32: Sample	Found in Sample: F33: Sample	Found in Sample: F34: Sample	Found in Sample: F35: Sample	Found in Sample: F36: Sample	Found in Sample: F37: Sample	Found in Sample: F38: Sample	Found in Sample: F39: Sample	Found in Sample: F40: Sample	Found in Sample: F41: Sample	Found in Sample: F42: Sample	Found in Sample: F43: Sample	Found in Sample: F44: Sample	Found in Sample: F45: Sample	Found in Sample: F46: Sample	Found in Sample: F47: Sample	Found in Sample: F48: Sample	Found in Sample: F49: Sample	Found in Sample: F50: Sample	Found in Sample: F51: Sample	Found in Sample: F52: Sample	Found in Sample: F53: Sample	Found in Sample: F54: Sample
FALSE	300	4	n/a	1	2	7	[Master Protein] Chromodomain-helicase-DNA-binding protein 2 OS=Mus musculus OX=10090 GN=Chd2 PE=1 SV=1	n/a	n/a	n/a	n/a	n/a	n/a	n/a	n/a	n/a	n/a	n/a	n/a	n/a	n/a	n/a	n/a	n/a	n/a	n/a	n/a	n/a	n/a	n/a	n/a	n/a	n/a	n/a	n/a	n/a	n/a	n/a	n/a	n/a	n/a	n/a	n/a	n/a	n/a	n/a	n/a	n/a	n/a
High	Master Protein	Q99K95	Rtf2	Replication termination factor 2 OS=Mus musculus OX=10090 GN=Rtf2 PE=1 SV=1	0.001	5.953	7	1	76	1	307	33.9	8.81	216.04	1						225980												51076.3						42370.3	56344.1	22280.9		51073.8	29828.6	47833.3				111094
Checked	Protein Group ID	# Proteins	Found in Sample: F15: Sample	# Unique Peptides	# Peptides	# PSMs	Group Description	Found in Sample: F1: Sample	Found in Sample: F2: Sample	Found in Sample: F3: Sample	Found in Sample: F4: Sample	Found in Sample: F5: Sample	Found in Sample: F6: Sample	Found in Sample: F7: Sample	Found in Sample: F8: Sample	Found in Sample: F21: Sample	Found in Sample: F22: Sample	Found in Sample: F23: Sample	Found in Sample: F24: Sample	Found in Sample: F25: Sample	Found in Sample: F26: Sample	Found in Sample: F27: Sample	Found in Sample: F28: Sample	Found in Sample: F29: Sample	Found in Sample: F30: Sample	Found in Sample: F31: Sample	Found in Sample: F32: Sample	Found in Sample: F33: Sample	Found in Sample: F34: Sample	Found in Sample: F35: Sample	Found in Sample: F36: Sample	Found in Sample: F37: Sample	Found in Sample: F38: Sample	Found in Sample: F39: Sample	Found in Sample: F40: Sample	Found in Sample: F41: Sample	Found in Sample: F42: Sample	Found in Sample: F43: Sample	Found in Sample: F44: Sample	Found in Sample: F45: Sample	Found in Sample: F46: Sample	Found in Sample: F47: Sample	Found in Sample: F48: Sample	Found in Sample: F49: Sample	Found in Sample: F50: Sample	Found in Sample: F51: Sample	Found in Sample: F52: Sample	Found in Sample: F53: Sample	Found in Sample: F54: Sample
FALSE	304	1	n/a	1	1	76	[Master Protein] Replication termination factor 2 OS=Mus musculus OX=10090 GN=Rtf2 PE=1 SV=1	n/a	n/a	n/a	n/a	n/a	Peak Found	n/a	n/a	n/a	n/a	n/a	Peak Found	Peak Found	Peak Found	n/a	Peak Found	Peak Found	Peak Found	n/a	n/a	n/a	Peak Found	n/a	n/a	Peak Found	n/a	Peak Found	n/a	Peak Found	n/a	Peak Found	High	n/a	Peak Found	Peak Found	High	High	High	High	n/a	n/a	High
Low	Master Protein	Q99MU3	Adar	Double-stranded RNA-specific adenosine deaminase OS=Mus musculus OX=10090 GN=Adar PE=1 SV=2	0.064	2.314	2	1	1	1	1178	130.4	8.7	2.74	1
Checked	Protein Group ID	# Proteins	Found in Sample: F15: Sample	# Unique Peptides	# Peptides	# PSMs	Group Description	Found in Sample: F1: Sample	Found in Sample: F2: Sample	Found in Sample: F3: Sample	Found in Sample: F4: Sample	Found in Sample: F5: Sample	Found in Sample: F6: Sample	Found in Sample: F7: Sample	Found in Sample: F8: Sample	Found in Sample: F21: Sample	Found in Sample: F22: Sample	Found in Sample: F23: Sample	Found in Sample: F24: Sample	Found in Sample: F25: Sample	Found in Sample: F26: Sample	Found in Sample: F27: Sample	Found in Sample: F28: Sample	Found in Sample: F29: Sample	Found in Sample: F30: Sample	Found in Sample: F31: Sample	Found in Sample: F32: Sample	Found in Sample: F33: Sample	Found in Sample: F34: Sample	Found in Sample: F35: Sample	Found in Sample: F36: Sample	Found in Sample: F37: Sample	Found in Sample: F38: Sample	Found in Sample: F39: Sample	Found in Sample: F40: Sample	Found in Sample: F41: Sample	Found in Sample: F42: Sample	Found in Sample: F43: Sample	Found in Sample: F44: Sample	Found in Sample: F45: Sample	Found in Sample: F46: Sample	Found in Sample: F47: Sample	Found in Sample: F48: Sample	Found in Sample: F49: Sample	Found in Sample: F50: Sample	Found in Sample: F51: Sample	Found in Sample: F52: Sample	Found in Sample: F53: Sample	Found in Sample: F54: Sample
FALSE	309	1	n/a	1	1	1	[Master Protein] Double-stranded RNA-specific adenosine deaminase OS=Mus musculus OX=10090 GN=Adar PE=1 SV=2	n/a	n/a	n/a	n/a	n/a	n/a	High	n/a	n/a	n/a	n/a	n/a	n/a	n/a	n/a	n/a	n/a	n/a	n/a	n/a	n/a	n/a	n/a	n/a	n/a	n/a	n/a	n/a	n/a	n/a	n/a	n/a	n/a	n/a	n/a	n/a	n/a	n/a	n/a	n/a	n/a	n/a
High	Master Protein	Q8BZR9	Ncbp3	Nuclear cap-binding protein subunit 3 OS=Mus musculus OX=10090 GN=Ncbp3 PE=1 SV=1	0.005	4.915	2	1	28	1	615	70	5.8	59.26	1						1.038e+06
Checked	Protein Group ID	# Proteins	Found in Sample: F15: Sample	# Unique Peptides	# Peptides	# PSMs	Group Description	Found in Sample: F1: Sample	Found in Sample: F2: Sample	Found in Sample: F3: Sample	Found in Sample: F4: Sample	Found in Sample: F5: Sample	Found in Sample: F6: Sample	Found in Sample: F7: Sample	Found in Sample: F8: Sample	Found in Sample: F21: Sample	Found in Sample: F22: Sample	Found in Sample: F23: Sample	Found in Sample: F24: Sample	Found in Sample: F25: Sample	Found in Sample: F26: Sample	Found in Sample: F27: Sample	Found in Sample: F28: Sample	Found in Sample: F29: Sample	Found in Sample: F30: Sample	Found in Sample: F31: Sample	Found in Sample: F32: Sample	Found in Sample: F33: Sample	Found in Sample: F34: Sample	Found in Sample: F35: Sample	Found in Sample: F36: Sample	Found in Sample: F37: Sample	Found in Sample: F38: Sample	Found in Sample: F39: Sample	Found in Sample: F40: Sample	Found in Sample: F41: Sample	Found in Sample: F42: Sample	Found in Sample: F43: Sample	Found in Sample: F44: Sample	Found in Sample: F45: Sample	Found in Sample: F46: Sample	Found in Sample: F47: Sample	Found in Sample: F48: Sample	Found in Sample: F49: Sample	Found in Sample: F50: Sample	Found in Sample: F51: Sample	Found in Sample: F52: Sample	Found in Sample: F53: Sample	Found in Sample: F54: Sample
FALSE	311	1	n/a	1	1	28	[Master Protein] Nuclear cap-binding protein subunit 3 OS=Mus musculus OX=10090 GN=Ncbp3 PE=1 SV=1	n/a	n/a	n/a	n/a	n/a	Peak Found	n/a	n/a	n/a	n/a	n/a	n/a	n/a	n/a	n/a	n/a	n/a	n/a	n/a	n/a	n/a	n/a	n/a	n/a	n/a	n/a	n/a	n/a	n/a	n/a	n/a	n/a	n/a	High	High	High	High	n/a	n/a	Peak Found	n/a	n/a
High	Master Protein	Q6P560	Znf182	Zinc finger protein 182 OS=Mus musculus OX=10090 GN=Znf182 PE=2 SV=1	0	8.454	2	1	133	1	627	72.4	8.16	290.81	1							15716.9											138927				90319.9			201875		136667	174568	126301					196489
Checked	Protein Group ID	# Proteins	Found in Sample: F15: Sample	# Unique Peptides	# Peptides	# PSMs	Group Description	Found in Sample: F1: Sample	Found in Sample: F2: Sample	Found in Sample: F3: Sample	Found in Sample: F4: Sample	Found in Sample: F5: Sample	Found in Sample: F6: Sample	Found in Sample: F7: Sample	Found in Sample: F8: Sample	Found in Sample: F21: Sample	Found in Sample: F22: Sample	Found in Sample: F23: Sample	Found in Sample: F24: Sample	Found in Sample: F25: Sample	Found in Sample: F26: Sample	Found in Sample: F27: Sample	Found in Sample: F28: Sample	Found in Sample: F29: Sample	Found in Sample: F30: Sample	Found in Sample: F31: Sample	Found in Sample: F32: Sample	Found in Sample: F33: Sample	Found in Sample: F34: Sample	Found in Sample: F35: Sample	Found in Sample: F36: Sample	Found in Sample: F37: Sample	Found in Sample: F38: Sample	Found in Sample: F39: Sample	Found in Sample: F40: Sample	Found in Sample: F41: Sample	Found in Sample: F42: Sample	Found in Sample: F43: Sample	Found in Sample: F44: Sample	Found in Sample: F45: Sample	Found in Sample: F46: Sample	Found in Sample: F47: Sample	Found in Sample: F48: Sample	Found in Sample: F49: Sample	Found in Sample: F50: Sample	Found in Sample: F51: Sample	Found in Sample: F52: Sample	Found in Sample: F53: Sample	Found in Sample: F54: Sample
FALSE	313	2	n/a	1	1	133	[Master Protein] Zinc finger protein 182 OS=Mus musculus OX=10090 GN=Znf182 PE=2 SV=1	n/a	n/a	n/a	n/a	n/a	n/a	Peak Found	n/a	n/a	Peak Found	n/a	n/a	Peak Found	n/a	Peak Found	Peak Found	Peak Found	n/a	n/a	n/a	n/a	Peak Found	n/a	n/a	n/a	n/a	n/a	n/a	Peak Found	n/a	n/a	Peak Found	Peak Found	Peak Found	n/a	Peak Found	Peak Found	n/a	Peak Found	Peak Found	Peak Found	n/a
High	Master Protein	Q50H33	Kctd8	BTB/POZ domain-containing protein KCTD8 OS=Mus musculus OX=10090 GN=Kctd8 PE=1 SV=1	0	8.905	8	2	17	1	476	52.7	8.38	46.58	2
Checked	Protein Group ID	# Proteins	Found in Sample: F15: Sample	# Unique Peptides	# Peptides	# PSMs	Group Description	Found in Sample: F1: Sample	Found in Sample: F2: Sample	Found in Sample: F3: Sample	Found in Sample: F4: Sample	Found in Sample: F5: Sample	Found in Sample: F6: Sample	Found in Sample: F7: Sample	Found in Sample: F8: Sample	Found in Sample: F21: Sample	Found in Sample: F22: Sample	Found in Sample: F23: Sample	Found in Sample: F24: Sample	Found in Sample: F25: Sample	Found in Sample: F26: Sample	Found in Sample: F27: Sample	Found in Sample: F28: Sample	Found in Sample: F29: Sample	Found in Sample: F30: Sample	Found in Sample: F31: Sample	Found in Sample: F32: Sample	Found in Sample: F33: Sample	Found in Sample: F34: Sample	Found in Sample: F35: Sample	Found in Sample: F36: Sample	Found in Sample: F37: Sample	Found in Sample: F38: Sample	Found in Sample: F39: Sample	Found in Sample: F40: Sample	Found in Sample: F41: Sample	Found in Sample: F42: Sample	Found in Sample: F43: Sample	Found in Sample: F44: Sample	Found in Sample: F45: Sample	Found in Sample: F46: Sample	Found in Sample: F47: Sample	Found in Sample: F48: Sample	Found in Sample: F49: Sample	Found in Sample: F50: Sample	Found in Sample: F51: Sample	Found in Sample: F52: Sample	Found in Sample: F53: Sample	Found in Sample: F54: Sample
FALSE	317	1	n/a	1	2	17	[Master Protein] BTB/POZ domain-containing protein KCTD8 OS=Mus musculus OX=10090 GN=Kctd8 PE=1 SV=1	High	n/a	n/a	n/a	n/a	n/a	n/a	n/a	n/a	n/a	n/a	n/a	n/a	n/a	n/a	n/a	n/a	n/a	n/a	n/a	n/a	n/a	n/a	n/a	n/a	n/a	n/a	n/a	n/a	n/a	n/a	n/a	n/a	n/a	n/a	n/a	n/a	n/a	n/a	n/a	n/a	n/a
High	Master Protein	P35969	Flt1	Vascular endothelial growth factor receptor 1 OS=Mus musculus OX=10090 GN=Flt1 PE=1 SV=1	0.002	5.25	2	2	25	1	1333	149.8	8.31	43.97	2
Checked	Protein Group ID	# Proteins	Found in Sample: F15: Sample	# Unique Peptides	# Peptides	# PSMs	Group Description	Found in Sample: F1: Sample	Found in Sample: F2: Sample	Found in Sample: F3: Sample	Found in Sample: F4: Sample	Found in Sample: F5: Sample	Found in Sample: F6: Sample	Found in Sample: F7: Sample	Found in Sample: F8: Sample	Found in Sample: F21: Sample	Found in Sample: F22: Sample	Found in Sample: F23: Sample	Found in Sample: F24: Sample	Found in Sample: F25: Sample	Found in Sample: F26: Sample	Found in Sample: F27: Sample	Found in Sample: F28: Sample	Found in Sample: F29: Sample	Found in Sample: F30: Sample	Found in Sample: F31: Sample	Found in Sample: F32: Sample	Found in Sample: F33: Sample	Found in Sample: F34: Sample	Found in Sample: F35: Sample	Found in Sample: F36: Sample	Found in Sample: F37: Sample	Found in Sample: F38: Sample	Found in Sample: F39: Sample	Found in Sample: F40: Sample	Found in Sample: F41: Sample	Found in Sample: F42: Sample	Found in Sample: F43: Sample	Found in Sample: F44: Sample	Found in Sample: F45: Sample	Found in Sample: F46: Sample	Found in Sample: F47: Sample	Found in Sample: F48: Sample	Found in Sample: F49: Sample	Found in Sample: F50: Sample	Found in Sample: F51: Sample	Found in Sample: F52: Sample	Found in Sample: F53: Sample	Found in Sample: F54: Sample
FALSE	328	7	n/a	1	2	49	[Master Protein] Vascular endothelial growth factor receptor 1 OS=Mus musculus OX=10090 GN=Flt1 PE=1 SV=1	n/a	n/a	n/a	n/a	n/a	n/a	n/a	n/a	n/a	n/a	n/a	n/a	n/a	n/a	n/a	n/a	n/a	n/a	n/a	n/a	n/a	n/a	n/a	n/a	n/a	n/a	n/a	n/a	n/a	n/a	n/a	n/a	n/a	n/a	n/a	n/a	n/a	n/a	n/a	n/a	n/a	n/a
Medium	Master Protein	Q8R1S0	Coq6	Ubiquinone biosynthesis monooxygenase COQ6, mitochondrial OS=Mus musculus OX=10090 GN=Coq6 PE=1 SV=3	0.017	3.156	2	1	105	1	476	51.4	7.17	120.16	1
Checked	Protein Group ID	# Proteins	Found in Sample: F15: Sample	# Unique Peptides	# Peptides	# PSMs	Group Description	Found in Sample: F1: Sample	Found in Sample: F2: Sample	Found in Sample: F3: Sample	Found in Sample: F4: Sample	Found in Sample: F5: Sample	Found in Sample: F6: Sample	Found in Sample: F7: Sample	Found in Sample: F8: Sample	Found in Sample: F21: Sample	Found in Sample: F22: Sample	Found in Sample: F23: Sample	Found in Sample: F24: Sample	Found in Sample: F25: Sample	Found in Sample: F26: Sample	Found in Sample: F27: Sample	Found in Sample: F28: Sample	Found in Sample: F29: Sample	Found in Sample: F30: Sample	Found in Sample: F31: Sample	Found in Sample: F32: Sample	Found in Sample: F33: Sample	Found in Sample: F34: Sample	Found in Sample: F35: Sample	Found in Sample: F36: Sample	Found in Sample: F37: Sample	Found in Sample: F38: Sample	Found in Sample: F39: Sample	Found in Sample: F40: Sample	Found in Sample: F41: Sample	Found in Sample: F42: Sample	Found in Sample: F43: Sample	Found in Sample: F44: Sample	Found in Sample: F45: Sample	Found in Sample: F46: Sample	Found in Sample: F47: Sample	Found in Sample: F48: Sample	Found in Sample: F49: Sample	Found in Sample: F50: Sample	Found in Sample: F51: Sample	Found in Sample: F52: Sample	Found in Sample: F53: Sample	Found in Sample: F54: Sample
FALSE	335	1	Peak Found	1	1	105	[Master Protein] Ubiquinone biosynthesis monooxygenase COQ6, mitochondrial OS=Mus musculus OX=10090 GN=Coq6 PE=1 SV=3	n/a	Peak Found	Peak Found	n/a	Peak Found	n/a	Peak Found	Peak Found	Peak Found	Peak Found	Peak Found	Peak Found	Peak Found	Peak Found	Peak Found	Peak Found	Peak Found	Peak Found	Peak Found	Peak Found	Peak Found	Peak Found	Peak Found	Peak Found	Peak Found	Peak Found	Peak Found	Peak Found	Peak Found	Peak Found	Peak Found	Peak Found	Peak Found	Peak Found	Peak Found	Peak Found	Peak Found	Peak Found	Peak Found	Peak Found	Peak Found	Peak Found
Low	Master Protein	Q8BW94	Dnah3	Dynein axonemal heavy chain 3 OS=Mus musculus OX=10090 GN=Dnah3 PE=1 SV=2	0.051	2.44	0	1	12	1	4083	467.5	5.91	23.93	1
Checked	Protein Group ID	# Proteins	Found in Sample: F15: Sample	# Unique Peptides	# Peptides	# PSMs	Group Description	Found in Sample: F1: Sample	Found in Sample: F2: Sample	Found in Sample: F3: Sample	Found in Sample: F4: Sample	Found in Sample: F5: Sample	Found in Sample: F6: Sample	Found in Sample: F7: Sample	Found in Sample: F8: Sample	Found in Sample: F21: Sample	Found in Sample: F22: Sample	Found in Sample: F23: Sample	Found in Sample: F24: Sample	Found in Sample: F25: Sample	Found in Sample: F26: Sample	Found in Sample: F27: Sample	Found in Sample: F28: Sample	Found in Sample: F29: Sample	Found in Sample: F30: Sample	Found in Sample: F31: Sample	Found in Sample: F32: Sample	Found in Sample: F33: Sample	Found in Sample: F34: Sample	Found in Sample: F35: Sample	Found in Sample: F36: Sample	Found in Sample: F37: Sample	Found in Sample: F38: Sample	Found in Sample: F39: Sample	Found in Sample: F40: Sample	Found in Sample: F41: Sample	Found in Sample: F42: Sample	Found in Sample: F43: Sample	Found in Sample: F44: Sample	Found in Sample: F45: Sample	Found in Sample: F46: Sample	Found in Sample: F47: Sample	Found in Sample: F48: Sample	Found in Sample: F49: Sample	Found in Sample: F50: Sample	Found in Sample: F51: Sample	Found in Sample: F52: Sample	Found in Sample: F53: Sample	Found in Sample: F54: Sample
FALSE	343	1	n/a	1	1	12	[Master Protein] Dynein axonemal heavy chain 3 OS=Mus musculus OX=10090 GN=Dnah3 PE=1 SV=2	Peak Found	n/a	n/a	n/a	n/a	Peak Found	n/a	n/a	n/a	n/a	High	Peak Found	Peak Found	Peak Found	Peak Found	Peak Found	Peak Found	n/a	n/a	n/a	Peak Found	n/a	Peak Found	Peak Found	n/a	Peak Found	n/a	High	n/a	Peak Found	n/a	High	Peak Found	n/a	n/a	n/a	n/a	n/a	Peak Found	n/a	n/a	n/a
High	Master Protein	Q5U458	Dnajc11	DnaJ homolog subfamily C member 11 OS=Mus musculus OX=10090 GN=Dnajc11 PE=1 SV=2	0.002	5.188	3	1	5	1	559	63.2	8.32	14.25	1	857743		916693																							251308	426030	303616	129473
Checked	Protein Group ID	# Proteins	Found in Sample: F15: Sample	# Unique Peptides	# Peptides	# PSMs	Group Description	Found in Sample: F1: Sample	Found in Sample: F2: Sample	Found in Sample: F3: Sample	Found in Sample: F4: Sample	Found in Sample: F5: Sample	Found in Sample: F6: Sample	Found in Sample: F7: Sample	Found in Sample: F8: Sample	Found in Sample: F21: Sample	Found in Sample: F22: Sample	Found in Sample: F23: Sample	Found in Sample: F24: Sample	Found in Sample: F25: Sample	Found in Sample: F26: Sample	Found in Sample: F27: Sample	Found in Sample: F28: Sample	Found in Sample: F29: Sample	Found in Sample: F30: Sample	Found in Sample: F31: Sample	Found in Sample: F32: Sample	Found in Sample: F33: Sample	Found in Sample: F34: Sample	Found in Sample: F35: Sample	Found in Sample: F36: Sample	Found in Sample: F37: Sample	Found in Sample: F38: Sample	Found in Sample: F39: Sample	Found in Sample: F40: Sample	Found in Sample: F41: Sample	Found in Sample: F42: Sample	Found in Sample: F43: Sample	Found in Sample: F44: Sample	Found in Sample: F45: Sample	Found in Sample: F46: Sample	Found in Sample: F47: Sample	Found in Sample: F48: Sample	Found in Sample: F49: Sample	Found in Sample: F50: Sample	Found in Sample: F51: Sample	Found in Sample: F52: Sample	Found in Sample: F53: Sample	Found in Sample: F54: Sample
FALSE	346	1	n/a	1	1	5	[Master Protein] DnaJ homolog subfamily C member 11 OS=Mus musculus OX=10090 GN=Dnajc11 PE=1 SV=2	High	n/a	High	n/a	n/a	n/a	n/a	n/a	n/a	n/a	n/a	n/a	n/a	Peak Found	Peak Found	Peak Found	Peak Found	n/a	n/a	n/a	n/a	n/a	n/a	n/a	n/a	n/a	n/a	n/a	n/a	Peak Found	n/a	n/a	n/a	n/a	n/a	n/a	n/a	n/a	n/a	n/a	n/a	n/a
High	Master Protein	P09041	Pgk2	Phosphoglycerate kinase 2 OS=Mus musculus OX=10090 GN=Pgk2 PE=1 SV=4	0	59.604	17	7	891	1	417	44.8	6.8	3225.59	7
Checked	Protein Group ID	# Proteins	Found in Sample: F15: Sample	# Unique Peptides	# Peptides	# PSMs	Group Description	Found in Sample: F1: Sample	Found in Sample: F2: Sample	Found in Sample: F3: Sample	Found in Sample: F4: Sample	Found in Sample: F5: Sample	Found in Sample: F6: Sample	Found in Sample: F7: Sample	Found in Sample: F8: Sample	Found in Sample: F21: Sample	Found in Sample: F22: Sample	Found in Sample: F23: Sample	Found in Sample: F24: Sample	Found in Sample: F25: Sample	Found in Sample: F26: Sample	Found in Sample: F27: Sample	Found in Sample: F28: Sample	Found in Sample: F29: Sample	Found in Sample: F30: Sample	Found in Sample: F31: Sample	Found in Sample: F32: Sample	Found in Sample: F33: Sample	Found in Sample: F34: Sample	Found in Sample: F35: Sample	Found in Sample: F36: Sample	Found in Sample: F37: Sample	Found in Sample: F38: Sample	Found in Sample: F39: Sample	Found in Sample: F40: Sample	Found in Sample: F41: Sample	Found in Sample: F42: Sample	Found in Sample: F43: Sample	Found in Sample: F44: Sample	Found in Sample: F45: Sample	Found in Sample: F46: Sample	Found in Sample: F47: Sample	Found in Sample: F48: Sample	Found in Sample: F49: Sample	Found in Sample: F50: Sample	Found in Sample: F51: Sample	Found in Sample: F52: Sample	Found in Sample: F53: Sample	Found in Sample: F54: Sample
FALSE	353	1	n/a	1	7	891	[Master Protein] Phosphoglycerate kinase 2 OS=Mus musculus OX=10090 GN=Pgk2 PE=1 SV=4	n/a	n/a	n/a	n/a	n/a	n/a	n/a	High	n/a	n/a	n/a	n/a	n/a	n/a	n/a	n/a	n/a	n/a	n/a	n/a	n/a	n/a	n/a	n/a	n/a	n/a	n/a	n/a	n/a	n/a	n/a	n/a	n/a	n/a	n/a	n/a	n/a	n/a	n/a	n/a	n/a	n/a
High	Master Protein	Q8BGR6	Arl15	ADP-ribosylation factor-like protein 15 OS=Mus musculus OX=10090 GN=Arl15 PE=1 SV=1	0.008	3.737	6	1	1	1	204	22.9	5.29	3.01	1
Checked	Protein Group ID	# Proteins	Found in Sample: F15: Sample	# Unique Peptides	# Peptides	# PSMs	Group Description	Found in Sample: F1: Sample	Found in Sample: F2: Sample	Found in Sample: F3: Sample	Found in Sample: F4: Sample	Found in Sample: F5: Sample	Found in Sample: F6: Sample	Found in Sample: F7: Sample	Found in Sample: F8: Sample	Found in Sample: F21: Sample	Found in Sample: F22: Sample	Found in Sample: F23: Sample	Found in Sample: F24: Sample	Found in Sample: F25: Sample	Found in Sample: F26: Sample	Found in Sample: F27: Sample	Found in Sample: F28: Sample	Found in Sample: F29: Sample	Found in Sample: F30: Sample	Found in Sample: F31: Sample	Found in Sample: F32: Sample	Found in Sample: F33: Sample	Found in Sample: F34: Sample	Found in Sample: F35: Sample	Found in Sample: F36: Sample	Found in Sample: F37: Sample	Found in Sample: F38: Sample	Found in Sample: F39: Sample	Found in Sample: F40: Sample	Found in Sample: F41: Sample	Found in Sample: F42: Sample	Found in Sample: F43: Sample	Found in Sample: F44: Sample	Found in Sample: F45: Sample	Found in Sample: F46: Sample	Found in Sample: F47: Sample	Found in Sample: F48: Sample	Found in Sample: F49: Sample	Found in Sample: F50: Sample	Found in Sample: F51: Sample	Found in Sample: F52: Sample	Found in Sample: F53: Sample	Found in Sample: F54: Sample
FALSE	357	1	n/a	1	1	1	[Master Protein] ADP-ribosylation factor-like protein 15 OS=Mus musculus OX=10090 GN=Arl15 PE=1 SV=1	n/a	n/a	n/a	n/a	n/a	n/a	n/a	n/a	n/a	n/a	n/a	n/a	n/a	n/a	n/a	n/a	n/a	n/a	n/a	n/a	n/a	n/a	n/a	n/a	n/a	n/a	n/a	n/a	n/a	n/a	n/a	n/a	n/a	High	n/a	n/a	n/a	n/a	n/a	n/a	n/a	n/a
Low	Master Protein	A6H6A9	Rabgap1l	Rab GTPase-activating protein 1-like OS=Mus musculus OX=10090 GN=Rabgap1l PE=1 SV=1	0.055	2.396	1	1	11	1	815	92.3	5.31	15.74	1								2.54427e+06	8.80059e+06	1.24531e+07	6.71178e+06	1833595	769879			472714		3.16781e+06	1.5848e+07	1.40661e+07	1.34196e+07	3.31211e+06	3.24869e+06	4.86949e+06	3540932	1.09003e+06	1.02552e+06	719444	354745	388883				597857
Checked	Protein Group ID	# Proteins	Found in Sample: F15: Sample	# Unique Peptides	# Peptides	# PSMs	Group Description	Found in Sample: F1: Sample	Found in Sample: F2: Sample	Found in Sample: F3: Sample	Found in Sample: F4: Sample	Found in Sample: F5: Sample	Found in Sample: F6: Sample	Found in Sample: F7: Sample	Found in Sample: F8: Sample	Found in Sample: F21: Sample	Found in Sample: F22: Sample	Found in Sample: F23: Sample	Found in Sample: F24: Sample	Found in Sample: F25: Sample	Found in Sample: F26: Sample	Found in Sample: F27: Sample	Found in Sample: F28: Sample	Found in Sample: F29: Sample	Found in Sample: F30: Sample	Found in Sample: F31: Sample	Found in Sample: F32: Sample	Found in Sample: F33: Sample	Found in Sample: F34: Sample	Found in Sample: F35: Sample	Found in Sample: F36: Sample	Found in Sample: F37: Sample	Found in Sample: F38: Sample	Found in Sample: F39: Sample	Found in Sample: F40: Sample	Found in Sample: F41: Sample	Found in Sample: F42: Sample	Found in Sample: F43: Sample	Found in Sample: F44: Sample	Found in Sample: F45: Sample	Found in Sample: F46: Sample	Found in Sample: F47: Sample	Found in Sample: F48: Sample	Found in Sample: F49: Sample	Found in Sample: F50: Sample	Found in Sample: F51: Sample	Found in Sample: F52: Sample	Found in Sample: F53: Sample	Found in Sample: F54: Sample
FALSE	358	1	n/a	1	1	11	[Master Protein] Rab GTPase-activating protein 1-like OS=Mus musculus OX=10090 GN=Rabgap1l PE=1 SV=1	n/a	n/a	n/a	n/a	n/a	n/a	n/a	Peak Found	Peak Found	High	Peak Found	Peak Found	High	Peak Found	Peak Found	Peak Found	Peak Found	Peak Found	n/a	n/a	n/a	Peak Found	High	Peak Found	Peak Found	Peak Found	Peak Found	Peak Found	Peak Found	Peak Found	Peak Found	Peak Found	Peak Found	Peak Found	Peak Found	n/a	Peak Found	Peak Found	High	Peak Found	High	Peak Found
Low	Master Protein	Q6PFG8	Olig3	Oligodendrocyte transcription factor 3 OS=Mus musculus OX=10090 GN=Olig3 PE=2 SV=1	0.062	2.327	4	1	28	1	273	29.5	9.48	64.93	1	1.58659e+06		7.75606e+06	4.58934e+06	8.05415e+06	1646323	1.88506e+06	617322	311730	159109	70267.6	37425.1	36693.4				695445	473015	997987	144364	158279	802979	127369	776148	1.02949e+06	6.93355e+06	1.06563e+07	1.04182e+07	2.22841e+06	6.20356e+06	1.52248e+06			329523
Checked	Protein Group ID	# Proteins	Found in Sample: F15: Sample	# Unique Peptides	# Peptides	# PSMs	Group Description	Found in Sample: F1: Sample	Found in Sample: F2: Sample	Found in Sample: F3: Sample	Found in Sample: F4: Sample	Found in Sample: F5: Sample	Found in Sample: F6: Sample	Found in Sample: F7: Sample	Found in Sample: F8: Sample	Found in Sample: F21: Sample	Found in Sample: F22: Sample	Found in Sample: F23: Sample	Found in Sample: F24: Sample	Found in Sample: F25: Sample	Found in Sample: F26: Sample	Found in Sample: F27: Sample	Found in Sample: F28: Sample	Found in Sample: F29: Sample	Found in Sample: F30: Sample	Found in Sample: F31: Sample	Found in Sample: F32: Sample	Found in Sample: F33: Sample	Found in Sample: F34: Sample	Found in Sample: F35: Sample	Found in Sample: F36: Sample	Found in Sample: F37: Sample	Found in Sample: F38: Sample	Found in Sample: F39: Sample	Found in Sample: F40: Sample	Found in Sample: F41: Sample	Found in Sample: F42: Sample	Found in Sample: F43: Sample	Found in Sample: F44: Sample	Found in Sample: F45: Sample	Found in Sample: F46: Sample	Found in Sample: F47: Sample	Found in Sample: F48: Sample	Found in Sample: F49: Sample	Found in Sample: F50: Sample	Found in Sample: F51: Sample	Found in Sample: F52: Sample	Found in Sample: F53: Sample	Found in Sample: F54: Sample
FALSE	361	1	n/a	1	1	28	[Master Protein] Oligodendrocyte transcription factor 3 OS=Mus musculus OX=10090 GN=Olig3 PE=2 SV=1	Peak Found	n/a	Peak Found	Peak Found	Peak Found	Peak Found	Peak Found	Peak Found	Peak Found	Peak Found	Peak Found	Peak Found	Peak Found	Peak Found	High	Peak Found	Peak Found	Peak Found	Peak Found	n/a	n/a	Peak Found	Peak Found	Peak Found	Peak Found	Peak Found	Peak Found	n/a	n/a	Peak Found	Peak Found	Peak Found	n/a	Peak Found	n/a	Peak Found	Peak Found	n/a	n/a	n/a	n/a	n/a
High	Master Protein	Q8VE18	Smg8	Protein SMG8 OS=Mus musculus OX=10090 GN=Smg8 PE=1 SV=1	0.006	4.227	2	1	3	1	991	109.6	7.77	9.54	1
Checked	Protein Group ID	# Proteins	Found in Sample: F15: Sample	# Unique Peptides	# Peptides	# PSMs	Group Description	Found in Sample: F1: Sample	Found in Sample: F2: Sample	Found in Sample: F3: Sample	Found in Sample: F4: Sample	Found in Sample: F5: Sample	Found in Sample: F6: Sample	Found in Sample: F7: Sample	Found in Sample: F8: Sample	Found in Sample: F21: Sample	Found in Sample: F22: Sample	Found in Sample: F23: Sample	Found in Sample: F24: Sample	Found in Sample: F25: Sample	Found in Sample: F26: Sample	Found in Sample: F27: Sample	Found in Sample: F28: Sample	Found in Sample: F29: Sample	Found in Sample: F30: Sample	Found in Sample: F31: Sample	Found in Sample: F32: Sample	Found in Sample: F33: Sample	Found in Sample: F34: Sample	Found in Sample: F35: Sample	Found in Sample: F36: Sample	Found in Sample: F37: Sample	Found in Sample: F38: Sample	Found in Sample: F39: Sample	Found in Sample: F40: Sample	Found in Sample: F41: Sample	Found in Sample: F42: Sample	Found in Sample: F43: Sample	Found in Sample: F44: Sample	Found in Sample: F45: Sample	Found in Sample: F46: Sample	Found in Sample: F47: Sample	Found in Sample: F48: Sample	Found in Sample: F49: Sample	Found in Sample: F50: Sample	Found in Sample: F51: Sample	Found in Sample: F52: Sample	Found in Sample: F53: Sample	Found in Sample: F54: Sample
FALSE	362	1	n/a	1	1	3	[Master Protein] Protein SMG8 OS=Mus musculus OX=10090 GN=Smg8 PE=1 SV=1	n/a	n/a	n/a	n/a	n/a	n/a	n/a	n/a	n/a	n/a	n/a	n/a	n/a	n/a	n/a	n/a	n/a	n/a	n/a	n/a	n/a	n/a	n/a	n/a	n/a	n/a	n/a	n/a	n/a	n/a	n/a	n/a	n/a	n/a	n/a	n/a	n/a	n/a	n/a	n/a	n/a	n/a
High	Master Protein	P59235	Nup43	Nucleoporin Nup43 OS=Mus musculus OX=10090 GN=Nup43 PE=1 SV=2	0.005	4.63	4	1	11	1	380	42	5.39	34.17	1
Checked	Protein Group ID	# Proteins	Found in Sample: F15: Sample	# Unique Peptides	# Peptides	# PSMs	Group Description	Found in Sample: F1: Sample	Found in Sample: F2: Sample	Found in Sample: F3: Sample	Found in Sample: F4: Sample	Found in Sample: F5: Sample	Found in Sample: F6: Sample	Found in Sample: F7: Sample	Found in Sample: F8: Sample	Found in Sample: F21: Sample	Found in Sample: F22: Sample	Found in Sample: F23: Sample	Found in Sample: F24: Sample	Found in Sample: F25: Sample	Found in Sample: F26: Sample	Found in Sample: F27: Sample	Found in Sample: F28: Sample	Found in Sample: F29: Sample	Found in Sample: F30: Sample	Found in Sample: F31: Sample	Found in Sample: F32: Sample	Found in Sample: F33: Sample	Found in Sample: F34: Sample	Found in Sample: F35: Sample	Found in Sample: F36: Sample	Found in Sample: F37: Sample	Found in Sample: F38: Sample	Found in Sample: F39: Sample	Found in Sample: F40: Sample	Found in Sample: F41: Sample	Found in Sample: F42: Sample	Found in Sample: F43: Sample	Found in Sample: F44: Sample	Found in Sample: F45: Sample	Found in Sample: F46: Sample	Found in Sample: F47: Sample	Found in Sample: F48: Sample	Found in Sample: F49: Sample	Found in Sample: F50: Sample	Found in Sample: F51: Sample	Found in Sample: F52: Sample	Found in Sample: F53: Sample	Found in Sample: F54: Sample
FALSE	365	1	n/a	1	1	11	[Master Protein] Nucleoporin Nup43 OS=Mus musculus OX=10090 GN=Nup43 PE=1 SV=2	n/a	n/a	n/a	n/a	n/a	n/a	n/a	n/a	n/a	n/a	n/a	n/a	n/a	n/a	n/a	n/a	n/a	n/a	n/a	n/a	n/a	n/a	High	n/a	n/a	n/a	Peak Found	n/a	n/a	n/a	n/a	High	n/a	n/a	n/a	n/a	n/a	Peak Found	Peak Found	Peak Found	n/a	n/a
Low	Master Protein	Q5H8C4	Vps13a	Vacuolar protein sorting-associated protein 13A OS=Mus musculus OX=10090 GN=Vps13a PE=1 SV=1	0.064	2.312	1	1	3	1	3166	359.2	6.19	6.32	1	139620						457558							668629	433975			606285
Checked	Protein Group ID	# Proteins	Found in Sample: F15: Sample	# Unique Peptides	# Peptides	# PSMs	Group Description	Found in Sample: F1: Sample	Found in Sample: F2: Sample	Found in Sample: F3: Sample	Found in Sample: F4: Sample	Found in Sample: F5: Sample	Found in Sample: F6: Sample	Found in Sample: F7: Sample	Found in Sample: F8: Sample	Found in Sample: F21: Sample	Found in Sample: F22: Sample	Found in Sample: F23: Sample	Found in Sample: F24: Sample	Found in Sample: F25: Sample	Found in Sample: F26: Sample	Found in Sample: F27: Sample	Found in Sample: F28: Sample	Found in Sample: F29: Sample	Found in Sample: F30: Sample	Found in Sample: F31: Sample	Found in Sample: F32: Sample	Found in Sample: F33: Sample	Found in Sample: F34: Sample	Found in Sample: F35: Sample	Found in Sample: F36: Sample	Found in Sample: F37: Sample	Found in Sample: F38: Sample	Found in Sample: F39: Sample	Found in Sample: F40: Sample	Found in Sample: F41: Sample	Found in Sample: F42: Sample	Found in Sample: F43: Sample	Found in Sample: F44: Sample	Found in Sample: F45: Sample	Found in Sample: F46: Sample	Found in Sample: F47: Sample	Found in Sample: F48: Sample	Found in Sample: F49: Sample	Found in Sample: F50: Sample	Found in Sample: F51: Sample	Found in Sample: F52: Sample	Found in Sample: F53: Sample	Found in Sample: F54: Sample
FALSE	369	1	Peak Found	1	1	3	[Master Protein] Vacuolar protein sorting-associated protein 13A OS=Mus musculus OX=10090 GN=Vps13a PE=1 SV=1	Peak Found	n/a	n/a	n/a	n/a	n/a	Peak Found	n/a	n/a	n/a	n/a	n/a	n/a	n/a	n/a	n/a	n/a	n/a	n/a	n/a	n/a	n/a	Peak Found	Peak Found	n/a	n/a	n/a	n/a	Peak Found	n/a	n/a	n/a	n/a	n/a	n/a	n/a	n/a	n/a	n/a	n/a	n/a	n/a
High	Master Protein	Q99KP3	Cryl1	Lambda-crystallin homolog OS=Mus musculus OX=10090 GN=Cryl1 PE=1 SV=3	0.008	3.78	6	1	1	1	319	35.2	5.86	3.18	1
Checked	Protein Group ID	# Proteins	Found in Sample: F15: Sample	# Unique Peptides	# Peptides	# PSMs	Group Description	Found in Sample: F1: Sample	Found in Sample: F2: Sample	Found in Sample: F3: Sample	Found in Sample: F4: Sample	Found in Sample: F5: Sample	Found in Sample: F6: Sample	Found in Sample: F7: Sample	Found in Sample: F8: Sample	Found in Sample: F21: Sample	Found in Sample: F22: Sample	Found in Sample: F23: Sample	Found in Sample: F24: Sample	Found in Sample: F25: Sample	Found in Sample: F26: Sample	Found in Sample: F27: Sample	Found in Sample: F28: Sample	Found in Sample: F29: Sample	Found in Sample: F30: Sample	Found in Sample: F31: Sample	Found in Sample: F32: Sample	Found in Sample: F33: Sample	Found in Sample: F34: Sample	Found in Sample: F35: Sample	Found in Sample: F36: Sample	Found in Sample: F37: Sample	Found in Sample: F38: Sample	Found in Sample: F39: Sample	Found in Sample: F40: Sample	Found in Sample: F41: Sample	Found in Sample: F42: Sample	Found in Sample: F43: Sample	Found in Sample: F44: Sample	Found in Sample: F45: Sample	Found in Sample: F46: Sample	Found in Sample: F47: Sample	Found in Sample: F48: Sample	Found in Sample: F49: Sample	Found in Sample: F50: Sample	Found in Sample: F51: Sample	Found in Sample: F52: Sample	Found in Sample: F53: Sample	Found in Sample: F54: Sample
FALSE	371	1	n/a	1	1	1	[Master Protein] Lambda-crystallin homolog OS=Mus musculus OX=10090 GN=Cryl1 PE=1 SV=3	n/a	n/a	n/a	n/a	n/a	n/a	n/a	n/a	n/a	n/a	n/a	n/a	n/a	n/a	n/a	n/a	n/a	n/a	n/a	n/a	High	n/a	n/a	n/a	n/a	n/a	n/a	n/a	n/a	n/a	n/a	n/a	n/a	n/a	n/a	n/a	n/a	n/a	n/a	n/a	n/a	n/a
Medium	Master Protein	P12032	Timp1	Metalloproteinase inhibitor 1 OS=Mus musculus OX=10090 GN=Timp1 PE=1 SV=2	0.033	2.697	4	1	27	1	205	22.6	8.82	32.85	1	3.54714e+06	2.24312e+06	954834		280580	1420714	413473	311188	177732	193097	101151	107969	120472											453250				139521	1.30017e+06	2.0014e+06	854398
Checked	Protein Group ID	# Proteins	Found in Sample: F15: Sample	# Unique Peptides	# Peptides	# PSMs	Group Description	Found in Sample: F1: Sample	Found in Sample: F2: Sample	Found in Sample: F3: Sample	Found in Sample: F4: Sample	Found in Sample: F5: Sample	Found in Sample: F6: Sample	Found in Sample: F7: Sample	Found in Sample: F8: Sample	Found in Sample: F21: Sample	Found in Sample: F22: Sample	Found in Sample: F23: Sample	Found in Sample: F24: Sample	Found in Sample: F25: Sample	Found in Sample: F26: Sample	Found in Sample: F27: Sample	Found in Sample: F28: Sample	Found in Sample: F29: Sample	Found in Sample: F30: Sample	Found in Sample: F31: Sample	Found in Sample: F32: Sample	Found in Sample: F33: Sample	Found in Sample: F34: Sample	Found in Sample: F35: Sample	Found in Sample: F36: Sample	Found in Sample: F37: Sample	Found in Sample: F38: Sample	Found in Sample: F39: Sample	Found in Sample: F40: Sample	Found in Sample: F41: Sample	Found in Sample: F42: Sample	Found in Sample: F43: Sample	Found in Sample: F44: Sample	Found in Sample: F45: Sample	Found in Sample: F46: Sample	Found in Sample: F47: Sample	Found in Sample: F48: Sample	Found in Sample: F49: Sample	Found in Sample: F50: Sample	Found in Sample: F51: Sample	Found in Sample: F52: Sample	Found in Sample: F53: Sample	Found in Sample: F54: Sample
FALSE	376	1	n/a	1	1	27	[Master Protein] Metalloproteinase inhibitor 1 OS=Mus musculus OX=10090 GN=Timp1 PE=1 SV=2	Peak Found	Peak Found	Peak Found	n/a	Peak Found	Peak Found	Peak Found	Peak Found	n/a	n/a	n/a	Peak Found	n/a	n/a	n/a	Peak Found	Peak Found	Peak Found	Peak Found	n/a	n/a	n/a	n/a	n/a	n/a	n/a	n/a	n/a	n/a	Peak Found	n/a	Peak Found	High	Peak Found	Peak Found	Peak Found	Peak Found	n/a	n/a	n/a	n/a	n/a
High	Master Protein	P61793	Lpar1	Lysophosphatidic acid receptor 1 OS=Mus musculus OX=10090 GN=Lpar1 PE=1 SV=1	0.007	4.115	4	1	11	1	364	41.1	8.53	21.65	1
Checked	Protein Group ID	# Proteins	Found in Sample: F15: Sample	# Unique Peptides	# Peptides	# PSMs	Group Description	Found in Sample: F1: Sample	Found in Sample: F2: Sample	Found in Sample: F3: Sample	Found in Sample: F4: Sample	Found in Sample: F5: Sample	Found in Sample: F6: Sample	Found in Sample: F7: Sample	Found in Sample: F8: Sample	Found in Sample: F21: Sample	Found in Sample: F22: Sample	Found in Sample: F23: Sample	Found in Sample: F24: Sample	Found in Sample: F25: Sample	Found in Sample: F26: Sample	Found in Sample: F27: Sample	Found in Sample: F28: Sample	Found in Sample: F29: Sample	Found in Sample: F30: Sample	Found in Sample: F31: Sample	Found in Sample: F32: Sample	Found in Sample: F33: Sample	Found in Sample: F34: Sample	Found in Sample: F35: Sample	Found in Sample: F36: Sample	Found in Sample: F37: Sample	Found in Sample: F38: Sample	Found in Sample: F39: Sample	Found in Sample: F40: Sample	Found in Sample: F41: Sample	Found in Sample: F42: Sample	Found in Sample: F43: Sample	Found in Sample: F44: Sample	Found in Sample: F45: Sample	Found in Sample: F46: Sample	Found in Sample: F47: Sample	Found in Sample: F48: Sample	Found in Sample: F49: Sample	Found in Sample: F50: Sample	Found in Sample: F51: Sample	Found in Sample: F52: Sample	Found in Sample: F53: Sample	Found in Sample: F54: Sample
FALSE	378	1	n/a	1	1	11	[Master Protein] Lysophosphatidic acid receptor 1 OS=Mus musculus OX=10090 GN=Lpar1 PE=1 SV=1	n/a	n/a	n/a	n/a	n/a	n/a	n/a	n/a	n/a	n/a	n/a	n/a	n/a	n/a	n/a	n/a	n/a	n/a	n/a	n/a	n/a	n/a	n/a	n/a	n/a	n/a	n/a	n/a	High	n/a	n/a	n/a	n/a	n/a	n/a	n/a	n/a	n/a	n/a	High	n/a	n/a
High	Master Protein	Q9WTK5	Nfkb2	Nuclear factor NF-kappa-B p100 subunit OS=Mus musculus OX=10090 GN=Nfkb2 PE=1 SV=1	0.007	4.122	2	1	1	1	899	96.8	6.37	2.99	1
Checked	Protein Group ID	# Proteins	Found in Sample: F15: Sample	# Unique Peptides	# Peptides	# PSMs	Group Description	Found in Sample: F1: Sample	Found in Sample: F2: Sample	Found in Sample: F3: Sample	Found in Sample: F4: Sample	Found in Sample: F5: Sample	Found in Sample: F6: Sample	Found in Sample: F7: Sample	Found in Sample: F8: Sample	Found in Sample: F21: Sample	Found in Sample: F22: Sample	Found in Sample: F23: Sample	Found in Sample: F24: Sample	Found in Sample: F25: Sample	Found in Sample: F26: Sample	Found in Sample: F27: Sample	Found in Sample: F28: Sample	Found in Sample: F29: Sample	Found in Sample: F30: Sample	Found in Sample: F31: Sample	Found in Sample: F32: Sample	Found in Sample: F33: Sample	Found in Sample: F34: Sample	Found in Sample: F35: Sample	Found in Sample: F36: Sample	Found in Sample: F37: Sample	Found in Sample: F38: Sample	Found in Sample: F39: Sample	Found in Sample: F40: Sample	Found in Sample: F41: Sample	Found in Sample: F42: Sample	Found in Sample: F43: Sample	Found in Sample: F44: Sample	Found in Sample: F45: Sample	Found in Sample: F46: Sample	Found in Sample: F47: Sample	Found in Sample: F48: Sample	Found in Sample: F49: Sample	Found in Sample: F50: Sample	Found in Sample: F51: Sample	Found in Sample: F52: Sample	Found in Sample: F53: Sample	Found in Sample: F54: Sample
FALSE	380	1	n/a	1	1	1	[Master Protein] Nuclear factor NF-kappa-B p100 subunit OS=Mus musculus OX=10090 GN=Nfkb2 PE=1 SV=1	n/a	n/a	n/a	n/a	n/a	n/a	n/a	n/a	n/a	n/a	n/a	n/a	n/a	n/a	n/a	n/a	n/a	n/a	n/a	n/a	n/a	n/a	n/a	n/a	n/a	n/a	n/a	n/a	n/a	n/a	n/a	n/a	n/a	n/a	n/a	n/a	n/a	n/a	High	n/a	n/a	n/a
Medium	Master Protein	Q8CGM2	Rp1l1	Retinitis pigmentosa 1-like 1 protein OS=Mus musculus OX=10090 GN=Rp1l1 PE=1 SV=1	0.049	2.471	1	1	5	1	1859	199.6	6.48	11	1
Checked	Protein Group ID	# Proteins	Found in Sample: F15: Sample	# Unique Peptides	# Peptides	# PSMs	Group Description	Found in Sample: F1: Sample	Found in Sample: F2: Sample	Found in Sample: F3: Sample	Found in Sample: F4: Sample	Found in Sample: F5: Sample	Found in Sample: F6: Sample	Found in Sample: F7: Sample	Found in Sample: F8: Sample	Found in Sample: F21: Sample	Found in Sample: F22: Sample	Found in Sample: F23: Sample	Found in Sample: F24: Sample	Found in Sample: F25: Sample	Found in Sample: F26: Sample	Found in Sample: F27: Sample	Found in Sample: F28: Sample	Found in Sample: F29: Sample	Found in Sample: F30: Sample	Found in Sample: F31: Sample	Found in Sample: F32: Sample	Found in Sample: F33: Sample	Found in Sample: F34: Sample	Found in Sample: F35: Sample	Found in Sample: F36: Sample	Found in Sample: F37: Sample	Found in Sample: F38: Sample	Found in Sample: F39: Sample	Found in Sample: F40: Sample	Found in Sample: F41: Sample	Found in Sample: F42: Sample	Found in Sample: F43: Sample	Found in Sample: F44: Sample	Found in Sample: F45: Sample	Found in Sample: F46: Sample	Found in Sample: F47: Sample	Found in Sample: F48: Sample	Found in Sample: F49: Sample	Found in Sample: F50: Sample	Found in Sample: F51: Sample	Found in Sample: F52: Sample	Found in Sample: F53: Sample	Found in Sample: F54: Sample
FALSE	381	1	n/a	1	1	5	[Master Protein] Retinitis pigmentosa 1-like 1 protein OS=Mus musculus OX=10090 GN=Rp1l1 PE=1 SV=1	n/a	n/a	n/a	n/a	n/a	n/a	n/a	n/a	n/a	n/a	n/a	n/a	n/a	n/a	n/a	n/a	n/a	n/a	n/a	n/a	n/a	n/a	n/a	n/a	n/a	n/a	n/a	n/a	n/a	n/a	n/a	n/a	n/a	n/a	n/a	n/a	n/a	n/a	n/a	n/a	n/a	n/a
High	Master Protein	O88895		Histone deacetylase 3 OS=Mus musculus OX=10090 GN=Hdac3 PE=1 SV=1	0	7.06	5	2	7	1	424	48.3	5.26	18.69	2
Checked	Protein Group ID	# Proteins	Found in Sample: F15: Sample	# Unique Peptides	# Peptides	# PSMs	Group Description	Found in Sample: F1: Sample	Found in Sample: F2: Sample	Found in Sample: F3: Sample	Found in Sample: F4: Sample	Found in Sample: F5: Sample	Found in Sample: F6: Sample	Found in Sample: F7: Sample	Found in Sample: F8: Sample	Found in Sample: F21: Sample	Found in Sample: F22: Sample	Found in Sample: F23: Sample	Found in Sample: F24: Sample	Found in Sample: F25: Sample	Found in Sample: F26: Sample	Found in Sample: F27: Sample	Found in Sample: F28: Sample	Found in Sample: F29: Sample	Found in Sample: F30: Sample	Found in Sample: F31: Sample	Found in Sample: F32: Sample	Found in Sample: F33: Sample	Found in Sample: F34: Sample	Found in Sample: F35: Sample	Found in Sample: F36: Sample	Found in Sample: F37: Sample	Found in Sample: F38: Sample	Found in Sample: F39: Sample	Found in Sample: F40: Sample	Found in Sample: F41: Sample	Found in Sample: F42: Sample	Found in Sample: F43: Sample	Found in Sample: F44: Sample	Found in Sample: F45: Sample	Found in Sample: F46: Sample	Found in Sample: F47: Sample	Found in Sample: F48: Sample	Found in Sample: F49: Sample	Found in Sample: F50: Sample	Found in Sample: F51: Sample	Found in Sample: F52: Sample	Found in Sample: F53: Sample	Found in Sample: F54: Sample
FALSE	382	1	n/a	1	2	7	[Master Protein] Histone deacetylase 3 OS=Mus musculus OX=10090 GN=Hdac3 PE=1 SV=1	n/a	n/a	n/a	n/a	n/a	n/a	n/a	n/a	n/a	n/a	n/a	n/a	n/a	n/a	n/a	n/a	n/a	n/a	n/a	n/a	n/a	n/a	n/a	n/a	n/a	n/a	n/a	n/a	n/a	n/a	n/a	n/a	n/a	n/a	n/a	High	n/a	n/a	n/a	n/a	n/a	n/a
High	Master Protein	Q71RI9	Kyat3	Kynurenine--oxoglutarate transaminase 3 OS=Mus musculus OX=10090 GN=Kyat3 PE=1 SV=1	0.005	4.748	3	1	1	1	455	51.1	8.37	3.23	1	286252	711718		205393
Checked	Protein Group ID	# Proteins	Found in Sample: F15: Sample	# Unique Peptides	# Peptides	# PSMs	Group Description	Found in Sample: F1: Sample	Found in Sample: F2: Sample	Found in Sample: F3: Sample	Found in Sample: F4: Sample	Found in Sample: F5: Sample	Found in Sample: F6: Sample	Found in Sample: F7: Sample	Found in Sample: F8: Sample	Found in Sample: F21: Sample	Found in Sample: F22: Sample	Found in Sample: F23: Sample	Found in Sample: F24: Sample	Found in Sample: F25: Sample	Found in Sample: F26: Sample	Found in Sample: F27: Sample	Found in Sample: F28: Sample	Found in Sample: F29: Sample	Found in Sample: F30: Sample	Found in Sample: F31: Sample	Found in Sample: F32: Sample	Found in Sample: F33: Sample	Found in Sample: F34: Sample	Found in Sample: F35: Sample	Found in Sample: F36: Sample	Found in Sample: F37: Sample	Found in Sample: F38: Sample	Found in Sample: F39: Sample	Found in Sample: F40: Sample	Found in Sample: F41: Sample	Found in Sample: F42: Sample	Found in Sample: F43: Sample	Found in Sample: F44: Sample	Found in Sample: F45: Sample	Found in Sample: F46: Sample	Found in Sample: F47: Sample	Found in Sample: F48: Sample	Found in Sample: F49: Sample	Found in Sample: F50: Sample	Found in Sample: F51: Sample	Found in Sample: F52: Sample	Found in Sample: F53: Sample	Found in Sample: F54: Sample
FALSE	385	1	n/a	1	1	1	[Master Protein] Kynurenine--oxoglutarate transaminase 3 OS=Mus musculus OX=10090 GN=Kyat3 PE=1 SV=1	Peak Found	High	n/a	Peak Found	n/a	n/a	n/a	n/a	n/a	n/a	n/a	n/a	n/a	n/a	n/a	n/a	n/a	n/a	n/a	n/a	n/a	n/a	n/a	n/a	n/a	n/a	n/a	n/a	n/a	n/a	n/a	n/a	Peak Found	n/a	n/a	n/a	n/a	n/a	n/a	n/a	n/a	n/a
High	Master Protein	P58022	Loxl2	Lysyl oxidase homolog 2 OS=Mus musculus OX=10090 GN=Loxl2 PE=1 SV=2	0.009	3.706	2	1	1	1	776	86.9	6.57	2.28	1
Checked	Protein Group ID	# Proteins	Found in Sample: F15: Sample	# Unique Peptides	# Peptides	# PSMs	Group Description	Found in Sample: F1: Sample	Found in Sample: F2: Sample	Found in Sample: F3: Sample	Found in Sample: F4: Sample	Found in Sample: F5: Sample	Found in Sample: F6: Sample	Found in Sample: F7: Sample	Found in Sample: F8: Sample	Found in Sample: F21: Sample	Found in Sample: F22: Sample	Found in Sample: F23: Sample	Found in Sample: F24: Sample	Found in Sample: F25: Sample	Found in Sample: F26: Sample	Found in Sample: F27: Sample	Found in Sample: F28: Sample	Found in Sample: F29: Sample	Found in Sample: F30: Sample	Found in Sample: F31: Sample	Found in Sample: F32: Sample	Found in Sample: F33: Sample	Found in Sample: F34: Sample	Found in Sample: F35: Sample	Found in Sample: F36: Sample	Found in Sample: F37: Sample	Found in Sample: F38: Sample	Found in Sample: F39: Sample	Found in Sample: F40: Sample	Found in Sample: F41: Sample	Found in Sample: F42: Sample	Found in Sample: F43: Sample	Found in Sample: F44: Sample	Found in Sample: F45: Sample	Found in Sample: F46: Sample	Found in Sample: F47: Sample	Found in Sample: F48: Sample	Found in Sample: F49: Sample	Found in Sample: F50: Sample	Found in Sample: F51: Sample	Found in Sample: F52: Sample	Found in Sample: F53: Sample	Found in Sample: F54: Sample
FALSE	389	1	n/a	1	1	1	[Master Protein] Lysyl oxidase homolog 2 OS=Mus musculus OX=10090 GN=Loxl2 PE=1 SV=2	n/a	n/a	n/a	n/a	n/a	n/a	n/a	n/a	n/a	n/a	n/a	High	n/a	n/a	n/a	n/a	n/a	n/a	n/a	n/a	n/a	n/a	n/a	n/a	n/a	n/a	n/a	n/a	n/a	n/a	n/a	n/a	n/a	n/a	n/a	n/a	n/a	n/a	n/a	n/a	n/a	n/a
High	Master Protein	C0HK80	Arxes2	Adipocyte-related X-chromosome expressed sequence 2 OS=Mus musculus OX=10090 GN=Arxes2 PE=1 SV=1	0.006	4.229	7	1	5	1	180	20.1	9.6	15.29	1
Checked	Protein Group ID	# Proteins	Found in Sample: F15: Sample	# Unique Peptides	# Peptides	# PSMs	Group Description	Found in Sample: F1: Sample	Found in Sample: F2: Sample	Found in Sample: F3: Sample	Found in Sample: F4: Sample	Found in Sample: F5: Sample	Found in Sample: F6: Sample	Found in Sample: F7: Sample	Found in Sample: F8: Sample	Found in Sample: F21: Sample	Found in Sample: F22: Sample	Found in Sample: F23: Sample	Found in Sample: F24: Sample	Found in Sample: F25: Sample	Found in Sample: F26: Sample	Found in Sample: F27: Sample	Found in Sample: F28: Sample	Found in Sample: F29: Sample	Found in Sample: F30: Sample	Found in Sample: F31: Sample	Found in Sample: F32: Sample	Found in Sample: F33: Sample	Found in Sample: F34: Sample	Found in Sample: F35: Sample	Found in Sample: F36: Sample	Found in Sample: F37: Sample	Found in Sample: F38: Sample	Found in Sample: F39: Sample	Found in Sample: F40: Sample	Found in Sample: F41: Sample	Found in Sample: F42: Sample	Found in Sample: F43: Sample	Found in Sample: F44: Sample	Found in Sample: F45: Sample	Found in Sample: F46: Sample	Found in Sample: F47: Sample	Found in Sample: F48: Sample	Found in Sample: F49: Sample	Found in Sample: F50: Sample	Found in Sample: F51: Sample	Found in Sample: F52: Sample	Found in Sample: F53: Sample	Found in Sample: F54: Sample
FALSE	390	1	n/a	1	1	5	[Master Protein] Adipocyte-related X-chromosome expressed sequence 2 OS=Mus musculus OX=10090 GN=Arxes2 PE=1 SV=1	n/a	n/a	n/a	n/a	n/a	n/a	n/a	n/a	n/a	n/a	n/a	n/a	n/a	n/a	n/a	n/a	n/a	High	n/a	n/a	n/a	n/a	n/a	n/a	n/a	n/a	n/a	n/a	n/a	n/a	n/a	n/a	n/a	High	n/a	n/a	High	n/a	n/a	n/a	n/a	n/a
Low	Master Protein	Q6NZK5	Kiaa1328	Protein hinderin OS=Mus musculus OX=10090 GN=Kiaa1328 PE=1 SV=2	0.051	2.442	2	1	2	1	612	69.7	8.57	4.29	1
Checked	Protein Group ID	# Proteins	Found in Sample: F15: Sample	# Unique Peptides	# Peptides	# PSMs	Group Description	Found in Sample: F1: Sample	Found in Sample: F2: Sample	Found in Sample: F3: Sample	Found in Sample: F4: Sample	Found in Sample: F5: Sample	Found in Sample: F6: Sample	Found in Sample: F7: Sample	Found in Sample: F8: Sample	Found in Sample: F21: Sample	Found in Sample: F22: Sample	Found in Sample: F23: Sample	Found in Sample: F24: Sample	Found in Sample: F25: Sample	Found in Sample: F26: Sample	Found in Sample: F27: Sample	Found in Sample: F28: Sample	Found in Sample: F29: Sample	Found in Sample: F30: Sample	Found in Sample: F31: Sample	Found in Sample: F32: Sample	Found in Sample: F33: Sample	Found in Sample: F34: Sample	Found in Sample: F35: Sample	Found in Sample: F36: Sample	Found in Sample: F37: Sample	Found in Sample: F38: Sample	Found in Sample: F39: Sample	Found in Sample: F40: Sample	Found in Sample: F41: Sample	Found in Sample: F42: Sample	Found in Sample: F43: Sample	Found in Sample: F44: Sample	Found in Sample: F45: Sample	Found in Sample: F46: Sample	Found in Sample: F47: Sample	Found in Sample: F48: Sample	Found in Sample: F49: Sample	Found in Sample: F50: Sample	Found in Sample: F51: Sample	Found in Sample: F52: Sample	Found in Sample: F53: Sample	Found in Sample: F54: Sample
FALSE	391	1	n/a	1	1	2	[Master Protein] Protein hinderin OS=Mus musculus OX=10090 GN=Kiaa1328 PE=1 SV=2	n/a	n/a	n/a	n/a	n/a	n/a	n/a	n/a	n/a	n/a	n/a	n/a	n/a	n/a	n/a	n/a	n/a	n/a	n/a	n/a	n/a	n/a	n/a	n/a	n/a	n/a	n/a	n/a	n/a	n/a	n/a	n/a	n/a	n/a	n/a	n/a	n/a	n/a	n/a	n/a	n/a	n/a
High	Master Protein	Q99PL7	Scd3	Acyl-CoA desaturase 3 OS=Mus musculus OX=10090 GN=Scd3 PE=1 SV=1	0.007	4.09	3	1	8	1	359	41.4	8.94	13.62	1
Checked	Protein Group ID	# Proteins	Found in Sample: F15: Sample	# Unique Peptides	# Peptides	# PSMs	Group Description	Found in Sample: F1: Sample	Found in Sample: F2: Sample	Found in Sample: F3: Sample	Found in Sample: F4: Sample	Found in Sample: F5: Sample	Found in Sample: F6: Sample	Found in Sample: F7: Sample	Found in Sample: F8: Sample	Found in Sample: F21: Sample	Found in Sample: F22: Sample	Found in Sample: F23: Sample	Found in Sample: F24: Sample	Found in Sample: F25: Sample	Found in Sample: F26: Sample	Found in Sample: F27: Sample	Found in Sample: F28: Sample	Found in Sample: F29: Sample	Found in Sample: F30: Sample	Found in Sample: F31: Sample	Found in Sample: F32: Sample	Found in Sample: F33: Sample	Found in Sample: F34: Sample	Found in Sample: F35: Sample	Found in Sample: F36: Sample	Found in Sample: F37: Sample	Found in Sample: F38: Sample	Found in Sample: F39: Sample	Found in Sample: F40: Sample	Found in Sample: F41: Sample	Found in Sample: F42: Sample	Found in Sample: F43: Sample	Found in Sample: F44: Sample	Found in Sample: F45: Sample	Found in Sample: F46: Sample	Found in Sample: F47: Sample	Found in Sample: F48: Sample	Found in Sample: F49: Sample	Found in Sample: F50: Sample	Found in Sample: F51: Sample	Found in Sample: F52: Sample	Found in Sample: F53: Sample	Found in Sample: F54: Sample
FALSE	394	4	n/a	1	1	8	[Master Protein] Acyl-CoA desaturase 3 OS=Mus musculus OX=10090 GN=Scd3 PE=1 SV=1	n/a	n/a	n/a	n/a	n/a	n/a	n/a	n/a	n/a	n/a	n/a	n/a	n/a	n/a	n/a	n/a	n/a	n/a	n/a	n/a	n/a	n/a	n/a	n/a	n/a	n/a	n/a	n/a	n/a	n/a	n/a	Peak Found	n/a	Peak Found	n/a	n/a	n/a	n/a	n/a	n/a	n/a	n/a
High	Master Protein	Q8BTF8	Ralyl	RNA-binding Raly-like protein OS=Mus musculus OX=10090 GN=Ralyl PE=2 SV=1	0.002	5.627	7	2	47	1	293	32.4	7.93	57.48	2
Checked	Protein Group ID	# Proteins	Found in Sample: F15: Sample	# Unique Peptides	# Peptides	# PSMs	Group Description	Found in Sample: F1: Sample	Found in Sample: F2: Sample	Found in Sample: F3: Sample	Found in Sample: F4: Sample	Found in Sample: F5: Sample	Found in Sample: F6: Sample	Found in Sample: F7: Sample	Found in Sample: F8: Sample	Found in Sample: F21: Sample	Found in Sample: F22: Sample	Found in Sample: F23: Sample	Found in Sample: F24: Sample	Found in Sample: F25: Sample	Found in Sample: F26: Sample	Found in Sample: F27: Sample	Found in Sample: F28: Sample	Found in Sample: F29: Sample	Found in Sample: F30: Sample	Found in Sample: F31: Sample	Found in Sample: F32: Sample	Found in Sample: F33: Sample	Found in Sample: F34: Sample	Found in Sample: F35: Sample	Found in Sample: F36: Sample	Found in Sample: F37: Sample	Found in Sample: F38: Sample	Found in Sample: F39: Sample	Found in Sample: F40: Sample	Found in Sample: F41: Sample	Found in Sample: F42: Sample	Found in Sample: F43: Sample	Found in Sample: F44: Sample	Found in Sample: F45: Sample	Found in Sample: F46: Sample	Found in Sample: F47: Sample	Found in Sample: F48: Sample	Found in Sample: F49: Sample	Found in Sample: F50: Sample	Found in Sample: F51: Sample	Found in Sample: F52: Sample	Found in Sample: F53: Sample	Found in Sample: F54: Sample
FALSE	395	1	n/a	1	2	47	[Master Protein] RNA-binding Raly-like protein OS=Mus musculus OX=10090 GN=Ralyl PE=2 SV=1	n/a	n/a	n/a	n/a	n/a	n/a	n/a	n/a	n/a	n/a	n/a	n/a	n/a	n/a	n/a	n/a	High	n/a	n/a	n/a	n/a	n/a	n/a	n/a	n/a	n/a	n/a	n/a	n/a	n/a	n/a	n/a	n/a	n/a	n/a	n/a	n/a	n/a	n/a	n/a	n/a	n/a
High	Master Protein	P49962	Srp9	Signal recognition particle 9 kDa protein OS=Mus musculus OX=10090 GN=Srp9 PE=1 SV=2	0.01	3.55	13	1	1	1	86	10.2	7.99	2.07	1
Checked	Protein Group ID	# Proteins	Found in Sample: F15: Sample	# Unique Peptides	# Peptides	# PSMs	Group Description	Found in Sample: F1: Sample	Found in Sample: F2: Sample	Found in Sample: F3: Sample	Found in Sample: F4: Sample	Found in Sample: F5: Sample	Found in Sample: F6: Sample	Found in Sample: F7: Sample	Found in Sample: F8: Sample	Found in Sample: F21: Sample	Found in Sample: F22: Sample	Found in Sample: F23: Sample	Found in Sample: F24: Sample	Found in Sample: F25: Sample	Found in Sample: F26: Sample	Found in Sample: F27: Sample	Found in Sample: F28: Sample	Found in Sample: F29: Sample	Found in Sample: F30: Sample	Found in Sample: F31: Sample	Found in Sample: F32: Sample	Found in Sample: F33: Sample	Found in Sample: F34: Sample	Found in Sample: F35: Sample	Found in Sample: F36: Sample	Found in Sample: F37: Sample	Found in Sample: F38: Sample	Found in Sample: F39: Sample	Found in Sample: F40: Sample	Found in Sample: F41: Sample	Found in Sample: F42: Sample	Found in Sample: F43: Sample	Found in Sample: F44: Sample	Found in Sample: F45: Sample	Found in Sample: F46: Sample	Found in Sample: F47: Sample	Found in Sample: F48: Sample	Found in Sample: F49: Sample	Found in Sample: F50: Sample	Found in Sample: F51: Sample	Found in Sample: F52: Sample	Found in Sample: F53: Sample	Found in Sample: F54: Sample
FALSE	397	1	n/a	1	1	1	[Master Protein] Signal recognition particle 9 kDa protein OS=Mus musculus OX=10090 GN=Srp9 PE=1 SV=2	n/a	n/a	n/a	n/a	n/a	n/a	n/a	n/a	n/a	n/a	n/a	n/a	n/a	n/a	n/a	n/a	n/a	n/a	n/a	n/a	n/a	High	n/a	n/a	n/a	n/a	n/a	n/a	n/a	n/a	n/a	n/a	n/a	n/a	n/a	n/a	n/a	n/a	n/a	n/a	n/a	n/a
High	Master Protein	Q8BGS0	Mak16	Protein MAK16 homolog OS=Mus musculus OX=10090 GN=Mak16 PE=1 SV=1	0.005	4.794	6	1	4	1	296	35.2	5.31	11.94	1
Checked	Protein Group ID	# Proteins	Found in Sample: F15: Sample	# Unique Peptides	# Peptides	# PSMs	Group Description	Found in Sample: F1: Sample	Found in Sample: F2: Sample	Found in Sample: F3: Sample	Found in Sample: F4: Sample	Found in Sample: F5: Sample	Found in Sample: F6: Sample	Found in Sample: F7: Sample	Found in Sample: F8: Sample	Found in Sample: F21: Sample	Found in Sample: F22: Sample	Found in Sample: F23: Sample	Found in Sample: F24: Sample	Found in Sample: F25: Sample	Found in Sample: F26: Sample	Found in Sample: F27: Sample	Found in Sample: F28: Sample	Found in Sample: F29: Sample	Found in Sample: F30: Sample	Found in Sample: F31: Sample	Found in Sample: F32: Sample	Found in Sample: F33: Sample	Found in Sample: F34: Sample	Found in Sample: F35: Sample	Found in Sample: F36: Sample	Found in Sample: F37: Sample	Found in Sample: F38: Sample	Found in Sample: F39: Sample	Found in Sample: F40: Sample	Found in Sample: F41: Sample	Found in Sample: F42: Sample	Found in Sample: F43: Sample	Found in Sample: F44: Sample	Found in Sample: F45: Sample	Found in Sample: F46: Sample	Found in Sample: F47: Sample	Found in Sample: F48: Sample	Found in Sample: F49: Sample	Found in Sample: F50: Sample	Found in Sample: F51: Sample	Found in Sample: F52: Sample	Found in Sample: F53: Sample	Found in Sample: F54: Sample
FALSE	398	1	n/a	1	1	4	[Master Protein] Protein MAK16 homolog OS=Mus musculus OX=10090 GN=Mak16 PE=1 SV=1	n/a	n/a	n/a	n/a	n/a	n/a	n/a	n/a	n/a	n/a	n/a	n/a	n/a	n/a	n/a	n/a	n/a	n/a	n/a	n/a	n/a	n/a	n/a	n/a	n/a	n/a	n/a	n/a	n/a	n/a	n/a	n/a	n/a	n/a	n/a	n/a	n/a	n/a	n/a	n/a	n/a	n/a
Medium	Master Protein	Q80U40	Rimbp2	RIMS-binding protein 2 OS=Mus musculus OX=10090 GN=Rimbp2 PE=1 SV=3	0.018	3.135	1	1	3	1	1072	118.3	5.35	6.99	1
Checked	Protein Group ID	# Proteins	Found in Sample: F15: Sample	# Unique Peptides	# Peptides	# PSMs	Group Description	Found in Sample: F1: Sample	Found in Sample: F2: Sample	Found in Sample: F3: Sample	Found in Sample: F4: Sample	Found in Sample: F5: Sample	Found in Sample: F6: Sample	Found in Sample: F7: Sample	Found in Sample: F8: Sample	Found in Sample: F21: Sample	Found in Sample: F22: Sample	Found in Sample: F23: Sample	Found in Sample: F24: Sample	Found in Sample: F25: Sample	Found in Sample: F26: Sample	Found in Sample: F27: Sample	Found in Sample: F28: Sample	Found in Sample: F29: Sample	Found in Sample: F30: Sample	Found in Sample: F31: Sample	Found in Sample: F32: Sample	Found in Sample: F33: Sample	Found in Sample: F34: Sample	Found in Sample: F35: Sample	Found in Sample: F36: Sample	Found in Sample: F37: Sample	Found in Sample: F38: Sample	Found in Sample: F39: Sample	Found in Sample: F40: Sample	Found in Sample: F41: Sample	Found in Sample: F42: Sample	Found in Sample: F43: Sample	Found in Sample: F44: Sample	Found in Sample: F45: Sample	Found in Sample: F46: Sample	Found in Sample: F47: Sample	Found in Sample: F48: Sample	Found in Sample: F49: Sample	Found in Sample: F50: Sample	Found in Sample: F51: Sample	Found in Sample: F52: Sample	Found in Sample: F53: Sample	Found in Sample: F54: Sample
FALSE	399	1	n/a	1	1	3	[Master Protein] RIMS-binding protein 2 OS=Mus musculus OX=10090 GN=Rimbp2 PE=1 SV=3	n/a	n/a	n/a	n/a	High	n/a	High	High	n/a	n/a	n/a	n/a	n/a	n/a	n/a	n/a	n/a	n/a	n/a	n/a	n/a	n/a	n/a	n/a	n/a	n/a	n/a	n/a	n/a	n/a	n/a	n/a	n/a	n/a	n/a	n/a	n/a	n/a	n/a	n/a	n/a	n/a
High	Master Protein	Q5NBY9	Patz1	POZ (BTB) and AT hook-containing zinc finger 1 OS=Mus musculus OX=10090 GN=Patz1 PE=1 SV=1	0.006	4.442	2	1	2	1	687	74.1	8.35	6.17	1
Checked	Protein Group ID	# Proteins	Found in Sample: F15: Sample	# Unique Peptides	# Peptides	# PSMs	Group Description	Found in Sample: F1: Sample	Found in Sample: F2: Sample	Found in Sample: F3: Sample	Found in Sample: F4: Sample	Found in Sample: F5: Sample	Found in Sample: F6: Sample	Found in Sample: F7: Sample	Found in Sample: F8: Sample	Found in Sample: F21: Sample	Found in Sample: F22: Sample	Found in Sample: F23: Sample	Found in Sample: F24: Sample	Found in Sample: F25: Sample	Found in Sample: F26: Sample	Found in Sample: F27: Sample	Found in Sample: F28: Sample	Found in Sample: F29: Sample	Found in Sample: F30: Sample	Found in Sample: F31: Sample	Found in Sample: F32: Sample	Found in Sample: F33: Sample	Found in Sample: F34: Sample	Found in Sample: F35: Sample	Found in Sample: F36: Sample	Found in Sample: F37: Sample	Found in Sample: F38: Sample	Found in Sample: F39: Sample	Found in Sample: F40: Sample	Found in Sample: F41: Sample	Found in Sample: F42: Sample	Found in Sample: F43: Sample	Found in Sample: F44: Sample	Found in Sample: F45: Sample	Found in Sample: F46: Sample	Found in Sample: F47: Sample	Found in Sample: F48: Sample	Found in Sample: F49: Sample	Found in Sample: F50: Sample	Found in Sample: F51: Sample	Found in Sample: F52: Sample	Found in Sample: F53: Sample	Found in Sample: F54: Sample
FALSE	401	1	n/a	1	1	2	[Master Protein] POZ (BTB) and AT hook-containing zinc finger 1 OS=Mus musculus OX=10090 GN=Patz1 PE=1 SV=1	n/a	n/a	n/a	n/a	n/a	n/a	n/a	n/a	n/a	n/a	n/a	n/a	n/a	n/a	n/a	n/a	n/a	n/a	n/a	n/a	n/a	n/a	n/a	n/a	n/a	n/a	n/a	n/a	n/a	n/a	n/a	n/a	n/a	n/a	n/a	n/a	n/a	n/a	n/a	n/a	n/a	n/a
Medium	Master Protein	Q8VEK0	Tmem30a	Cell cycle control protein 50A OS=Mus musculus OX=10090 GN=Tmem30a PE=1 SV=1	0.048	2.486	2	1	2	1	364	41	8.37	4.75	1
Checked	Protein Group ID	# Proteins	Found in Sample: F15: Sample	# Unique Peptides	# Peptides	# PSMs	Group Description	Found in Sample: F1: Sample	Found in Sample: F2: Sample	Found in Sample: F3: Sample	Found in Sample: F4: Sample	Found in Sample: F5: Sample	Found in Sample: F6: Sample	Found in Sample: F7: Sample	Found in Sample: F8: Sample	Found in Sample: F21: Sample	Found in Sample: F22: Sample	Found in Sample: F23: Sample	Found in Sample: F24: Sample	Found in Sample: F25: Sample	Found in Sample: F26: Sample	Found in Sample: F27: Sample	Found in Sample: F28: Sample	Found in Sample: F29: Sample	Found in Sample: F30: Sample	Found in Sample: F31: Sample	Found in Sample: F32: Sample	Found in Sample: F33: Sample	Found in Sample: F34: Sample	Found in Sample: F35: Sample	Found in Sample: F36: Sample	Found in Sample: F37: Sample	Found in Sample: F38: Sample	Found in Sample: F39: Sample	Found in Sample: F40: Sample	Found in Sample: F41: Sample	Found in Sample: F42: Sample	Found in Sample: F43: Sample	Found in Sample: F44: Sample	Found in Sample: F45: Sample	Found in Sample: F46: Sample	Found in Sample: F47: Sample	Found in Sample: F48: Sample	Found in Sample: F49: Sample	Found in Sample: F50: Sample	Found in Sample: F51: Sample	Found in Sample: F52: Sample	Found in Sample: F53: Sample	Found in Sample: F54: Sample
FALSE	414	2	n/a	1	1	2	[Master Protein] Cell cycle control protein 50A OS=Mus musculus OX=10090 GN=Tmem30a PE=1 SV=1	High	n/a	High	n/a	Peak Found	n/a	Peak Found	n/a	n/a	n/a	n/a	n/a	n/a	n/a	n/a	n/a	n/a	n/a	n/a	n/a	n/a	n/a	n/a	n/a	Peak Found	Peak Found	n/a	n/a	Peak Found	n/a	n/a	n/a	n/a	n/a	Peak Found	n/a	n/a	n/a	n/a	n/a	Peak Found	n/a
Low	Master Protein	Q8CIV2	Tmem259	Membralin OS=Mus musculus OX=10090 GN=Tmem259 PE=1 SV=2	0.069	2.257	4	1	1	1	574	63.5	5.49	4.24	1
Checked	Protein Group ID	# Proteins	Found in Sample: F15: Sample	# Unique Peptides	# Peptides	# PSMs	Group Description	Found in Sample: F1: Sample	Found in Sample: F2: Sample	Found in Sample: F3: Sample	Found in Sample: F4: Sample	Found in Sample: F5: Sample	Found in Sample: F6: Sample	Found in Sample: F7: Sample	Found in Sample: F8: Sample	Found in Sample: F21: Sample	Found in Sample: F22: Sample	Found in Sample: F23: Sample	Found in Sample: F24: Sample	Found in Sample: F25: Sample	Found in Sample: F26: Sample	Found in Sample: F27: Sample	Found in Sample: F28: Sample	Found in Sample: F29: Sample	Found in Sample: F30: Sample	Found in Sample: F31: Sample	Found in Sample: F32: Sample	Found in Sample: F33: Sample	Found in Sample: F34: Sample	Found in Sample: F35: Sample	Found in Sample: F36: Sample	Found in Sample: F37: Sample	Found in Sample: F38: Sample	Found in Sample: F39: Sample	Found in Sample: F40: Sample	Found in Sample: F41: Sample	Found in Sample: F42: Sample	Found in Sample: F43: Sample	Found in Sample: F44: Sample	Found in Sample: F45: Sample	Found in Sample: F46: Sample	Found in Sample: F47: Sample	Found in Sample: F48: Sample	Found in Sample: F49: Sample	Found in Sample: F50: Sample	Found in Sample: F51: Sample	Found in Sample: F52: Sample	Found in Sample: F53: Sample	Found in Sample: F54: Sample
FALSE	421	1	n/a	1	1	1	[Master Protein] Membralin OS=Mus musculus OX=10090 GN=Tmem259 PE=1 SV=2	n/a	n/a	n/a	n/a	n/a	n/a	n/a	n/a	n/a	n/a	n/a	n/a	n/a	n/a	n/a	n/a	n/a	n/a	n/a	n/a	n/a	n/a	n/a	n/a	n/a	n/a	n/a	n/a	n/a	n/a	n/a	n/a	n/a	n/a	n/a	n/a	n/a	n/a	n/a	n/a	n/a	n/a
High	Master Protein	A2AIV2	Virma	Protein virilizer homolog OS=Mus musculus OX=10090 GN=Virma PE=1 SV=1	0.009	3.665	1	1	1	1	1811	201.3	4.96	2.09	1
Checked	Protein Group ID	# Proteins	Found in Sample: F15: Sample	# Unique Peptides	# Peptides	# PSMs	Group Description	Found in Sample: F1: Sample	Found in Sample: F2: Sample	Found in Sample: F3: Sample	Found in Sample: F4: Sample	Found in Sample: F5: Sample	Found in Sample: F6: Sample	Found in Sample: F7: Sample	Found in Sample: F8: Sample	Found in Sample: F21: Sample	Found in Sample: F22: Sample	Found in Sample: F23: Sample	Found in Sample: F24: Sample	Found in Sample: F25: Sample	Found in Sample: F26: Sample	Found in Sample: F27: Sample	Found in Sample: F28: Sample	Found in Sample: F29: Sample	Found in Sample: F30: Sample	Found in Sample: F31: Sample	Found in Sample: F32: Sample	Found in Sample: F33: Sample	Found in Sample: F34: Sample	Found in Sample: F35: Sample	Found in Sample: F36: Sample	Found in Sample: F37: Sample	Found in Sample: F38: Sample	Found in Sample: F39: Sample	Found in Sample: F40: Sample	Found in Sample: F41: Sample	Found in Sample: F42: Sample	Found in Sample: F43: Sample	Found in Sample: F44: Sample	Found in Sample: F45: Sample	Found in Sample: F46: Sample	Found in Sample: F47: Sample	Found in Sample: F48: Sample	Found in Sample: F49: Sample	Found in Sample: F50: Sample	Found in Sample: F51: Sample	Found in Sample: F52: Sample	Found in Sample: F53: Sample	Found in Sample: F54: Sample
FALSE	423	1	n/a	1	1	1	[Master Protein] Protein virilizer homolog OS=Mus musculus OX=10090 GN=Virma PE=1 SV=1	n/a	n/a	n/a	n/a	n/a	n/a	n/a	n/a	n/a	n/a	n/a	n/a	n/a	n/a	n/a	n/a	n/a	n/a	n/a	n/a	n/a	n/a	n/a	n/a	n/a	n/a	n/a	n/a	n/a	n/a	n/a	n/a	n/a	n/a	n/a	n/a	n/a	n/a	n/a	n/a	n/a	n/a
Medium	Master Protein	Q91W53	Golga7	Golgin subfamily A member 7 OS=Mus musculus OX=10090 GN=Golga7 PE=1 SV=1	0.011	3.495	8	1	2	1	137	15.8	7.05	4.01	1
Checked	Protein Group ID	# Proteins	Found in Sample: F15: Sample	# Unique Peptides	# Peptides	# PSMs	Group Description	Found in Sample: F1: Sample	Found in Sample: F2: Sample	Found in Sample: F3: Sample	Found in Sample: F4: Sample	Found in Sample: F5: Sample	Found in Sample: F6: Sample	Found in Sample: F7: Sample	Found in Sample: F8: Sample	Found in Sample: F21: Sample	Found in Sample: F22: Sample	Found in Sample: F23: Sample	Found in Sample: F24: Sample	Found in Sample: F25: Sample	Found in Sample: F26: Sample	Found in Sample: F27: Sample	Found in Sample: F28: Sample	Found in Sample: F29: Sample	Found in Sample: F30: Sample	Found in Sample: F31: Sample	Found in Sample: F32: Sample	Found in Sample: F33: Sample	Found in Sample: F34: Sample	Found in Sample: F35: Sample	Found in Sample: F36: Sample	Found in Sample: F37: Sample	Found in Sample: F38: Sample	Found in Sample: F39: Sample	Found in Sample: F40: Sample	Found in Sample: F41: Sample	Found in Sample: F42: Sample	Found in Sample: F43: Sample	Found in Sample: F44: Sample	Found in Sample: F45: Sample	Found in Sample: F46: Sample	Found in Sample: F47: Sample	Found in Sample: F48: Sample	Found in Sample: F49: Sample	Found in Sample: F50: Sample	Found in Sample: F51: Sample	Found in Sample: F52: Sample	Found in Sample: F53: Sample	Found in Sample: F54: Sample
FALSE	424	1	n/a	1	1	2	[Master Protein] Golgin subfamily A member 7 OS=Mus musculus OX=10090 GN=Golga7 PE=1 SV=1	n/a	n/a	n/a	n/a	n/a	n/a	n/a	n/a	n/a	n/a	n/a	n/a	n/a	n/a	n/a	n/a	n/a	n/a	n/a	n/a	n/a	n/a	n/a	n/a	n/a	n/a	n/a	n/a	n/a	n/a	n/a	n/a	n/a	n/a	n/a	n/a	n/a	n/a	n/a	n/a	n/a	n/a
Medium	Master Protein	Q9CR25	Dph2	2-(3-amino-3-carboxypropyl)histidine synthase subunit 2 OS=Mus musculus OX=10090 GN=Dph2 PE=1 SV=1	0.015	3.247	2	1	3	1	489	52.3	5.53	7.36	1				5.19951e+06
Checked	Protein Group ID	# Proteins	Found in Sample: F15: Sample	# Unique Peptides	# Peptides	# PSMs	Group Description	Found in Sample: F1: Sample	Found in Sample: F2: Sample	Found in Sample: F3: Sample	Found in Sample: F4: Sample	Found in Sample: F5: Sample	Found in Sample: F6: Sample	Found in Sample: F7: Sample	Found in Sample: F8: Sample	Found in Sample: F21: Sample	Found in Sample: F22: Sample	Found in Sample: F23: Sample	Found in Sample: F24: Sample	Found in Sample: F25: Sample	Found in Sample: F26: Sample	Found in Sample: F27: Sample	Found in Sample: F28: Sample	Found in Sample: F29: Sample	Found in Sample: F30: Sample	Found in Sample: F31: Sample	Found in Sample: F32: Sample	Found in Sample: F33: Sample	Found in Sample: F34: Sample	Found in Sample: F35: Sample	Found in Sample: F36: Sample	Found in Sample: F37: Sample	Found in Sample: F38: Sample	Found in Sample: F39: Sample	Found in Sample: F40: Sample	Found in Sample: F41: Sample	Found in Sample: F42: Sample	Found in Sample: F43: Sample	Found in Sample: F44: Sample	Found in Sample: F45: Sample	Found in Sample: F46: Sample	Found in Sample: F47: Sample	Found in Sample: F48: Sample	Found in Sample: F49: Sample	Found in Sample: F50: Sample	Found in Sample: F51: Sample	Found in Sample: F52: Sample	Found in Sample: F53: Sample	Found in Sample: F54: Sample
FALSE	438	1	n/a	1	1	3	[Master Protein] 2-(3-amino-3-carboxypropyl)histidine synthase subunit 2 OS=Mus musculus OX=10090 GN=Dph2 PE=1 SV=1	n/a	n/a	n/a	Peak Found	n/a	n/a	n/a	n/a	n/a	n/a	n/a	n/a	n/a	n/a	n/a	n/a	n/a	n/a	n/a	n/a	n/a	n/a	High	n/a	n/a	n/a	n/a	n/a	n/a	n/a	n/a	n/a	n/a	Peak Found	Peak Found	High	High	n/a	n/a	n/a	n/a	n/a
High	Master Protein	Q923U0	Tom1l1	TOM1-like protein 1 OS=Mus musculus OX=10090 GN=Tom1l1 PE=1 SV=1	0.009	3.67	6	1	1	1	474	52.7	5.36	3.04	1
Checked	Protein Group ID	# Proteins	Found in Sample: F15: Sample	# Unique Peptides	# Peptides	# PSMs	Group Description	Found in Sample: F1: Sample	Found in Sample: F2: Sample	Found in Sample: F3: Sample	Found in Sample: F4: Sample	Found in Sample: F5: Sample	Found in Sample: F6: Sample	Found in Sample: F7: Sample	Found in Sample: F8: Sample	Found in Sample: F21: Sample	Found in Sample: F22: Sample	Found in Sample: F23: Sample	Found in Sample: F24: Sample	Found in Sample: F25: Sample	Found in Sample: F26: Sample	Found in Sample: F27: Sample	Found in Sample: F28: Sample	Found in Sample: F29: Sample	Found in Sample: F30: Sample	Found in Sample: F31: Sample	Found in Sample: F32: Sample	Found in Sample: F33: Sample	Found in Sample: F34: Sample	Found in Sample: F35: Sample	Found in Sample: F36: Sample	Found in Sample: F37: Sample	Found in Sample: F38: Sample	Found in Sample: F39: Sample	Found in Sample: F40: Sample	Found in Sample: F41: Sample	Found in Sample: F42: Sample	Found in Sample: F43: Sample	Found in Sample: F44: Sample	Found in Sample: F45: Sample	Found in Sample: F46: Sample	Found in Sample: F47: Sample	Found in Sample: F48: Sample	Found in Sample: F49: Sample	Found in Sample: F50: Sample	Found in Sample: F51: Sample	Found in Sample: F52: Sample	Found in Sample: F53: Sample	Found in Sample: F54: Sample
FALSE	442	1	n/a	1	1	1	[Master Protein] TOM1-like protein 1 OS=Mus musculus OX=10090 GN=Tom1l1 PE=1 SV=1	n/a	n/a	n/a	n/a	n/a	n/a	n/a	n/a	n/a	n/a	n/a	n/a	n/a	n/a	n/a	n/a	n/a	n/a	n/a	n/a	n/a	n/a	High	n/a	n/a	n/a	n/a	n/a	n/a	n/a	n/a	n/a	n/a	n/a	n/a	n/a	n/a	n/a	n/a	n/a	n/a	n/a
Medium	Master Protein	Q8BHX3	Cdca8	Borealin OS=Mus musculus OX=10090 GN=Cdca8 PE=1 SV=2	0.015	3.243	6	1	4	1	289	32.2	10.13	11.82	1
Checked	Protein Group ID	# Proteins	Found in Sample: F15: Sample	# Unique Peptides	# Peptides	# PSMs	Group Description	Found in Sample: F1: Sample	Found in Sample: F2: Sample	Found in Sample: F3: Sample	Found in Sample: F4: Sample	Found in Sample: F5: Sample	Found in Sample: F6: Sample	Found in Sample: F7: Sample	Found in Sample: F8: Sample	Found in Sample: F21: Sample	Found in Sample: F22: Sample	Found in Sample: F23: Sample	Found in Sample: F24: Sample	Found in Sample: F25: Sample	Found in Sample: F26: Sample	Found in Sample: F27: Sample	Found in Sample: F28: Sample	Found in Sample: F29: Sample	Found in Sample: F30: Sample	Found in Sample: F31: Sample	Found in Sample: F32: Sample	Found in Sample: F33: Sample	Found in Sample: F34: Sample	Found in Sample: F35: Sample	Found in Sample: F36: Sample	Found in Sample: F37: Sample	Found in Sample: F38: Sample	Found in Sample: F39: Sample	Found in Sample: F40: Sample	Found in Sample: F41: Sample	Found in Sample: F42: Sample	Found in Sample: F43: Sample	Found in Sample: F44: Sample	Found in Sample: F45: Sample	Found in Sample: F46: Sample	Found in Sample: F47: Sample	Found in Sample: F48: Sample	Found in Sample: F49: Sample	Found in Sample: F50: Sample	Found in Sample: F51: Sample	Found in Sample: F52: Sample	Found in Sample: F53: Sample	Found in Sample: F54: Sample
FALSE	448	1	n/a	1	1	4	[Master Protein] Borealin OS=Mus musculus OX=10090 GN=Cdca8 PE=1 SV=2	n/a	n/a	n/a	n/a	n/a	n/a	n/a	n/a	n/a	n/a	n/a	n/a	n/a	n/a	n/a	n/a	n/a	n/a	n/a	n/a	n/a	n/a	n/a	n/a	n/a	n/a	n/a	n/a	High	n/a	n/a	n/a	n/a	n/a	n/a	n/a	n/a	n/a	n/a	n/a	n/a	n/a
Medium	Master Protein	Q9CXF7	Chd1l	Chromodomain-helicase-DNA-binding protein 1-like OS=Mus musculus OX=10090 GN=Chd1l PE=1 SV=1	0.024	2.906	2	1	1	1	900	101.4	6.64	3.31	1
Checked	Protein Group ID	# Proteins	Found in Sample: F15: Sample	# Unique Peptides	# Peptides	# PSMs	Group Description	Found in Sample: F1: Sample	Found in Sample: F2: Sample	Found in Sample: F3: Sample	Found in Sample: F4: Sample	Found in Sample: F5: Sample	Found in Sample: F6: Sample	Found in Sample: F7: Sample	Found in Sample: F8: Sample	Found in Sample: F21: Sample	Found in Sample: F22: Sample	Found in Sample: F23: Sample	Found in Sample: F24: Sample	Found in Sample: F25: Sample	Found in Sample: F26: Sample	Found in Sample: F27: Sample	Found in Sample: F28: Sample	Found in Sample: F29: Sample	Found in Sample: F30: Sample	Found in Sample: F31: Sample	Found in Sample: F32: Sample	Found in Sample: F33: Sample	Found in Sample: F34: Sample	Found in Sample: F35: Sample	Found in Sample: F36: Sample	Found in Sample: F37: Sample	Found in Sample: F38: Sample	Found in Sample: F39: Sample	Found in Sample: F40: Sample	Found in Sample: F41: Sample	Found in Sample: F42: Sample	Found in Sample: F43: Sample	Found in Sample: F44: Sample	Found in Sample: F45: Sample	Found in Sample: F46: Sample	Found in Sample: F47: Sample	Found in Sample: F48: Sample	Found in Sample: F49: Sample	Found in Sample: F50: Sample	Found in Sample: F51: Sample	Found in Sample: F52: Sample	Found in Sample: F53: Sample	Found in Sample: F54: Sample
FALSE	449	1	n/a	1	1	1	[Master Protein] Chromodomain-helicase-DNA-binding protein 1-like OS=Mus musculus OX=10090 GN=Chd1l PE=1 SV=1	n/a	n/a	n/a	n/a	n/a	n/a	Peak Found	Peak Found	n/a	n/a	n/a	n/a	n/a	n/a	n/a	n/a	n/a	n/a	n/a	n/a	n/a	n/a	n/a	Peak Found	n/a	n/a	n/a	n/a	n/a	n/a	n/a	n/a	n/a	n/a	n/a	n/a	n/a	n/a	n/a	n/a	n/a	n/a
High	Master Protein	Q8BZ47	Znf609	Zinc finger protein 609 OS=Mus musculus OX=10090 GN=Znf609 PE=1 SV=2	0.005	4.862	1	1	28	1	1413	151	8	80.46	1				396154		432179									214459											606141	906094	795926	580123
Checked	Protein Group ID	# Proteins	Found in Sample: F15: Sample	# Unique Peptides	# Peptides	# PSMs	Group Description	Found in Sample: F1: Sample	Found in Sample: F2: Sample	Found in Sample: F3: Sample	Found in Sample: F4: Sample	Found in Sample: F5: Sample	Found in Sample: F6: Sample	Found in Sample: F7: Sample	Found in Sample: F8: Sample	Found in Sample: F21: Sample	Found in Sample: F22: Sample	Found in Sample: F23: Sample	Found in Sample: F24: Sample	Found in Sample: F25: Sample	Found in Sample: F26: Sample	Found in Sample: F27: Sample	Found in Sample: F28: Sample	Found in Sample: F29: Sample	Found in Sample: F30: Sample	Found in Sample: F31: Sample	Found in Sample: F32: Sample	Found in Sample: F33: Sample	Found in Sample: F34: Sample	Found in Sample: F35: Sample	Found in Sample: F36: Sample	Found in Sample: F37: Sample	Found in Sample: F38: Sample	Found in Sample: F39: Sample	Found in Sample: F40: Sample	Found in Sample: F41: Sample	Found in Sample: F42: Sample	Found in Sample: F43: Sample	Found in Sample: F44: Sample	Found in Sample: F45: Sample	Found in Sample: F46: Sample	Found in Sample: F47: Sample	Found in Sample: F48: Sample	Found in Sample: F49: Sample	Found in Sample: F50: Sample	Found in Sample: F51: Sample	Found in Sample: F52: Sample	Found in Sample: F53: Sample	Found in Sample: F54: Sample
FALSE	450	1	Peak Found	1	1	28	[Master Protein] Zinc finger protein 609 OS=Mus musculus OX=10090 GN=Znf609 PE=1 SV=2	n/a	n/a	n/a	Peak Found	n/a	Peak Found	n/a	n/a	n/a	n/a	n/a	n/a	n/a	Peak Found	Peak Found	Peak Found	Peak Found	n/a	n/a	n/a	n/a	n/a	n/a	n/a	n/a	n/a	n/a	n/a	Peak Found	n/a	n/a	n/a	n/a	n/a	High	n/a	n/a	n/a	n/a	n/a	n/a	High
High	Master Protein	O88796	Rpp30	Ribonuclease P protein subunit p30 OS=Mus musculus OX=10090 GN=Rpp30 PE=1 SV=1	0.008	3.784	5	1	4	1	268	29.5	9.06	10.78	1
Checked	Protein Group ID	# Proteins	Found in Sample: F15: Sample	# Unique Peptides	# Peptides	# PSMs	Group Description	Found in Sample: F1: Sample	Found in Sample: F2: Sample	Found in Sample: F3: Sample	Found in Sample: F4: Sample	Found in Sample: F5: Sample	Found in Sample: F6: Sample	Found in Sample: F7: Sample	Found in Sample: F8: Sample	Found in Sample: F21: Sample	Found in Sample: F22: Sample	Found in Sample: F23: Sample	Found in Sample: F24: Sample	Found in Sample: F25: Sample	Found in Sample: F26: Sample	Found in Sample: F27: Sample	Found in Sample: F28: Sample	Found in Sample: F29: Sample	Found in Sample: F30: Sample	Found in Sample: F31: Sample	Found in Sample: F32: Sample	Found in Sample: F33: Sample	Found in Sample: F34: Sample	Found in Sample: F35: Sample	Found in Sample: F36: Sample	Found in Sample: F37: Sample	Found in Sample: F38: Sample	Found in Sample: F39: Sample	Found in Sample: F40: Sample	Found in Sample: F41: Sample	Found in Sample: F42: Sample	Found in Sample: F43: Sample	Found in Sample: F44: Sample	Found in Sample: F45: Sample	Found in Sample: F46: Sample	Found in Sample: F47: Sample	Found in Sample: F48: Sample	Found in Sample: F49: Sample	Found in Sample: F50: Sample	Found in Sample: F51: Sample	Found in Sample: F52: Sample	Found in Sample: F53: Sample	Found in Sample: F54: Sample
FALSE	453	1	n/a	1	1	4	[Master Protein] Ribonuclease P protein subunit p30 OS=Mus musculus OX=10090 GN=Rpp30 PE=1 SV=1	n/a	n/a	n/a	n/a	n/a	n/a	n/a	n/a	n/a	n/a	n/a	n/a	n/a	n/a	n/a	n/a	n/a	n/a	n/a	n/a	n/a	n/a	n/a	n/a	n/a	n/a	n/a	n/a	n/a	n/a	n/a	n/a	n/a	n/a	n/a	n/a	n/a	n/a	n/a	n/a	n/a	n/a
High	Master Protein	Q9DBB4	Naa16	N-alpha-acetyltransferase 16, NatA auxiliary subunit OS=Mus musculus OX=10090 GN=Naa16 PE=2 SV=1	0.001	6.611	2	2	14	1	864	101.2	8.35	30.14	2
Checked	Protein Group ID	# Proteins	Found in Sample: F15: Sample	# Unique Peptides	# Peptides	# PSMs	Group Description	Found in Sample: F1: Sample	Found in Sample: F2: Sample	Found in Sample: F3: Sample	Found in Sample: F4: Sample	Found in Sample: F5: Sample	Found in Sample: F6: Sample	Found in Sample: F7: Sample	Found in Sample: F8: Sample	Found in Sample: F21: Sample	Found in Sample: F22: Sample	Found in Sample: F23: Sample	Found in Sample: F24: Sample	Found in Sample: F25: Sample	Found in Sample: F26: Sample	Found in Sample: F27: Sample	Found in Sample: F28: Sample	Found in Sample: F29: Sample	Found in Sample: F30: Sample	Found in Sample: F31: Sample	Found in Sample: F32: Sample	Found in Sample: F33: Sample	Found in Sample: F34: Sample	Found in Sample: F35: Sample	Found in Sample: F36: Sample	Found in Sample: F37: Sample	Found in Sample: F38: Sample	Found in Sample: F39: Sample	Found in Sample: F40: Sample	Found in Sample: F41: Sample	Found in Sample: F42: Sample	Found in Sample: F43: Sample	Found in Sample: F44: Sample	Found in Sample: F45: Sample	Found in Sample: F46: Sample	Found in Sample: F47: Sample	Found in Sample: F48: Sample	Found in Sample: F49: Sample	Found in Sample: F50: Sample	Found in Sample: F51: Sample	Found in Sample: F52: Sample	Found in Sample: F53: Sample	Found in Sample: F54: Sample
FALSE	454	1	n/a	1	2	14	[Master Protein] N-alpha-acetyltransferase 16, NatA auxiliary subunit OS=Mus musculus OX=10090 GN=Naa16 PE=2 SV=1	n/a	Peak Found	n/a	n/a	n/a	n/a	n/a	n/a	n/a	Peak Found	Peak Found	Peak Found	Peak Found	Peak Found	n/a	n/a	Peak Found	n/a	n/a	n/a	Peak Found	High	Peak Found	Peak Found	Peak Found	Peak Found	Peak Found	Peak Found	High	Peak Found	Peak Found	Peak Found	Peak Found	Peak Found	Peak Found	Peak Found	Peak Found	Peak Found	Peak Found	Peak Found	Peak Found	Peak Found
High	Master Protein	Q9D6L8	Ppil3	Peptidyl-prolyl cis-trans isomerase-like 3 OS=Mus musculus OX=10090 GN=Ppil3 PE=1 SV=1	0.009	3.636	12	1	1	1	161	18.1	6.79	2.38	1
Checked	Protein Group ID	# Proteins	Found in Sample: F15: Sample	# Unique Peptides	# Peptides	# PSMs	Group Description	Found in Sample: F1: Sample	Found in Sample: F2: Sample	Found in Sample: F3: Sample	Found in Sample: F4: Sample	Found in Sample: F5: Sample	Found in Sample: F6: Sample	Found in Sample: F7: Sample	Found in Sample: F8: Sample	Found in Sample: F21: Sample	Found in Sample: F22: Sample	Found in Sample: F23: Sample	Found in Sample: F24: Sample	Found in Sample: F25: Sample	Found in Sample: F26: Sample	Found in Sample: F27: Sample	Found in Sample: F28: Sample	Found in Sample: F29: Sample	Found in Sample: F30: Sample	Found in Sample: F31: Sample	Found in Sample: F32: Sample	Found in Sample: F33: Sample	Found in Sample: F34: Sample	Found in Sample: F35: Sample	Found in Sample: F36: Sample	Found in Sample: F37: Sample	Found in Sample: F38: Sample	Found in Sample: F39: Sample	Found in Sample: F40: Sample	Found in Sample: F41: Sample	Found in Sample: F42: Sample	Found in Sample: F43: Sample	Found in Sample: F44: Sample	Found in Sample: F45: Sample	Found in Sample: F46: Sample	Found in Sample: F47: Sample	Found in Sample: F48: Sample	Found in Sample: F49: Sample	Found in Sample: F50: Sample	Found in Sample: F51: Sample	Found in Sample: F52: Sample	Found in Sample: F53: Sample	Found in Sample: F54: Sample
FALSE	456	1	n/a	1	1	1	[Master Protein] Peptidyl-prolyl cis-trans isomerase-like 3 OS=Mus musculus OX=10090 GN=Ppil3 PE=1 SV=1	n/a	n/a	n/a	n/a	n/a	n/a	n/a	n/a	n/a	n/a	n/a	n/a	n/a	n/a	n/a	n/a	n/a	n/a	n/a	n/a	n/a	n/a	n/a	n/a	n/a	n/a	n/a	n/a	n/a	n/a	n/a	n/a	n/a	n/a	n/a	n/a	n/a	n/a	n/a	n/a	n/a	n/a
Medium	Master Protein	Q61827	Mafk	Transcription factor MafK OS=Mus musculus OX=10090 GN=Mafk PE=1 SV=1	0.046	2.519	6	1	1	1	156	17.5	10.1	2.12	1
Checked	Protein Group ID	# Proteins	Found in Sample: F15: Sample	# Unique Peptides	# Peptides	# PSMs	Group Description	Found in Sample: F1: Sample	Found in Sample: F2: Sample	Found in Sample: F3: Sample	Found in Sample: F4: Sample	Found in Sample: F5: Sample	Found in Sample: F6: Sample	Found in Sample: F7: Sample	Found in Sample: F8: Sample	Found in Sample: F21: Sample	Found in Sample: F22: Sample	Found in Sample: F23: Sample	Found in Sample: F24: Sample	Found in Sample: F25: Sample	Found in Sample: F26: Sample	Found in Sample: F27: Sample	Found in Sample: F28: Sample	Found in Sample: F29: Sample	Found in Sample: F30: Sample	Found in Sample: F31: Sample	Found in Sample: F32: Sample	Found in Sample: F33: Sample	Found in Sample: F34: Sample	Found in Sample: F35: Sample	Found in Sample: F36: Sample	Found in Sample: F37: Sample	Found in Sample: F38: Sample	Found in Sample: F39: Sample	Found in Sample: F40: Sample	Found in Sample: F41: Sample	Found in Sample: F42: Sample	Found in Sample: F43: Sample	Found in Sample: F44: Sample	Found in Sample: F45: Sample	Found in Sample: F46: Sample	Found in Sample: F47: Sample	Found in Sample: F48: Sample	Found in Sample: F49: Sample	Found in Sample: F50: Sample	Found in Sample: F51: Sample	Found in Sample: F52: Sample	Found in Sample: F53: Sample	Found in Sample: F54: Sample
FALSE	458	1	n/a	1	1	1	[Master Protein] Transcription factor MafK OS=Mus musculus OX=10090 GN=Mafk PE=1 SV=1	n/a	n/a	n/a	n/a	n/a	n/a	n/a	n/a	n/a	n/a	n/a	n/a	n/a	n/a	n/a	n/a	n/a	n/a	n/a	n/a	n/a	n/a	n/a	n/a	n/a	n/a	n/a	n/a	n/a	n/a	n/a	n/a	n/a	n/a	n/a	n/a	n/a	n/a	n/a	n/a	n/a	n/a
Low	Master Protein	Q8QZS3	Flcn	Folliculin OS=Mus musculus OX=10090 GN=Flcn PE=1 SV=1	0.065	2.298	2	1	2	1	579	64.3	6.38	4.85	1
Checked	Protein Group ID	# Proteins	Found in Sample: F15: Sample	# Unique Peptides	# Peptides	# PSMs	Group Description	Found in Sample: F1: Sample	Found in Sample: F2: Sample	Found in Sample: F3: Sample	Found in Sample: F4: Sample	Found in Sample: F5: Sample	Found in Sample: F6: Sample	Found in Sample: F7: Sample	Found in Sample: F8: Sample	Found in Sample: F21: Sample	Found in Sample: F22: Sample	Found in Sample: F23: Sample	Found in Sample: F24: Sample	Found in Sample: F25: Sample	Found in Sample: F26: Sample	Found in Sample: F27: Sample	Found in Sample: F28: Sample	Found in Sample: F29: Sample	Found in Sample: F30: Sample	Found in Sample: F31: Sample	Found in Sample: F32: Sample	Found in Sample: F33: Sample	Found in Sample: F34: Sample	Found in Sample: F35: Sample	Found in Sample: F36: Sample	Found in Sample: F37: Sample	Found in Sample: F38: Sample	Found in Sample: F39: Sample	Found in Sample: F40: Sample	Found in Sample: F41: Sample	Found in Sample: F42: Sample	Found in Sample: F43: Sample	Found in Sample: F44: Sample	Found in Sample: F45: Sample	Found in Sample: F46: Sample	Found in Sample: F47: Sample	Found in Sample: F48: Sample	Found in Sample: F49: Sample	Found in Sample: F50: Sample	Found in Sample: F51: Sample	Found in Sample: F52: Sample	Found in Sample: F53: Sample	Found in Sample: F54: Sample
FALSE	460	1	n/a	1	1	2	[Master Protein] Folliculin OS=Mus musculus OX=10090 GN=Flcn PE=1 SV=1	n/a	n/a	n/a	n/a	n/a	n/a	n/a	n/a	n/a	n/a	n/a	n/a	n/a	n/a	n/a	n/a	n/a	n/a	n/a	n/a	n/a	n/a	n/a	n/a	n/a	n/a	n/a	n/a	n/a	n/a	n/a	n/a	n/a	n/a	n/a	n/a	n/a	n/a	n/a	n/a	n/a	n/a
High	Master Protein	Q8BXZ1	Tmx3	Protein disulfide-isomerase TMX3 OS=Mus musculus OX=10090 GN=Tmx3 PE=1 SV=2	0.006	4.323	4	1	2	1	456	51.8	5.16	6.47	1
Checked	Protein Group ID	# Proteins	Found in Sample: F15: Sample	# Unique Peptides	# Peptides	# PSMs	Group Description	Found in Sample: F1: Sample	Found in Sample: F2: Sample	Found in Sample: F3: Sample	Found in Sample: F4: Sample	Found in Sample: F5: Sample	Found in Sample: F6: Sample	Found in Sample: F7: Sample	Found in Sample: F8: Sample	Found in Sample: F21: Sample	Found in Sample: F22: Sample	Found in Sample: F23: Sample	Found in Sample: F24: Sample	Found in Sample: F25: Sample	Found in Sample: F26: Sample	Found in Sample: F27: Sample	Found in Sample: F28: Sample	Found in Sample: F29: Sample	Found in Sample: F30: Sample	Found in Sample: F31: Sample	Found in Sample: F32: Sample	Found in Sample: F33: Sample	Found in Sample: F34: Sample	Found in Sample: F35: Sample	Found in Sample: F36: Sample	Found in Sample: F37: Sample	Found in Sample: F38: Sample	Found in Sample: F39: Sample	Found in Sample: F40: Sample	Found in Sample: F41: Sample	Found in Sample: F42: Sample	Found in Sample: F43: Sample	Found in Sample: F44: Sample	Found in Sample: F45: Sample	Found in Sample: F46: Sample	Found in Sample: F47: Sample	Found in Sample: F48: Sample	Found in Sample: F49: Sample	Found in Sample: F50: Sample	Found in Sample: F51: Sample	Found in Sample: F52: Sample	Found in Sample: F53: Sample	Found in Sample: F54: Sample
FALSE	461	1	n/a	1	1	2	[Master Protein] Protein disulfide-isomerase TMX3 OS=Mus musculus OX=10090 GN=Tmx3 PE=1 SV=2	n/a	n/a	n/a	n/a	High	n/a	n/a	n/a	n/a	n/a	n/a	n/a	n/a	n/a	n/a	n/a	n/a	n/a	n/a	n/a	n/a	n/a	n/a	n/a	n/a	n/a	n/a	n/a	n/a	n/a	n/a	n/a	n/a	n/a	n/a	n/a	n/a	n/a	n/a	n/a	n/a	n/a
High	Master Protein	Q8BHS6	Armcx3	Armadillo repeat-containing X-linked protein 3 OS=Mus musculus OX=10090 GN=Armcx3 PE=1 SV=1	0.006	4.442	4	1	2	1	379	42.6	8.68	6.24	1				502717														3.64567e+06			3674820		1.78993e+06	1.9328e+06	1.6553e+06
Checked	Protein Group ID	# Proteins	Found in Sample: F15: Sample	# Unique Peptides	# Peptides	# PSMs	Group Description	Found in Sample: F1: Sample	Found in Sample: F2: Sample	Found in Sample: F3: Sample	Found in Sample: F4: Sample	Found in Sample: F5: Sample	Found in Sample: F6: Sample	Found in Sample: F7: Sample	Found in Sample: F8: Sample	Found in Sample: F21: Sample	Found in Sample: F22: Sample	Found in Sample: F23: Sample	Found in Sample: F24: Sample	Found in Sample: F25: Sample	Found in Sample: F26: Sample	Found in Sample: F27: Sample	Found in Sample: F28: Sample	Found in Sample: F29: Sample	Found in Sample: F30: Sample	Found in Sample: F31: Sample	Found in Sample: F32: Sample	Found in Sample: F33: Sample	Found in Sample: F34: Sample	Found in Sample: F35: Sample	Found in Sample: F36: Sample	Found in Sample: F37: Sample	Found in Sample: F38: Sample	Found in Sample: F39: Sample	Found in Sample: F40: Sample	Found in Sample: F41: Sample	Found in Sample: F42: Sample	Found in Sample: F43: Sample	Found in Sample: F44: Sample	Found in Sample: F45: Sample	Found in Sample: F46: Sample	Found in Sample: F47: Sample	Found in Sample: F48: Sample	Found in Sample: F49: Sample	Found in Sample: F50: Sample	Found in Sample: F51: Sample	Found in Sample: F52: Sample	Found in Sample: F53: Sample	Found in Sample: F54: Sample
FALSE	462	1	n/a	1	1	2	[Master Protein] Armadillo repeat-containing X-linked protein 3 OS=Mus musculus OX=10090 GN=Armcx3 PE=1 SV=1	n/a	n/a	n/a	High	n/a	n/a	n/a	n/a	Peak Found	n/a	Peak Found	Peak Found	Peak Found	n/a	n/a	n/a	n/a	n/a	n/a	n/a	n/a	n/a	n/a	Peak Found	n/a	Peak Found	Peak Found	Peak Found	Peak Found	Peak Found	Peak Found	Peak Found	n/a	Peak Found	n/a	Peak Found	n/a	n/a	n/a	n/a	Peak Found	n/a
High	Master Protein	Q9ER35	Fn3k	Fructosamine-3-kinase OS=Mus musculus OX=10090 GN=Fn3k PE=1 SV=1	0.005	4.912	6	1	1	1	309	35	8.4	2.28	1
Checked	Protein Group ID	# Proteins	Found in Sample: F15: Sample	# Unique Peptides	# Peptides	# PSMs	Group Description	Found in Sample: F1: Sample	Found in Sample: F2: Sample	Found in Sample: F3: Sample	Found in Sample: F4: Sample	Found in Sample: F5: Sample	Found in Sample: F6: Sample	Found in Sample: F7: Sample	Found in Sample: F8: Sample	Found in Sample: F21: Sample	Found in Sample: F22: Sample	Found in Sample: F23: Sample	Found in Sample: F24: Sample	Found in Sample: F25: Sample	Found in Sample: F26: Sample	Found in Sample: F27: Sample	Found in Sample: F28: Sample	Found in Sample: F29: Sample	Found in Sample: F30: Sample	Found in Sample: F31: Sample	Found in Sample: F32: Sample	Found in Sample: F33: Sample	Found in Sample: F34: Sample	Found in Sample: F35: Sample	Found in Sample: F36: Sample	Found in Sample: F37: Sample	Found in Sample: F38: Sample	Found in Sample: F39: Sample	Found in Sample: F40: Sample	Found in Sample: F41: Sample	Found in Sample: F42: Sample	Found in Sample: F43: Sample	Found in Sample: F44: Sample	Found in Sample: F45: Sample	Found in Sample: F46: Sample	Found in Sample: F47: Sample	Found in Sample: F48: Sample	Found in Sample: F49: Sample	Found in Sample: F50: Sample	Found in Sample: F51: Sample	Found in Sample: F52: Sample	Found in Sample: F53: Sample	Found in Sample: F54: Sample
FALSE	464	1	n/a	1	1	1	[Master Protein] Fructosamine-3-kinase OS=Mus musculus OX=10090 GN=Fn3k PE=1 SV=1	n/a	n/a	n/a	High	n/a	n/a	n/a	n/a	n/a	n/a	n/a	n/a	n/a	n/a	n/a	n/a	n/a	n/a	n/a	n/a	n/a	n/a	n/a	n/a	n/a	n/a	n/a	n/a	n/a	n/a	n/a	n/a	n/a	n/a	n/a	n/a	n/a	n/a	n/a	n/a	n/a	n/a
High	Master Protein	O35516	Notch2	Neurogenic locus notch homolog protein 2 OS=Mus musculus OX=10090 GN=Notch2 PE=1 SV=2	0.004	4.962	1	1	2	1	2473	265.5	5.22	4.75	1
Checked	Protein Group ID	# Proteins	Found in Sample: F15: Sample	# Unique Peptides	# Peptides	# PSMs	Group Description	Found in Sample: F1: Sample	Found in Sample: F2: Sample	Found in Sample: F3: Sample	Found in Sample: F4: Sample	Found in Sample: F5: Sample	Found in Sample: F6: Sample	Found in Sample: F7: Sample	Found in Sample: F8: Sample	Found in Sample: F21: Sample	Found in Sample: F22: Sample	Found in Sample: F23: Sample	Found in Sample: F24: Sample	Found in Sample: F25: Sample	Found in Sample: F26: Sample	Found in Sample: F27: Sample	Found in Sample: F28: Sample	Found in Sample: F29: Sample	Found in Sample: F30: Sample	Found in Sample: F31: Sample	Found in Sample: F32: Sample	Found in Sample: F33: Sample	Found in Sample: F34: Sample	Found in Sample: F35: Sample	Found in Sample: F36: Sample	Found in Sample: F37: Sample	Found in Sample: F38: Sample	Found in Sample: F39: Sample	Found in Sample: F40: Sample	Found in Sample: F41: Sample	Found in Sample: F42: Sample	Found in Sample: F43: Sample	Found in Sample: F44: Sample	Found in Sample: F45: Sample	Found in Sample: F46: Sample	Found in Sample: F47: Sample	Found in Sample: F48: Sample	Found in Sample: F49: Sample	Found in Sample: F50: Sample	Found in Sample: F51: Sample	Found in Sample: F52: Sample	Found in Sample: F53: Sample	Found in Sample: F54: Sample
FALSE	466	1	n/a	1	1	2	[Master Protein] Neurogenic locus notch homolog protein 2 OS=Mus musculus OX=10090 GN=Notch2 PE=1 SV=2	n/a	n/a	n/a	n/a	n/a	n/a	n/a	n/a	n/a	n/a	n/a	n/a	n/a	n/a	n/a	n/a	n/a	n/a	n/a	n/a	n/a	n/a	n/a	n/a	n/a	n/a	n/a	n/a	n/a	n/a	n/a	n/a	n/a	n/a	n/a	n/a	n/a	n/a	High	n/a	n/a	n/a
High	Master Protein	O55134	Pcdh12	Protocadherin-12 OS=Mus musculus OX=10090 GN=Pcdh12 PE=1 SV=2	0.01	3.559	1	1	2	1	1180	128.6	5.08	4.79	1
Checked	Protein Group ID	# Proteins	Found in Sample: F15: Sample	# Unique Peptides	# Peptides	# PSMs	Group Description	Found in Sample: F1: Sample	Found in Sample: F2: Sample	Found in Sample: F3: Sample	Found in Sample: F4: Sample	Found in Sample: F5: Sample	Found in Sample: F6: Sample	Found in Sample: F7: Sample	Found in Sample: F8: Sample	Found in Sample: F21: Sample	Found in Sample: F22: Sample	Found in Sample: F23: Sample	Found in Sample: F24: Sample	Found in Sample: F25: Sample	Found in Sample: F26: Sample	Found in Sample: F27: Sample	Found in Sample: F28: Sample	Found in Sample: F29: Sample	Found in Sample: F30: Sample	Found in Sample: F31: Sample	Found in Sample: F32: Sample	Found in Sample: F33: Sample	Found in Sample: F34: Sample	Found in Sample: F35: Sample	Found in Sample: F36: Sample	Found in Sample: F37: Sample	Found in Sample: F38: Sample	Found in Sample: F39: Sample	Found in Sample: F40: Sample	Found in Sample: F41: Sample	Found in Sample: F42: Sample	Found in Sample: F43: Sample	Found in Sample: F44: Sample	Found in Sample: F45: Sample	Found in Sample: F46: Sample	Found in Sample: F47: Sample	Found in Sample: F48: Sample	Found in Sample: F49: Sample	Found in Sample: F50: Sample	Found in Sample: F51: Sample	Found in Sample: F52: Sample	Found in Sample: F53: Sample	Found in Sample: F54: Sample
FALSE	469	1	n/a	1	1	2	[Master Protein] Protocadherin-12 OS=Mus musculus OX=10090 GN=Pcdh12 PE=1 SV=2	n/a	n/a	n/a	n/a	n/a	n/a	n/a	n/a	n/a	n/a	n/a	n/a	n/a	n/a	n/a	n/a	n/a	n/a	n/a	n/a	n/a	n/a	n/a	n/a	n/a	n/a	n/a	n/a	n/a	n/a	n/a	n/a	n/a	n/a	n/a	n/a	n/a	n/a	n/a	n/a	n/a	n/a
High	Master Protein	Q61387	Cox7a2l	Cytochrome c oxidase subunit 7A-related protein, mitochondrial OS=Mus musculus OX=10090 GN=Cox7a2l PE=1 SV=1	0.002	5.746	12	1	2	1	111	12.4	9.6	6.34	1
Checked	Protein Group ID	# Proteins	Found in Sample: F15: Sample	# Unique Peptides	# Peptides	# PSMs	Group Description	Found in Sample: F1: Sample	Found in Sample: F2: Sample	Found in Sample: F3: Sample	Found in Sample: F4: Sample	Found in Sample: F5: Sample	Found in Sample: F6: Sample	Found in Sample: F7: Sample	Found in Sample: F8: Sample	Found in Sample: F21: Sample	Found in Sample: F22: Sample	Found in Sample: F23: Sample	Found in Sample: F24: Sample	Found in Sample: F25: Sample	Found in Sample: F26: Sample	Found in Sample: F27: Sample	Found in Sample: F28: Sample	Found in Sample: F29: Sample	Found in Sample: F30: Sample	Found in Sample: F31: Sample	Found in Sample: F32: Sample	Found in Sample: F33: Sample	Found in Sample: F34: Sample	Found in Sample: F35: Sample	Found in Sample: F36: Sample	Found in Sample: F37: Sample	Found in Sample: F38: Sample	Found in Sample: F39: Sample	Found in Sample: F40: Sample	Found in Sample: F41: Sample	Found in Sample: F42: Sample	Found in Sample: F43: Sample	Found in Sample: F44: Sample	Found in Sample: F45: Sample	Found in Sample: F46: Sample	Found in Sample: F47: Sample	Found in Sample: F48: Sample	Found in Sample: F49: Sample	Found in Sample: F50: Sample	Found in Sample: F51: Sample	Found in Sample: F52: Sample	Found in Sample: F53: Sample	Found in Sample: F54: Sample
FALSE	470	1	n/a	1	1	2	[Master Protein] Cytochrome c oxidase subunit 7A-related protein, mitochondrial OS=Mus musculus OX=10090 GN=Cox7a2l PE=1 SV=1	High	n/a	High	n/a	n/a	n/a	n/a	n/a	n/a	n/a	n/a	n/a	n/a	n/a	n/a	n/a	n/a	n/a	n/a	n/a	n/a	n/a	n/a	n/a	n/a	n/a	n/a	n/a	n/a	n/a	n/a	n/a	n/a	n/a	n/a	n/a	n/a	n/a	n/a	n/a	n/a	n/a
Low	Master Protein	O08746	Matn2	Matrilin-2 OS=Mus musculus OX=10090 GN=Matn2 PE=2 SV=2	0.054	2.421	1	1	1	1	956	106.7	6.58	2.29	1
Checked	Protein Group ID	# Proteins	Found in Sample: F15: Sample	# Unique Peptides	# Peptides	# PSMs	Group Description	Found in Sample: F1: Sample	Found in Sample: F2: Sample	Found in Sample: F3: Sample	Found in Sample: F4: Sample	Found in Sample: F5: Sample	Found in Sample: F6: Sample	Found in Sample: F7: Sample	Found in Sample: F8: Sample	Found in Sample: F21: Sample	Found in Sample: F22: Sample	Found in Sample: F23: Sample	Found in Sample: F24: Sample	Found in Sample: F25: Sample	Found in Sample: F26: Sample	Found in Sample: F27: Sample	Found in Sample: F28: Sample	Found in Sample: F29: Sample	Found in Sample: F30: Sample	Found in Sample: F31: Sample	Found in Sample: F32: Sample	Found in Sample: F33: Sample	Found in Sample: F34: Sample	Found in Sample: F35: Sample	Found in Sample: F36: Sample	Found in Sample: F37: Sample	Found in Sample: F38: Sample	Found in Sample: F39: Sample	Found in Sample: F40: Sample	Found in Sample: F41: Sample	Found in Sample: F42: Sample	Found in Sample: F43: Sample	Found in Sample: F44: Sample	Found in Sample: F45: Sample	Found in Sample: F46: Sample	Found in Sample: F47: Sample	Found in Sample: F48: Sample	Found in Sample: F49: Sample	Found in Sample: F50: Sample	Found in Sample: F51: Sample	Found in Sample: F52: Sample	Found in Sample: F53: Sample	Found in Sample: F54: Sample
FALSE	473	1	n/a	1	1	1	[Master Protein] Matrilin-2 OS=Mus musculus OX=10090 GN=Matn2 PE=2 SV=2	n/a	n/a	n/a	n/a	n/a	n/a	n/a	n/a	n/a	n/a	n/a	n/a	n/a	n/a	n/a	n/a	n/a	n/a	n/a	n/a	n/a	n/a	n/a	n/a	n/a	n/a	n/a	n/a	n/a	n/a	n/a	n/a	n/a	n/a	n/a	n/a	n/a	n/a	n/a	n/a	n/a	n/a
High	Master Protein	Q64522	H2ac21	Histone H2A type 2-B OS=Mus musculus OX=10090 GN=H2ac21 PE=1 SV=3	0	73.449	68	9	3833	1	130	14	10.89	11075.5	9									35000.1								856555				412424
Checked	Protein Group ID	# Proteins	Found in Sample: F15: Sample	# Unique Peptides	# Peptides	# PSMs	Group Description	Found in Sample: F1: Sample	Found in Sample: F2: Sample	Found in Sample: F3: Sample	Found in Sample: F4: Sample	Found in Sample: F5: Sample	Found in Sample: F6: Sample	Found in Sample: F7: Sample	Found in Sample: F8: Sample	Found in Sample: F21: Sample	Found in Sample: F22: Sample	Found in Sample: F23: Sample	Found in Sample: F24: Sample	Found in Sample: F25: Sample	Found in Sample: F26: Sample	Found in Sample: F27: Sample	Found in Sample: F28: Sample	Found in Sample: F29: Sample	Found in Sample: F30: Sample	Found in Sample: F31: Sample	Found in Sample: F32: Sample	Found in Sample: F33: Sample	Found in Sample: F34: Sample	Found in Sample: F35: Sample	Found in Sample: F36: Sample	Found in Sample: F37: Sample	Found in Sample: F38: Sample	Found in Sample: F39: Sample	Found in Sample: F40: Sample	Found in Sample: F41: Sample	Found in Sample: F42: Sample	Found in Sample: F43: Sample	Found in Sample: F44: Sample	Found in Sample: F45: Sample	Found in Sample: F46: Sample	Found in Sample: F47: Sample	Found in Sample: F48: Sample	Found in Sample: F49: Sample	Found in Sample: F50: Sample	Found in Sample: F51: Sample	Found in Sample: F52: Sample	Found in Sample: F53: Sample	Found in Sample: F54: Sample
FALSE	481	1	Peak Found	1	9	3833	[Master Protein] Histone H2A type 2-B OS=Mus musculus OX=10090 GN=H2ac21 PE=1 SV=3	Peak Found	Peak Found	Peak Found	n/a	Peak Found	n/a	n/a	n/a	High	High	Peak Found	High	Peak Found	High	High	High	Peak Found	High	Peak Found	n/a	n/a	High	High	Peak Found	n/a	High	High	n/a	Peak Found	High	High	High	Peak Found	Peak Found	Peak Found	Peak Found	Peak Found	Peak Found	Peak Found	Peak Found	Peak Found	Peak Found
High	Master Protein	Q8CHX7	Rftn2	Raftlin-2 OS=Mus musculus OX=10090 GN=Rftn2 PE=1 SV=3	0.002	5.604	3	1	1	1	500	54.9	5.5	4.32	1	749061	2.13115e+06		3.94204e+06		1.44424e+06				26587.1			10027.9																447882		275880
Checked	Protein Group ID	# Proteins	Found in Sample: F15: Sample	# Unique Peptides	# Peptides	# PSMs	Group Description	Found in Sample: F1: Sample	Found in Sample: F2: Sample	Found in Sample: F3: Sample	Found in Sample: F4: Sample	Found in Sample: F5: Sample	Found in Sample: F6: Sample	Found in Sample: F7: Sample	Found in Sample: F8: Sample	Found in Sample: F21: Sample	Found in Sample: F22: Sample	Found in Sample: F23: Sample	Found in Sample: F24: Sample	Found in Sample: F25: Sample	Found in Sample: F26: Sample	Found in Sample: F27: Sample	Found in Sample: F28: Sample	Found in Sample: F29: Sample	Found in Sample: F30: Sample	Found in Sample: F31: Sample	Found in Sample: F32: Sample	Found in Sample: F33: Sample	Found in Sample: F34: Sample	Found in Sample: F35: Sample	Found in Sample: F36: Sample	Found in Sample: F37: Sample	Found in Sample: F38: Sample	Found in Sample: F39: Sample	Found in Sample: F40: Sample	Found in Sample: F41: Sample	Found in Sample: F42: Sample	Found in Sample: F43: Sample	Found in Sample: F44: Sample	Found in Sample: F45: Sample	Found in Sample: F46: Sample	Found in Sample: F47: Sample	Found in Sample: F48: Sample	Found in Sample: F49: Sample	Found in Sample: F50: Sample	Found in Sample: F51: Sample	Found in Sample: F52: Sample	Found in Sample: F53: Sample	Found in Sample: F54: Sample
FALSE	486	1	n/a	1	1	1	[Master Protein] Raftlin-2 OS=Mus musculus OX=10090 GN=Rftn2 PE=1 SV=3	Peak Found	High	n/a	Peak Found	n/a	Peak Found	n/a	n/a	n/a	n/a	n/a	n/a	n/a	n/a	n/a	n/a	Peak Found	n/a	Peak Found	n/a	n/a	n/a	n/a	n/a	n/a	n/a	n/a	n/a	n/a	n/a	n/a	n/a	n/a	n/a	n/a	n/a	n/a	n/a	n/a	n/a	n/a	n/a
High	Master Protein	P54116	Stom	Stomatin OS=Mus musculus OX=10090 GN=Stom PE=1 SV=3	0.005	4.92	7	1	15	1	284	31.4	6.93	50.84	1
Checked	Protein Group ID	# Proteins	Found in Sample: F15: Sample	# Unique Peptides	# Peptides	# PSMs	Group Description	Found in Sample: F1: Sample	Found in Sample: F2: Sample	Found in Sample: F3: Sample	Found in Sample: F4: Sample	Found in Sample: F5: Sample	Found in Sample: F6: Sample	Found in Sample: F7: Sample	Found in Sample: F8: Sample	Found in Sample: F21: Sample	Found in Sample: F22: Sample	Found in Sample: F23: Sample	Found in Sample: F24: Sample	Found in Sample: F25: Sample	Found in Sample: F26: Sample	Found in Sample: F27: Sample	Found in Sample: F28: Sample	Found in Sample: F29: Sample	Found in Sample: F30: Sample	Found in Sample: F31: Sample	Found in Sample: F32: Sample	Found in Sample: F33: Sample	Found in Sample: F34: Sample	Found in Sample: F35: Sample	Found in Sample: F36: Sample	Found in Sample: F37: Sample	Found in Sample: F38: Sample	Found in Sample: F39: Sample	Found in Sample: F40: Sample	Found in Sample: F41: Sample	Found in Sample: F42: Sample	Found in Sample: F43: Sample	Found in Sample: F44: Sample	Found in Sample: F45: Sample	Found in Sample: F46: Sample	Found in Sample: F47: Sample	Found in Sample: F48: Sample	Found in Sample: F49: Sample	Found in Sample: F50: Sample	Found in Sample: F51: Sample	Found in Sample: F52: Sample	Found in Sample: F53: Sample	Found in Sample: F54: Sample
FALSE	487	1	n/a	1	1	15	[Master Protein] Stomatin OS=Mus musculus OX=10090 GN=Stom PE=1 SV=3	n/a	n/a	n/a	n/a	n/a	n/a	n/a	n/a	High	n/a	High	n/a	High	n/a	n/a	n/a	n/a	n/a	n/a	n/a	n/a	n/a	n/a	n/a	n/a	High	n/a	High	n/a	High	n/a	n/a	n/a	n/a	n/a	n/a	n/a	n/a	High	n/a	n/a	n/a
High	Master Protein	P61080	Ube2d1	Ubiquitin-conjugating enzyme E2 D1 OS=Mus musculus OX=10090 GN=Ube2d1 PE=1 SV=1	0	11.426	20	2	234	1	147	16.6	7.42	851.98	2	697565	647574	1119093		922880		645560		63345.2						404986				189243	217143	131480		181610		654418	613445	511221		301068	592882	299311
Checked	Protein Group ID	# Proteins	Found in Sample: F15: Sample	# Unique Peptides	# Peptides	# PSMs	Group Description	Found in Sample: F1: Sample	Found in Sample: F2: Sample	Found in Sample: F3: Sample	Found in Sample: F4: Sample	Found in Sample: F5: Sample	Found in Sample: F6: Sample	Found in Sample: F7: Sample	Found in Sample: F8: Sample	Found in Sample: F21: Sample	Found in Sample: F22: Sample	Found in Sample: F23: Sample	Found in Sample: F24: Sample	Found in Sample: F25: Sample	Found in Sample: F26: Sample	Found in Sample: F27: Sample	Found in Sample: F28: Sample	Found in Sample: F29: Sample	Found in Sample: F30: Sample	Found in Sample: F31: Sample	Found in Sample: F32: Sample	Found in Sample: F33: Sample	Found in Sample: F34: Sample	Found in Sample: F35: Sample	Found in Sample: F36: Sample	Found in Sample: F37: Sample	Found in Sample: F38: Sample	Found in Sample: F39: Sample	Found in Sample: F40: Sample	Found in Sample: F41: Sample	Found in Sample: F42: Sample	Found in Sample: F43: Sample	Found in Sample: F44: Sample	Found in Sample: F45: Sample	Found in Sample: F46: Sample	Found in Sample: F47: Sample	Found in Sample: F48: Sample	Found in Sample: F49: Sample	Found in Sample: F50: Sample	Found in Sample: F51: Sample	Found in Sample: F52: Sample	Found in Sample: F53: Sample	Found in Sample: F54: Sample
FALSE	498	1	Peak Found	1	2	234	[Master Protein] Ubiquitin-conjugating enzyme E2 D1 OS=Mus musculus OX=10090 GN=Ube2d1 PE=1 SV=1	Peak Found	Peak Found	Peak Found	n/a	Peak Found	n/a	Peak Found	n/a	Peak Found	n/a	Peak Found	n/a	Peak Found	Peak Found	Peak Found	n/a	Peak Found	Peak Found	High	n/a	n/a	n/a	Peak Found	Peak Found	Peak Found	n/a	Peak Found	n/a	Peak Found	Peak Found	n/a	High	Peak Found	Peak Found	High	n/a	High	n/a	n/a	Peak Found	n/a	High
High	Master Protein	P49813	Tmod1	Tropomodulin-1 OS=Mus musculus OX=10090 GN=Tmod1 PE=1 SV=2	0.002	5.625	6	2	80	1	359	40.4	5.1	13.99	2
Checked	Protein Group ID	# Proteins	Found in Sample: F15: Sample	# Unique Peptides	# Peptides	# PSMs	Group Description	Found in Sample: F1: Sample	Found in Sample: F2: Sample	Found in Sample: F3: Sample	Found in Sample: F4: Sample	Found in Sample: F5: Sample	Found in Sample: F6: Sample	Found in Sample: F7: Sample	Found in Sample: F8: Sample	Found in Sample: F21: Sample	Found in Sample: F22: Sample	Found in Sample: F23: Sample	Found in Sample: F24: Sample	Found in Sample: F25: Sample	Found in Sample: F26: Sample	Found in Sample: F27: Sample	Found in Sample: F28: Sample	Found in Sample: F29: Sample	Found in Sample: F30: Sample	Found in Sample: F31: Sample	Found in Sample: F32: Sample	Found in Sample: F33: Sample	Found in Sample: F34: Sample	Found in Sample: F35: Sample	Found in Sample: F36: Sample	Found in Sample: F37: Sample	Found in Sample: F38: Sample	Found in Sample: F39: Sample	Found in Sample: F40: Sample	Found in Sample: F41: Sample	Found in Sample: F42: Sample	Found in Sample: F43: Sample	Found in Sample: F44: Sample	Found in Sample: F45: Sample	Found in Sample: F46: Sample	Found in Sample: F47: Sample	Found in Sample: F48: Sample	Found in Sample: F49: Sample	Found in Sample: F50: Sample	Found in Sample: F51: Sample	Found in Sample: F52: Sample	Found in Sample: F53: Sample	Found in Sample: F54: Sample
FALSE	505	1	n/a	1	2	80	[Master Protein] Tropomodulin-1 OS=Mus musculus OX=10090 GN=Tmod1 PE=1 SV=2	n/a	n/a	n/a	n/a	n/a	n/a	High	High	n/a	n/a	n/a	n/a	n/a	n/a	n/a	n/a	n/a	n/a	n/a	n/a	n/a	n/a	n/a	n/a	n/a	n/a	n/a	n/a	n/a	n/a	n/a	n/a	n/a	n/a	n/a	n/a	n/a	n/a	n/a	n/a	n/a	n/a
High	Master Protein	Q9D6V8	Paip2	Polyadenylate-binding protein-interacting protein 2 OS=Mus musculus OX=10090 GN=Paip2 PE=1 SV=1	0.006	4.392	11	1	4	1	124	14.7	4.12	11.9	1
Checked	Protein Group ID	# Proteins	Found in Sample: F15: Sample	# Unique Peptides	# Peptides	# PSMs	Group Description	Found in Sample: F1: Sample	Found in Sample: F2: Sample	Found in Sample: F3: Sample	Found in Sample: F4: Sample	Found in Sample: F5: Sample	Found in Sample: F6: Sample	Found in Sample: F7: Sample	Found in Sample: F8: Sample	Found in Sample: F21: Sample	Found in Sample: F22: Sample	Found in Sample: F23: Sample	Found in Sample: F24: Sample	Found in Sample: F25: Sample	Found in Sample: F26: Sample	Found in Sample: F27: Sample	Found in Sample: F28: Sample	Found in Sample: F29: Sample	Found in Sample: F30: Sample	Found in Sample: F31: Sample	Found in Sample: F32: Sample	Found in Sample: F33: Sample	Found in Sample: F34: Sample	Found in Sample: F35: Sample	Found in Sample: F36: Sample	Found in Sample: F37: Sample	Found in Sample: F38: Sample	Found in Sample: F39: Sample	Found in Sample: F40: Sample	Found in Sample: F41: Sample	Found in Sample: F42: Sample	Found in Sample: F43: Sample	Found in Sample: F44: Sample	Found in Sample: F45: Sample	Found in Sample: F46: Sample	Found in Sample: F47: Sample	Found in Sample: F48: Sample	Found in Sample: F49: Sample	Found in Sample: F50: Sample	Found in Sample: F51: Sample	Found in Sample: F52: Sample	Found in Sample: F53: Sample	Found in Sample: F54: Sample
FALSE	509	1	n/a	1	1	4	[Master Protein] Polyadenylate-binding protein-interacting protein 2 OS=Mus musculus OX=10090 GN=Paip2 PE=1 SV=1	n/a	n/a	n/a	n/a	n/a	n/a	n/a	n/a	n/a	n/a	n/a	n/a	n/a	n/a	n/a	n/a	n/a	n/a	n/a	n/a	n/a	n/a	n/a	n/a	n/a	n/a	n/a	n/a	n/a	n/a	n/a	n/a	n/a	n/a	n/a	n/a	n/a	n/a	n/a	n/a	n/a	n/a
Low	Master Protein	Q99L48	Nmd3	60S ribosomal export protein NMD3 OS=Mus musculus OX=10090 GN=Nmd3 PE=1 SV=1	0.054	2.409	3	1	2	1	503	57.6	7.17	4.73	1
Checked	Protein Group ID	# Proteins	Found in Sample: F15: Sample	# Unique Peptides	# Peptides	# PSMs	Group Description	Found in Sample: F1: Sample	Found in Sample: F2: Sample	Found in Sample: F3: Sample	Found in Sample: F4: Sample	Found in Sample: F5: Sample	Found in Sample: F6: Sample	Found in Sample: F7: Sample	Found in Sample: F8: Sample	Found in Sample: F21: Sample	Found in Sample: F22: Sample	Found in Sample: F23: Sample	Found in Sample: F24: Sample	Found in Sample: F25: Sample	Found in Sample: F26: Sample	Found in Sample: F27: Sample	Found in Sample: F28: Sample	Found in Sample: F29: Sample	Found in Sample: F30: Sample	Found in Sample: F31: Sample	Found in Sample: F32: Sample	Found in Sample: F33: Sample	Found in Sample: F34: Sample	Found in Sample: F35: Sample	Found in Sample: F36: Sample	Found in Sample: F37: Sample	Found in Sample: F38: Sample	Found in Sample: F39: Sample	Found in Sample: F40: Sample	Found in Sample: F41: Sample	Found in Sample: F42: Sample	Found in Sample: F43: Sample	Found in Sample: F44: Sample	Found in Sample: F45: Sample	Found in Sample: F46: Sample	Found in Sample: F47: Sample	Found in Sample: F48: Sample	Found in Sample: F49: Sample	Found in Sample: F50: Sample	Found in Sample: F51: Sample	Found in Sample: F52: Sample	Found in Sample: F53: Sample	Found in Sample: F54: Sample
FALSE	513	1	n/a	1	1	2	[Master Protein] 60S ribosomal export protein NMD3 OS=Mus musculus OX=10090 GN=Nmd3 PE=1 SV=1	n/a	n/a	n/a	n/a	n/a	n/a	n/a	n/a	n/a	n/a	n/a	n/a	n/a	n/a	n/a	n/a	n/a	n/a	n/a	n/a	n/a	n/a	n/a	n/a	n/a	n/a	n/a	n/a	n/a	n/a	n/a	n/a	n/a	n/a	n/a	n/a	n/a	n/a	n/a	n/a	n/a	n/a
Medium	Master Protein	P28651	Ca8	Carbonic anhydrase-related protein OS=Mus musculus OX=10090 GN=Ca8 PE=1 SV=5	0.026	2.84	4	1	1	1	291	33.1	4.78	2.93	1
Checked	Protein Group ID	# Proteins	Found in Sample: F15: Sample	# Unique Peptides	# Peptides	# PSMs	Group Description	Found in Sample: F1: Sample	Found in Sample: F2: Sample	Found in Sample: F3: Sample	Found in Sample: F4: Sample	Found in Sample: F5: Sample	Found in Sample: F6: Sample	Found in Sample: F7: Sample	Found in Sample: F8: Sample	Found in Sample: F21: Sample	Found in Sample: F22: Sample	Found in Sample: F23: Sample	Found in Sample: F24: Sample	Found in Sample: F25: Sample	Found in Sample: F26: Sample	Found in Sample: F27: Sample	Found in Sample: F28: Sample	Found in Sample: F29: Sample	Found in Sample: F30: Sample	Found in Sample: F31: Sample	Found in Sample: F32: Sample	Found in Sample: F33: Sample	Found in Sample: F34: Sample	Found in Sample: F35: Sample	Found in Sample: F36: Sample	Found in Sample: F37: Sample	Found in Sample: F38: Sample	Found in Sample: F39: Sample	Found in Sample: F40: Sample	Found in Sample: F41: Sample	Found in Sample: F42: Sample	Found in Sample: F43: Sample	Found in Sample: F44: Sample	Found in Sample: F45: Sample	Found in Sample: F46: Sample	Found in Sample: F47: Sample	Found in Sample: F48: Sample	Found in Sample: F49: Sample	Found in Sample: F50: Sample	Found in Sample: F51: Sample	Found in Sample: F52: Sample	Found in Sample: F53: Sample	Found in Sample: F54: Sample
FALSE	524	1	n/a	1	1	1	[Master Protein] Carbonic anhydrase-related protein OS=Mus musculus OX=10090 GN=Ca8 PE=1 SV=5	n/a	n/a	High	n/a	n/a	n/a	n/a	n/a	n/a	n/a	n/a	n/a	n/a	n/a	n/a	n/a	n/a	n/a	n/a	n/a	n/a	n/a	n/a	n/a	n/a	n/a	n/a	n/a	n/a	n/a	n/a	n/a	n/a	n/a	n/a	n/a	n/a	n/a	n/a	n/a	n/a	n/a
Low	Master Protein	Q69ZX6	Morc2a	ATPase MORC2A OS=Mus musculus OX=10090 GN=Morc2a PE=1 SV=2	0.067	2.275	1	1	1	1	1030	117.3	8.34	2.08	1
Checked	Protein Group ID	# Proteins	Found in Sample: F15: Sample	# Unique Peptides	# Peptides	# PSMs	Group Description	Found in Sample: F1: Sample	Found in Sample: F2: Sample	Found in Sample: F3: Sample	Found in Sample: F4: Sample	Found in Sample: F5: Sample	Found in Sample: F6: Sample	Found in Sample: F7: Sample	Found in Sample: F8: Sample	Found in Sample: F21: Sample	Found in Sample: F22: Sample	Found in Sample: F23: Sample	Found in Sample: F24: Sample	Found in Sample: F25: Sample	Found in Sample: F26: Sample	Found in Sample: F27: Sample	Found in Sample: F28: Sample	Found in Sample: F29: Sample	Found in Sample: F30: Sample	Found in Sample: F31: Sample	Found in Sample: F32: Sample	Found in Sample: F33: Sample	Found in Sample: F34: Sample	Found in Sample: F35: Sample	Found in Sample: F36: Sample	Found in Sample: F37: Sample	Found in Sample: F38: Sample	Found in Sample: F39: Sample	Found in Sample: F40: Sample	Found in Sample: F41: Sample	Found in Sample: F42: Sample	Found in Sample: F43: Sample	Found in Sample: F44: Sample	Found in Sample: F45: Sample	Found in Sample: F46: Sample	Found in Sample: F47: Sample	Found in Sample: F48: Sample	Found in Sample: F49: Sample	Found in Sample: F50: Sample	Found in Sample: F51: Sample	Found in Sample: F52: Sample	Found in Sample: F53: Sample	Found in Sample: F54: Sample
FALSE	526	1	n/a	1	1	1	[Master Protein] ATPase MORC2A OS=Mus musculus OX=10090 GN=Morc2a PE=1 SV=2	n/a	n/a	n/a	n/a	n/a	n/a	n/a	n/a	n/a	n/a	n/a	n/a	n/a	n/a	n/a	n/a	n/a	n/a	n/a	n/a	n/a	n/a	n/a	n/a	n/a	n/a	n/a	n/a	n/a	n/a	n/a	n/a	n/a	n/a	n/a	n/a	n/a	n/a	n/a	n/a	n/a	n/a
High	Master Protein	Q9D3B1	Hacd2	Very-long-chain (3R)-3-hydroxyacyl-CoA dehydratase 2 OS=Mus musculus OX=10090 GN=Hacd2 PE=1 SV=1	0.007	4.084	5	1	2	1	254	28.4	9.58	5.36	1								1.10427e+06						1.47115e+06	2.30457e+06	481944			863821														2.04719e+06	1.95289e+06
Checked	Protein Group ID	# Proteins	Found in Sample: F15: Sample	# Unique Peptides	# Peptides	# PSMs	Group Description	Found in Sample: F1: Sample	Found in Sample: F2: Sample	Found in Sample: F3: Sample	Found in Sample: F4: Sample	Found in Sample: F5: Sample	Found in Sample: F6: Sample	Found in Sample: F7: Sample	Found in Sample: F8: Sample	Found in Sample: F21: Sample	Found in Sample: F22: Sample	Found in Sample: F23: Sample	Found in Sample: F24: Sample	Found in Sample: F25: Sample	Found in Sample: F26: Sample	Found in Sample: F27: Sample	Found in Sample: F28: Sample	Found in Sample: F29: Sample	Found in Sample: F30: Sample	Found in Sample: F31: Sample	Found in Sample: F32: Sample	Found in Sample: F33: Sample	Found in Sample: F34: Sample	Found in Sample: F35: Sample	Found in Sample: F36: Sample	Found in Sample: F37: Sample	Found in Sample: F38: Sample	Found in Sample: F39: Sample	Found in Sample: F40: Sample	Found in Sample: F41: Sample	Found in Sample: F42: Sample	Found in Sample: F43: Sample	Found in Sample: F44: Sample	Found in Sample: F45: Sample	Found in Sample: F46: Sample	Found in Sample: F47: Sample	Found in Sample: F48: Sample	Found in Sample: F49: Sample	Found in Sample: F50: Sample	Found in Sample: F51: Sample	Found in Sample: F52: Sample	Found in Sample: F53: Sample	Found in Sample: F54: Sample
FALSE	532	1	High	1	1	2	[Master Protein] Very-long-chain (3R)-3-hydroxyacyl-CoA dehydratase 2 OS=Mus musculus OX=10090 GN=Hacd2 PE=1 SV=1	n/a	n/a	n/a	n/a	n/a	n/a	n/a	Peak Found	n/a	n/a	n/a	n/a	n/a	n/a	n/a	n/a	n/a	n/a	n/a	n/a	Peak Found	Peak Found	n/a	n/a	n/a	n/a	Peak Found	n/a	n/a	n/a	n/a	n/a	n/a	n/a	n/a	n/a	n/a	n/a	n/a	n/a	n/a	n/a
High	Master Protein	Q9Z210	Pex11b	Peroxisomal membrane protein 11B OS=Mus musculus OX=10090 GN=Pex11b PE=1 SV=1	0.008	3.74	6	1	2	1	259	28.7	9.95	3.58	1
Checked	Protein Group ID	# Proteins	Found in Sample: F15: Sample	# Unique Peptides	# Peptides	# PSMs	Group Description	Found in Sample: F1: Sample	Found in Sample: F2: Sample	Found in Sample: F3: Sample	Found in Sample: F4: Sample	Found in Sample: F5: Sample	Found in Sample: F6: Sample	Found in Sample: F7: Sample	Found in Sample: F8: Sample	Found in Sample: F21: Sample	Found in Sample: F22: Sample	Found in Sample: F23: Sample	Found in Sample: F24: Sample	Found in Sample: F25: Sample	Found in Sample: F26: Sample	Found in Sample: F27: Sample	Found in Sample: F28: Sample	Found in Sample: F29: Sample	Found in Sample: F30: Sample	Found in Sample: F31: Sample	Found in Sample: F32: Sample	Found in Sample: F33: Sample	Found in Sample: F34: Sample	Found in Sample: F35: Sample	Found in Sample: F36: Sample	Found in Sample: F37: Sample	Found in Sample: F38: Sample	Found in Sample: F39: Sample	Found in Sample: F40: Sample	Found in Sample: F41: Sample	Found in Sample: F42: Sample	Found in Sample: F43: Sample	Found in Sample: F44: Sample	Found in Sample: F45: Sample	Found in Sample: F46: Sample	Found in Sample: F47: Sample	Found in Sample: F48: Sample	Found in Sample: F49: Sample	Found in Sample: F50: Sample	Found in Sample: F51: Sample	Found in Sample: F52: Sample	Found in Sample: F53: Sample	Found in Sample: F54: Sample
FALSE	533	1	n/a	1	1	2	[Master Protein] Peroxisomal membrane protein 11B OS=Mus musculus OX=10090 GN=Pex11b PE=1 SV=1	n/a	n/a	n/a	n/a	n/a	n/a	n/a	n/a	n/a	n/a	n/a	n/a	n/a	n/a	High	n/a	n/a	n/a	n/a	n/a	n/a	n/a	n/a	n/a	n/a	n/a	n/a	n/a	n/a	n/a	n/a	n/a	n/a	n/a	n/a	n/a	n/a	n/a	n/a	n/a	n/a	n/a
Medium	Master Protein	P97930	Dtymk	Thymidylate kinase OS=Mus musculus OX=10090 GN=Dtymk PE=1 SV=2	0.043	2.557	5	1	2	1	212	23.9	7.9	0	1
Checked	Protein Group ID	# Proteins	Found in Sample: F15: Sample	# Unique Peptides	# Peptides	# PSMs	Group Description	Found in Sample: F1: Sample	Found in Sample: F2: Sample	Found in Sample: F3: Sample	Found in Sample: F4: Sample	Found in Sample: F5: Sample	Found in Sample: F6: Sample	Found in Sample: F7: Sample	Found in Sample: F8: Sample	Found in Sample: F21: Sample	Found in Sample: F22: Sample	Found in Sample: F23: Sample	Found in Sample: F24: Sample	Found in Sample: F25: Sample	Found in Sample: F26: Sample	Found in Sample: F27: Sample	Found in Sample: F28: Sample	Found in Sample: F29: Sample	Found in Sample: F30: Sample	Found in Sample: F31: Sample	Found in Sample: F32: Sample	Found in Sample: F33: Sample	Found in Sample: F34: Sample	Found in Sample: F35: Sample	Found in Sample: F36: Sample	Found in Sample: F37: Sample	Found in Sample: F38: Sample	Found in Sample: F39: Sample	Found in Sample: F40: Sample	Found in Sample: F41: Sample	Found in Sample: F42: Sample	Found in Sample: F43: Sample	Found in Sample: F44: Sample	Found in Sample: F45: Sample	Found in Sample: F46: Sample	Found in Sample: F47: Sample	Found in Sample: F48: Sample	Found in Sample: F49: Sample	Found in Sample: F50: Sample	Found in Sample: F51: Sample	Found in Sample: F52: Sample	Found in Sample: F53: Sample	Found in Sample: F54: Sample
FALSE	535	1	n/a	1	1	2	[Master Protein] Thymidylate kinase OS=Mus musculus OX=10090 GN=Dtymk PE=1 SV=2	n/a	n/a	n/a	n/a	n/a	n/a	n/a	n/a	n/a	n/a	n/a	n/a	n/a	n/a	n/a	n/a	n/a	n/a	n/a	n/a	n/a	n/a	n/a	High	n/a	n/a	n/a	n/a	n/a	n/a	n/a	n/a	n/a	n/a	n/a	n/a	n/a	n/a	n/a	n/a	n/a	n/a
High	Master Protein	P62892	Rpl39	60S ribosomal protein L39 OS=Mus musculus OX=10090 GN=Rpl39 PE=1 SV=2	0	7.98	20	1	334	1	51	6.4	12.56	912.09	1	559271						927187		38943.2	140276	43111.7				4.07067e+06	2.45069e+06		2.55333e+06	2005772	817300		2048176			1.27803e+06				1733548	2.70286e+06	89310.1		4752757	1.84201e+06
Checked	Protein Group ID	# Proteins	Found in Sample: F15: Sample	# Unique Peptides	# Peptides	# PSMs	Group Description	Found in Sample: F1: Sample	Found in Sample: F2: Sample	Found in Sample: F3: Sample	Found in Sample: F4: Sample	Found in Sample: F5: Sample	Found in Sample: F6: Sample	Found in Sample: F7: Sample	Found in Sample: F8: Sample	Found in Sample: F21: Sample	Found in Sample: F22: Sample	Found in Sample: F23: Sample	Found in Sample: F24: Sample	Found in Sample: F25: Sample	Found in Sample: F26: Sample	Found in Sample: F27: Sample	Found in Sample: F28: Sample	Found in Sample: F29: Sample	Found in Sample: F30: Sample	Found in Sample: F31: Sample	Found in Sample: F32: Sample	Found in Sample: F33: Sample	Found in Sample: F34: Sample	Found in Sample: F35: Sample	Found in Sample: F36: Sample	Found in Sample: F37: Sample	Found in Sample: F38: Sample	Found in Sample: F39: Sample	Found in Sample: F40: Sample	Found in Sample: F41: Sample	Found in Sample: F42: Sample	Found in Sample: F43: Sample	Found in Sample: F44: Sample	Found in Sample: F45: Sample	Found in Sample: F46: Sample	Found in Sample: F47: Sample	Found in Sample: F48: Sample	Found in Sample: F49: Sample	Found in Sample: F50: Sample	Found in Sample: F51: Sample	Found in Sample: F52: Sample	Found in Sample: F53: Sample	Found in Sample: F54: Sample
FALSE	537	1	High	1	1	334	[Master Protein] 60S ribosomal protein L39 OS=Mus musculus OX=10090 GN=Rpl39 PE=1 SV=2	Peak Found	n/a	n/a	n/a	n/a	n/a	Peak Found	n/a	High	High	High	High	High	High	High	High	High	High	High	High	High	High	High	High	High	High	High	n/a	Peak Found	High	Peak Found	High	n/a	Peak Found	Peak Found	Peak Found	Peak Found	n/a	n/a	n/a	n/a	n/a
Medium	Master Protein	P47968	Rpia	Ribose-5-phosphate isomerase OS=Mus musculus OX=10090 GN=Rpia PE=1 SV=2	0.011	3.512	3	1	4	1	303	32.4	8.02	9.46	1
Checked	Protein Group ID	# Proteins	Found in Sample: F15: Sample	# Unique Peptides	# Peptides	# PSMs	Group Description	Found in Sample: F1: Sample	Found in Sample: F2: Sample	Found in Sample: F3: Sample	Found in Sample: F4: Sample	Found in Sample: F5: Sample	Found in Sample: F6: Sample	Found in Sample: F7: Sample	Found in Sample: F8: Sample	Found in Sample: F21: Sample	Found in Sample: F22: Sample	Found in Sample: F23: Sample	Found in Sample: F24: Sample	Found in Sample: F25: Sample	Found in Sample: F26: Sample	Found in Sample: F27: Sample	Found in Sample: F28: Sample	Found in Sample: F29: Sample	Found in Sample: F30: Sample	Found in Sample: F31: Sample	Found in Sample: F32: Sample	Found in Sample: F33: Sample	Found in Sample: F34: Sample	Found in Sample: F35: Sample	Found in Sample: F36: Sample	Found in Sample: F37: Sample	Found in Sample: F38: Sample	Found in Sample: F39: Sample	Found in Sample: F40: Sample	Found in Sample: F41: Sample	Found in Sample: F42: Sample	Found in Sample: F43: Sample	Found in Sample: F44: Sample	Found in Sample: F45: Sample	Found in Sample: F46: Sample	Found in Sample: F47: Sample	Found in Sample: F48: Sample	Found in Sample: F49: Sample	Found in Sample: F50: Sample	Found in Sample: F51: Sample	Found in Sample: F52: Sample	Found in Sample: F53: Sample	Found in Sample: F54: Sample
FALSE	538	1	Peak Found	1	1	4	[Master Protein] Ribose-5-phosphate isomerase OS=Mus musculus OX=10090 GN=Rpia PE=1 SV=2	n/a	n/a	n/a	n/a	n/a	n/a	n/a	n/a	n/a	Peak Found	n/a	n/a	n/a	n/a	n/a	n/a	n/a	Peak Found	n/a	Peak Found	Peak Found	Peak Found	Peak Found	n/a	n/a	Peak Found	n/a	n/a	n/a	n/a	n/a	n/a	n/a	n/a	Peak Found	Peak Found	Peak Found	n/a	n/a	n/a	n/a	n/a
High	Master Protein	Q7TSY6	Celf4	CUGBP Elav-like family member 4 OS=Mus musculus OX=10090 GN=Celf4 PE=1 SV=2	0	8.354	5	2	6	1	486	51.9	8	17.48	2
Checked	Protein Group ID	# Proteins	Found in Sample: F15: Sample	# Unique Peptides	# Peptides	# PSMs	Group Description	Found in Sample: F1: Sample	Found in Sample: F2: Sample	Found in Sample: F3: Sample	Found in Sample: F4: Sample	Found in Sample: F5: Sample	Found in Sample: F6: Sample	Found in Sample: F7: Sample	Found in Sample: F8: Sample	Found in Sample: F21: Sample	Found in Sample: F22: Sample	Found in Sample: F23: Sample	Found in Sample: F24: Sample	Found in Sample: F25: Sample	Found in Sample: F26: Sample	Found in Sample: F27: Sample	Found in Sample: F28: Sample	Found in Sample: F29: Sample	Found in Sample: F30: Sample	Found in Sample: F31: Sample	Found in Sample: F32: Sample	Found in Sample: F33: Sample	Found in Sample: F34: Sample	Found in Sample: F35: Sample	Found in Sample: F36: Sample	Found in Sample: F37: Sample	Found in Sample: F38: Sample	Found in Sample: F39: Sample	Found in Sample: F40: Sample	Found in Sample: F41: Sample	Found in Sample: F42: Sample	Found in Sample: F43: Sample	Found in Sample: F44: Sample	Found in Sample: F45: Sample	Found in Sample: F46: Sample	Found in Sample: F47: Sample	Found in Sample: F48: Sample	Found in Sample: F49: Sample	Found in Sample: F50: Sample	Found in Sample: F51: Sample	Found in Sample: F52: Sample	Found in Sample: F53: Sample	Found in Sample: F54: Sample
FALSE	540	2	n/a	1	2	6	[Master Protein] CUGBP Elav-like family member 4 OS=Mus musculus OX=10090 GN=Celf4 PE=1 SV=2	n/a	n/a	n/a	n/a	n/a	n/a	n/a	n/a	n/a	n/a	n/a	n/a	n/a	n/a	n/a	n/a	n/a	n/a	n/a	n/a	n/a	n/a	n/a	n/a	n/a	n/a	n/a	n/a	n/a	n/a	n/a	n/a	n/a	n/a	n/a	n/a	n/a	n/a	n/a	n/a	n/a	n/a
High	Master Protein	Q9DCC8	Tomm20	Mitochondrial import receptor subunit TOM20 homolog OS=Mus musculus OX=10090 GN=Tomm20 PE=1 SV=1	0.008	3.918	8	1	1	1	145	16.3	8.6	3.38	1
Checked	Protein Group ID	# Proteins	Found in Sample: F15: Sample	# Unique Peptides	# Peptides	# PSMs	Group Description	Found in Sample: F1: Sample	Found in Sample: F2: Sample	Found in Sample: F3: Sample	Found in Sample: F4: Sample	Found in Sample: F5: Sample	Found in Sample: F6: Sample	Found in Sample: F7: Sample	Found in Sample: F8: Sample	Found in Sample: F21: Sample	Found in Sample: F22: Sample	Found in Sample: F23: Sample	Found in Sample: F24: Sample	Found in Sample: F25: Sample	Found in Sample: F26: Sample	Found in Sample: F27: Sample	Found in Sample: F28: Sample	Found in Sample: F29: Sample	Found in Sample: F30: Sample	Found in Sample: F31: Sample	Found in Sample: F32: Sample	Found in Sample: F33: Sample	Found in Sample: F34: Sample	Found in Sample: F35: Sample	Found in Sample: F36: Sample	Found in Sample: F37: Sample	Found in Sample: F38: Sample	Found in Sample: F39: Sample	Found in Sample: F40: Sample	Found in Sample: F41: Sample	Found in Sample: F42: Sample	Found in Sample: F43: Sample	Found in Sample: F44: Sample	Found in Sample: F45: Sample	Found in Sample: F46: Sample	Found in Sample: F47: Sample	Found in Sample: F48: Sample	Found in Sample: F49: Sample	Found in Sample: F50: Sample	Found in Sample: F51: Sample	Found in Sample: F52: Sample	Found in Sample: F53: Sample	Found in Sample: F54: Sample
FALSE	543	1	n/a	1	1	1	[Master Protein] Mitochondrial import receptor subunit TOM20 homolog OS=Mus musculus OX=10090 GN=Tomm20 PE=1 SV=1	n/a	High	n/a	n/a	n/a	n/a	n/a	n/a	n/a	n/a	n/a	n/a	n/a	n/a	n/a	n/a	n/a	n/a	n/a	n/a	n/a	n/a	n/a	n/a	n/a	n/a	n/a	n/a	n/a	n/a	n/a	n/a	Peak Found	n/a	n/a	n/a	n/a	n/a	n/a	n/a	n/a	n/a
High	Master Protein	Q9D5Y0		Uncharacterized protein C7orf31 homolog OS=Mus musculus OX=10090 PE=2 SV=1	0.01	3.56	2	1	54	1	588	67.6	8.21	97.1	1	122992	3.33109e+06	79488	3.22182e+07	84205.8	6.36759e+07	80636.8							679873	1.50323e+06	8.47173e+06	3.3111e+06	1.98315e+07	2.02443e+07	4.87586e+06	3.36729e+06	7.90492e+06	4.63262e+06	1.50589e+07	1.71862e+07	13022017	4.97221e+07	60124401	13037081	4.87942e+07	1.76599e+07	118640	3.13821e+06	8.98877e+06
Checked	Protein Group ID	# Proteins	Found in Sample: F15: Sample	# Unique Peptides	# Peptides	# PSMs	Group Description	Found in Sample: F1: Sample	Found in Sample: F2: Sample	Found in Sample: F3: Sample	Found in Sample: F4: Sample	Found in Sample: F5: Sample	Found in Sample: F6: Sample	Found in Sample: F7: Sample	Found in Sample: F8: Sample	Found in Sample: F21: Sample	Found in Sample: F22: Sample	Found in Sample: F23: Sample	Found in Sample: F24: Sample	Found in Sample: F25: Sample	Found in Sample: F26: Sample	Found in Sample: F27: Sample	Found in Sample: F28: Sample	Found in Sample: F29: Sample	Found in Sample: F30: Sample	Found in Sample: F31: Sample	Found in Sample: F32: Sample	Found in Sample: F33: Sample	Found in Sample: F34: Sample	Found in Sample: F35: Sample	Found in Sample: F36: Sample	Found in Sample: F37: Sample	Found in Sample: F38: Sample	Found in Sample: F39: Sample	Found in Sample: F40: Sample	Found in Sample: F41: Sample	Found in Sample: F42: Sample	Found in Sample: F43: Sample	Found in Sample: F44: Sample	Found in Sample: F45: Sample	Found in Sample: F46: Sample	Found in Sample: F47: Sample	Found in Sample: F48: Sample	Found in Sample: F49: Sample	Found in Sample: F50: Sample	Found in Sample: F51: Sample	Found in Sample: F52: Sample	Found in Sample: F53: Sample	Found in Sample: F54: Sample
FALSE	553	1	Peak Found	1	1	54	[Master Protein] Uncharacterized protein C7orf31 homolog OS=Mus musculus OX=10090 PE=2 SV=1	Peak Found	Peak Found	Peak Found	Peak Found	Peak Found	Peak Found	Peak Found	n/a	Peak Found	Peak Found	Peak Found	Peak Found	High	Peak Found	Peak Found	Peak Found	Peak Found	Peak Found	Peak Found	Peak Found	Peak Found	Peak Found	Peak Found	Peak Found	Peak Found	Peak Found	Peak Found	High	Peak Found	Peak Found	Peak Found	Peak Found	Peak Found	Peak Found	Peak Found	Peak Found	Peak Found	n/a	n/a	n/a	n/a	Peak Found
High	Master Protein	Q6P5E8	Dgkq	Diacylglycerol kinase theta OS=Mus musculus OX=10090 GN=Dgkq PE=1 SV=1	0.006	4.474	1	1	2	1	934	102.2	7.52	6.24	1
Checked	Protein Group ID	# Proteins	Found in Sample: F15: Sample	# Unique Peptides	# Peptides	# PSMs	Group Description	Found in Sample: F1: Sample	Found in Sample: F2: Sample	Found in Sample: F3: Sample	Found in Sample: F4: Sample	Found in Sample: F5: Sample	Found in Sample: F6: Sample	Found in Sample: F7: Sample	Found in Sample: F8: Sample	Found in Sample: F21: Sample	Found in Sample: F22: Sample	Found in Sample: F23: Sample	Found in Sample: F24: Sample	Found in Sample: F25: Sample	Found in Sample: F26: Sample	Found in Sample: F27: Sample	Found in Sample: F28: Sample	Found in Sample: F29: Sample	Found in Sample: F30: Sample	Found in Sample: F31: Sample	Found in Sample: F32: Sample	Found in Sample: F33: Sample	Found in Sample: F34: Sample	Found in Sample: F35: Sample	Found in Sample: F36: Sample	Found in Sample: F37: Sample	Found in Sample: F38: Sample	Found in Sample: F39: Sample	Found in Sample: F40: Sample	Found in Sample: F41: Sample	Found in Sample: F42: Sample	Found in Sample: F43: Sample	Found in Sample: F44: Sample	Found in Sample: F45: Sample	Found in Sample: F46: Sample	Found in Sample: F47: Sample	Found in Sample: F48: Sample	Found in Sample: F49: Sample	Found in Sample: F50: Sample	Found in Sample: F51: Sample	Found in Sample: F52: Sample	Found in Sample: F53: Sample	Found in Sample: F54: Sample
FALSE	554	1	n/a	1	1	2	[Master Protein] Diacylglycerol kinase theta OS=Mus musculus OX=10090 GN=Dgkq PE=1 SV=1	n/a	n/a	Peak Found	High	n/a	High	n/a	n/a	n/a	n/a	Peak Found	n/a	Peak Found	n/a	Peak Found	n/a	n/a	n/a	n/a	n/a	n/a	n/a	Peak Found	n/a	n/a	Peak Found	Peak Found	n/a	n/a	n/a	n/a	n/a	n/a	n/a	n/a	n/a	n/a	Peak Found	Peak Found	Peak Found	Peak Found	Peak Found
Medium	Master Protein	Q9JKX4	Aatf	Protein AATF OS=Mus musculus OX=10090 GN=Aatf PE=1 SV=1	0.018	3.122	3	1	6	1	526	59.4	4.93	20.93	1
Checked	Protein Group ID	# Proteins	Found in Sample: F15: Sample	# Unique Peptides	# Peptides	# PSMs	Group Description	Found in Sample: F1: Sample	Found in Sample: F2: Sample	Found in Sample: F3: Sample	Found in Sample: F4: Sample	Found in Sample: F5: Sample	Found in Sample: F6: Sample	Found in Sample: F7: Sample	Found in Sample: F8: Sample	Found in Sample: F21: Sample	Found in Sample: F22: Sample	Found in Sample: F23: Sample	Found in Sample: F24: Sample	Found in Sample: F25: Sample	Found in Sample: F26: Sample	Found in Sample: F27: Sample	Found in Sample: F28: Sample	Found in Sample: F29: Sample	Found in Sample: F30: Sample	Found in Sample: F31: Sample	Found in Sample: F32: Sample	Found in Sample: F33: Sample	Found in Sample: F34: Sample	Found in Sample: F35: Sample	Found in Sample: F36: Sample	Found in Sample: F37: Sample	Found in Sample: F38: Sample	Found in Sample: F39: Sample	Found in Sample: F40: Sample	Found in Sample: F41: Sample	Found in Sample: F42: Sample	Found in Sample: F43: Sample	Found in Sample: F44: Sample	Found in Sample: F45: Sample	Found in Sample: F46: Sample	Found in Sample: F47: Sample	Found in Sample: F48: Sample	Found in Sample: F49: Sample	Found in Sample: F50: Sample	Found in Sample: F51: Sample	Found in Sample: F52: Sample	Found in Sample: F53: Sample	Found in Sample: F54: Sample
FALSE	561	1	n/a	1	1	6	[Master Protein] Protein AATF OS=Mus musculus OX=10090 GN=Aatf PE=1 SV=1	n/a	n/a	n/a	n/a	n/a	n/a	n/a	n/a	n/a	n/a	n/a	n/a	n/a	n/a	n/a	n/a	n/a	n/a	n/a	n/a	n/a	n/a	n/a	n/a	n/a	n/a	n/a	n/a	n/a	n/a	n/a	n/a	n/a	n/a	n/a	n/a	n/a	n/a	n/a	n/a	n/a	n/a
Low	Master Protein	Q03963	Eif2ak2	Interferon-induced, double-stranded RNA-activated protein kinase OS=Mus musculus OX=10090 GN=Eif2ak2 PE=1 SV=2	0.069	2.258	2	1	2	1	515	58.2	8.57	5.04	1
Checked	Protein Group ID	# Proteins	Found in Sample: F15: Sample	# Unique Peptides	# Peptides	# PSMs	Group Description	Found in Sample: F1: Sample	Found in Sample: F2: Sample	Found in Sample: F3: Sample	Found in Sample: F4: Sample	Found in Sample: F5: Sample	Found in Sample: F6: Sample	Found in Sample: F7: Sample	Found in Sample: F8: Sample	Found in Sample: F21: Sample	Found in Sample: F22: Sample	Found in Sample: F23: Sample	Found in Sample: F24: Sample	Found in Sample: F25: Sample	Found in Sample: F26: Sample	Found in Sample: F27: Sample	Found in Sample: F28: Sample	Found in Sample: F29: Sample	Found in Sample: F30: Sample	Found in Sample: F31: Sample	Found in Sample: F32: Sample	Found in Sample: F33: Sample	Found in Sample: F34: Sample	Found in Sample: F35: Sample	Found in Sample: F36: Sample	Found in Sample: F37: Sample	Found in Sample: F38: Sample	Found in Sample: F39: Sample	Found in Sample: F40: Sample	Found in Sample: F41: Sample	Found in Sample: F42: Sample	Found in Sample: F43: Sample	Found in Sample: F44: Sample	Found in Sample: F45: Sample	Found in Sample: F46: Sample	Found in Sample: F47: Sample	Found in Sample: F48: Sample	Found in Sample: F49: Sample	Found in Sample: F50: Sample	Found in Sample: F51: Sample	Found in Sample: F52: Sample	Found in Sample: F53: Sample	Found in Sample: F54: Sample
FALSE	562	1	n/a	1	1	2	[Master Protein] Interferon-induced, double-stranded RNA-activated protein kinase OS=Mus musculus OX=10090 GN=Eif2ak2 PE=1 SV=2	High	Peak Found	High	Peak Found	Peak Found	Peak Found	Peak Found	Peak Found	n/a	n/a	n/a	n/a	n/a	n/a	n/a	n/a	n/a	n/a	n/a	n/a	n/a	n/a	n/a	n/a	n/a	n/a	n/a	n/a	n/a	n/a	n/a	n/a	n/a	n/a	Peak Found	n/a	Peak Found	n/a	n/a	n/a	n/a	n/a
Medium	Master Protein	Q3TDX8	Cyb5r4	Cytochrome b5 reductase 4 OS=Mus musculus OX=10090 GN=Cyb5r4 PE=2 SV=3	0.022	2.95	2	1	1	1	528	59.7	6.35	2.44	1
Checked	Protein Group ID	# Proteins	Found in Sample: F15: Sample	# Unique Peptides	# Peptides	# PSMs	Group Description	Found in Sample: F1: Sample	Found in Sample: F2: Sample	Found in Sample: F3: Sample	Found in Sample: F4: Sample	Found in Sample: F5: Sample	Found in Sample: F6: Sample	Found in Sample: F7: Sample	Found in Sample: F8: Sample	Found in Sample: F21: Sample	Found in Sample: F22: Sample	Found in Sample: F23: Sample	Found in Sample: F24: Sample	Found in Sample: F25: Sample	Found in Sample: F26: Sample	Found in Sample: F27: Sample	Found in Sample: F28: Sample	Found in Sample: F29: Sample	Found in Sample: F30: Sample	Found in Sample: F31: Sample	Found in Sample: F32: Sample	Found in Sample: F33: Sample	Found in Sample: F34: Sample	Found in Sample: F35: Sample	Found in Sample: F36: Sample	Found in Sample: F37: Sample	Found in Sample: F38: Sample	Found in Sample: F39: Sample	Found in Sample: F40: Sample	Found in Sample: F41: Sample	Found in Sample: F42: Sample	Found in Sample: F43: Sample	Found in Sample: F44: Sample	Found in Sample: F45: Sample	Found in Sample: F46: Sample	Found in Sample: F47: Sample	Found in Sample: F48: Sample	Found in Sample: F49: Sample	Found in Sample: F50: Sample	Found in Sample: F51: Sample	Found in Sample: F52: Sample	Found in Sample: F53: Sample	Found in Sample: F54: Sample
FALSE	563	1	n/a	1	1	1	[Master Protein] Cytochrome b5 reductase 4 OS=Mus musculus OX=10090 GN=Cyb5r4 PE=2 SV=3	n/a	n/a	n/a	n/a	n/a	n/a	n/a	n/a	n/a	n/a	n/a	n/a	n/a	n/a	n/a	n/a	n/a	n/a	n/a	n/a	High	n/a	n/a	n/a	n/a	n/a	n/a	n/a	n/a	n/a	n/a	n/a	n/a	n/a	n/a	n/a	n/a	n/a	n/a	n/a	n/a	n/a
High	Master Protein	Q8C5P7	Tdrp	Testis development-related protein OS=Mus musculus OX=10090 GN=Tdrp PE=1 SV=1	0.001	6.043	8	1	2	1	182	20.2	5.73	5.26	1
Checked	Protein Group ID	# Proteins	Found in Sample: F15: Sample	# Unique Peptides	# Peptides	# PSMs	Group Description	Found in Sample: F1: Sample	Found in Sample: F2: Sample	Found in Sample: F3: Sample	Found in Sample: F4: Sample	Found in Sample: F5: Sample	Found in Sample: F6: Sample	Found in Sample: F7: Sample	Found in Sample: F8: Sample	Found in Sample: F21: Sample	Found in Sample: F22: Sample	Found in Sample: F23: Sample	Found in Sample: F24: Sample	Found in Sample: F25: Sample	Found in Sample: F26: Sample	Found in Sample: F27: Sample	Found in Sample: F28: Sample	Found in Sample: F29: Sample	Found in Sample: F30: Sample	Found in Sample: F31: Sample	Found in Sample: F32: Sample	Found in Sample: F33: Sample	Found in Sample: F34: Sample	Found in Sample: F35: Sample	Found in Sample: F36: Sample	Found in Sample: F37: Sample	Found in Sample: F38: Sample	Found in Sample: F39: Sample	Found in Sample: F40: Sample	Found in Sample: F41: Sample	Found in Sample: F42: Sample	Found in Sample: F43: Sample	Found in Sample: F44: Sample	Found in Sample: F45: Sample	Found in Sample: F46: Sample	Found in Sample: F47: Sample	Found in Sample: F48: Sample	Found in Sample: F49: Sample	Found in Sample: F50: Sample	Found in Sample: F51: Sample	Found in Sample: F52: Sample	Found in Sample: F53: Sample	Found in Sample: F54: Sample
FALSE	565	1	n/a	1	1	2	[Master Protein] Testis development-related protein OS=Mus musculus OX=10090 GN=Tdrp PE=1 SV=1	n/a	n/a	n/a	High	n/a	High	n/a	n/a	n/a	n/a	n/a	n/a	n/a	Peak Found	n/a	Peak Found	n/a	n/a	n/a	n/a	n/a	n/a	n/a	n/a	n/a	n/a	n/a	n/a	n/a	n/a	n/a	n/a	n/a	Peak Found	Peak Found	Peak Found	Peak Found	n/a	n/a	n/a	n/a	Peak Found
High	Master Protein	Q3U5F4	Yrdc	YrdC domain-containing protein, mitochondrial OS=Mus musculus OX=10090 GN=Yrdc PE=1 SV=1	0.006	4.306	5	1	3	1	280	29.4	6.07	8.75	1
Checked	Protein Group ID	# Proteins	Found in Sample: F15: Sample	# Unique Peptides	# Peptides	# PSMs	Group Description	Found in Sample: F1: Sample	Found in Sample: F2: Sample	Found in Sample: F3: Sample	Found in Sample: F4: Sample	Found in Sample: F5: Sample	Found in Sample: F6: Sample	Found in Sample: F7: Sample	Found in Sample: F8: Sample	Found in Sample: F21: Sample	Found in Sample: F22: Sample	Found in Sample: F23: Sample	Found in Sample: F24: Sample	Found in Sample: F25: Sample	Found in Sample: F26: Sample	Found in Sample: F27: Sample	Found in Sample: F28: Sample	Found in Sample: F29: Sample	Found in Sample: F30: Sample	Found in Sample: F31: Sample	Found in Sample: F32: Sample	Found in Sample: F33: Sample	Found in Sample: F34: Sample	Found in Sample: F35: Sample	Found in Sample: F36: Sample	Found in Sample: F37: Sample	Found in Sample: F38: Sample	Found in Sample: F39: Sample	Found in Sample: F40: Sample	Found in Sample: F41: Sample	Found in Sample: F42: Sample	Found in Sample: F43: Sample	Found in Sample: F44: Sample	Found in Sample: F45: Sample	Found in Sample: F46: Sample	Found in Sample: F47: Sample	Found in Sample: F48: Sample	Found in Sample: F49: Sample	Found in Sample: F50: Sample	Found in Sample: F51: Sample	Found in Sample: F52: Sample	Found in Sample: F53: Sample	Found in Sample: F54: Sample
FALSE	567	1	n/a	1	1	3	[Master Protein] YrdC domain-containing protein, mitochondrial OS=Mus musculus OX=10090 GN=Yrdc PE=1 SV=1	n/a	n/a	n/a	n/a	n/a	n/a	n/a	n/a	n/a	n/a	n/a	n/a	n/a	n/a	n/a	n/a	n/a	n/a	n/a	n/a	n/a	n/a	n/a	n/a	n/a	n/a	n/a	n/a	n/a	n/a	n/a	n/a	n/a	High	n/a	n/a	n/a	n/a	n/a	n/a	n/a	n/a
High	Master Protein	Q6GYP7	Ralgapa1	Ral GTPase-activating protein subunit alpha-1 OS=Mus musculus OX=10090 GN=Ralgapa1 PE=1 SV=1	0.002	5.684	1	1	2	1	2035	229.2	6.1	5.51	1
Checked	Protein Group ID	# Proteins	Found in Sample: F15: Sample	# Unique Peptides	# Peptides	# PSMs	Group Description	Found in Sample: F1: Sample	Found in Sample: F2: Sample	Found in Sample: F3: Sample	Found in Sample: F4: Sample	Found in Sample: F5: Sample	Found in Sample: F6: Sample	Found in Sample: F7: Sample	Found in Sample: F8: Sample	Found in Sample: F21: Sample	Found in Sample: F22: Sample	Found in Sample: F23: Sample	Found in Sample: F24: Sample	Found in Sample: F25: Sample	Found in Sample: F26: Sample	Found in Sample: F27: Sample	Found in Sample: F28: Sample	Found in Sample: F29: Sample	Found in Sample: F30: Sample	Found in Sample: F31: Sample	Found in Sample: F32: Sample	Found in Sample: F33: Sample	Found in Sample: F34: Sample	Found in Sample: F35: Sample	Found in Sample: F36: Sample	Found in Sample: F37: Sample	Found in Sample: F38: Sample	Found in Sample: F39: Sample	Found in Sample: F40: Sample	Found in Sample: F41: Sample	Found in Sample: F42: Sample	Found in Sample: F43: Sample	Found in Sample: F44: Sample	Found in Sample: F45: Sample	Found in Sample: F46: Sample	Found in Sample: F47: Sample	Found in Sample: F48: Sample	Found in Sample: F49: Sample	Found in Sample: F50: Sample	Found in Sample: F51: Sample	Found in Sample: F52: Sample	Found in Sample: F53: Sample	Found in Sample: F54: Sample
FALSE	570	1	n/a	1	1	2	[Master Protein] Ral GTPase-activating protein subunit alpha-1 OS=Mus musculus OX=10090 GN=Ralgapa1 PE=1 SV=1	High	n/a	High	n/a	n/a	n/a	n/a	n/a	n/a	n/a	n/a	n/a	n/a	n/a	n/a	n/a	n/a	n/a	n/a	n/a	n/a	n/a	n/a	n/a	n/a	n/a	n/a	n/a	n/a	n/a	n/a	n/a	n/a	n/a	n/a	n/a	n/a	n/a	n/a	n/a	n/a	n/a
Medium	Master Protein	P59110	Senp1	Sentrin-specific protease 1 OS=Mus musculus OX=10090 GN=Senp1 PE=1 SV=1	0.038	2.632	1	1	2	1	640	72.5	8.4	1.61	1						343165	217351									431232	440690	716020	521769	316721		384827	257431	460659	675037	628890			727461		286036
Checked	Protein Group ID	# Proteins	Found in Sample: F15: Sample	# Unique Peptides	# Peptides	# PSMs	Group Description	Found in Sample: F1: Sample	Found in Sample: F2: Sample	Found in Sample: F3: Sample	Found in Sample: F4: Sample	Found in Sample: F5: Sample	Found in Sample: F6: Sample	Found in Sample: F7: Sample	Found in Sample: F8: Sample	Found in Sample: F21: Sample	Found in Sample: F22: Sample	Found in Sample: F23: Sample	Found in Sample: F24: Sample	Found in Sample: F25: Sample	Found in Sample: F26: Sample	Found in Sample: F27: Sample	Found in Sample: F28: Sample	Found in Sample: F29: Sample	Found in Sample: F30: Sample	Found in Sample: F31: Sample	Found in Sample: F32: Sample	Found in Sample: F33: Sample	Found in Sample: F34: Sample	Found in Sample: F35: Sample	Found in Sample: F36: Sample	Found in Sample: F37: Sample	Found in Sample: F38: Sample	Found in Sample: F39: Sample	Found in Sample: F40: Sample	Found in Sample: F41: Sample	Found in Sample: F42: Sample	Found in Sample: F43: Sample	Found in Sample: F44: Sample	Found in Sample: F45: Sample	Found in Sample: F46: Sample	Found in Sample: F47: Sample	Found in Sample: F48: Sample	Found in Sample: F49: Sample	Found in Sample: F50: Sample	Found in Sample: F51: Sample	Found in Sample: F52: Sample	Found in Sample: F53: Sample	Found in Sample: F54: Sample
FALSE	575	1	n/a	1	1	2	[Master Protein] Sentrin-specific protease 1 OS=Mus musculus OX=10090 GN=Senp1 PE=1 SV=1	n/a	n/a	n/a	n/a	n/a	Peak Found	Peak Found	n/a	n/a	Peak Found	Peak Found	Peak Found	High	Peak Found	n/a	n/a	Peak Found	n/a	Peak Found	n/a	n/a	n/a	n/a	n/a	n/a	n/a	n/a	n/a	n/a	Peak Found	Peak Found	Peak Found	Peak Found	n/a	Peak Found	Peak Found	Peak Found	n/a	n/a	n/a	n/a	n/a
Low	Master Protein	O08602	Raet1a	Retinoic acid early-inducible protein 1-alpha OS=Mus musculus OX=10090 GN=Raet1a PE=1 SV=1	0.064	2.309	5	1	1	1	253	28.6	8.06	1.9	1
Checked	Protein Group ID	# Proteins	Found in Sample: F15: Sample	# Unique Peptides	# Peptides	# PSMs	Group Description	Found in Sample: F1: Sample	Found in Sample: F2: Sample	Found in Sample: F3: Sample	Found in Sample: F4: Sample	Found in Sample: F5: Sample	Found in Sample: F6: Sample	Found in Sample: F7: Sample	Found in Sample: F8: Sample	Found in Sample: F21: Sample	Found in Sample: F22: Sample	Found in Sample: F23: Sample	Found in Sample: F24: Sample	Found in Sample: F25: Sample	Found in Sample: F26: Sample	Found in Sample: F27: Sample	Found in Sample: F28: Sample	Found in Sample: F29: Sample	Found in Sample: F30: Sample	Found in Sample: F31: Sample	Found in Sample: F32: Sample	Found in Sample: F33: Sample	Found in Sample: F34: Sample	Found in Sample: F35: Sample	Found in Sample: F36: Sample	Found in Sample: F37: Sample	Found in Sample: F38: Sample	Found in Sample: F39: Sample	Found in Sample: F40: Sample	Found in Sample: F41: Sample	Found in Sample: F42: Sample	Found in Sample: F43: Sample	Found in Sample: F44: Sample	Found in Sample: F45: Sample	Found in Sample: F46: Sample	Found in Sample: F47: Sample	Found in Sample: F48: Sample	Found in Sample: F49: Sample	Found in Sample: F50: Sample	Found in Sample: F51: Sample	Found in Sample: F52: Sample	Found in Sample: F53: Sample	Found in Sample: F54: Sample
FALSE	581	5	n/a	1	1	1	[Master Protein] Retinoic acid early-inducible protein 1-alpha OS=Mus musculus OX=10090 GN=Raet1a PE=1 SV=1	n/a	n/a	n/a	n/a	n/a	n/a	n/a	n/a	n/a	n/a	n/a	n/a	n/a	n/a	n/a	n/a	n/a	n/a	n/a	n/a	n/a	n/a	n/a	n/a	n/a	n/a	n/a	n/a	n/a	n/a	n/a	n/a	n/a	n/a	n/a	n/a	n/a	n/a	High	n/a	n/a	n/a
Medium	Master Protein	Q8BPG6	Sumf2	Inactive C-alpha-formylglycine-generating enzyme 2 OS=Mus musculus OX=10090 GN=Sumf2 PE=1 SV=2	0.018	3.111	6	1	1	1	308	34.7	7.11	3.71	1
Checked	Protein Group ID	# Proteins	Found in Sample: F15: Sample	# Unique Peptides	# Peptides	# PSMs	Group Description	Found in Sample: F1: Sample	Found in Sample: F2: Sample	Found in Sample: F3: Sample	Found in Sample: F4: Sample	Found in Sample: F5: Sample	Found in Sample: F6: Sample	Found in Sample: F7: Sample	Found in Sample: F8: Sample	Found in Sample: F21: Sample	Found in Sample: F22: Sample	Found in Sample: F23: Sample	Found in Sample: F24: Sample	Found in Sample: F25: Sample	Found in Sample: F26: Sample	Found in Sample: F27: Sample	Found in Sample: F28: Sample	Found in Sample: F29: Sample	Found in Sample: F30: Sample	Found in Sample: F31: Sample	Found in Sample: F32: Sample	Found in Sample: F33: Sample	Found in Sample: F34: Sample	Found in Sample: F35: Sample	Found in Sample: F36: Sample	Found in Sample: F37: Sample	Found in Sample: F38: Sample	Found in Sample: F39: Sample	Found in Sample: F40: Sample	Found in Sample: F41: Sample	Found in Sample: F42: Sample	Found in Sample: F43: Sample	Found in Sample: F44: Sample	Found in Sample: F45: Sample	Found in Sample: F46: Sample	Found in Sample: F47: Sample	Found in Sample: F48: Sample	Found in Sample: F49: Sample	Found in Sample: F50: Sample	Found in Sample: F51: Sample	Found in Sample: F52: Sample	Found in Sample: F53: Sample	Found in Sample: F54: Sample
FALSE	582	1	n/a	1	1	1	[Master Protein] Inactive C-alpha-formylglycine-generating enzyme 2 OS=Mus musculus OX=10090 GN=Sumf2 PE=1 SV=2	n/a	n/a	n/a	n/a	n/a	n/a	n/a	n/a	n/a	n/a	n/a	n/a	n/a	n/a	n/a	n/a	n/a	n/a	n/a	n/a	n/a	n/a	n/a	n/a	n/a	n/a	n/a	n/a	n/a	n/a	n/a	n/a	n/a	n/a	n/a	n/a	n/a	n/a	n/a	n/a	n/a	n/a
High	Master Protein	Q9CQY2	Ramac	RNA guanine-N7 methyltransferase activating subunit OS=Mus musculus OX=10090 GN=Ramac PE=3 SV=1	0.008	3.747	11	1	1	1	119	14.5	8.4	2.58	1
Checked	Protein Group ID	# Proteins	Found in Sample: F15: Sample	# Unique Peptides	# Peptides	# PSMs	Group Description	Found in Sample: F1: Sample	Found in Sample: F2: Sample	Found in Sample: F3: Sample	Found in Sample: F4: Sample	Found in Sample: F5: Sample	Found in Sample: F6: Sample	Found in Sample: F7: Sample	Found in Sample: F8: Sample	Found in Sample: F21: Sample	Found in Sample: F22: Sample	Found in Sample: F23: Sample	Found in Sample: F24: Sample	Found in Sample: F25: Sample	Found in Sample: F26: Sample	Found in Sample: F27: Sample	Found in Sample: F28: Sample	Found in Sample: F29: Sample	Found in Sample: F30: Sample	Found in Sample: F31: Sample	Found in Sample: F32: Sample	Found in Sample: F33: Sample	Found in Sample: F34: Sample	Found in Sample: F35: Sample	Found in Sample: F36: Sample	Found in Sample: F37: Sample	Found in Sample: F38: Sample	Found in Sample: F39: Sample	Found in Sample: F40: Sample	Found in Sample: F41: Sample	Found in Sample: F42: Sample	Found in Sample: F43: Sample	Found in Sample: F44: Sample	Found in Sample: F45: Sample	Found in Sample: F46: Sample	Found in Sample: F47: Sample	Found in Sample: F48: Sample	Found in Sample: F49: Sample	Found in Sample: F50: Sample	Found in Sample: F51: Sample	Found in Sample: F52: Sample	Found in Sample: F53: Sample	Found in Sample: F54: Sample
FALSE	583	1	n/a	1	1	1	[Master Protein] RNA guanine-N7 methyltransferase activating subunit OS=Mus musculus OX=10090 GN=Ramac PE=3 SV=1	n/a	n/a	n/a	n/a	n/a	n/a	n/a	n/a	n/a	n/a	n/a	n/a	n/a	n/a	n/a	n/a	n/a	n/a	n/a	n/a	n/a	n/a	n/a	n/a	n/a	n/a	n/a	n/a	n/a	n/a	n/a	n/a	n/a	n/a	n/a	n/a	n/a	n/a	n/a	n/a	n/a	n/a
Low	Master Protein	Q7TQK5	Ccdc93	Coiled-coil domain-containing protein 93 OS=Mus musculus OX=10090 GN=Ccdc93 PE=1 SV=1	0.069	2.257	2	1	1	1	629	72.6	8.29	2.29	1
Checked	Protein Group ID	# Proteins	Found in Sample: F15: Sample	# Unique Peptides	# Peptides	# PSMs	Group Description	Found in Sample: F1: Sample	Found in Sample: F2: Sample	Found in Sample: F3: Sample	Found in Sample: F4: Sample	Found in Sample: F5: Sample	Found in Sample: F6: Sample	Found in Sample: F7: Sample	Found in Sample: F8: Sample	Found in Sample: F21: Sample	Found in Sample: F22: Sample	Found in Sample: F23: Sample	Found in Sample: F24: Sample	Found in Sample: F25: Sample	Found in Sample: F26: Sample	Found in Sample: F27: Sample	Found in Sample: F28: Sample	Found in Sample: F29: Sample	Found in Sample: F30: Sample	Found in Sample: F31: Sample	Found in Sample: F32: Sample	Found in Sample: F33: Sample	Found in Sample: F34: Sample	Found in Sample: F35: Sample	Found in Sample: F36: Sample	Found in Sample: F37: Sample	Found in Sample: F38: Sample	Found in Sample: F39: Sample	Found in Sample: F40: Sample	Found in Sample: F41: Sample	Found in Sample: F42: Sample	Found in Sample: F43: Sample	Found in Sample: F44: Sample	Found in Sample: F45: Sample	Found in Sample: F46: Sample	Found in Sample: F47: Sample	Found in Sample: F48: Sample	Found in Sample: F49: Sample	Found in Sample: F50: Sample	Found in Sample: F51: Sample	Found in Sample: F52: Sample	Found in Sample: F53: Sample	Found in Sample: F54: Sample
FALSE	584	1	n/a	1	1	1	[Master Protein] Coiled-coil domain-containing protein 93 OS=Mus musculus OX=10090 GN=Ccdc93 PE=1 SV=1	n/a	n/a	n/a	n/a	n/a	n/a	n/a	n/a	n/a	n/a	n/a	n/a	n/a	n/a	n/a	n/a	n/a	n/a	n/a	n/a	n/a	n/a	n/a	n/a	n/a	n/a	n/a	n/a	n/a	n/a	n/a	n/a	n/a	High	n/a	n/a	n/a	n/a	n/a	n/a	n/a	n/a
High	Master Protein	Q8BMZ5	Tsen34	tRNA-splicing endonuclease subunit Sen34 OS=Mus musculus OX=10090 GN=Tsen34 PE=2 SV=2	0.006	4.276	4	1	1	1	316	34.2	7.05	2.83	1
Checked	Protein Group ID	# Proteins	Found in Sample: F15: Sample	# Unique Peptides	# Peptides	# PSMs	Group Description	Found in Sample: F1: Sample	Found in Sample: F2: Sample	Found in Sample: F3: Sample	Found in Sample: F4: Sample	Found in Sample: F5: Sample	Found in Sample: F6: Sample	Found in Sample: F7: Sample	Found in Sample: F8: Sample	Found in Sample: F21: Sample	Found in Sample: F22: Sample	Found in Sample: F23: Sample	Found in Sample: F24: Sample	Found in Sample: F25: Sample	Found in Sample: F26: Sample	Found in Sample: F27: Sample	Found in Sample: F28: Sample	Found in Sample: F29: Sample	Found in Sample: F30: Sample	Found in Sample: F31: Sample	Found in Sample: F32: Sample	Found in Sample: F33: Sample	Found in Sample: F34: Sample	Found in Sample: F35: Sample	Found in Sample: F36: Sample	Found in Sample: F37: Sample	Found in Sample: F38: Sample	Found in Sample: F39: Sample	Found in Sample: F40: Sample	Found in Sample: F41: Sample	Found in Sample: F42: Sample	Found in Sample: F43: Sample	Found in Sample: F44: Sample	Found in Sample: F45: Sample	Found in Sample: F46: Sample	Found in Sample: F47: Sample	Found in Sample: F48: Sample	Found in Sample: F49: Sample	Found in Sample: F50: Sample	Found in Sample: F51: Sample	Found in Sample: F52: Sample	Found in Sample: F53: Sample	Found in Sample: F54: Sample
FALSE	588	1	n/a	1	1	1	[Master Protein] tRNA-splicing endonuclease subunit Sen34 OS=Mus musculus OX=10090 GN=Tsen34 PE=2 SV=2	n/a	n/a	n/a	n/a	n/a	n/a	n/a	n/a	n/a	n/a	n/a	n/a	n/a	n/a	n/a	n/a	n/a	n/a	n/a	n/a	n/a	n/a	n/a	n/a	High	n/a	n/a	n/a	n/a	n/a	n/a	n/a	n/a	n/a	n/a	n/a	n/a	n/a	n/a	n/a	n/a	n/a
Medium	Master Protein	P97343	Uhmk1	Serine/threonine-protein kinase Kist OS=Mus musculus OX=10090 GN=Uhmk1 PE=1 SV=3	0.039	2.604	4	1	3	1	419	46.5	5.91	9.7	1	167485
Checked	Protein Group ID	# Proteins	Found in Sample: F15: Sample	# Unique Peptides	# Peptides	# PSMs	Group Description	Found in Sample: F1: Sample	Found in Sample: F2: Sample	Found in Sample: F3: Sample	Found in Sample: F4: Sample	Found in Sample: F5: Sample	Found in Sample: F6: Sample	Found in Sample: F7: Sample	Found in Sample: F8: Sample	Found in Sample: F21: Sample	Found in Sample: F22: Sample	Found in Sample: F23: Sample	Found in Sample: F24: Sample	Found in Sample: F25: Sample	Found in Sample: F26: Sample	Found in Sample: F27: Sample	Found in Sample: F28: Sample	Found in Sample: F29: Sample	Found in Sample: F30: Sample	Found in Sample: F31: Sample	Found in Sample: F32: Sample	Found in Sample: F33: Sample	Found in Sample: F34: Sample	Found in Sample: F35: Sample	Found in Sample: F36: Sample	Found in Sample: F37: Sample	Found in Sample: F38: Sample	Found in Sample: F39: Sample	Found in Sample: F40: Sample	Found in Sample: F41: Sample	Found in Sample: F42: Sample	Found in Sample: F43: Sample	Found in Sample: F44: Sample	Found in Sample: F45: Sample	Found in Sample: F46: Sample	Found in Sample: F47: Sample	Found in Sample: F48: Sample	Found in Sample: F49: Sample	Found in Sample: F50: Sample	Found in Sample: F51: Sample	Found in Sample: F52: Sample	Found in Sample: F53: Sample	Found in Sample: F54: Sample
FALSE	590	1	n/a	1	1	3	[Master Protein] Serine/threonine-protein kinase Kist OS=Mus musculus OX=10090 GN=Uhmk1 PE=1 SV=3	Peak Found	n/a	n/a	n/a	n/a	n/a	n/a	n/a	n/a	n/a	n/a	n/a	n/a	n/a	n/a	n/a	n/a	n/a	n/a	n/a	n/a	n/a	n/a	n/a	n/a	n/a	n/a	n/a	n/a	n/a	n/a	n/a	n/a	n/a	n/a	n/a	n/a	n/a	n/a	n/a	n/a	n/a
High	Master Protein	O08914	Faah	Fatty-acid amide hydrolase 1 OS=Mus musculus OX=10090 GN=Faah PE=1 SV=1	0.005	4.904	4	1	1	1	579	63.2	7.87	3.7	1
Checked	Protein Group ID	# Proteins	Found in Sample: F15: Sample	# Unique Peptides	# Peptides	# PSMs	Group Description	Found in Sample: F1: Sample	Found in Sample: F2: Sample	Found in Sample: F3: Sample	Found in Sample: F4: Sample	Found in Sample: F5: Sample	Found in Sample: F6: Sample	Found in Sample: F7: Sample	Found in Sample: F8: Sample	Found in Sample: F21: Sample	Found in Sample: F22: Sample	Found in Sample: F23: Sample	Found in Sample: F24: Sample	Found in Sample: F25: Sample	Found in Sample: F26: Sample	Found in Sample: F27: Sample	Found in Sample: F28: Sample	Found in Sample: F29: Sample	Found in Sample: F30: Sample	Found in Sample: F31: Sample	Found in Sample: F32: Sample	Found in Sample: F33: Sample	Found in Sample: F34: Sample	Found in Sample: F35: Sample	Found in Sample: F36: Sample	Found in Sample: F37: Sample	Found in Sample: F38: Sample	Found in Sample: F39: Sample	Found in Sample: F40: Sample	Found in Sample: F41: Sample	Found in Sample: F42: Sample	Found in Sample: F43: Sample	Found in Sample: F44: Sample	Found in Sample: F45: Sample	Found in Sample: F46: Sample	Found in Sample: F47: Sample	Found in Sample: F48: Sample	Found in Sample: F49: Sample	Found in Sample: F50: Sample	Found in Sample: F51: Sample	Found in Sample: F52: Sample	Found in Sample: F53: Sample	Found in Sample: F54: Sample
FALSE	592	1	n/a	1	1	1	[Master Protein] Fatty-acid amide hydrolase 1 OS=Mus musculus OX=10090 GN=Faah PE=1 SV=1	n/a	n/a	High	n/a	n/a	n/a	n/a	n/a	n/a	n/a	n/a	n/a	n/a	n/a	n/a	n/a	n/a	n/a	n/a	n/a	n/a	n/a	n/a	n/a	n/a	n/a	n/a	n/a	n/a	n/a	n/a	n/a	n/a	n/a	n/a	n/a	n/a	n/a	n/a	n/a	n/a	n/a
Medium	Master Protein	Q8K3W3	Casc3	Protein CASC3 OS=Mus musculus OX=10090 GN=Casc3 PE=1 SV=3	0.012	3.412	2	1	1	1	698	75.7	6.44	0	1
Checked	Protein Group ID	# Proteins	Found in Sample: F15: Sample	# Unique Peptides	# Peptides	# PSMs	Group Description	Found in Sample: F1: Sample	Found in Sample: F2: Sample	Found in Sample: F3: Sample	Found in Sample: F4: Sample	Found in Sample: F5: Sample	Found in Sample: F6: Sample	Found in Sample: F7: Sample	Found in Sample: F8: Sample	Found in Sample: F21: Sample	Found in Sample: F22: Sample	Found in Sample: F23: Sample	Found in Sample: F24: Sample	Found in Sample: F25: Sample	Found in Sample: F26: Sample	Found in Sample: F27: Sample	Found in Sample: F28: Sample	Found in Sample: F29: Sample	Found in Sample: F30: Sample	Found in Sample: F31: Sample	Found in Sample: F32: Sample	Found in Sample: F33: Sample	Found in Sample: F34: Sample	Found in Sample: F35: Sample	Found in Sample: F36: Sample	Found in Sample: F37: Sample	Found in Sample: F38: Sample	Found in Sample: F39: Sample	Found in Sample: F40: Sample	Found in Sample: F41: Sample	Found in Sample: F42: Sample	Found in Sample: F43: Sample	Found in Sample: F44: Sample	Found in Sample: F45: Sample	Found in Sample: F46: Sample	Found in Sample: F47: Sample	Found in Sample: F48: Sample	Found in Sample: F49: Sample	Found in Sample: F50: Sample	Found in Sample: F51: Sample	Found in Sample: F52: Sample	Found in Sample: F53: Sample	Found in Sample: F54: Sample
FALSE	594	1	n/a	1	1	1	[Master Protein] Protein CASC3 OS=Mus musculus OX=10090 GN=Casc3 PE=1 SV=3	n/a	n/a	n/a	n/a	n/a	n/a	n/a	n/a	n/a	n/a	n/a	n/a	n/a	n/a	n/a	n/a	n/a	n/a	n/a	n/a	n/a	n/a	n/a	n/a	n/a	n/a	n/a	n/a	n/a	n/a	n/a	n/a	n/a	n/a	n/a	n/a	n/a	n/a	n/a	n/a	n/a	n/a
High	Master Protein	P70408	Cdh10	Cadherin-10 OS=Mus musculus OX=10090 GN=Cdh10 PE=1 SV=3	0.006	4.334	2	1	3	1	788	88.3	4.94	8.56	1
Checked	Protein Group ID	# Proteins	Found in Sample: F15: Sample	# Unique Peptides	# Peptides	# PSMs	Group Description	Found in Sample: F1: Sample	Found in Sample: F2: Sample	Found in Sample: F3: Sample	Found in Sample: F4: Sample	Found in Sample: F5: Sample	Found in Sample: F6: Sample	Found in Sample: F7: Sample	Found in Sample: F8: Sample	Found in Sample: F21: Sample	Found in Sample: F22: Sample	Found in Sample: F23: Sample	Found in Sample: F24: Sample	Found in Sample: F25: Sample	Found in Sample: F26: Sample	Found in Sample: F27: Sample	Found in Sample: F28: Sample	Found in Sample: F29: Sample	Found in Sample: F30: Sample	Found in Sample: F31: Sample	Found in Sample: F32: Sample	Found in Sample: F33: Sample	Found in Sample: F34: Sample	Found in Sample: F35: Sample	Found in Sample: F36: Sample	Found in Sample: F37: Sample	Found in Sample: F38: Sample	Found in Sample: F39: Sample	Found in Sample: F40: Sample	Found in Sample: F41: Sample	Found in Sample: F42: Sample	Found in Sample: F43: Sample	Found in Sample: F44: Sample	Found in Sample: F45: Sample	Found in Sample: F46: Sample	Found in Sample: F47: Sample	Found in Sample: F48: Sample	Found in Sample: F49: Sample	Found in Sample: F50: Sample	Found in Sample: F51: Sample	Found in Sample: F52: Sample	Found in Sample: F53: Sample	Found in Sample: F54: Sample
FALSE	598	1	n/a	1	1	3	[Master Protein] Cadherin-10 OS=Mus musculus OX=10090 GN=Cdh10 PE=1 SV=3	n/a	n/a	High	n/a	High	n/a	High	n/a	n/a	n/a	n/a	n/a	n/a	n/a	n/a	n/a	n/a	n/a	n/a	n/a	n/a	n/a	n/a	n/a	n/a	n/a	n/a	n/a	n/a	n/a	n/a	n/a	n/a	n/a	n/a	n/a	n/a	n/a	n/a	n/a	n/a	n/a
Medium	Master Protein	Q8BHJ6	Serinc5	Serine incorporator 5 OS=Mus musculus OX=10090 GN=Serinc5 PE=2 SV=1	0.03	2.767	2	1	1	1	461	51.8	8.07	2.22	1
Checked	Protein Group ID	# Proteins	Found in Sample: F15: Sample	# Unique Peptides	# Peptides	# PSMs	Group Description	Found in Sample: F1: Sample	Found in Sample: F2: Sample	Found in Sample: F3: Sample	Found in Sample: F4: Sample	Found in Sample: F5: Sample	Found in Sample: F6: Sample	Found in Sample: F7: Sample	Found in Sample: F8: Sample	Found in Sample: F21: Sample	Found in Sample: F22: Sample	Found in Sample: F23: Sample	Found in Sample: F24: Sample	Found in Sample: F25: Sample	Found in Sample: F26: Sample	Found in Sample: F27: Sample	Found in Sample: F28: Sample	Found in Sample: F29: Sample	Found in Sample: F30: Sample	Found in Sample: F31: Sample	Found in Sample: F32: Sample	Found in Sample: F33: Sample	Found in Sample: F34: Sample	Found in Sample: F35: Sample	Found in Sample: F36: Sample	Found in Sample: F37: Sample	Found in Sample: F38: Sample	Found in Sample: F39: Sample	Found in Sample: F40: Sample	Found in Sample: F41: Sample	Found in Sample: F42: Sample	Found in Sample: F43: Sample	Found in Sample: F44: Sample	Found in Sample: F45: Sample	Found in Sample: F46: Sample	Found in Sample: F47: Sample	Found in Sample: F48: Sample	Found in Sample: F49: Sample	Found in Sample: F50: Sample	Found in Sample: F51: Sample	Found in Sample: F52: Sample	Found in Sample: F53: Sample	Found in Sample: F54: Sample
FALSE	602	1	n/a	1	1	1	[Master Protein] Serine incorporator 5 OS=Mus musculus OX=10090 GN=Serinc5 PE=2 SV=1	n/a	High	n/a	n/a	n/a	n/a	n/a	n/a	n/a	n/a	n/a	n/a	n/a	n/a	n/a	n/a	n/a	n/a	n/a	n/a	n/a	n/a	n/a	n/a	n/a	n/a	n/a	n/a	n/a	n/a	n/a	n/a	n/a	n/a	n/a	n/a	n/a	n/a	n/a	n/a	n/a	n/a
Medium	Master Protein	Q9CZ00	Dbndd1	Dysbindin domain-containing protein 1 OS=Mus musculus OX=10090 GN=Dbndd1 PE=1 SV=1	0.028	2.796	11	1	4	1	160	17.5	4.36	12.18	1
Checked	Protein Group ID	# Proteins	Found in Sample: F15: Sample	# Unique Peptides	# Peptides	# PSMs	Group Description	Found in Sample: F1: Sample	Found in Sample: F2: Sample	Found in Sample: F3: Sample	Found in Sample: F4: Sample	Found in Sample: F5: Sample	Found in Sample: F6: Sample	Found in Sample: F7: Sample	Found in Sample: F8: Sample	Found in Sample: F21: Sample	Found in Sample: F22: Sample	Found in Sample: F23: Sample	Found in Sample: F24: Sample	Found in Sample: F25: Sample	Found in Sample: F26: Sample	Found in Sample: F27: Sample	Found in Sample: F28: Sample	Found in Sample: F29: Sample	Found in Sample: F30: Sample	Found in Sample: F31: Sample	Found in Sample: F32: Sample	Found in Sample: F33: Sample	Found in Sample: F34: Sample	Found in Sample: F35: Sample	Found in Sample: F36: Sample	Found in Sample: F37: Sample	Found in Sample: F38: Sample	Found in Sample: F39: Sample	Found in Sample: F40: Sample	Found in Sample: F41: Sample	Found in Sample: F42: Sample	Found in Sample: F43: Sample	Found in Sample: F44: Sample	Found in Sample: F45: Sample	Found in Sample: F46: Sample	Found in Sample: F47: Sample	Found in Sample: F48: Sample	Found in Sample: F49: Sample	Found in Sample: F50: Sample	Found in Sample: F51: Sample	Found in Sample: F52: Sample	Found in Sample: F53: Sample	Found in Sample: F54: Sample
FALSE	603	1	n/a	1	1	4	[Master Protein] Dysbindin domain-containing protein 1 OS=Mus musculus OX=10090 GN=Dbndd1 PE=1 SV=1	n/a	n/a	n/a	n/a	n/a	n/a	n/a	n/a	n/a	n/a	n/a	n/a	n/a	n/a	n/a	n/a	n/a	n/a	n/a	n/a	n/a	n/a	n/a	n/a	n/a	n/a	n/a	n/a	n/a	n/a	n/a	n/a	n/a	n/a	n/a	n/a	n/a	n/a	n/a	n/a	n/a	n/a
Low	Master Protein	Q99PJ2	Trim8	E3 ubiquitin-protein ligase TRIM8 OS=Mus musculus OX=10090 GN=Trim8 PE=1 SV=3	0.064	2.312	1	1	16	1	551	61.6	7.53	12.13	1
Checked	Protein Group ID	# Proteins	Found in Sample: F15: Sample	# Unique Peptides	# Peptides	# PSMs	Group Description	Found in Sample: F1: Sample	Found in Sample: F2: Sample	Found in Sample: F3: Sample	Found in Sample: F4: Sample	Found in Sample: F5: Sample	Found in Sample: F6: Sample	Found in Sample: F7: Sample	Found in Sample: F8: Sample	Found in Sample: F21: Sample	Found in Sample: F22: Sample	Found in Sample: F23: Sample	Found in Sample: F24: Sample	Found in Sample: F25: Sample	Found in Sample: F26: Sample	Found in Sample: F27: Sample	Found in Sample: F28: Sample	Found in Sample: F29: Sample	Found in Sample: F30: Sample	Found in Sample: F31: Sample	Found in Sample: F32: Sample	Found in Sample: F33: Sample	Found in Sample: F34: Sample	Found in Sample: F35: Sample	Found in Sample: F36: Sample	Found in Sample: F37: Sample	Found in Sample: F38: Sample	Found in Sample: F39: Sample	Found in Sample: F40: Sample	Found in Sample: F41: Sample	Found in Sample: F42: Sample	Found in Sample: F43: Sample	Found in Sample: F44: Sample	Found in Sample: F45: Sample	Found in Sample: F46: Sample	Found in Sample: F47: Sample	Found in Sample: F48: Sample	Found in Sample: F49: Sample	Found in Sample: F50: Sample	Found in Sample: F51: Sample	Found in Sample: F52: Sample	Found in Sample: F53: Sample	Found in Sample: F54: Sample
FALSE	604	1	Peak Found	1	1	16	[Master Protein] E3 ubiquitin-protein ligase TRIM8 OS=Mus musculus OX=10090 GN=Trim8 PE=1 SV=3	Peak Found	n/a	Peak Found	n/a	Peak Found	n/a	n/a	Peak Found	Peak Found	High	n/a	Peak Found	Peak Found	Peak Found	High	High	Peak Found	High	Peak Found	n/a	Peak Found	Peak Found	Peak Found	Peak Found	Peak Found	Peak Found	High	High	High	Peak Found	Peak Found	High	High	Peak Found	Peak Found	Peak Found	n/a	n/a	Peak Found	n/a	n/a	Peak Found
Medium	Master Protein	Q8K2I1	Fntb	Protein farnesyltransferase subunit beta OS=Mus musculus OX=10090 GN=Fntb PE=1 SV=1	0.03	2.754	4	1	1	1	437	48.8	5.8	2.81	1
Checked	Protein Group ID	# Proteins	Found in Sample: F15: Sample	# Unique Peptides	# Peptides	# PSMs	Group Description	Found in Sample: F1: Sample	Found in Sample: F2: Sample	Found in Sample: F3: Sample	Found in Sample: F4: Sample	Found in Sample: F5: Sample	Found in Sample: F6: Sample	Found in Sample: F7: Sample	Found in Sample: F8: Sample	Found in Sample: F21: Sample	Found in Sample: F22: Sample	Found in Sample: F23: Sample	Found in Sample: F24: Sample	Found in Sample: F25: Sample	Found in Sample: F26: Sample	Found in Sample: F27: Sample	Found in Sample: F28: Sample	Found in Sample: F29: Sample	Found in Sample: F30: Sample	Found in Sample: F31: Sample	Found in Sample: F32: Sample	Found in Sample: F33: Sample	Found in Sample: F34: Sample	Found in Sample: F35: Sample	Found in Sample: F36: Sample	Found in Sample: F37: Sample	Found in Sample: F38: Sample	Found in Sample: F39: Sample	Found in Sample: F40: Sample	Found in Sample: F41: Sample	Found in Sample: F42: Sample	Found in Sample: F43: Sample	Found in Sample: F44: Sample	Found in Sample: F45: Sample	Found in Sample: F46: Sample	Found in Sample: F47: Sample	Found in Sample: F48: Sample	Found in Sample: F49: Sample	Found in Sample: F50: Sample	Found in Sample: F51: Sample	Found in Sample: F52: Sample	Found in Sample: F53: Sample	Found in Sample: F54: Sample
FALSE	607	1	n/a	1	1	1	[Master Protein] Protein farnesyltransferase subunit beta OS=Mus musculus OX=10090 GN=Fntb PE=1 SV=1	n/a	n/a	n/a	High	n/a	n/a	n/a	n/a	n/a	n/a	n/a	n/a	n/a	n/a	n/a	n/a	n/a	n/a	n/a	n/a	n/a	n/a	n/a	n/a	n/a	n/a	n/a	n/a	n/a	n/a	n/a	n/a	n/a	n/a	n/a	n/a	n/a	n/a	n/a	n/a	n/a	n/a
Medium	Master Protein	Q8R123	Flad1	FAD synthase OS=Mus musculus OX=10090 GN=Flad1 PE=1 SV=1	0.028	2.79	3	1	2	1	492	54.7	6.64	7.77	1
Checked	Protein Group ID	# Proteins	Found in Sample: F15: Sample	# Unique Peptides	# Peptides	# PSMs	Group Description	Found in Sample: F1: Sample	Found in Sample: F2: Sample	Found in Sample: F3: Sample	Found in Sample: F4: Sample	Found in Sample: F5: Sample	Found in Sample: F6: Sample	Found in Sample: F7: Sample	Found in Sample: F8: Sample	Found in Sample: F21: Sample	Found in Sample: F22: Sample	Found in Sample: F23: Sample	Found in Sample: F24: Sample	Found in Sample: F25: Sample	Found in Sample: F26: Sample	Found in Sample: F27: Sample	Found in Sample: F28: Sample	Found in Sample: F29: Sample	Found in Sample: F30: Sample	Found in Sample: F31: Sample	Found in Sample: F32: Sample	Found in Sample: F33: Sample	Found in Sample: F34: Sample	Found in Sample: F35: Sample	Found in Sample: F36: Sample	Found in Sample: F37: Sample	Found in Sample: F38: Sample	Found in Sample: F39: Sample	Found in Sample: F40: Sample	Found in Sample: F41: Sample	Found in Sample: F42: Sample	Found in Sample: F43: Sample	Found in Sample: F44: Sample	Found in Sample: F45: Sample	Found in Sample: F46: Sample	Found in Sample: F47: Sample	Found in Sample: F48: Sample	Found in Sample: F49: Sample	Found in Sample: F50: Sample	Found in Sample: F51: Sample	Found in Sample: F52: Sample	Found in Sample: F53: Sample	Found in Sample: F54: Sample
FALSE	613	1	n/a	1	1	2	[Master Protein] FAD synthase OS=Mus musculus OX=10090 GN=Flad1 PE=1 SV=1	n/a	n/a	n/a	n/a	n/a	n/a	n/a	n/a	n/a	n/a	n/a	n/a	n/a	n/a	n/a	n/a	n/a	n/a	n/a	n/a	n/a	n/a	n/a	n/a	n/a	n/a	n/a	n/a	n/a	n/a	n/a	n/a	n/a	n/a	n/a	n/a	High	n/a	n/a	n/a	n/a	n/a
High	Master Protein	Q62371	Ddr2	Discoidin domain-containing receptor 2 OS=Mus musculus OX=10090 GN=Ddr2 PE=1 SV=2	0.006	4.463	2	1	2	1	854	96.4	5.49	4.16	1
Checked	Protein Group ID	# Proteins	Found in Sample: F15: Sample	# Unique Peptides	# Peptides	# PSMs	Group Description	Found in Sample: F1: Sample	Found in Sample: F2: Sample	Found in Sample: F3: Sample	Found in Sample: F4: Sample	Found in Sample: F5: Sample	Found in Sample: F6: Sample	Found in Sample: F7: Sample	Found in Sample: F8: Sample	Found in Sample: F21: Sample	Found in Sample: F22: Sample	Found in Sample: F23: Sample	Found in Sample: F24: Sample	Found in Sample: F25: Sample	Found in Sample: F26: Sample	Found in Sample: F27: Sample	Found in Sample: F28: Sample	Found in Sample: F29: Sample	Found in Sample: F30: Sample	Found in Sample: F31: Sample	Found in Sample: F32: Sample	Found in Sample: F33: Sample	Found in Sample: F34: Sample	Found in Sample: F35: Sample	Found in Sample: F36: Sample	Found in Sample: F37: Sample	Found in Sample: F38: Sample	Found in Sample: F39: Sample	Found in Sample: F40: Sample	Found in Sample: F41: Sample	Found in Sample: F42: Sample	Found in Sample: F43: Sample	Found in Sample: F44: Sample	Found in Sample: F45: Sample	Found in Sample: F46: Sample	Found in Sample: F47: Sample	Found in Sample: F48: Sample	Found in Sample: F49: Sample	Found in Sample: F50: Sample	Found in Sample: F51: Sample	Found in Sample: F52: Sample	Found in Sample: F53: Sample	Found in Sample: F54: Sample
FALSE	620	1	n/a	1	1	2	[Master Protein] Discoidin domain-containing receptor 2 OS=Mus musculus OX=10090 GN=Ddr2 PE=1 SV=2	n/a	n/a	n/a	n/a	n/a	n/a	n/a	n/a	n/a	n/a	n/a	n/a	n/a	n/a	n/a	n/a	n/a	n/a	n/a	n/a	n/a	n/a	n/a	n/a	n/a	n/a	n/a	n/a	n/a	n/a	n/a	n/a	n/a	n/a	n/a	n/a	n/a	n/a	High	n/a	n/a	n/a
High	Master Protein	Q8K2H2	Otud6b	Deubiquitinase OTUD6B OS=Mus musculus OX=10090 GN=Otud6b PE=1 SV=1	0.006	4.572	4	1	3	1	294	33.7	5.53	9.69	1
Checked	Protein Group ID	# Proteins	Found in Sample: F15: Sample	# Unique Peptides	# Peptides	# PSMs	Group Description	Found in Sample: F1: Sample	Found in Sample: F2: Sample	Found in Sample: F3: Sample	Found in Sample: F4: Sample	Found in Sample: F5: Sample	Found in Sample: F6: Sample	Found in Sample: F7: Sample	Found in Sample: F8: Sample	Found in Sample: F21: Sample	Found in Sample: F22: Sample	Found in Sample: F23: Sample	Found in Sample: F24: Sample	Found in Sample: F25: Sample	Found in Sample: F26: Sample	Found in Sample: F27: Sample	Found in Sample: F28: Sample	Found in Sample: F29: Sample	Found in Sample: F30: Sample	Found in Sample: F31: Sample	Found in Sample: F32: Sample	Found in Sample: F33: Sample	Found in Sample: F34: Sample	Found in Sample: F35: Sample	Found in Sample: F36: Sample	Found in Sample: F37: Sample	Found in Sample: F38: Sample	Found in Sample: F39: Sample	Found in Sample: F40: Sample	Found in Sample: F41: Sample	Found in Sample: F42: Sample	Found in Sample: F43: Sample	Found in Sample: F44: Sample	Found in Sample: F45: Sample	Found in Sample: F46: Sample	Found in Sample: F47: Sample	Found in Sample: F48: Sample	Found in Sample: F49: Sample	Found in Sample: F50: Sample	Found in Sample: F51: Sample	Found in Sample: F52: Sample	Found in Sample: F53: Sample	Found in Sample: F54: Sample
FALSE	621	1	n/a	1	1	3	[Master Protein] Deubiquitinase OTUD6B OS=Mus musculus OX=10090 GN=Otud6b PE=1 SV=1	n/a	High	n/a	n/a	n/a	n/a	n/a	n/a	n/a	n/a	n/a	n/a	n/a	n/a	n/a	n/a	n/a	High	n/a	n/a	n/a	n/a	n/a	n/a	n/a	n/a	n/a	n/a	n/a	n/a	n/a	n/a	n/a	n/a	n/a	n/a	n/a	n/a	n/a	n/a	n/a	n/a
Medium	Master Protein	Q9WVD4	Clcn5	H(+)/Cl(-) exchange transporter 5 OS=Mus musculus OX=10090 GN=Clcn5 PE=1 SV=2	0.047	2.503	1	1	8	1	816	90.6	6.54	7.08	1
Checked	Protein Group ID	# Proteins	Found in Sample: F15: Sample	# Unique Peptides	# Peptides	# PSMs	Group Description	Found in Sample: F1: Sample	Found in Sample: F2: Sample	Found in Sample: F3: Sample	Found in Sample: F4: Sample	Found in Sample: F5: Sample	Found in Sample: F6: Sample	Found in Sample: F7: Sample	Found in Sample: F8: Sample	Found in Sample: F21: Sample	Found in Sample: F22: Sample	Found in Sample: F23: Sample	Found in Sample: F24: Sample	Found in Sample: F25: Sample	Found in Sample: F26: Sample	Found in Sample: F27: Sample	Found in Sample: F28: Sample	Found in Sample: F29: Sample	Found in Sample: F30: Sample	Found in Sample: F31: Sample	Found in Sample: F32: Sample	Found in Sample: F33: Sample	Found in Sample: F34: Sample	Found in Sample: F35: Sample	Found in Sample: F36: Sample	Found in Sample: F37: Sample	Found in Sample: F38: Sample	Found in Sample: F39: Sample	Found in Sample: F40: Sample	Found in Sample: F41: Sample	Found in Sample: F42: Sample	Found in Sample: F43: Sample	Found in Sample: F44: Sample	Found in Sample: F45: Sample	Found in Sample: F46: Sample	Found in Sample: F47: Sample	Found in Sample: F48: Sample	Found in Sample: F49: Sample	Found in Sample: F50: Sample	Found in Sample: F51: Sample	Found in Sample: F52: Sample	Found in Sample: F53: Sample	Found in Sample: F54: Sample
FALSE	630	2	n/a	1	1	16	[Master Protein] H(+)/Cl(-) exchange transporter 5 OS=Mus musculus OX=10090 GN=Clcn5 PE=1 SV=2	n/a	n/a	n/a	n/a	n/a	n/a	n/a	n/a	n/a	n/a	n/a	High	High	High	High	High	n/a	High	n/a	n/a	n/a	n/a	High	n/a	n/a	n/a	n/a	n/a	n/a	n/a	n/a	n/a	n/a	n/a	n/a	n/a	n/a	n/a	n/a	n/a	n/a	n/a
Medium	Master Protein	P03888	Mtnd1	NADH-ubiquinone oxidoreductase chain 1 OS=Mus musculus OX=10090 GN=Mtnd1 PE=1 SV=3	0.021	2.989	3	1	27	1	318	36	6.93	31.29	1		711812		5405085		2392273	308371									209417	44772.9	247107	226872		156140	227140		400996	466050	616389		458706	452804	161310
Checked	Protein Group ID	# Proteins	Found in Sample: F15: Sample	# Unique Peptides	# Peptides	# PSMs	Group Description	Found in Sample: F1: Sample	Found in Sample: F2: Sample	Found in Sample: F3: Sample	Found in Sample: F4: Sample	Found in Sample: F5: Sample	Found in Sample: F6: Sample	Found in Sample: F7: Sample	Found in Sample: F8: Sample	Found in Sample: F21: Sample	Found in Sample: F22: Sample	Found in Sample: F23: Sample	Found in Sample: F24: Sample	Found in Sample: F25: Sample	Found in Sample: F26: Sample	Found in Sample: F27: Sample	Found in Sample: F28: Sample	Found in Sample: F29: Sample	Found in Sample: F30: Sample	Found in Sample: F31: Sample	Found in Sample: F32: Sample	Found in Sample: F33: Sample	Found in Sample: F34: Sample	Found in Sample: F35: Sample	Found in Sample: F36: Sample	Found in Sample: F37: Sample	Found in Sample: F38: Sample	Found in Sample: F39: Sample	Found in Sample: F40: Sample	Found in Sample: F41: Sample	Found in Sample: F42: Sample	Found in Sample: F43: Sample	Found in Sample: F44: Sample	Found in Sample: F45: Sample	Found in Sample: F46: Sample	Found in Sample: F47: Sample	Found in Sample: F48: Sample	Found in Sample: F49: Sample	Found in Sample: F50: Sample	Found in Sample: F51: Sample	Found in Sample: F52: Sample	Found in Sample: F53: Sample	Found in Sample: F54: Sample
FALSE	636	1	High	1	1	27	[Master Protein] NADH-ubiquinone oxidoreductase chain 1 OS=Mus musculus OX=10090 GN=Mtnd1 PE=1 SV=3	n/a	Peak Found	n/a	Peak Found	n/a	Peak Found	Peak Found	n/a	Peak Found	Peak Found	High	High	High	High	n/a	High	High	High	n/a	n/a	n/a	High	High	Peak Found	n/a	Peak Found	Peak Found	n/a	Peak Found	High	High	High	n/a	High	Peak Found	High	High	Peak Found	n/a	n/a	n/a	Peak Found
High	Master Protein	O55188	Dmp1	Dentin matrix acidic phosphoprotein 1 OS=Mus musculus OX=10090 GN=Dmp1 PE=2 SV=2	0.003	5.064	5	1	21	1	503	53.9	4.03	44.42	1																					8966.96	13998.1	10730.7	19846.2	10498.7
Checked	Protein Group ID	# Proteins	Found in Sample: F15: Sample	# Unique Peptides	# Peptides	# PSMs	Group Description	Found in Sample: F1: Sample	Found in Sample: F2: Sample	Found in Sample: F3: Sample	Found in Sample: F4: Sample	Found in Sample: F5: Sample	Found in Sample: F6: Sample	Found in Sample: F7: Sample	Found in Sample: F8: Sample	Found in Sample: F21: Sample	Found in Sample: F22: Sample	Found in Sample: F23: Sample	Found in Sample: F24: Sample	Found in Sample: F25: Sample	Found in Sample: F26: Sample	Found in Sample: F27: Sample	Found in Sample: F28: Sample	Found in Sample: F29: Sample	Found in Sample: F30: Sample	Found in Sample: F31: Sample	Found in Sample: F32: Sample	Found in Sample: F33: Sample	Found in Sample: F34: Sample	Found in Sample: F35: Sample	Found in Sample: F36: Sample	Found in Sample: F37: Sample	Found in Sample: F38: Sample	Found in Sample: F39: Sample	Found in Sample: F40: Sample	Found in Sample: F41: Sample	Found in Sample: F42: Sample	Found in Sample: F43: Sample	Found in Sample: F44: Sample	Found in Sample: F45: Sample	Found in Sample: F46: Sample	Found in Sample: F47: Sample	Found in Sample: F48: Sample	Found in Sample: F49: Sample	Found in Sample: F50: Sample	Found in Sample: F51: Sample	Found in Sample: F52: Sample	Found in Sample: F53: Sample	Found in Sample: F54: Sample
FALSE	639	1	n/a	1	1	21	[Master Protein] Dentin matrix acidic phosphoprotein 1 OS=Mus musculus OX=10090 GN=Dmp1 PE=2 SV=2	n/a	n/a	n/a	n/a	n/a	n/a	n/a	n/a	High	High	High	High	High	n/a	n/a	n/a	n/a	n/a	n/a	n/a	n/a	n/a	n/a	n/a	n/a	n/a	n/a	n/a	High	High	n/a	n/a	n/a	n/a	n/a	n/a	n/a	n/a	n/a	n/a	n/a	n/a
High	Master Protein	P97303	Bach2	Transcription regulator protein BACH2 OS=Mus musculus OX=10090 GN=Bach2 PE=1 SV=3	0.006	4.366	2	1	1	1	839	91.8	5.14	2.85	1
Checked	Protein Group ID	# Proteins	Found in Sample: F15: Sample	# Unique Peptides	# Peptides	# PSMs	Group Description	Found in Sample: F1: Sample	Found in Sample: F2: Sample	Found in Sample: F3: Sample	Found in Sample: F4: Sample	Found in Sample: F5: Sample	Found in Sample: F6: Sample	Found in Sample: F7: Sample	Found in Sample: F8: Sample	Found in Sample: F21: Sample	Found in Sample: F22: Sample	Found in Sample: F23: Sample	Found in Sample: F24: Sample	Found in Sample: F25: Sample	Found in Sample: F26: Sample	Found in Sample: F27: Sample	Found in Sample: F28: Sample	Found in Sample: F29: Sample	Found in Sample: F30: Sample	Found in Sample: F31: Sample	Found in Sample: F32: Sample	Found in Sample: F33: Sample	Found in Sample: F34: Sample	Found in Sample: F35: Sample	Found in Sample: F36: Sample	Found in Sample: F37: Sample	Found in Sample: F38: Sample	Found in Sample: F39: Sample	Found in Sample: F40: Sample	Found in Sample: F41: Sample	Found in Sample: F42: Sample	Found in Sample: F43: Sample	Found in Sample: F44: Sample	Found in Sample: F45: Sample	Found in Sample: F46: Sample	Found in Sample: F47: Sample	Found in Sample: F48: Sample	Found in Sample: F49: Sample	Found in Sample: F50: Sample	Found in Sample: F51: Sample	Found in Sample: F52: Sample	Found in Sample: F53: Sample	Found in Sample: F54: Sample
FALSE	646	1	n/a	1	1	1	[Master Protein] Transcription regulator protein BACH2 OS=Mus musculus OX=10090 GN=Bach2 PE=1 SV=3	n/a	n/a	n/a	n/a	n/a	n/a	n/a	n/a	n/a	n/a	n/a	n/a	n/a	n/a	n/a	n/a	n/a	n/a	n/a	n/a	n/a	n/a	n/a	n/a	n/a	n/a	n/a	n/a	n/a	n/a	n/a	n/a	n/a	n/a	n/a	n/a	n/a	n/a	n/a	n/a	n/a	n/a
High	Master Protein	Q99PW4	Tp53rkb	EKC/KEOPS complex subunit Tp53rk OS=Mus musculus OX=10090 GN=Tp53rk PE=2 SV=1	0.005	4.646	7	1	10	1	244	27.4	9.23	32.28	1
Checked	Protein Group ID	# Proteins	Found in Sample: F15: Sample	# Unique Peptides	# Peptides	# PSMs	Group Description	Found in Sample: F1: Sample	Found in Sample: F2: Sample	Found in Sample: F3: Sample	Found in Sample: F4: Sample	Found in Sample: F5: Sample	Found in Sample: F6: Sample	Found in Sample: F7: Sample	Found in Sample: F8: Sample	Found in Sample: F21: Sample	Found in Sample: F22: Sample	Found in Sample: F23: Sample	Found in Sample: F24: Sample	Found in Sample: F25: Sample	Found in Sample: F26: Sample	Found in Sample: F27: Sample	Found in Sample: F28: Sample	Found in Sample: F29: Sample	Found in Sample: F30: Sample	Found in Sample: F31: Sample	Found in Sample: F32: Sample	Found in Sample: F33: Sample	Found in Sample: F34: Sample	Found in Sample: F35: Sample	Found in Sample: F36: Sample	Found in Sample: F37: Sample	Found in Sample: F38: Sample	Found in Sample: F39: Sample	Found in Sample: F40: Sample	Found in Sample: F41: Sample	Found in Sample: F42: Sample	Found in Sample: F43: Sample	Found in Sample: F44: Sample	Found in Sample: F45: Sample	Found in Sample: F46: Sample	Found in Sample: F47: Sample	Found in Sample: F48: Sample	Found in Sample: F49: Sample	Found in Sample: F50: Sample	Found in Sample: F51: Sample	Found in Sample: F52: Sample	Found in Sample: F53: Sample	Found in Sample: F54: Sample
FALSE	647	1	n/a	1	1	10	[Master Protein] EKC/KEOPS complex subunit Tp53rk OS=Mus musculus OX=10090 GN=Tp53rk PE=2 SV=1	n/a	n/a	n/a	n/a	n/a	n/a	n/a	n/a	n/a	n/a	n/a	n/a	n/a	n/a	n/a	n/a	n/a	n/a	n/a	n/a	n/a	n/a	n/a	n/a	n/a	n/a	n/a	n/a	n/a	n/a	n/a	n/a	n/a	n/a	n/a	n/a	n/a	n/a	n/a	n/a	n/a	n/a
Medium	Master Protein	Q8C1E7	Tmem120a	Ion channel TACAN OS=Mus musculus OX=10090 GN=Tmem120a PE=1 SV=1	0.02	3.019	3	1	6	1	343	40.7	8.88	14.73	1
Checked	Protein Group ID	# Proteins	Found in Sample: F15: Sample	# Unique Peptides	# Peptides	# PSMs	Group Description	Found in Sample: F1: Sample	Found in Sample: F2: Sample	Found in Sample: F3: Sample	Found in Sample: F4: Sample	Found in Sample: F5: Sample	Found in Sample: F6: Sample	Found in Sample: F7: Sample	Found in Sample: F8: Sample	Found in Sample: F21: Sample	Found in Sample: F22: Sample	Found in Sample: F23: Sample	Found in Sample: F24: Sample	Found in Sample: F25: Sample	Found in Sample: F26: Sample	Found in Sample: F27: Sample	Found in Sample: F28: Sample	Found in Sample: F29: Sample	Found in Sample: F30: Sample	Found in Sample: F31: Sample	Found in Sample: F32: Sample	Found in Sample: F33: Sample	Found in Sample: F34: Sample	Found in Sample: F35: Sample	Found in Sample: F36: Sample	Found in Sample: F37: Sample	Found in Sample: F38: Sample	Found in Sample: F39: Sample	Found in Sample: F40: Sample	Found in Sample: F41: Sample	Found in Sample: F42: Sample	Found in Sample: F43: Sample	Found in Sample: F44: Sample	Found in Sample: F45: Sample	Found in Sample: F46: Sample	Found in Sample: F47: Sample	Found in Sample: F48: Sample	Found in Sample: F49: Sample	Found in Sample: F50: Sample	Found in Sample: F51: Sample	Found in Sample: F52: Sample	Found in Sample: F53: Sample	Found in Sample: F54: Sample
FALSE	649	1	n/a	1	1	6	[Master Protein] Ion channel TACAN OS=Mus musculus OX=10090 GN=Tmem120a PE=1 SV=1	n/a	n/a	n/a	n/a	n/a	n/a	n/a	n/a	n/a	n/a	n/a	n/a	n/a	n/a	n/a	n/a	n/a	n/a	n/a	n/a	n/a	n/a	n/a	n/a	n/a	n/a	n/a	n/a	n/a	n/a	n/a	n/a	n/a	High	n/a	High	n/a	n/a	n/a	n/a	n/a	High
High	Master Protein	Q91VC7	Ppp1r14a	Protein phosphatase 1 regulatory subunit 14A OS=Mus musculus OX=10090 GN=Ppp1r14a PE=1 SV=1	0.007	4.03	7	1	1	1	147	16.6	7.34	2.99	1
Checked	Protein Group ID	# Proteins	Found in Sample: F15: Sample	# Unique Peptides	# Peptides	# PSMs	Group Description	Found in Sample: F1: Sample	Found in Sample: F2: Sample	Found in Sample: F3: Sample	Found in Sample: F4: Sample	Found in Sample: F5: Sample	Found in Sample: F6: Sample	Found in Sample: F7: Sample	Found in Sample: F8: Sample	Found in Sample: F21: Sample	Found in Sample: F22: Sample	Found in Sample: F23: Sample	Found in Sample: F24: Sample	Found in Sample: F25: Sample	Found in Sample: F26: Sample	Found in Sample: F27: Sample	Found in Sample: F28: Sample	Found in Sample: F29: Sample	Found in Sample: F30: Sample	Found in Sample: F31: Sample	Found in Sample: F32: Sample	Found in Sample: F33: Sample	Found in Sample: F34: Sample	Found in Sample: F35: Sample	Found in Sample: F36: Sample	Found in Sample: F37: Sample	Found in Sample: F38: Sample	Found in Sample: F39: Sample	Found in Sample: F40: Sample	Found in Sample: F41: Sample	Found in Sample: F42: Sample	Found in Sample: F43: Sample	Found in Sample: F44: Sample	Found in Sample: F45: Sample	Found in Sample: F46: Sample	Found in Sample: F47: Sample	Found in Sample: F48: Sample	Found in Sample: F49: Sample	Found in Sample: F50: Sample	Found in Sample: F51: Sample	Found in Sample: F52: Sample	Found in Sample: F53: Sample	Found in Sample: F54: Sample
FALSE	653	1	n/a	1	1	1	[Master Protein] Protein phosphatase 1 regulatory subunit 14A OS=Mus musculus OX=10090 GN=Ppp1r14a PE=1 SV=1	n/a	Peak Found	n/a	Peak Found	High	n/a	Peak Found	Peak Found	n/a	n/a	n/a	n/a	n/a	n/a	n/a	n/a	n/a	n/a	n/a	n/a	n/a	n/a	n/a	n/a	n/a	n/a	n/a	n/a	n/a	n/a	n/a	Peak Found	n/a	Peak Found	n/a	Peak Found	Peak Found	n/a	n/a	n/a	n/a	n/a
High	Master Protein	Q61625	Grid2	Glutamate receptor ionotropic, delta-2 OS=Mus musculus OX=10090 GN=Grid2 PE=1 SV=1	0	8.675	2	1	1	1	1007	113	6.1	4.38	1
Checked	Protein Group ID	# Proteins	Found in Sample: F15: Sample	# Unique Peptides	# Peptides	# PSMs	Group Description	Found in Sample: F1: Sample	Found in Sample: F2: Sample	Found in Sample: F3: Sample	Found in Sample: F4: Sample	Found in Sample: F5: Sample	Found in Sample: F6: Sample	Found in Sample: F7: Sample	Found in Sample: F8: Sample	Found in Sample: F21: Sample	Found in Sample: F22: Sample	Found in Sample: F23: Sample	Found in Sample: F24: Sample	Found in Sample: F25: Sample	Found in Sample: F26: Sample	Found in Sample: F27: Sample	Found in Sample: F28: Sample	Found in Sample: F29: Sample	Found in Sample: F30: Sample	Found in Sample: F31: Sample	Found in Sample: F32: Sample	Found in Sample: F33: Sample	Found in Sample: F34: Sample	Found in Sample: F35: Sample	Found in Sample: F36: Sample	Found in Sample: F37: Sample	Found in Sample: F38: Sample	Found in Sample: F39: Sample	Found in Sample: F40: Sample	Found in Sample: F41: Sample	Found in Sample: F42: Sample	Found in Sample: F43: Sample	Found in Sample: F44: Sample	Found in Sample: F45: Sample	Found in Sample: F46: Sample	Found in Sample: F47: Sample	Found in Sample: F48: Sample	Found in Sample: F49: Sample	Found in Sample: F50: Sample	Found in Sample: F51: Sample	Found in Sample: F52: Sample	Found in Sample: F53: Sample	Found in Sample: F54: Sample
FALSE	660	1	n/a	1	1	1	[Master Protein] Glutamate receptor ionotropic, delta-2 OS=Mus musculus OX=10090 GN=Grid2 PE=1 SV=1	n/a	n/a	n/a	High	n/a	n/a	n/a	n/a	n/a	n/a	n/a	n/a	n/a	n/a	n/a	n/a	n/a	n/a	n/a	n/a	n/a	n/a	n/a	n/a	n/a	n/a	n/a	n/a	n/a	n/a	n/a	n/a	n/a	n/a	n/a	n/a	n/a	n/a	n/a	n/a	n/a	n/a
Medium	Master Protein	Q8CDU5	Efhb	EF-hand domain-containing family member B OS=Mus musculus OX=10090 GN=Efhb PE=1 SV=2	0.036	2.658	2	1	6	1	853	95.7	7.96	12.42	1
Checked	Protein Group ID	# Proteins	Found in Sample: F15: Sample	# Unique Peptides	# Peptides	# PSMs	Group Description	Found in Sample: F1: Sample	Found in Sample: F2: Sample	Found in Sample: F3: Sample	Found in Sample: F4: Sample	Found in Sample: F5: Sample	Found in Sample: F6: Sample	Found in Sample: F7: Sample	Found in Sample: F8: Sample	Found in Sample: F21: Sample	Found in Sample: F22: Sample	Found in Sample: F23: Sample	Found in Sample: F24: Sample	Found in Sample: F25: Sample	Found in Sample: F26: Sample	Found in Sample: F27: Sample	Found in Sample: F28: Sample	Found in Sample: F29: Sample	Found in Sample: F30: Sample	Found in Sample: F31: Sample	Found in Sample: F32: Sample	Found in Sample: F33: Sample	Found in Sample: F34: Sample	Found in Sample: F35: Sample	Found in Sample: F36: Sample	Found in Sample: F37: Sample	Found in Sample: F38: Sample	Found in Sample: F39: Sample	Found in Sample: F40: Sample	Found in Sample: F41: Sample	Found in Sample: F42: Sample	Found in Sample: F43: Sample	Found in Sample: F44: Sample	Found in Sample: F45: Sample	Found in Sample: F46: Sample	Found in Sample: F47: Sample	Found in Sample: F48: Sample	Found in Sample: F49: Sample	Found in Sample: F50: Sample	Found in Sample: F51: Sample	Found in Sample: F52: Sample	Found in Sample: F53: Sample	Found in Sample: F54: Sample
FALSE	667	1	n/a	1	1	6	[Master Protein] EF-hand domain-containing family member B OS=Mus musculus OX=10090 GN=Efhb PE=1 SV=2	n/a	n/a	n/a	n/a	n/a	n/a	n/a	n/a	n/a	n/a	n/a	n/a	n/a	n/a	n/a	n/a	n/a	n/a	n/a	n/a	n/a	n/a	n/a	n/a	n/a	n/a	n/a	n/a	n/a	n/a	n/a	n/a	n/a	n/a	n/a	n/a	n/a	n/a	n/a	n/a	n/a	n/a
Medium	Master Protein	Q9D7D7	Cldn23	Claudin-23 OS=Mus musculus OX=10090 GN=Cldn23 PE=1 SV=1	0.011	3.501	7	1	1	1	296	32.4	7.55	4.28	1
Checked	Protein Group ID	# Proteins	Found in Sample: F15: Sample	# Unique Peptides	# Peptides	# PSMs	Group Description	Found in Sample: F1: Sample	Found in Sample: F2: Sample	Found in Sample: F3: Sample	Found in Sample: F4: Sample	Found in Sample: F5: Sample	Found in Sample: F6: Sample	Found in Sample: F7: Sample	Found in Sample: F8: Sample	Found in Sample: F21: Sample	Found in Sample: F22: Sample	Found in Sample: F23: Sample	Found in Sample: F24: Sample	Found in Sample: F25: Sample	Found in Sample: F26: Sample	Found in Sample: F27: Sample	Found in Sample: F28: Sample	Found in Sample: F29: Sample	Found in Sample: F30: Sample	Found in Sample: F31: Sample	Found in Sample: F32: Sample	Found in Sample: F33: Sample	Found in Sample: F34: Sample	Found in Sample: F35: Sample	Found in Sample: F36: Sample	Found in Sample: F37: Sample	Found in Sample: F38: Sample	Found in Sample: F39: Sample	Found in Sample: F40: Sample	Found in Sample: F41: Sample	Found in Sample: F42: Sample	Found in Sample: F43: Sample	Found in Sample: F44: Sample	Found in Sample: F45: Sample	Found in Sample: F46: Sample	Found in Sample: F47: Sample	Found in Sample: F48: Sample	Found in Sample: F49: Sample	Found in Sample: F50: Sample	Found in Sample: F51: Sample	Found in Sample: F52: Sample	Found in Sample: F53: Sample	Found in Sample: F54: Sample
FALSE	668	1	n/a	1	1	1	[Master Protein] Claudin-23 OS=Mus musculus OX=10090 GN=Cldn23 PE=1 SV=1	n/a	n/a	n/a	n/a	n/a	n/a	n/a	n/a	n/a	n/a	n/a	n/a	n/a	n/a	n/a	n/a	n/a	n/a	n/a	n/a	n/a	n/a	n/a	n/a	n/a	n/a	n/a	n/a	n/a	n/a	n/a	n/a	n/a	n/a	n/a	n/a	n/a	n/a	n/a	n/a	n/a	n/a
High	Master Protein	Q9JKN1	Slc30a7	Zinc transporter 7 OS=Mus musculus OX=10090 GN=Slc30a7 PE=1 SV=1	0.005	4.818	4	1	12	1	378	41.8	6.84	33.72	1
Checked	Protein Group ID	# Proteins	Found in Sample: F15: Sample	# Unique Peptides	# Peptides	# PSMs	Group Description	Found in Sample: F1: Sample	Found in Sample: F2: Sample	Found in Sample: F3: Sample	Found in Sample: F4: Sample	Found in Sample: F5: Sample	Found in Sample: F6: Sample	Found in Sample: F7: Sample	Found in Sample: F8: Sample	Found in Sample: F21: Sample	Found in Sample: F22: Sample	Found in Sample: F23: Sample	Found in Sample: F24: Sample	Found in Sample: F25: Sample	Found in Sample: F26: Sample	Found in Sample: F27: Sample	Found in Sample: F28: Sample	Found in Sample: F29: Sample	Found in Sample: F30: Sample	Found in Sample: F31: Sample	Found in Sample: F32: Sample	Found in Sample: F33: Sample	Found in Sample: F34: Sample	Found in Sample: F35: Sample	Found in Sample: F36: Sample	Found in Sample: F37: Sample	Found in Sample: F38: Sample	Found in Sample: F39: Sample	Found in Sample: F40: Sample	Found in Sample: F41: Sample	Found in Sample: F42: Sample	Found in Sample: F43: Sample	Found in Sample: F44: Sample	Found in Sample: F45: Sample	Found in Sample: F46: Sample	Found in Sample: F47: Sample	Found in Sample: F48: Sample	Found in Sample: F49: Sample	Found in Sample: F50: Sample	Found in Sample: F51: Sample	Found in Sample: F52: Sample	Found in Sample: F53: Sample	Found in Sample: F54: Sample
FALSE	672	1	n/a	1	1	12	[Master Protein] Zinc transporter 7 OS=Mus musculus OX=10090 GN=Slc30a7 PE=1 SV=1	n/a	n/a	n/a	n/a	n/a	n/a	n/a	n/a	High	n/a	High	High	n/a	n/a	n/a	n/a	n/a	n/a	n/a	n/a	n/a	n/a	n/a	n/a	n/a	High	n/a	n/a	High	High	n/a	n/a	n/a	n/a	n/a	n/a	n/a	n/a	High	n/a	n/a	n/a
High	Master Protein	Q60838	Dvl2	Segment polarity protein dishevelled homolog DVL-2 OS=Mus musculus OX=10090 GN=Dvl2 PE=1 SV=2	0.007	3.964	2	1	6	1	736	78.8	5.96	13.1	1
Checked	Protein Group ID	# Proteins	Found in Sample: F15: Sample	# Unique Peptides	# Peptides	# PSMs	Group Description	Found in Sample: F1: Sample	Found in Sample: F2: Sample	Found in Sample: F3: Sample	Found in Sample: F4: Sample	Found in Sample: F5: Sample	Found in Sample: F6: Sample	Found in Sample: F7: Sample	Found in Sample: F8: Sample	Found in Sample: F21: Sample	Found in Sample: F22: Sample	Found in Sample: F23: Sample	Found in Sample: F24: Sample	Found in Sample: F25: Sample	Found in Sample: F26: Sample	Found in Sample: F27: Sample	Found in Sample: F28: Sample	Found in Sample: F29: Sample	Found in Sample: F30: Sample	Found in Sample: F31: Sample	Found in Sample: F32: Sample	Found in Sample: F33: Sample	Found in Sample: F34: Sample	Found in Sample: F35: Sample	Found in Sample: F36: Sample	Found in Sample: F37: Sample	Found in Sample: F38: Sample	Found in Sample: F39: Sample	Found in Sample: F40: Sample	Found in Sample: F41: Sample	Found in Sample: F42: Sample	Found in Sample: F43: Sample	Found in Sample: F44: Sample	Found in Sample: F45: Sample	Found in Sample: F46: Sample	Found in Sample: F47: Sample	Found in Sample: F48: Sample	Found in Sample: F49: Sample	Found in Sample: F50: Sample	Found in Sample: F51: Sample	Found in Sample: F52: Sample	Found in Sample: F53: Sample	Found in Sample: F54: Sample
FALSE	675	2	n/a	1	1	6	[Master Protein] Segment polarity protein dishevelled homolog DVL-2 OS=Mus musculus OX=10090 GN=Dvl2 PE=1 SV=2	n/a	n/a	n/a	n/a	n/a	n/a	n/a	n/a	n/a	n/a	n/a	Peak Found	n/a	n/a	n/a	n/a	Peak Found	n/a	n/a	n/a	n/a	Peak Found	n/a	Peak Found	n/a	n/a	n/a	n/a	Peak Found	Peak Found	Peak Found	Peak Found	Peak Found	Peak Found	Peak Found	Peak Found	Peak Found	Peak Found	Peak Found	Peak Found	Peak Found	Peak Found
High	Master Protein	Q9DCJ1	Mlst8	Target of rapamycin complex subunit LST8 OS=Mus musculus OX=10090 GN=Mlst8 PE=1 SV=1	0.002	5.625	6	1	2	1	326	35.8	5.86	5.6	1
Checked	Protein Group ID	# Proteins	Found in Sample: F15: Sample	# Unique Peptides	# Peptides	# PSMs	Group Description	Found in Sample: F1: Sample	Found in Sample: F2: Sample	Found in Sample: F3: Sample	Found in Sample: F4: Sample	Found in Sample: F5: Sample	Found in Sample: F6: Sample	Found in Sample: F7: Sample	Found in Sample: F8: Sample	Found in Sample: F21: Sample	Found in Sample: F22: Sample	Found in Sample: F23: Sample	Found in Sample: F24: Sample	Found in Sample: F25: Sample	Found in Sample: F26: Sample	Found in Sample: F27: Sample	Found in Sample: F28: Sample	Found in Sample: F29: Sample	Found in Sample: F30: Sample	Found in Sample: F31: Sample	Found in Sample: F32: Sample	Found in Sample: F33: Sample	Found in Sample: F34: Sample	Found in Sample: F35: Sample	Found in Sample: F36: Sample	Found in Sample: F37: Sample	Found in Sample: F38: Sample	Found in Sample: F39: Sample	Found in Sample: F40: Sample	Found in Sample: F41: Sample	Found in Sample: F42: Sample	Found in Sample: F43: Sample	Found in Sample: F44: Sample	Found in Sample: F45: Sample	Found in Sample: F46: Sample	Found in Sample: F47: Sample	Found in Sample: F48: Sample	Found in Sample: F49: Sample	Found in Sample: F50: Sample	Found in Sample: F51: Sample	Found in Sample: F52: Sample	Found in Sample: F53: Sample	Found in Sample: F54: Sample
FALSE	689	1	n/a	1	1	2	[Master Protein] Target of rapamycin complex subunit LST8 OS=Mus musculus OX=10090 GN=Mlst8 PE=1 SV=1	n/a	n/a	High	n/a	n/a	n/a	n/a	n/a	n/a	n/a	n/a	n/a	n/a	n/a	n/a	n/a	n/a	n/a	n/a	n/a	n/a	n/a	n/a	n/a	n/a	n/a	n/a	n/a	n/a	n/a	n/a	n/a	n/a	n/a	n/a	n/a	n/a	n/a	n/a	n/a	n/a	n/a
High	Master Protein	Q5SSZ5	Tns3	Tensin-3 OS=Mus musculus OX=10090 GN=Tns3 PE=1 SV=1	0.008	3.87	1	1	4	1	1440	155.5	6.65	11.81	1
Checked	Protein Group ID	# Proteins	Found in Sample: F15: Sample	# Unique Peptides	# Peptides	# PSMs	Group Description	Found in Sample: F1: Sample	Found in Sample: F2: Sample	Found in Sample: F3: Sample	Found in Sample: F4: Sample	Found in Sample: F5: Sample	Found in Sample: F6: Sample	Found in Sample: F7: Sample	Found in Sample: F8: Sample	Found in Sample: F21: Sample	Found in Sample: F22: Sample	Found in Sample: F23: Sample	Found in Sample: F24: Sample	Found in Sample: F25: Sample	Found in Sample: F26: Sample	Found in Sample: F27: Sample	Found in Sample: F28: Sample	Found in Sample: F29: Sample	Found in Sample: F30: Sample	Found in Sample: F31: Sample	Found in Sample: F32: Sample	Found in Sample: F33: Sample	Found in Sample: F34: Sample	Found in Sample: F35: Sample	Found in Sample: F36: Sample	Found in Sample: F37: Sample	Found in Sample: F38: Sample	Found in Sample: F39: Sample	Found in Sample: F40: Sample	Found in Sample: F41: Sample	Found in Sample: F42: Sample	Found in Sample: F43: Sample	Found in Sample: F44: Sample	Found in Sample: F45: Sample	Found in Sample: F46: Sample	Found in Sample: F47: Sample	Found in Sample: F48: Sample	Found in Sample: F49: Sample	Found in Sample: F50: Sample	Found in Sample: F51: Sample	Found in Sample: F52: Sample	Found in Sample: F53: Sample	Found in Sample: F54: Sample
FALSE	694	2	n/a	1	1	4	[Master Protein] Tensin-3 OS=Mus musculus OX=10090 GN=Tns3 PE=1 SV=1	n/a	n/a	n/a	n/a	n/a	n/a	n/a	n/a	n/a	n/a	n/a	n/a	n/a	n/a	n/a	n/a	n/a	n/a	n/a	n/a	n/a	n/a	n/a	n/a	n/a	n/a	n/a	n/a	n/a	n/a	n/a	n/a	n/a	n/a	n/a	n/a	n/a	n/a	n/a	n/a	n/a	n/a
High	Master Protein	Q3SXD3	Hddc2	5'-deoxynucleotidase HDDC2 OS=Mus musculus OX=10090 GN=Hddc2 PE=1 SV=1	0.001	6.758	9	1	1	1	199	22.7	5.02	4	1
Checked	Protein Group ID	# Proteins	Found in Sample: F15: Sample	# Unique Peptides	# Peptides	# PSMs	Group Description	Found in Sample: F1: Sample	Found in Sample: F2: Sample	Found in Sample: F3: Sample	Found in Sample: F4: Sample	Found in Sample: F5: Sample	Found in Sample: F6: Sample	Found in Sample: F7: Sample	Found in Sample: F8: Sample	Found in Sample: F21: Sample	Found in Sample: F22: Sample	Found in Sample: F23: Sample	Found in Sample: F24: Sample	Found in Sample: F25: Sample	Found in Sample: F26: Sample	Found in Sample: F27: Sample	Found in Sample: F28: Sample	Found in Sample: F29: Sample	Found in Sample: F30: Sample	Found in Sample: F31: Sample	Found in Sample: F32: Sample	Found in Sample: F33: Sample	Found in Sample: F34: Sample	Found in Sample: F35: Sample	Found in Sample: F36: Sample	Found in Sample: F37: Sample	Found in Sample: F38: Sample	Found in Sample: F39: Sample	Found in Sample: F40: Sample	Found in Sample: F41: Sample	Found in Sample: F42: Sample	Found in Sample: F43: Sample	Found in Sample: F44: Sample	Found in Sample: F45: Sample	Found in Sample: F46: Sample	Found in Sample: F47: Sample	Found in Sample: F48: Sample	Found in Sample: F49: Sample	Found in Sample: F50: Sample	Found in Sample: F51: Sample	Found in Sample: F52: Sample	Found in Sample: F53: Sample	Found in Sample: F54: Sample
FALSE	697	1	n/a	1	1	1	[Master Protein] 5'-deoxynucleotidase HDDC2 OS=Mus musculus OX=10090 GN=Hddc2 PE=1 SV=1	n/a	High	n/a	n/a	n/a	n/a	n/a	n/a	n/a	n/a	n/a	n/a	n/a	n/a	n/a	n/a	n/a	n/a	n/a	n/a	n/a	n/a	n/a	n/a	n/a	n/a	n/a	n/a	n/a	n/a	n/a	n/a	n/a	n/a	n/a	n/a	n/a	n/a	n/a	n/a	n/a	n/a
Medium	Master Protein	Q9CPU2	Ndufb2	NADH dehydrogenase [ubiquinone] 1 beta subcomplex subunit 2, mitochondrial OS=Mus musculus OX=10090 GN=Ndufb2 PE=1 SV=1	0.041	2.578	9	1	19	1	105	12	6.52	44.93	1
Checked	Protein Group ID	# Proteins	Found in Sample: F15: Sample	# Unique Peptides	# Peptides	# PSMs	Group Description	Found in Sample: F1: Sample	Found in Sample: F2: Sample	Found in Sample: F3: Sample	Found in Sample: F4: Sample	Found in Sample: F5: Sample	Found in Sample: F6: Sample	Found in Sample: F7: Sample	Found in Sample: F8: Sample	Found in Sample: F21: Sample	Found in Sample: F22: Sample	Found in Sample: F23: Sample	Found in Sample: F24: Sample	Found in Sample: F25: Sample	Found in Sample: F26: Sample	Found in Sample: F27: Sample	Found in Sample: F28: Sample	Found in Sample: F29: Sample	Found in Sample: F30: Sample	Found in Sample: F31: Sample	Found in Sample: F32: Sample	Found in Sample: F33: Sample	Found in Sample: F34: Sample	Found in Sample: F35: Sample	Found in Sample: F36: Sample	Found in Sample: F37: Sample	Found in Sample: F38: Sample	Found in Sample: F39: Sample	Found in Sample: F40: Sample	Found in Sample: F41: Sample	Found in Sample: F42: Sample	Found in Sample: F43: Sample	Found in Sample: F44: Sample	Found in Sample: F45: Sample	Found in Sample: F46: Sample	Found in Sample: F47: Sample	Found in Sample: F48: Sample	Found in Sample: F49: Sample	Found in Sample: F50: Sample	Found in Sample: F51: Sample	Found in Sample: F52: Sample	Found in Sample: F53: Sample	Found in Sample: F54: Sample
FALSE	698	1	n/a	1	1	19	[Master Protein] NADH dehydrogenase [ubiquinone] 1 beta subcomplex subunit 2, mitochondrial OS=Mus musculus OX=10090 GN=Ndufb2 PE=1 SV=1	Peak Found	n/a	High	n/a	High	n/a	High	High	Peak Found	Peak Found	Peak Found	Peak Found	Peak Found	Peak Found	Peak Found	Peak Found	Peak Found	Peak Found	n/a	n/a	Peak Found	n/a	Peak Found	Peak Found	n/a	Peak Found	Peak Found	n/a	n/a	Peak Found	n/a	Peak Found	n/a	High	n/a	Peak Found	n/a	n/a	n/a	n/a	n/a	n/a
Medium	Master Protein	P59383	Lrrn4	Leucine-rich repeat neuronal protein 4 OS=Mus musculus OX=10090 GN=Lrrn4 PE=1 SV=2	0.017	3.142	2	1	1	1	733	80.4	6.79	2.56	1
Checked	Protein Group ID	# Proteins	Found in Sample: F15: Sample	# Unique Peptides	# Peptides	# PSMs	Group Description	Found in Sample: F1: Sample	Found in Sample: F2: Sample	Found in Sample: F3: Sample	Found in Sample: F4: Sample	Found in Sample: F5: Sample	Found in Sample: F6: Sample	Found in Sample: F7: Sample	Found in Sample: F8: Sample	Found in Sample: F21: Sample	Found in Sample: F22: Sample	Found in Sample: F23: Sample	Found in Sample: F24: Sample	Found in Sample: F25: Sample	Found in Sample: F26: Sample	Found in Sample: F27: Sample	Found in Sample: F28: Sample	Found in Sample: F29: Sample	Found in Sample: F30: Sample	Found in Sample: F31: Sample	Found in Sample: F32: Sample	Found in Sample: F33: Sample	Found in Sample: F34: Sample	Found in Sample: F35: Sample	Found in Sample: F36: Sample	Found in Sample: F37: Sample	Found in Sample: F38: Sample	Found in Sample: F39: Sample	Found in Sample: F40: Sample	Found in Sample: F41: Sample	Found in Sample: F42: Sample	Found in Sample: F43: Sample	Found in Sample: F44: Sample	Found in Sample: F45: Sample	Found in Sample: F46: Sample	Found in Sample: F47: Sample	Found in Sample: F48: Sample	Found in Sample: F49: Sample	Found in Sample: F50: Sample	Found in Sample: F51: Sample	Found in Sample: F52: Sample	Found in Sample: F53: Sample	Found in Sample: F54: Sample
FALSE	705	1	n/a	1	1	1	[Master Protein] Leucine-rich repeat neuronal protein 4 OS=Mus musculus OX=10090 GN=Lrrn4 PE=1 SV=2	n/a	n/a	n/a	n/a	n/a	n/a	n/a	n/a	n/a	n/a	n/a	n/a	n/a	n/a	n/a	n/a	n/a	n/a	n/a	n/a	n/a	n/a	n/a	n/a	n/a	n/a	n/a	n/a	n/a	n/a	n/a	n/a	n/a	n/a	n/a	n/a	n/a	n/a	n/a	n/a	n/a	n/a
Low	Master Protein	Q8K4R9	Dlgap5	Disks large-associated protein 5 OS=Mus musculus OX=10090 GN=Dlgap5 PE=1 SV=2	0.064	2.31	1	1	4	1	808	90.1	9.17	3.77	1		222481		1.83876e+06		533971										348427	239522		213137	157675				269056	327067	450660	546149	326609	229605				708853
Checked	Protein Group ID	# Proteins	Found in Sample: F15: Sample	# Unique Peptides	# Peptides	# PSMs	Group Description	Found in Sample: F1: Sample	Found in Sample: F2: Sample	Found in Sample: F3: Sample	Found in Sample: F4: Sample	Found in Sample: F5: Sample	Found in Sample: F6: Sample	Found in Sample: F7: Sample	Found in Sample: F8: Sample	Found in Sample: F21: Sample	Found in Sample: F22: Sample	Found in Sample: F23: Sample	Found in Sample: F24: Sample	Found in Sample: F25: Sample	Found in Sample: F26: Sample	Found in Sample: F27: Sample	Found in Sample: F28: Sample	Found in Sample: F29: Sample	Found in Sample: F30: Sample	Found in Sample: F31: Sample	Found in Sample: F32: Sample	Found in Sample: F33: Sample	Found in Sample: F34: Sample	Found in Sample: F35: Sample	Found in Sample: F36: Sample	Found in Sample: F37: Sample	Found in Sample: F38: Sample	Found in Sample: F39: Sample	Found in Sample: F40: Sample	Found in Sample: F41: Sample	Found in Sample: F42: Sample	Found in Sample: F43: Sample	Found in Sample: F44: Sample	Found in Sample: F45: Sample	Found in Sample: F46: Sample	Found in Sample: F47: Sample	Found in Sample: F48: Sample	Found in Sample: F49: Sample	Found in Sample: F50: Sample	Found in Sample: F51: Sample	Found in Sample: F52: Sample	Found in Sample: F53: Sample	Found in Sample: F54: Sample
FALSE	706	1	n/a	1	1	4	[Master Protein] Disks large-associated protein 5 OS=Mus musculus OX=10090 GN=Dlgap5 PE=1 SV=2	n/a	Peak Found	n/a	Peak Found	n/a	Peak Found	n/a	n/a	n/a	n/a	n/a	Peak Found	Peak Found	Peak Found	Peak Found	Peak Found	Peak Found	n/a	n/a	n/a	Peak Found	n/a	n/a	n/a	n/a	n/a	n/a	n/a	n/a	n/a	n/a	Peak Found	Peak Found	n/a	n/a	n/a	n/a	n/a	n/a	n/a	n/a	n/a
Medium	Master Protein	Q91VH2	Snx9	Sorting nexin-9 OS=Mus musculus OX=10090 GN=Snx9 PE=1 SV=1	0.031	2.736	2	1	1	1	595	66.5	5.52	2.18	1
Checked	Protein Group ID	# Proteins	Found in Sample: F15: Sample	# Unique Peptides	# Peptides	# PSMs	Group Description	Found in Sample: F1: Sample	Found in Sample: F2: Sample	Found in Sample: F3: Sample	Found in Sample: F4: Sample	Found in Sample: F5: Sample	Found in Sample: F6: Sample	Found in Sample: F7: Sample	Found in Sample: F8: Sample	Found in Sample: F21: Sample	Found in Sample: F22: Sample	Found in Sample: F23: Sample	Found in Sample: F24: Sample	Found in Sample: F25: Sample	Found in Sample: F26: Sample	Found in Sample: F27: Sample	Found in Sample: F28: Sample	Found in Sample: F29: Sample	Found in Sample: F30: Sample	Found in Sample: F31: Sample	Found in Sample: F32: Sample	Found in Sample: F33: Sample	Found in Sample: F34: Sample	Found in Sample: F35: Sample	Found in Sample: F36: Sample	Found in Sample: F37: Sample	Found in Sample: F38: Sample	Found in Sample: F39: Sample	Found in Sample: F40: Sample	Found in Sample: F41: Sample	Found in Sample: F42: Sample	Found in Sample: F43: Sample	Found in Sample: F44: Sample	Found in Sample: F45: Sample	Found in Sample: F46: Sample	Found in Sample: F47: Sample	Found in Sample: F48: Sample	Found in Sample: F49: Sample	Found in Sample: F50: Sample	Found in Sample: F51: Sample	Found in Sample: F52: Sample	Found in Sample: F53: Sample	Found in Sample: F54: Sample
FALSE	709	1	n/a	1	1	1	[Master Protein] Sorting nexin-9 OS=Mus musculus OX=10090 GN=Snx9 PE=1 SV=1	n/a	n/a	n/a	n/a	n/a	n/a	n/a	n/a	n/a	n/a	n/a	n/a	n/a	n/a	n/a	n/a	n/a	n/a	n/a	n/a	n/a	n/a	n/a	n/a	n/a	n/a	n/a	n/a	n/a	n/a	n/a	n/a	n/a	n/a	n/a	n/a	n/a	n/a	High	n/a	n/a	n/a
High	Master Protein	Q91ZV0	Mia2	Melanoma inhibitory activity protein 2 OS=Mus musculus OX=10090 GN=Mia2 PE=1 SV=3	0.008	3.866	1	1	1	1	1396	156.4	4.55	2.9	1
Checked	Protein Group ID	# Proteins	Found in Sample: F15: Sample	# Unique Peptides	# Peptides	# PSMs	Group Description	Found in Sample: F1: Sample	Found in Sample: F2: Sample	Found in Sample: F3: Sample	Found in Sample: F4: Sample	Found in Sample: F5: Sample	Found in Sample: F6: Sample	Found in Sample: F7: Sample	Found in Sample: F8: Sample	Found in Sample: F21: Sample	Found in Sample: F22: Sample	Found in Sample: F23: Sample	Found in Sample: F24: Sample	Found in Sample: F25: Sample	Found in Sample: F26: Sample	Found in Sample: F27: Sample	Found in Sample: F28: Sample	Found in Sample: F29: Sample	Found in Sample: F30: Sample	Found in Sample: F31: Sample	Found in Sample: F32: Sample	Found in Sample: F33: Sample	Found in Sample: F34: Sample	Found in Sample: F35: Sample	Found in Sample: F36: Sample	Found in Sample: F37: Sample	Found in Sample: F38: Sample	Found in Sample: F39: Sample	Found in Sample: F40: Sample	Found in Sample: F41: Sample	Found in Sample: F42: Sample	Found in Sample: F43: Sample	Found in Sample: F44: Sample	Found in Sample: F45: Sample	Found in Sample: F46: Sample	Found in Sample: F47: Sample	Found in Sample: F48: Sample	Found in Sample: F49: Sample	Found in Sample: F50: Sample	Found in Sample: F51: Sample	Found in Sample: F52: Sample	Found in Sample: F53: Sample	Found in Sample: F54: Sample
FALSE	712	1	n/a	1	1	1	[Master Protein] Melanoma inhibitory activity protein 2 OS=Mus musculus OX=10090 GN=Mia2 PE=1 SV=3	n/a	n/a	n/a	n/a	n/a	n/a	n/a	n/a	n/a	n/a	n/a	n/a	n/a	n/a	n/a	n/a	n/a	n/a	n/a	n/a	n/a	n/a	n/a	n/a	n/a	n/a	n/a	n/a	n/a	n/a	n/a	n/a	n/a	n/a	n/a	n/a	n/a	n/a	n/a	n/a	n/a	n/a
Low	Master Protein	Q8C006	Trim35	E3 ubiquitin-protein ligase TRIM35 OS=Mus musculus OX=10090 GN=Trim35 PE=1 SV=2	0.068	2.268	2	1	6	1	501	57.3	7.14	12.23	1			259849			1.45566e+06					22227.9								229514								189864
Checked	Protein Group ID	# Proteins	Found in Sample: F15: Sample	# Unique Peptides	# Peptides	# PSMs	Group Description	Found in Sample: F1: Sample	Found in Sample: F2: Sample	Found in Sample: F3: Sample	Found in Sample: F4: Sample	Found in Sample: F5: Sample	Found in Sample: F6: Sample	Found in Sample: F7: Sample	Found in Sample: F8: Sample	Found in Sample: F21: Sample	Found in Sample: F22: Sample	Found in Sample: F23: Sample	Found in Sample: F24: Sample	Found in Sample: F25: Sample	Found in Sample: F26: Sample	Found in Sample: F27: Sample	Found in Sample: F28: Sample	Found in Sample: F29: Sample	Found in Sample: F30: Sample	Found in Sample: F31: Sample	Found in Sample: F32: Sample	Found in Sample: F33: Sample	Found in Sample: F34: Sample	Found in Sample: F35: Sample	Found in Sample: F36: Sample	Found in Sample: F37: Sample	Found in Sample: F38: Sample	Found in Sample: F39: Sample	Found in Sample: F40: Sample	Found in Sample: F41: Sample	Found in Sample: F42: Sample	Found in Sample: F43: Sample	Found in Sample: F44: Sample	Found in Sample: F45: Sample	Found in Sample: F46: Sample	Found in Sample: F47: Sample	Found in Sample: F48: Sample	Found in Sample: F49: Sample	Found in Sample: F50: Sample	Found in Sample: F51: Sample	Found in Sample: F52: Sample	Found in Sample: F53: Sample	Found in Sample: F54: Sample
FALSE	714	1	n/a	1	1	6	[Master Protein] E3 ubiquitin-protein ligase TRIM35 OS=Mus musculus OX=10090 GN=Trim35 PE=1 SV=2	n/a	n/a	Peak Found	n/a	n/a	Peak Found	n/a	n/a	n/a	n/a	n/a	n/a	n/a	n/a	Peak Found	n/a	n/a	n/a	n/a	n/a	n/a	n/a	n/a	n/a	n/a	n/a	n/a	Peak Found	Peak Found	n/a	n/a	n/a	n/a	n/a	Peak Found	n/a	n/a	Peak Found	n/a	n/a	n/a	n/a
High	Master Protein	Q8BWT5	Dip2a	Disco-interacting protein 2 homolog A OS=Mus musculus OX=10090 GN=Dip2a PE=1 SV=3	0.002	5.423	2	2	3	1	1523	165.1	7.61	7.11	2
Checked	Protein Group ID	# Proteins	Found in Sample: F15: Sample	# Unique Peptides	# Peptides	# PSMs	Group Description	Found in Sample: F1: Sample	Found in Sample: F2: Sample	Found in Sample: F3: Sample	Found in Sample: F4: Sample	Found in Sample: F5: Sample	Found in Sample: F6: Sample	Found in Sample: F7: Sample	Found in Sample: F8: Sample	Found in Sample: F21: Sample	Found in Sample: F22: Sample	Found in Sample: F23: Sample	Found in Sample: F24: Sample	Found in Sample: F25: Sample	Found in Sample: F26: Sample	Found in Sample: F27: Sample	Found in Sample: F28: Sample	Found in Sample: F29: Sample	Found in Sample: F30: Sample	Found in Sample: F31: Sample	Found in Sample: F32: Sample	Found in Sample: F33: Sample	Found in Sample: F34: Sample	Found in Sample: F35: Sample	Found in Sample: F36: Sample	Found in Sample: F37: Sample	Found in Sample: F38: Sample	Found in Sample: F39: Sample	Found in Sample: F40: Sample	Found in Sample: F41: Sample	Found in Sample: F42: Sample	Found in Sample: F43: Sample	Found in Sample: F44: Sample	Found in Sample: F45: Sample	Found in Sample: F46: Sample	Found in Sample: F47: Sample	Found in Sample: F48: Sample	Found in Sample: F49: Sample	Found in Sample: F50: Sample	Found in Sample: F51: Sample	Found in Sample: F52: Sample	Found in Sample: F53: Sample	Found in Sample: F54: Sample
FALSE	722	1	n/a	1	2	3	[Master Protein] Disco-interacting protein 2 homolog A OS=Mus musculus OX=10090 GN=Dip2a PE=1 SV=3	n/a	High	n/a	n/a	n/a	n/a	n/a	n/a	n/a	n/a	n/a	n/a	n/a	n/a	n/a	n/a	n/a	n/a	n/a	n/a	n/a	n/a	n/a	n/a	n/a	n/a	n/a	n/a	n/a	n/a	n/a	n/a	n/a	n/a	n/a	n/a	n/a	n/a	n/a	n/a	n/a	n/a
Medium	Master Protein	Q91X96	Rabif	Guanine nucleotide exchange factor MSS4 OS=Mus musculus OX=10090 GN=Rabif PE=1 SV=1	0.024	2.889	9	1	2	1	123	13.9	5.52	4.26	1
Checked	Protein Group ID	# Proteins	Found in Sample: F15: Sample	# Unique Peptides	# Peptides	# PSMs	Group Description	Found in Sample: F1: Sample	Found in Sample: F2: Sample	Found in Sample: F3: Sample	Found in Sample: F4: Sample	Found in Sample: F5: Sample	Found in Sample: F6: Sample	Found in Sample: F7: Sample	Found in Sample: F8: Sample	Found in Sample: F21: Sample	Found in Sample: F22: Sample	Found in Sample: F23: Sample	Found in Sample: F24: Sample	Found in Sample: F25: Sample	Found in Sample: F26: Sample	Found in Sample: F27: Sample	Found in Sample: F28: Sample	Found in Sample: F29: Sample	Found in Sample: F30: Sample	Found in Sample: F31: Sample	Found in Sample: F32: Sample	Found in Sample: F33: Sample	Found in Sample: F34: Sample	Found in Sample: F35: Sample	Found in Sample: F36: Sample	Found in Sample: F37: Sample	Found in Sample: F38: Sample	Found in Sample: F39: Sample	Found in Sample: F40: Sample	Found in Sample: F41: Sample	Found in Sample: F42: Sample	Found in Sample: F43: Sample	Found in Sample: F44: Sample	Found in Sample: F45: Sample	Found in Sample: F46: Sample	Found in Sample: F47: Sample	Found in Sample: F48: Sample	Found in Sample: F49: Sample	Found in Sample: F50: Sample	Found in Sample: F51: Sample	Found in Sample: F52: Sample	Found in Sample: F53: Sample	Found in Sample: F54: Sample
FALSE	726	1	n/a	1	1	2	[Master Protein] Guanine nucleotide exchange factor MSS4 OS=Mus musculus OX=10090 GN=Rabif PE=1 SV=1	n/a	n/a	n/a	n/a	n/a	n/a	n/a	n/a	n/a	n/a	n/a	n/a	n/a	n/a	n/a	n/a	n/a	n/a	n/a	n/a	n/a	n/a	n/a	n/a	n/a	n/a	n/a	n/a	n/a	n/a	n/a	n/a	n/a	n/a	n/a	n/a	n/a	n/a	n/a	n/a	n/a	n/a
High	Master Protein	Q8R3H7	Hs2st1	Heparan sulfate 2-O-sulfotransferase 1 OS=Mus musculus OX=10090 GN=Hs2st1 PE=1 SV=2	0.007	3.931	5	1	1	1	356	41.8	8.57	3.35	1
Checked	Protein Group ID	# Proteins	Found in Sample: F15: Sample	# Unique Peptides	# Peptides	# PSMs	Group Description	Found in Sample: F1: Sample	Found in Sample: F2: Sample	Found in Sample: F3: Sample	Found in Sample: F4: Sample	Found in Sample: F5: Sample	Found in Sample: F6: Sample	Found in Sample: F7: Sample	Found in Sample: F8: Sample	Found in Sample: F21: Sample	Found in Sample: F22: Sample	Found in Sample: F23: Sample	Found in Sample: F24: Sample	Found in Sample: F25: Sample	Found in Sample: F26: Sample	Found in Sample: F27: Sample	Found in Sample: F28: Sample	Found in Sample: F29: Sample	Found in Sample: F30: Sample	Found in Sample: F31: Sample	Found in Sample: F32: Sample	Found in Sample: F33: Sample	Found in Sample: F34: Sample	Found in Sample: F35: Sample	Found in Sample: F36: Sample	Found in Sample: F37: Sample	Found in Sample: F38: Sample	Found in Sample: F39: Sample	Found in Sample: F40: Sample	Found in Sample: F41: Sample	Found in Sample: F42: Sample	Found in Sample: F43: Sample	Found in Sample: F44: Sample	Found in Sample: F45: Sample	Found in Sample: F46: Sample	Found in Sample: F47: Sample	Found in Sample: F48: Sample	Found in Sample: F49: Sample	Found in Sample: F50: Sample	Found in Sample: F51: Sample	Found in Sample: F52: Sample	Found in Sample: F53: Sample	Found in Sample: F54: Sample
FALSE	731	1	n/a	1	1	1	[Master Protein] Heparan sulfate 2-O-sulfotransferase 1 OS=Mus musculus OX=10090 GN=Hs2st1 PE=1 SV=2	n/a	n/a	n/a	n/a	n/a	n/a	n/a	n/a	n/a	n/a	n/a	n/a	n/a	n/a	n/a	n/a	n/a	n/a	n/a	n/a	n/a	n/a	n/a	n/a	n/a	n/a	n/a	n/a	n/a	n/a	n/a	n/a	n/a	n/a	n/a	n/a	n/a	n/a	n/a	n/a	n/a	n/a
High	Master Protein	Q0V8T9	Cntnap5a	Contactin-associated protein like 5-1 OS=Mus musculus OX=10090 GN=Cntnap5a PE=1 SV=1	0.005	4.795	1	1	1	1	1304	145.6	6.28	3.53	1
Checked	Protein Group ID	# Proteins	Found in Sample: F15: Sample	# Unique Peptides	# Peptides	# PSMs	Group Description	Found in Sample: F1: Sample	Found in Sample: F2: Sample	Found in Sample: F3: Sample	Found in Sample: F4: Sample	Found in Sample: F5: Sample	Found in Sample: F6: Sample	Found in Sample: F7: Sample	Found in Sample: F8: Sample	Found in Sample: F21: Sample	Found in Sample: F22: Sample	Found in Sample: F23: Sample	Found in Sample: F24: Sample	Found in Sample: F25: Sample	Found in Sample: F26: Sample	Found in Sample: F27: Sample	Found in Sample: F28: Sample	Found in Sample: F29: Sample	Found in Sample: F30: Sample	Found in Sample: F31: Sample	Found in Sample: F32: Sample	Found in Sample: F33: Sample	Found in Sample: F34: Sample	Found in Sample: F35: Sample	Found in Sample: F36: Sample	Found in Sample: F37: Sample	Found in Sample: F38: Sample	Found in Sample: F39: Sample	Found in Sample: F40: Sample	Found in Sample: F41: Sample	Found in Sample: F42: Sample	Found in Sample: F43: Sample	Found in Sample: F44: Sample	Found in Sample: F45: Sample	Found in Sample: F46: Sample	Found in Sample: F47: Sample	Found in Sample: F48: Sample	Found in Sample: F49: Sample	Found in Sample: F50: Sample	Found in Sample: F51: Sample	Found in Sample: F52: Sample	Found in Sample: F53: Sample	Found in Sample: F54: Sample
FALSE	735	1	n/a	1	1	1	[Master Protein] Contactin-associated protein like 5-1 OS=Mus musculus OX=10090 GN=Cntnap5a PE=1 SV=1	n/a	High	n/a	n/a	n/a	n/a	n/a	n/a	n/a	n/a	n/a	n/a	n/a	n/a	n/a	n/a	n/a	n/a	n/a	n/a	n/a	n/a	n/a	n/a	n/a	n/a	n/a	n/a	n/a	n/a	n/a	n/a	n/a	n/a	n/a	n/a	n/a	n/a	n/a	n/a	n/a	n/a
Medium	Master Protein	Q8BVL3	Snx17	Sorting nexin-17 OS=Mus musculus OX=10090 GN=Snx17 PE=1 SV=2	0.037	2.649	4	1	2	1	470	52.8	7.49	5.24	1
Checked	Protein Group ID	# Proteins	Found in Sample: F15: Sample	# Unique Peptides	# Peptides	# PSMs	Group Description	Found in Sample: F1: Sample	Found in Sample: F2: Sample	Found in Sample: F3: Sample	Found in Sample: F4: Sample	Found in Sample: F5: Sample	Found in Sample: F6: Sample	Found in Sample: F7: Sample	Found in Sample: F8: Sample	Found in Sample: F21: Sample	Found in Sample: F22: Sample	Found in Sample: F23: Sample	Found in Sample: F24: Sample	Found in Sample: F25: Sample	Found in Sample: F26: Sample	Found in Sample: F27: Sample	Found in Sample: F28: Sample	Found in Sample: F29: Sample	Found in Sample: F30: Sample	Found in Sample: F31: Sample	Found in Sample: F32: Sample	Found in Sample: F33: Sample	Found in Sample: F34: Sample	Found in Sample: F35: Sample	Found in Sample: F36: Sample	Found in Sample: F37: Sample	Found in Sample: F38: Sample	Found in Sample: F39: Sample	Found in Sample: F40: Sample	Found in Sample: F41: Sample	Found in Sample: F42: Sample	Found in Sample: F43: Sample	Found in Sample: F44: Sample	Found in Sample: F45: Sample	Found in Sample: F46: Sample	Found in Sample: F47: Sample	Found in Sample: F48: Sample	Found in Sample: F49: Sample	Found in Sample: F50: Sample	Found in Sample: F51: Sample	Found in Sample: F52: Sample	Found in Sample: F53: Sample	Found in Sample: F54: Sample
FALSE	737	1	n/a	1	1	2	[Master Protein] Sorting nexin-17 OS=Mus musculus OX=10090 GN=Snx17 PE=1 SV=2	n/a	n/a	n/a	n/a	n/a	n/a	n/a	n/a	n/a	n/a	n/a	n/a	n/a	n/a	n/a	n/a	n/a	n/a	n/a	n/a	n/a	n/a	n/a	n/a	n/a	n/a	n/a	n/a	n/a	n/a	n/a	n/a	n/a	n/a	n/a	n/a	n/a	n/a	n/a	n/a	n/a	n/a
High	Master Protein	Q8C5N3	Cwc22	Pre-mRNA-splicing factor CWC22 homolog OS=Mus musculus OX=10090 GN=Cwc22 PE=1 SV=1	0.006	4.441	1	1	41	1	908	104.7	8.09	86.11	1						535489										67186.2	116768		132333			33958.7				42003.9	50306.6	95832.1						119761
Checked	Protein Group ID	# Proteins	Found in Sample: F15: Sample	# Unique Peptides	# Peptides	# PSMs	Group Description	Found in Sample: F1: Sample	Found in Sample: F2: Sample	Found in Sample: F3: Sample	Found in Sample: F4: Sample	Found in Sample: F5: Sample	Found in Sample: F6: Sample	Found in Sample: F7: Sample	Found in Sample: F8: Sample	Found in Sample: F21: Sample	Found in Sample: F22: Sample	Found in Sample: F23: Sample	Found in Sample: F24: Sample	Found in Sample: F25: Sample	Found in Sample: F26: Sample	Found in Sample: F27: Sample	Found in Sample: F28: Sample	Found in Sample: F29: Sample	Found in Sample: F30: Sample	Found in Sample: F31: Sample	Found in Sample: F32: Sample	Found in Sample: F33: Sample	Found in Sample: F34: Sample	Found in Sample: F35: Sample	Found in Sample: F36: Sample	Found in Sample: F37: Sample	Found in Sample: F38: Sample	Found in Sample: F39: Sample	Found in Sample: F40: Sample	Found in Sample: F41: Sample	Found in Sample: F42: Sample	Found in Sample: F43: Sample	Found in Sample: F44: Sample	Found in Sample: F45: Sample	Found in Sample: F46: Sample	Found in Sample: F47: Sample	Found in Sample: F48: Sample	Found in Sample: F49: Sample	Found in Sample: F50: Sample	Found in Sample: F51: Sample	Found in Sample: F52: Sample	Found in Sample: F53: Sample	Found in Sample: F54: Sample
FALSE	746	1	n/a	1	1	41	[Master Protein] Pre-mRNA-splicing factor CWC22 homolog OS=Mus musculus OX=10090 GN=Cwc22 PE=1 SV=1	n/a	n/a	n/a	n/a	n/a	Peak Found	n/a	n/a	n/a	Peak Found	n/a	n/a	n/a	Peak Found	Peak Found	Peak Found	n/a	n/a	n/a	n/a	n/a	Peak Found	n/a	n/a	n/a	n/a	Peak Found	Peak Found	n/a	n/a	n/a	Peak Found	n/a	n/a	n/a	High	High	n/a	n/a	n/a	n/a	n/a
Low	Master Protein	P53702	Hccs	Holocytochrome c-type synthase OS=Mus musculus OX=10090 GN=Hccs PE=1 SV=2	0.05	2.445	5	1	1	1	272	31	7.12	2.32	1
Checked	Protein Group ID	# Proteins	Found in Sample: F15: Sample	# Unique Peptides	# Peptides	# PSMs	Group Description	Found in Sample: F1: Sample	Found in Sample: F2: Sample	Found in Sample: F3: Sample	Found in Sample: F4: Sample	Found in Sample: F5: Sample	Found in Sample: F6: Sample	Found in Sample: F7: Sample	Found in Sample: F8: Sample	Found in Sample: F21: Sample	Found in Sample: F22: Sample	Found in Sample: F23: Sample	Found in Sample: F24: Sample	Found in Sample: F25: Sample	Found in Sample: F26: Sample	Found in Sample: F27: Sample	Found in Sample: F28: Sample	Found in Sample: F29: Sample	Found in Sample: F30: Sample	Found in Sample: F31: Sample	Found in Sample: F32: Sample	Found in Sample: F33: Sample	Found in Sample: F34: Sample	Found in Sample: F35: Sample	Found in Sample: F36: Sample	Found in Sample: F37: Sample	Found in Sample: F38: Sample	Found in Sample: F39: Sample	Found in Sample: F40: Sample	Found in Sample: F41: Sample	Found in Sample: F42: Sample	Found in Sample: F43: Sample	Found in Sample: F44: Sample	Found in Sample: F45: Sample	Found in Sample: F46: Sample	Found in Sample: F47: Sample	Found in Sample: F48: Sample	Found in Sample: F49: Sample	Found in Sample: F50: Sample	Found in Sample: F51: Sample	Found in Sample: F52: Sample	Found in Sample: F53: Sample	Found in Sample: F54: Sample
FALSE	752	1	n/a	1	1	1	[Master Protein] Holocytochrome c-type synthase OS=Mus musculus OX=10090 GN=Hccs PE=1 SV=2	n/a	n/a	n/a	n/a	n/a	n/a	n/a	n/a	n/a	n/a	n/a	n/a	n/a	n/a	n/a	n/a	n/a	n/a	n/a	n/a	n/a	n/a	n/a	n/a	n/a	n/a	n/a	n/a	n/a	n/a	n/a	n/a	n/a	n/a	n/a	High	n/a	n/a	n/a	n/a	n/a	n/a
High	Master Protein	Q9D5V6	Syap1	Synapse-associated protein 1 OS=Mus musculus OX=10090 GN=Syap1 PE=1 SV=1	0.005	4.698	5	1	7	1	365	41.3	4.54	23.88	1
Checked	Protein Group ID	# Proteins	Found in Sample: F15: Sample	# Unique Peptides	# Peptides	# PSMs	Group Description	Found in Sample: F1: Sample	Found in Sample: F2: Sample	Found in Sample: F3: Sample	Found in Sample: F4: Sample	Found in Sample: F5: Sample	Found in Sample: F6: Sample	Found in Sample: F7: Sample	Found in Sample: F8: Sample	Found in Sample: F21: Sample	Found in Sample: F22: Sample	Found in Sample: F23: Sample	Found in Sample: F24: Sample	Found in Sample: F25: Sample	Found in Sample: F26: Sample	Found in Sample: F27: Sample	Found in Sample: F28: Sample	Found in Sample: F29: Sample	Found in Sample: F30: Sample	Found in Sample: F31: Sample	Found in Sample: F32: Sample	Found in Sample: F33: Sample	Found in Sample: F34: Sample	Found in Sample: F35: Sample	Found in Sample: F36: Sample	Found in Sample: F37: Sample	Found in Sample: F38: Sample	Found in Sample: F39: Sample	Found in Sample: F40: Sample	Found in Sample: F41: Sample	Found in Sample: F42: Sample	Found in Sample: F43: Sample	Found in Sample: F44: Sample	Found in Sample: F45: Sample	Found in Sample: F46: Sample	Found in Sample: F47: Sample	Found in Sample: F48: Sample	Found in Sample: F49: Sample	Found in Sample: F50: Sample	Found in Sample: F51: Sample	Found in Sample: F52: Sample	Found in Sample: F53: Sample	Found in Sample: F54: Sample
FALSE	760	1	n/a	1	1	7	[Master Protein] Synapse-associated protein 1 OS=Mus musculus OX=10090 GN=Syap1 PE=1 SV=1	n/a	n/a	n/a	n/a	n/a	n/a	n/a	n/a	n/a	n/a	High	High	n/a	n/a	n/a	n/a	n/a	n/a	n/a	n/a	n/a	n/a	n/a	n/a	n/a	n/a	n/a	n/a	n/a	n/a	High	n/a	n/a	n/a	n/a	High	n/a	High	High	n/a	n/a	n/a
High	Master Protein	Q9R1K9	Cetn2	Centrin-2 OS=Mus musculus OX=10090 GN=Cetn2 PE=1 SV=1	0.002	5.434	10	1	35	1	172	19.8	5	117.64	1																309284																	511668	333717
Checked	Protein Group ID	# Proteins	Found in Sample: F15: Sample	# Unique Peptides	# Peptides	# PSMs	Group Description	Found in Sample: F1: Sample	Found in Sample: F2: Sample	Found in Sample: F3: Sample	Found in Sample: F4: Sample	Found in Sample: F5: Sample	Found in Sample: F6: Sample	Found in Sample: F7: Sample	Found in Sample: F8: Sample	Found in Sample: F21: Sample	Found in Sample: F22: Sample	Found in Sample: F23: Sample	Found in Sample: F24: Sample	Found in Sample: F25: Sample	Found in Sample: F26: Sample	Found in Sample: F27: Sample	Found in Sample: F28: Sample	Found in Sample: F29: Sample	Found in Sample: F30: Sample	Found in Sample: F31: Sample	Found in Sample: F32: Sample	Found in Sample: F33: Sample	Found in Sample: F34: Sample	Found in Sample: F35: Sample	Found in Sample: F36: Sample	Found in Sample: F37: Sample	Found in Sample: F38: Sample	Found in Sample: F39: Sample	Found in Sample: F40: Sample	Found in Sample: F41: Sample	Found in Sample: F42: Sample	Found in Sample: F43: Sample	Found in Sample: F44: Sample	Found in Sample: F45: Sample	Found in Sample: F46: Sample	Found in Sample: F47: Sample	Found in Sample: F48: Sample	Found in Sample: F49: Sample	Found in Sample: F50: Sample	Found in Sample: F51: Sample	Found in Sample: F52: Sample	Found in Sample: F53: Sample	Found in Sample: F54: Sample
FALSE	762	1	n/a	1	1	35	[Master Protein] Centrin-2 OS=Mus musculus OX=10090 GN=Cetn2 PE=1 SV=1	n/a	n/a	n/a	n/a	n/a	n/a	n/a	n/a	n/a	n/a	n/a	n/a	n/a	n/a	n/a	n/a	n/a	n/a	n/a	n/a	Peak Found	Peak Found	n/a	n/a	n/a	n/a	n/a	n/a	n/a	n/a	n/a	n/a	n/a	n/a	n/a	n/a	n/a	n/a	n/a	n/a	n/a	n/a
Low	Master Protein	Q9QZV9	Nxt1	NTF2-related export protein 1 OS=Mus musculus OX=10090 GN=Nxt1 PE=1 SV=2	0.057	2.384	14	1	1	1	140	15.8	5.03	2.68	1
Checked	Protein Group ID	# Proteins	Found in Sample: F15: Sample	# Unique Peptides	# Peptides	# PSMs	Group Description	Found in Sample: F1: Sample	Found in Sample: F2: Sample	Found in Sample: F3: Sample	Found in Sample: F4: Sample	Found in Sample: F5: Sample	Found in Sample: F6: Sample	Found in Sample: F7: Sample	Found in Sample: F8: Sample	Found in Sample: F21: Sample	Found in Sample: F22: Sample	Found in Sample: F23: Sample	Found in Sample: F24: Sample	Found in Sample: F25: Sample	Found in Sample: F26: Sample	Found in Sample: F27: Sample	Found in Sample: F28: Sample	Found in Sample: F29: Sample	Found in Sample: F30: Sample	Found in Sample: F31: Sample	Found in Sample: F32: Sample	Found in Sample: F33: Sample	Found in Sample: F34: Sample	Found in Sample: F35: Sample	Found in Sample: F36: Sample	Found in Sample: F37: Sample	Found in Sample: F38: Sample	Found in Sample: F39: Sample	Found in Sample: F40: Sample	Found in Sample: F41: Sample	Found in Sample: F42: Sample	Found in Sample: F43: Sample	Found in Sample: F44: Sample	Found in Sample: F45: Sample	Found in Sample: F46: Sample	Found in Sample: F47: Sample	Found in Sample: F48: Sample	Found in Sample: F49: Sample	Found in Sample: F50: Sample	Found in Sample: F51: Sample	Found in Sample: F52: Sample	Found in Sample: F53: Sample	Found in Sample: F54: Sample
FALSE	768	1	n/a	1	1	1	[Master Protein] NTF2-related export protein 1 OS=Mus musculus OX=10090 GN=Nxt1 PE=1 SV=2	n/a	n/a	n/a	n/a	n/a	n/a	n/a	n/a	n/a	n/a	n/a	n/a	n/a	n/a	n/a	n/a	n/a	n/a	n/a	n/a	n/a	n/a	n/a	n/a	n/a	n/a	n/a	n/a	n/a	n/a	n/a	n/a	n/a	n/a	n/a	n/a	n/a	n/a	n/a	n/a	n/a	n/a
Medium	Master Protein	Q91VU8	Ptov1	Prostate tumor-overexpressed gene 1 protein homolog OS=Mus musculus OX=10090 GN=Ptov1 PE=1 SV=1	0.022	2.951	2	1	2	1	416	46.8	10.78	4.14	1
Checked	Protein Group ID	# Proteins	Found in Sample: F15: Sample	# Unique Peptides	# Peptides	# PSMs	Group Description	Found in Sample: F1: Sample	Found in Sample: F2: Sample	Found in Sample: F3: Sample	Found in Sample: F4: Sample	Found in Sample: F5: Sample	Found in Sample: F6: Sample	Found in Sample: F7: Sample	Found in Sample: F8: Sample	Found in Sample: F21: Sample	Found in Sample: F22: Sample	Found in Sample: F23: Sample	Found in Sample: F24: Sample	Found in Sample: F25: Sample	Found in Sample: F26: Sample	Found in Sample: F27: Sample	Found in Sample: F28: Sample	Found in Sample: F29: Sample	Found in Sample: F30: Sample	Found in Sample: F31: Sample	Found in Sample: F32: Sample	Found in Sample: F33: Sample	Found in Sample: F34: Sample	Found in Sample: F35: Sample	Found in Sample: F36: Sample	Found in Sample: F37: Sample	Found in Sample: F38: Sample	Found in Sample: F39: Sample	Found in Sample: F40: Sample	Found in Sample: F41: Sample	Found in Sample: F42: Sample	Found in Sample: F43: Sample	Found in Sample: F44: Sample	Found in Sample: F45: Sample	Found in Sample: F46: Sample	Found in Sample: F47: Sample	Found in Sample: F48: Sample	Found in Sample: F49: Sample	Found in Sample: F50: Sample	Found in Sample: F51: Sample	Found in Sample: F52: Sample	Found in Sample: F53: Sample	Found in Sample: F54: Sample
FALSE	769	1	n/a	1	1	2	[Master Protein] Prostate tumor-overexpressed gene 1 protein homolog OS=Mus musculus OX=10090 GN=Ptov1 PE=1 SV=1	n/a	n/a	n/a	n/a	n/a	n/a	n/a	n/a	n/a	n/a	n/a	n/a	n/a	n/a	n/a	n/a	n/a	n/a	n/a	n/a	n/a	n/a	n/a	n/a	n/a	n/a	n/a	n/a	n/a	n/a	n/a	n/a	n/a	n/a	n/a	n/a	n/a	n/a	n/a	n/a	n/a	n/a
High	Master Protein	Q922S8	Kif2c	Kinesin-like protein KIF2C OS=Mus musculus OX=10090 GN=Kif2c PE=1 SV=1	0.009	3.636	2	1	6	1	721	81	7.97	12.39	1
Checked	Protein Group ID	# Proteins	Found in Sample: F15: Sample	# Unique Peptides	# Peptides	# PSMs	Group Description	Found in Sample: F1: Sample	Found in Sample: F2: Sample	Found in Sample: F3: Sample	Found in Sample: F4: Sample	Found in Sample: F5: Sample	Found in Sample: F6: Sample	Found in Sample: F7: Sample	Found in Sample: F8: Sample	Found in Sample: F21: Sample	Found in Sample: F22: Sample	Found in Sample: F23: Sample	Found in Sample: F24: Sample	Found in Sample: F25: Sample	Found in Sample: F26: Sample	Found in Sample: F27: Sample	Found in Sample: F28: Sample	Found in Sample: F29: Sample	Found in Sample: F30: Sample	Found in Sample: F31: Sample	Found in Sample: F32: Sample	Found in Sample: F33: Sample	Found in Sample: F34: Sample	Found in Sample: F35: Sample	Found in Sample: F36: Sample	Found in Sample: F37: Sample	Found in Sample: F38: Sample	Found in Sample: F39: Sample	Found in Sample: F40: Sample	Found in Sample: F41: Sample	Found in Sample: F42: Sample	Found in Sample: F43: Sample	Found in Sample: F44: Sample	Found in Sample: F45: Sample	Found in Sample: F46: Sample	Found in Sample: F47: Sample	Found in Sample: F48: Sample	Found in Sample: F49: Sample	Found in Sample: F50: Sample	Found in Sample: F51: Sample	Found in Sample: F52: Sample	Found in Sample: F53: Sample	Found in Sample: F54: Sample
FALSE	770	1	n/a	1	1	6	[Master Protein] Kinesin-like protein KIF2C OS=Mus musculus OX=10090 GN=Kif2c PE=1 SV=1	n/a	n/a	n/a	n/a	n/a	n/a	n/a	n/a	n/a	n/a	n/a	n/a	n/a	n/a	n/a	n/a	n/a	n/a	n/a	n/a	n/a	n/a	n/a	n/a	n/a	n/a	n/a	n/a	n/a	n/a	n/a	n/a	n/a	n/a	n/a	n/a	n/a	n/a	n/a	n/a	n/a	n/a
High	Master Protein	Q99K46	Usp11	Ubiquitin carboxyl-terminal hydrolase 11 OS=Mus musculus OX=10090 GN=Usp11 PE=1 SV=4	0	10.219	3	2	19	1	921	105.3	4.96	55.19	2
Checked	Protein Group ID	# Proteins	Found in Sample: F15: Sample	# Unique Peptides	# Peptides	# PSMs	Group Description	Found in Sample: F1: Sample	Found in Sample: F2: Sample	Found in Sample: F3: Sample	Found in Sample: F4: Sample	Found in Sample: F5: Sample	Found in Sample: F6: Sample	Found in Sample: F7: Sample	Found in Sample: F8: Sample	Found in Sample: F21: Sample	Found in Sample: F22: Sample	Found in Sample: F23: Sample	Found in Sample: F24: Sample	Found in Sample: F25: Sample	Found in Sample: F26: Sample	Found in Sample: F27: Sample	Found in Sample: F28: Sample	Found in Sample: F29: Sample	Found in Sample: F30: Sample	Found in Sample: F31: Sample	Found in Sample: F32: Sample	Found in Sample: F33: Sample	Found in Sample: F34: Sample	Found in Sample: F35: Sample	Found in Sample: F36: Sample	Found in Sample: F37: Sample	Found in Sample: F38: Sample	Found in Sample: F39: Sample	Found in Sample: F40: Sample	Found in Sample: F41: Sample	Found in Sample: F42: Sample	Found in Sample: F43: Sample	Found in Sample: F44: Sample	Found in Sample: F45: Sample	Found in Sample: F46: Sample	Found in Sample: F47: Sample	Found in Sample: F48: Sample	Found in Sample: F49: Sample	Found in Sample: F50: Sample	Found in Sample: F51: Sample	Found in Sample: F52: Sample	Found in Sample: F53: Sample	Found in Sample: F54: Sample
FALSE	772	1	n/a	1	2	19	[Master Protein] Ubiquitin carboxyl-terminal hydrolase 11 OS=Mus musculus OX=10090 GN=Usp11 PE=1 SV=4	n/a	n/a	n/a	High	n/a	High	n/a	n/a	n/a	n/a	n/a	n/a	n/a	n/a	n/a	n/a	High	n/a	n/a	n/a	n/a	n/a	n/a	n/a	n/a	n/a	n/a	n/a	n/a	n/a	n/a	n/a	n/a	n/a	High	High	n/a	n/a	n/a	n/a	n/a	n/a
Medium	Master Protein	Q91YK2	Rrp1b	Ribosomal RNA processing protein 1 homolog B OS=Mus musculus OX=10090 GN=Rrp1b PE=1 SV=2	0.02	3.018	2	1	1	1	724	80.5	9.72	2.26	1
Checked	Protein Group ID	# Proteins	Found in Sample: F15: Sample	# Unique Peptides	# Peptides	# PSMs	Group Description	Found in Sample: F1: Sample	Found in Sample: F2: Sample	Found in Sample: F3: Sample	Found in Sample: F4: Sample	Found in Sample: F5: Sample	Found in Sample: F6: Sample	Found in Sample: F7: Sample	Found in Sample: F8: Sample	Found in Sample: F21: Sample	Found in Sample: F22: Sample	Found in Sample: F23: Sample	Found in Sample: F24: Sample	Found in Sample: F25: Sample	Found in Sample: F26: Sample	Found in Sample: F27: Sample	Found in Sample: F28: Sample	Found in Sample: F29: Sample	Found in Sample: F30: Sample	Found in Sample: F31: Sample	Found in Sample: F32: Sample	Found in Sample: F33: Sample	Found in Sample: F34: Sample	Found in Sample: F35: Sample	Found in Sample: F36: Sample	Found in Sample: F37: Sample	Found in Sample: F38: Sample	Found in Sample: F39: Sample	Found in Sample: F40: Sample	Found in Sample: F41: Sample	Found in Sample: F42: Sample	Found in Sample: F43: Sample	Found in Sample: F44: Sample	Found in Sample: F45: Sample	Found in Sample: F46: Sample	Found in Sample: F47: Sample	Found in Sample: F48: Sample	Found in Sample: F49: Sample	Found in Sample: F50: Sample	Found in Sample: F51: Sample	Found in Sample: F52: Sample	Found in Sample: F53: Sample	Found in Sample: F54: Sample
FALSE	775	1	n/a	1	1	1	[Master Protein] Ribosomal RNA processing protein 1 homolog B OS=Mus musculus OX=10090 GN=Rrp1b PE=1 SV=2	n/a	n/a	n/a	n/a	n/a	n/a	n/a	n/a	n/a	n/a	n/a	n/a	n/a	n/a	n/a	n/a	n/a	n/a	n/a	n/a	n/a	n/a	n/a	n/a	n/a	n/a	n/a	n/a	n/a	n/a	n/a	n/a	n/a	n/a	n/a	n/a	n/a	n/a	n/a	n/a	n/a	n/a
High	Master Protein	Q9EP82	Wdr4	tRNA (guanine-N(7)-)-methyltransferase non-catalytic subunit WDR4 OS=Mus musculus OX=10090 GN=Wdr4 PE=1 SV=2	0.002	5.791	5	1	15	1	413	45.7	6.44	50.61	1
Checked	Protein Group ID	# Proteins	Found in Sample: F15: Sample	# Unique Peptides	# Peptides	# PSMs	Group Description	Found in Sample: F1: Sample	Found in Sample: F2: Sample	Found in Sample: F3: Sample	Found in Sample: F4: Sample	Found in Sample: F5: Sample	Found in Sample: F6: Sample	Found in Sample: F7: Sample	Found in Sample: F8: Sample	Found in Sample: F21: Sample	Found in Sample: F22: Sample	Found in Sample: F23: Sample	Found in Sample: F24: Sample	Found in Sample: F25: Sample	Found in Sample: F26: Sample	Found in Sample: F27: Sample	Found in Sample: F28: Sample	Found in Sample: F29: Sample	Found in Sample: F30: Sample	Found in Sample: F31: Sample	Found in Sample: F32: Sample	Found in Sample: F33: Sample	Found in Sample: F34: Sample	Found in Sample: F35: Sample	Found in Sample: F36: Sample	Found in Sample: F37: Sample	Found in Sample: F38: Sample	Found in Sample: F39: Sample	Found in Sample: F40: Sample	Found in Sample: F41: Sample	Found in Sample: F42: Sample	Found in Sample: F43: Sample	Found in Sample: F44: Sample	Found in Sample: F45: Sample	Found in Sample: F46: Sample	Found in Sample: F47: Sample	Found in Sample: F48: Sample	Found in Sample: F49: Sample	Found in Sample: F50: Sample	Found in Sample: F51: Sample	Found in Sample: F52: Sample	Found in Sample: F53: Sample	Found in Sample: F54: Sample
FALSE	778	1	n/a	1	1	15	[Master Protein] tRNA (guanine-N(7)-)-methyltransferase non-catalytic subunit WDR4 OS=Mus musculus OX=10090 GN=Wdr4 PE=1 SV=2	n/a	n/a	n/a	n/a	n/a	n/a	n/a	n/a	n/a	n/a	n/a	n/a	n/a	n/a	n/a	n/a	n/a	n/a	n/a	n/a	n/a	High	n/a	n/a	n/a	High	n/a	n/a	n/a	n/a	n/a	n/a	n/a	n/a	n/a	n/a	n/a	n/a	n/a	n/a	n/a	n/a
Medium	Master Protein	Q7TSQ8	Pdpr	Pyruvate dehydrogenase phosphatase regulatory subunit, mitochondrial OS=Mus musculus OX=10090 GN=Pdpr PE=1 SV=1	0.037	2.646	1	1	1	1	878	99.2	6.35	2.86	1
Checked	Protein Group ID	# Proteins	Found in Sample: F15: Sample	# Unique Peptides	# Peptides	# PSMs	Group Description	Found in Sample: F1: Sample	Found in Sample: F2: Sample	Found in Sample: F3: Sample	Found in Sample: F4: Sample	Found in Sample: F5: Sample	Found in Sample: F6: Sample	Found in Sample: F7: Sample	Found in Sample: F8: Sample	Found in Sample: F21: Sample	Found in Sample: F22: Sample	Found in Sample: F23: Sample	Found in Sample: F24: Sample	Found in Sample: F25: Sample	Found in Sample: F26: Sample	Found in Sample: F27: Sample	Found in Sample: F28: Sample	Found in Sample: F29: Sample	Found in Sample: F30: Sample	Found in Sample: F31: Sample	Found in Sample: F32: Sample	Found in Sample: F33: Sample	Found in Sample: F34: Sample	Found in Sample: F35: Sample	Found in Sample: F36: Sample	Found in Sample: F37: Sample	Found in Sample: F38: Sample	Found in Sample: F39: Sample	Found in Sample: F40: Sample	Found in Sample: F41: Sample	Found in Sample: F42: Sample	Found in Sample: F43: Sample	Found in Sample: F44: Sample	Found in Sample: F45: Sample	Found in Sample: F46: Sample	Found in Sample: F47: Sample	Found in Sample: F48: Sample	Found in Sample: F49: Sample	Found in Sample: F50: Sample	Found in Sample: F51: Sample	Found in Sample: F52: Sample	Found in Sample: F53: Sample	Found in Sample: F54: Sample
FALSE	779	1	n/a	1	1	1	[Master Protein] Pyruvate dehydrogenase phosphatase regulatory subunit, mitochondrial OS=Mus musculus OX=10090 GN=Pdpr PE=1 SV=1	n/a	n/a	n/a	High	n/a	n/a	n/a	n/a	n/a	n/a	n/a	n/a	n/a	n/a	n/a	n/a	n/a	n/a	n/a	n/a	n/a	n/a	n/a	n/a	n/a	n/a	n/a	n/a	n/a	n/a	n/a	n/a	n/a	n/a	n/a	n/a	n/a	n/a	n/a	n/a	n/a	n/a
Low	Master Protein	Q9DBX6	Cyp2s1	Cytochrome P450 2S1 OS=Mus musculus OX=10090 GN=Cyp2s1 PE=1 SV=1	0.068	2.263	1	1	1	1	501	55.6	8.78	0	1
Checked	Protein Group ID	# Proteins	Found in Sample: F15: Sample	# Unique Peptides	# Peptides	# PSMs	Group Description	Found in Sample: F1: Sample	Found in Sample: F2: Sample	Found in Sample: F3: Sample	Found in Sample: F4: Sample	Found in Sample: F5: Sample	Found in Sample: F6: Sample	Found in Sample: F7: Sample	Found in Sample: F8: Sample	Found in Sample: F21: Sample	Found in Sample: F22: Sample	Found in Sample: F23: Sample	Found in Sample: F24: Sample	Found in Sample: F25: Sample	Found in Sample: F26: Sample	Found in Sample: F27: Sample	Found in Sample: F28: Sample	Found in Sample: F29: Sample	Found in Sample: F30: Sample	Found in Sample: F31: Sample	Found in Sample: F32: Sample	Found in Sample: F33: Sample	Found in Sample: F34: Sample	Found in Sample: F35: Sample	Found in Sample: F36: Sample	Found in Sample: F37: Sample	Found in Sample: F38: Sample	Found in Sample: F39: Sample	Found in Sample: F40: Sample	Found in Sample: F41: Sample	Found in Sample: F42: Sample	Found in Sample: F43: Sample	Found in Sample: F44: Sample	Found in Sample: F45: Sample	Found in Sample: F46: Sample	Found in Sample: F47: Sample	Found in Sample: F48: Sample	Found in Sample: F49: Sample	Found in Sample: F50: Sample	Found in Sample: F51: Sample	Found in Sample: F52: Sample	Found in Sample: F53: Sample	Found in Sample: F54: Sample
FALSE	783	1	n/a	1	1	1	[Master Protein] Cytochrome P450 2S1 OS=Mus musculus OX=10090 GN=Cyp2s1 PE=1 SV=1	n/a	n/a	n/a	n/a	n/a	n/a	n/a	n/a	n/a	n/a	n/a	n/a	n/a	n/a	n/a	n/a	n/a	n/a	n/a	n/a	n/a	n/a	n/a	n/a	n/a	n/a	n/a	n/a	n/a	n/a	n/a	n/a	n/a	n/a	n/a	n/a	n/a	n/a	n/a	n/a	n/a	n/a
High	Master Protein	Q8CG46	Smc5	Structural maintenance of chromosomes protein 5 OS=Mus musculus OX=10090 GN=Smc5 PE=1 SV=1	0.009	3.58	1	1	1	1	1101	128.7	8.56	3.29	1
Checked	Protein Group ID	# Proteins	Found in Sample: F15: Sample	# Unique Peptides	# Peptides	# PSMs	Group Description	Found in Sample: F1: Sample	Found in Sample: F2: Sample	Found in Sample: F3: Sample	Found in Sample: F4: Sample	Found in Sample: F5: Sample	Found in Sample: F6: Sample	Found in Sample: F7: Sample	Found in Sample: F8: Sample	Found in Sample: F21: Sample	Found in Sample: F22: Sample	Found in Sample: F23: Sample	Found in Sample: F24: Sample	Found in Sample: F25: Sample	Found in Sample: F26: Sample	Found in Sample: F27: Sample	Found in Sample: F28: Sample	Found in Sample: F29: Sample	Found in Sample: F30: Sample	Found in Sample: F31: Sample	Found in Sample: F32: Sample	Found in Sample: F33: Sample	Found in Sample: F34: Sample	Found in Sample: F35: Sample	Found in Sample: F36: Sample	Found in Sample: F37: Sample	Found in Sample: F38: Sample	Found in Sample: F39: Sample	Found in Sample: F40: Sample	Found in Sample: F41: Sample	Found in Sample: F42: Sample	Found in Sample: F43: Sample	Found in Sample: F44: Sample	Found in Sample: F45: Sample	Found in Sample: F46: Sample	Found in Sample: F47: Sample	Found in Sample: F48: Sample	Found in Sample: F49: Sample	Found in Sample: F50: Sample	Found in Sample: F51: Sample	Found in Sample: F52: Sample	Found in Sample: F53: Sample	Found in Sample: F54: Sample
FALSE	787	1	n/a	1	1	1	[Master Protein] Structural maintenance of chromosomes protein 5 OS=Mus musculus OX=10090 GN=Smc5 PE=1 SV=1	n/a	n/a	n/a	n/a	n/a	n/a	n/a	n/a	n/a	n/a	n/a	n/a	n/a	n/a	n/a	n/a	n/a	n/a	n/a	n/a	n/a	n/a	n/a	n/a	n/a	n/a	n/a	n/a	n/a	n/a	n/a	n/a	n/a	n/a	n/a	n/a	n/a	n/a	n/a	n/a	n/a	n/a
High	Master Protein	Q60766	Irgm1	Immunity-related GTPase family M protein 1 OS=Mus musculus OX=10090 GN=Irgm1 PE=1 SV=1	0.007	4.023	8	1	6	1	409	46.5	8.28	16.07	1														1.61919e+06
Checked	Protein Group ID	# Proteins	Found in Sample: F15: Sample	# Unique Peptides	# Peptides	# PSMs	Group Description	Found in Sample: F1: Sample	Found in Sample: F2: Sample	Found in Sample: F3: Sample	Found in Sample: F4: Sample	Found in Sample: F5: Sample	Found in Sample: F6: Sample	Found in Sample: F7: Sample	Found in Sample: F8: Sample	Found in Sample: F21: Sample	Found in Sample: F22: Sample	Found in Sample: F23: Sample	Found in Sample: F24: Sample	Found in Sample: F25: Sample	Found in Sample: F26: Sample	Found in Sample: F27: Sample	Found in Sample: F28: Sample	Found in Sample: F29: Sample	Found in Sample: F30: Sample	Found in Sample: F31: Sample	Found in Sample: F32: Sample	Found in Sample: F33: Sample	Found in Sample: F34: Sample	Found in Sample: F35: Sample	Found in Sample: F36: Sample	Found in Sample: F37: Sample	Found in Sample: F38: Sample	Found in Sample: F39: Sample	Found in Sample: F40: Sample	Found in Sample: F41: Sample	Found in Sample: F42: Sample	Found in Sample: F43: Sample	Found in Sample: F44: Sample	Found in Sample: F45: Sample	Found in Sample: F46: Sample	Found in Sample: F47: Sample	Found in Sample: F48: Sample	Found in Sample: F49: Sample	Found in Sample: F50: Sample	Found in Sample: F51: Sample	Found in Sample: F52: Sample	Found in Sample: F53: Sample	Found in Sample: F54: Sample
FALSE	791	1	n/a	1	1	6	[Master Protein] Immunity-related GTPase family M protein 1 OS=Mus musculus OX=10090 GN=Irgm1 PE=1 SV=1	n/a	n/a	n/a	n/a	n/a	n/a	n/a	n/a	n/a	n/a	n/a	n/a	n/a	n/a	n/a	n/a	n/a	n/a	n/a	n/a	n/a	n/a	n/a	n/a	n/a	n/a	n/a	n/a	n/a	n/a	n/a	n/a	High	n/a	n/a	n/a	n/a	n/a	n/a	n/a	Peak Found	n/a
Low	Master Protein	Q8BH79	Ano10	Anoctamin-10 OS=Mus musculus OX=10090 GN=Ano10 PE=1 SV=1	0.056	2.391	2	1	1	1	659	76.1	6.7	1.94	1
Checked	Protein Group ID	# Proteins	Found in Sample: F15: Sample	# Unique Peptides	# Peptides	# PSMs	Group Description	Found in Sample: F1: Sample	Found in Sample: F2: Sample	Found in Sample: F3: Sample	Found in Sample: F4: Sample	Found in Sample: F5: Sample	Found in Sample: F6: Sample	Found in Sample: F7: Sample	Found in Sample: F8: Sample	Found in Sample: F21: Sample	Found in Sample: F22: Sample	Found in Sample: F23: Sample	Found in Sample: F24: Sample	Found in Sample: F25: Sample	Found in Sample: F26: Sample	Found in Sample: F27: Sample	Found in Sample: F28: Sample	Found in Sample: F29: Sample	Found in Sample: F30: Sample	Found in Sample: F31: Sample	Found in Sample: F32: Sample	Found in Sample: F33: Sample	Found in Sample: F34: Sample	Found in Sample: F35: Sample	Found in Sample: F36: Sample	Found in Sample: F37: Sample	Found in Sample: F38: Sample	Found in Sample: F39: Sample	Found in Sample: F40: Sample	Found in Sample: F41: Sample	Found in Sample: F42: Sample	Found in Sample: F43: Sample	Found in Sample: F44: Sample	Found in Sample: F45: Sample	Found in Sample: F46: Sample	Found in Sample: F47: Sample	Found in Sample: F48: Sample	Found in Sample: F49: Sample	Found in Sample: F50: Sample	Found in Sample: F51: Sample	Found in Sample: F52: Sample	Found in Sample: F53: Sample	Found in Sample: F54: Sample
FALSE	792	1	n/a	1	1	1	[Master Protein] Anoctamin-10 OS=Mus musculus OX=10090 GN=Ano10 PE=1 SV=1	n/a	n/a	n/a	n/a	n/a	n/a	n/a	n/a	n/a	n/a	n/a	n/a	n/a	n/a	n/a	n/a	n/a	n/a	n/a	n/a	n/a	n/a	n/a	n/a	n/a	n/a	n/a	n/a	n/a	n/a	n/a	n/a	n/a	n/a	n/a	n/a	n/a	n/a	n/a	n/a	n/a	n/a
High	Master Protein	Q7TPS5	C2cd5	C2 domain-containing protein 5 OS=Mus musculus OX=10090 GN=C2cd5 PE=1 SV=2	0.005	4.884	1	1	1	1	1016	111.6	5.78	3.3	1		705210	624987	141255				603281									317230							290811			379057		179119	202892				579636
Checked	Protein Group ID	# Proteins	Found in Sample: F15: Sample	# Unique Peptides	# Peptides	# PSMs	Group Description	Found in Sample: F1: Sample	Found in Sample: F2: Sample	Found in Sample: F3: Sample	Found in Sample: F4: Sample	Found in Sample: F5: Sample	Found in Sample: F6: Sample	Found in Sample: F7: Sample	Found in Sample: F8: Sample	Found in Sample: F21: Sample	Found in Sample: F22: Sample	Found in Sample: F23: Sample	Found in Sample: F24: Sample	Found in Sample: F25: Sample	Found in Sample: F26: Sample	Found in Sample: F27: Sample	Found in Sample: F28: Sample	Found in Sample: F29: Sample	Found in Sample: F30: Sample	Found in Sample: F31: Sample	Found in Sample: F32: Sample	Found in Sample: F33: Sample	Found in Sample: F34: Sample	Found in Sample: F35: Sample	Found in Sample: F36: Sample	Found in Sample: F37: Sample	Found in Sample: F38: Sample	Found in Sample: F39: Sample	Found in Sample: F40: Sample	Found in Sample: F41: Sample	Found in Sample: F42: Sample	Found in Sample: F43: Sample	Found in Sample: F44: Sample	Found in Sample: F45: Sample	Found in Sample: F46: Sample	Found in Sample: F47: Sample	Found in Sample: F48: Sample	Found in Sample: F49: Sample	Found in Sample: F50: Sample	Found in Sample: F51: Sample	Found in Sample: F52: Sample	Found in Sample: F53: Sample	Found in Sample: F54: Sample
FALSE	795	1	n/a	1	1	1	[Master Protein] C2 domain-containing protein 5 OS=Mus musculus OX=10090 GN=C2cd5 PE=1 SV=2	n/a	High	Peak Found	Peak Found	n/a	n/a	n/a	Peak Found	n/a	n/a	n/a	Peak Found	n/a	n/a	Peak Found	n/a	Peak Found	Peak Found	n/a	n/a	n/a	Peak Found	Peak Found	Peak Found	n/a	Peak Found	n/a	n/a	n/a	Peak Found	n/a	Peak Found	n/a	Peak Found	Peak Found	n/a	Peak Found	n/a	Peak Found	n/a	n/a	n/a
High	Master Protein	Q6PHZ5	Rbm15b	Putative RNA-binding protein 15B OS=Mus musculus OX=10090 GN=Rbm15b PE=1 SV=2	0.006	4.259	2	1	5	1	887	97	9.91	17.33	1
Checked	Protein Group ID	# Proteins	Found in Sample: F15: Sample	# Unique Peptides	# Peptides	# PSMs	Group Description	Found in Sample: F1: Sample	Found in Sample: F2: Sample	Found in Sample: F3: Sample	Found in Sample: F4: Sample	Found in Sample: F5: Sample	Found in Sample: F6: Sample	Found in Sample: F7: Sample	Found in Sample: F8: Sample	Found in Sample: F21: Sample	Found in Sample: F22: Sample	Found in Sample: F23: Sample	Found in Sample: F24: Sample	Found in Sample: F25: Sample	Found in Sample: F26: Sample	Found in Sample: F27: Sample	Found in Sample: F28: Sample	Found in Sample: F29: Sample	Found in Sample: F30: Sample	Found in Sample: F31: Sample	Found in Sample: F32: Sample	Found in Sample: F33: Sample	Found in Sample: F34: Sample	Found in Sample: F35: Sample	Found in Sample: F36: Sample	Found in Sample: F37: Sample	Found in Sample: F38: Sample	Found in Sample: F39: Sample	Found in Sample: F40: Sample	Found in Sample: F41: Sample	Found in Sample: F42: Sample	Found in Sample: F43: Sample	Found in Sample: F44: Sample	Found in Sample: F45: Sample	Found in Sample: F46: Sample	Found in Sample: F47: Sample	Found in Sample: F48: Sample	Found in Sample: F49: Sample	Found in Sample: F50: Sample	Found in Sample: F51: Sample	Found in Sample: F52: Sample	Found in Sample: F53: Sample	Found in Sample: F54: Sample
FALSE	796	1	n/a	1	1	5	[Master Protein] Putative RNA-binding protein 15B OS=Mus musculus OX=10090 GN=Rbm15b PE=1 SV=2	n/a	n/a	n/a	n/a	n/a	n/a	n/a	n/a	n/a	n/a	n/a	n/a	n/a	n/a	n/a	n/a	n/a	n/a	n/a	n/a	n/a	n/a	n/a	n/a	n/a	n/a	n/a	n/a	n/a	n/a	n/a	n/a	n/a	n/a	n/a	High	n/a	n/a	n/a	n/a	n/a	n/a
High	Master Protein	Q9WTQ8	Timm23	Mitochondrial import inner membrane translocase subunit Tim23 OS=Mus musculus OX=10090 GN=Timm23 PE=1 SV=1	0	6.969	8	1	27	1	209	22	9.13	85.81	1
Checked	Protein Group ID	# Proteins	Found in Sample: F15: Sample	# Unique Peptides	# Peptides	# PSMs	Group Description	Found in Sample: F1: Sample	Found in Sample: F2: Sample	Found in Sample: F3: Sample	Found in Sample: F4: Sample	Found in Sample: F5: Sample	Found in Sample: F6: Sample	Found in Sample: F7: Sample	Found in Sample: F8: Sample	Found in Sample: F21: Sample	Found in Sample: F22: Sample	Found in Sample: F23: Sample	Found in Sample: F24: Sample	Found in Sample: F25: Sample	Found in Sample: F26: Sample	Found in Sample: F27: Sample	Found in Sample: F28: Sample	Found in Sample: F29: Sample	Found in Sample: F30: Sample	Found in Sample: F31: Sample	Found in Sample: F32: Sample	Found in Sample: F33: Sample	Found in Sample: F34: Sample	Found in Sample: F35: Sample	Found in Sample: F36: Sample	Found in Sample: F37: Sample	Found in Sample: F38: Sample	Found in Sample: F39: Sample	Found in Sample: F40: Sample	Found in Sample: F41: Sample	Found in Sample: F42: Sample	Found in Sample: F43: Sample	Found in Sample: F44: Sample	Found in Sample: F45: Sample	Found in Sample: F46: Sample	Found in Sample: F47: Sample	Found in Sample: F48: Sample	Found in Sample: F49: Sample	Found in Sample: F50: Sample	Found in Sample: F51: Sample	Found in Sample: F52: Sample	Found in Sample: F53: Sample	Found in Sample: F54: Sample
FALSE	797	1	n/a	1	1	27	[Master Protein] Mitochondrial import inner membrane translocase subunit Tim23 OS=Mus musculus OX=10090 GN=Timm23 PE=1 SV=1	n/a	n/a	High	n/a	n/a	n/a	n/a	n/a	n/a	n/a	n/a	n/a	n/a	n/a	n/a	n/a	n/a	n/a	n/a	n/a	n/a	n/a	n/a	n/a	n/a	n/a	n/a	n/a	n/a	High	n/a	n/a	n/a	High	n/a	n/a	High	n/a	High	n/a	n/a	High
High	Master Protein	Q8CGP5	Hist1h2af	Histone H2A type 1-F OS=Mus musculus OX=10090 GN=Hist1h2af PE=1 SV=3	0	169.966	78	16	10689	1	130	14.2	11.05	32455.6	16
Checked	Protein Group ID	# Proteins	Found in Sample: F15: Sample	# Unique Peptides	# Peptides	# PSMs	Group Description	Found in Sample: F1: Sample	Found in Sample: F2: Sample	Found in Sample: F3: Sample	Found in Sample: F4: Sample	Found in Sample: F5: Sample	Found in Sample: F6: Sample	Found in Sample: F7: Sample	Found in Sample: F8: Sample	Found in Sample: F21: Sample	Found in Sample: F22: Sample	Found in Sample: F23: Sample	Found in Sample: F24: Sample	Found in Sample: F25: Sample	Found in Sample: F26: Sample	Found in Sample: F27: Sample	Found in Sample: F28: Sample	Found in Sample: F29: Sample	Found in Sample: F30: Sample	Found in Sample: F31: Sample	Found in Sample: F32: Sample	Found in Sample: F33: Sample	Found in Sample: F34: Sample	Found in Sample: F35: Sample	Found in Sample: F36: Sample	Found in Sample: F37: Sample	Found in Sample: F38: Sample	Found in Sample: F39: Sample	Found in Sample: F40: Sample	Found in Sample: F41: Sample	Found in Sample: F42: Sample	Found in Sample: F43: Sample	Found in Sample: F44: Sample	Found in Sample: F45: Sample	Found in Sample: F46: Sample	Found in Sample: F47: Sample	Found in Sample: F48: Sample	Found in Sample: F49: Sample	Found in Sample: F50: Sample	Found in Sample: F51: Sample	Found in Sample: F52: Sample	Found in Sample: F53: Sample	Found in Sample: F54: Sample
FALSE	801	1	n/a	1	16	10689	[Master Protein] Histone H2A type 1-F OS=Mus musculus OX=10090 GN=Hist1h2af PE=1 SV=3	n/a	n/a	n/a	n/a	n/a	n/a	n/a	n/a	n/a	n/a	n/a	n/a	n/a	n/a	n/a	n/a	n/a	n/a	n/a	n/a	n/a	n/a	n/a	n/a	n/a	n/a	n/a	n/a	n/a	n/a	n/a	n/a	n/a	n/a	n/a	n/a	n/a	n/a	n/a	n/a	n/a	n/a
Low	Master Protein	Q3U1Y4	Dennd4b	DENN domain-containing protein 4B OS=Mus musculus OX=10090 GN=Dennd4b PE=1 SV=2	0.065	2.288	1	1	4	1	1499	164.6	7.71	11.73	1
Checked	Protein Group ID	# Proteins	Found in Sample: F15: Sample	# Unique Peptides	# Peptides	# PSMs	Group Description	Found in Sample: F1: Sample	Found in Sample: F2: Sample	Found in Sample: F3: Sample	Found in Sample: F4: Sample	Found in Sample: F5: Sample	Found in Sample: F6: Sample	Found in Sample: F7: Sample	Found in Sample: F8: Sample	Found in Sample: F21: Sample	Found in Sample: F22: Sample	Found in Sample: F23: Sample	Found in Sample: F24: Sample	Found in Sample: F25: Sample	Found in Sample: F26: Sample	Found in Sample: F27: Sample	Found in Sample: F28: Sample	Found in Sample: F29: Sample	Found in Sample: F30: Sample	Found in Sample: F31: Sample	Found in Sample: F32: Sample	Found in Sample: F33: Sample	Found in Sample: F34: Sample	Found in Sample: F35: Sample	Found in Sample: F36: Sample	Found in Sample: F37: Sample	Found in Sample: F38: Sample	Found in Sample: F39: Sample	Found in Sample: F40: Sample	Found in Sample: F41: Sample	Found in Sample: F42: Sample	Found in Sample: F43: Sample	Found in Sample: F44: Sample	Found in Sample: F45: Sample	Found in Sample: F46: Sample	Found in Sample: F47: Sample	Found in Sample: F48: Sample	Found in Sample: F49: Sample	Found in Sample: F50: Sample	Found in Sample: F51: Sample	Found in Sample: F52: Sample	Found in Sample: F53: Sample	Found in Sample: F54: Sample
FALSE	802	1	n/a	1	1	4	[Master Protein] DENN domain-containing protein 4B OS=Mus musculus OX=10090 GN=Dennd4b PE=1 SV=2	n/a	n/a	n/a	n/a	n/a	n/a	n/a	n/a	n/a	n/a	n/a	n/a	n/a	n/a	n/a	n/a	n/a	n/a	n/a	n/a	n/a	n/a	n/a	n/a	n/a	n/a	n/a	n/a	n/a	n/a	n/a	n/a	n/a	n/a	n/a	n/a	n/a	n/a	n/a	n/a	n/a	n/a
Medium	Master Protein	P07091	S100a4	Protein S100-A4 OS=Mus musculus OX=10090 GN=S100a4 PE=1 SV=1	0.048	2.481	8	1	10	1	101	11.7	5.31	8.92	1
Checked	Protein Group ID	# Proteins	Found in Sample: F15: Sample	# Unique Peptides	# Peptides	# PSMs	Group Description	Found in Sample: F1: Sample	Found in Sample: F2: Sample	Found in Sample: F3: Sample	Found in Sample: F4: Sample	Found in Sample: F5: Sample	Found in Sample: F6: Sample	Found in Sample: F7: Sample	Found in Sample: F8: Sample	Found in Sample: F21: Sample	Found in Sample: F22: Sample	Found in Sample: F23: Sample	Found in Sample: F24: Sample	Found in Sample: F25: Sample	Found in Sample: F26: Sample	Found in Sample: F27: Sample	Found in Sample: F28: Sample	Found in Sample: F29: Sample	Found in Sample: F30: Sample	Found in Sample: F31: Sample	Found in Sample: F32: Sample	Found in Sample: F33: Sample	Found in Sample: F34: Sample	Found in Sample: F35: Sample	Found in Sample: F36: Sample	Found in Sample: F37: Sample	Found in Sample: F38: Sample	Found in Sample: F39: Sample	Found in Sample: F40: Sample	Found in Sample: F41: Sample	Found in Sample: F42: Sample	Found in Sample: F43: Sample	Found in Sample: F44: Sample	Found in Sample: F45: Sample	Found in Sample: F46: Sample	Found in Sample: F47: Sample	Found in Sample: F48: Sample	Found in Sample: F49: Sample	Found in Sample: F50: Sample	Found in Sample: F51: Sample	Found in Sample: F52: Sample	Found in Sample: F53: Sample	Found in Sample: F54: Sample
FALSE	804	1	n/a	1	1	10	[Master Protein] Protein S100-A4 OS=Mus musculus OX=10090 GN=S100a4 PE=1 SV=1	n/a	n/a	n/a	n/a	n/a	n/a	n/a	n/a	High	n/a	High	n/a	n/a	n/a	n/a	n/a	n/a	n/a	n/a	n/a	n/a	n/a	n/a	n/a	High	n/a	High	High	n/a	High	High	n/a	n/a	n/a	n/a	n/a	n/a	n/a	n/a	n/a	n/a	n/a
High	Master Protein	P63087	Ppp1cc	Serine/threonine-protein phosphatase PP1-gamma catalytic subunit OS=Mus musculus OX=10090 GN=Ppp1cc PE=1 SV=1	0	108.4	50	17	1576	1	323	37	6.54	4563.02	17				5.61983e+06		7.51473e+06																			933329			912539
[truncated: 15,383 more rows]
[truncated: 750 more columns]
