# Supplementary material for: Spatial Proteomics Reveals Distinct Protein Patterns in Cortical Migration Disorders Caused by LIN28A Overexpression and WNT Activation
Source: Mol Cell Proteomics. 2025 Jul 16;24(9):101037. doi: 10.1016/j.mcpro.2025.101037 (PMC12419088; doi:10.1016/j.mcpro.2025.101037)
Supplement: Supplementary Table 04 [file mmc4.zip]

Archive with 1 entries (1 files):
- Supplementary_Table_04_rawData_after quality check_mmc4.csv
