# Supplementary material for: Spatial Proteomics Reveals Distinct Protein Patterns in Cortical Migration Disorders Caused by LIN28A Overexpression and WNT Activation
Source: Mol Cell Proteomics. 2025 Jul 16;24(9):101037. doi: 10.1016/j.mcpro.2025.101037 (PMC12419088; doi:10.1016/j.mcpro.2025.101037)
Supplement: Supplementary Table 04 [file mmc4.zip › Supplementary_Table_04_rawData_after quality check_mmc4.csv]

	X3022.B1.1	X3022.B1.2	X3022.B1.3	X3022.B1.4	X3022.B1.5	X3022.B1.6	X3022.B1.7	X3022.B1.8	X3022.B1.9	X3022.B1.10	X3022.B1.11	X3022.B1.12	X3022.B1.13	X3022.B1.14	X3022.B1.15	X3022.B1.16	X3022.B1.17	X3022.B1.18	X3022.B2.1	X3022.B2.2	X3022.B2.3	X3022.B2.4	X3022.B2.5	X3022.B2.6	X3022.B2.7	X3022.B2.8	X3022.B2.9	X3022.B2.10	X3022.B2.11	X3022.B2.12	X3022.B2.13	X3022.B2.14	X3022.B2.15	X3022.B2.16	X3022.B2.17	X3022.B2.18	E14.B1.1	E14.B1.2	E14.B1.3	E14.B1.4	E14.B1.5	E14.B1.6	E14.B1.7	E14.B1.8	E14.B1.9	E14.B2.1	E14.B2.2	E14.B2.3	E14.B2.4
Tuba1a	61908001.64	140087686.4	150338796.1	145273716.2	261611635	182025961.5	123300128.6	108434779.3	176287653.7	247021880.2	749696306.6	1210412067	1131074309	1388901230	1457543649	1077105263	1318361463	613153194.8	34691021.12	123529438.4	243465427.7	315490821.1	254680957.8	16409440.82	252691479.1	77503618.02	35454734.28	139592928.9	547257708.4	517114632.1	1793495869	437076413.4	1663967676	1017217097	1117101793	1011207771	93764573.72	246434716.8	118981465.8	119595275.5	357640168.6	460363128.7	303024326.6	396837411.9	586514124.3	28292887.5	209712691.7	65529354.35	23576914.16
Atp1a3	26905069.72	13902405.78	7261290.527	5525022.426	7590195.828	6205783.875	4550627.882	3790445.482	5038167.352	7380119.297	19635916.44	27135146.3	22832894.59	26694470.36	23018994.7	12435219.46	21834153.99	8647347.809	7284344.305	26340037.69	22752903.31	11447210.11	10114776.09	2326916.227	9602836.609	2585603.602	2505755.551	5337810.324	17655924.2	11016978.5	35417201.44	11836959.06	32566077.51	21698389.2	29052793.63	20935850.91	3244283.633	5454343.617	3194632.437	3305457.875	6914969.255	7852618.06	5254246.592	5636350.484	8077500.402	1448272.363	3764751.553	1667620.607	1507841.648
Actb	242942737.4	396187610.7	401092441.4	463964479.6	651575361.3	380538535.7	361857308.4	376980178.2	507525254.1	541315242.1	967074920.1	1131967129	893408034.1	765395012.3	925048666.1	636420677.4	773822267.8	319303341.1	87537455.83	404420853.8	566724857.1	629019954.7	822901847.4	86792305.27	927327876.4	296124981.7	164864760.6	391242443.1	988056618.2	551715131.9	1481032666	443397419.7	1353784341	684821906.9	1090015529	728260792.7	430355111.7	1191257044	549476035.6	385547354	801295059.9	828117393	574321274.2	640407269.1	902206512.7	65067160.75	758561632.4	249528233	104987916.8
Tubb5	64010931.59	109155105.5	92876435.67	85671047.66	128525392.4	89044046.81	61638978.67	56439095.57	82328761.5	88046593.74	251140934.8	410847611	326905244.7	453954508.7	420538679	352433324.4	395260405.2	152619747.4	17486400.2	117132439	171269000.5	177436588	127118564	12594897.67	145397875.3	40995586.5	15443138.41	47729788.27	180535926.8	157529864.8	659131176.3	163450559.3	644246190.9	277313968.4	503323582.1	334437341	133423045.6	320173052.9	150114662.9	138744944.4	413353563.8	556602888.1	380468900.7	424368462.6	599314855.2	21451110.77	102960578.1	33036217.47	40378475.4
Mbp	12935267.72	8868617.328	4221098.203	1627106.477	3151560.266	1758622.156	1235974.258	811517.8672	1319239.824	361588.79	778453.3672	2846250.68	1670608.453	3622568.813	3620726.211	1723826.57	1114393.564	870512.1523	3299037.492	14816413.63	11089224.6	7016284.938	3753686.688	616261.8809	4788793.141	1023920.988	793915.0098	917548.8574	1278591.748	634038.3125	2459623.273	42889.58203	1039190.488	1061874.213	665397.6963	763261.5674	575442.8438	1062877.945	237475.3203	721974.4766	893662	898441.5323	220677.0664	808788.8594	700545.5903	52951.5957	965910.8359	734206.9688	103088.1758
Ckb	9068325.734	16728905.97	5977409.961	3846727.375	5596846.211	2641959.117	2471052.289	3231916.25	6288743.758	8839591.609	25805710.11	22552545.87	17998914	18619317.31	20563400.41	9767330.609	15383096.53	7632303.77	1689342.766	10838436.06	10984088.1	9352254.352	5603972.07	695067.4375	7964301.398	988424.3633	1123346.09	3993011.188	13036161.31	12225393.14	40708176.86	13256369.7	29597392.92	16422364.87	25183815.55	19803973.01	6117789.766	8839892.344	3369320.813	7752250.445	33418067.8	49319578.75	36564027.46	38517028.29	61119609.54	2073154.775	2316352.891	681169.5781	2474282.785
H4c1; H4c11; H4c12; H4c14; H4c16; H4c2; H4c3; H4c4; H4c6; H4c8; H4c9; Hist1h4m	108393865.2	558935680.7	585427396.9	611140647.7	897662223.5	727094963.8	401351068.4	361069606.9	385000123	328118334.3	576979428	677434219.7	596564743.2	814991948.8	776238416	744426698.6	1068103519	254262581.4	41387656.01	450173645.5	1091455779	1359079831	1027542966	59080460.06	1008183237	260907980.9	96316635.2	233126901.5	532710769.8	278774958.5	1123214244	355398165.3	1302221582	485671501.5	1008338864	603019950.6	203346425.9	469216544.6	162293890.8	146388731.4	352996042.6	493297842	541639145.6	571624286.8	1311139455	26414497.28	268308905.5	69851990.8	27018647.83
Atp5f1a	22007276.26	73240391.86	57173003.32	51440986.06	74056747.71	56532816.21	33799217.31	30473345.45	49987221.3	43182269.1	72099888.82	84538961.98	67054015.13	81172282.86	75888144.86	50724418.53	70595057.64	26655112.93	5794641.128	62905152.04	112720278	112343828.3	85828437.41	5011802.398	88918222.54	17783459.53	9097316.194	23107192.94	62392448.65	26028719.11	111807057.4	27833903.38	89159218.44	54646796.19	71240220.48	48993162.52	24171736.41	47588998.17	22608808.68	18144410.36	40561877.66	54530004.98	30300421.56	38148621.02	52018091.59	3868861.482	32201872.74	10067482.01	4457275.474
Hbb-b1	19910319.48	52384479.94	68063381.97	51921592.61	164086933.2	390095874.2	394835526.2	372465778.8	185280033.5	129813061.4	137271495.6	137847179.4	50200706.66	59805165.03	35996955	21581184.03	21689107.47	8955449.789	5863442.539	32872639.92	105203595.5	165692283.4	137551620.5	119688946.9	853149003.6	435801664.6	138816885.2	81145390.68	144114398.3	116197099.1	108047355	20661962.73	60713758.04	19681518.97	25178865.63	29620894.77	400193230.3	952026984.1	197727737.1	144287000.1	176148048.7	47491323.9	22644917	25997937.5	33232882.35	65004539.4	288066178.9	51947309.8	76460346.64
Gapdh	184862095.6	154699937.5	93239737.55	58995258.32	78989434	69708514.98	50714454.92	51623928.99	56837720.16	46206174.1	90013424.03	96060169.35	70986574.55	88965289.42	83640200.23	64072743.27	80610307	28536536.45	30952016.67	232109946.5	203797173.3	151183418.2	122691081.5	4669792.266	107537178.3	25443464.89	14273116.71	36991777.27	76284867.81	38667294.33	140456878.1	47950114.86	133902397	117336552.9	118738514.4	82604520.02	49535532.81	111786475.2	41987445.11	37985482.12	122726475.2	169122823.4	97256467.66	145196931.5	192418906.8	10881398.53	71142043.39	21915234.78	11897547.4
Dpysl2	13406163.07	17334054.38	7591111.641	5785261.969	15643663.34	13834275.84	6184806.875	10042508.48	23462753.88	24492169.45	92736463.48	127231692.5	124636355.2	153113494.3	151502323.5	119775652.6	116301856.9	48781125.5	4368408.969	16108121.8	15825388.08	19054805.14	22200671.26	2503895.109	26150902.38	8342973.898	4108047.977	14403456.85	61915778.75	53655165.74	213358931	59231784.03	209118562	118106646.8	158819952.2	131775775.2	12032331.04	34352491.2	15771191.24	17386011.97	61363201.7	77812072.84	57214041.09	66169202.37	92900289.26	3495420.134	21311075.59	7326386.932	5527177.229
Aco2	17044836.75	20495560.02	8787166.805	6303005.711	12192001.84	8563095.367	7786365.438	4825100.633	12920256.69	9071755.48	19777843.67	17811584.97	18054847.25	20272005.63	24041729.54	17261275.45	21254234.88	7517134.695	1447973.066	11649140.73	17230869.5	13610474.5	13868187.72	510279.0117	16781036.66	1989403.367	2304021.008	7752769.578	17712656.14	7796190.07	33676513.67	8317976.539	35991399.32	20871721.42	24129775.24	19129176.03	2814021.867	10114851.95	20598502.68	4764734.852	10313144.32	12479451.28	7951786.547	10440736.05	10451492.77	1447621.82	8107180.047	3316407.789	1261851.148
Pkm	73825482.84	135738977	72212268.2	54934673.45	64719008.98	57581409.95	39151711.74	37021283.41	55608910.95	39536404.55	82174242.88	89830163.67	59775221.51	69927497.5	64662777.88	44649923.24	56210947.62	19283325.3	14189440.07	154536201.9	162033445.4	127202173.5	89328778.11	4233974.996	82739719.06	20895621.01	10970804.1	31988806.56	66277131.22	27545659.94	109266361.8	25429258.38	86992467.32	48538472.82	65764767.8	45724601.97	31378702.27	59590319.37	26280140.55	25794878.54	78383709.63	96432132.48	78722532.23	81748673.09	128978313.5	6047632.168	41703788.25	14690300.56	8009592.615
Alb	45182500.25	99564466.3	331391604.2	391472172.8	698295639.1	644832639.7	650532416.9	890375005.8	607885110.6	447540601.7	411531727.8	369280481.7	134253011.6	112994944.7	96555972.66	56397757.98	58572530.27	28743925.87	32108782.55	106795200.3	350624239.1	696384583.1	786570999.7	328612019.3	1262651301	901879234	596741080.1	327466706	398770845.3	338700768.2	333486900.3	205346516.3	170049531.8	78027215.38	106044372.6	79067695.43	103040905.4	249415994	341705912.9	273514913.4	177616056.2	72829938.55	21097474.38	40153632.62	29384956.54	32596360.05	187375405.1	348990758.4	358555427.5
Hsp90ab1	89594292.19	206371851.5	121994762.7	87693623.6	154735730.7	114151687.1	78334488.7	64181867.75	92413065.41	72803642.14	143408533.7	175212570.1	127276561.4	150298260.1	161513680.4	117922129.1	117506238.2	48513436.29	16527585.84	194323745.9	226691290.6	212095723.8	159380657.9	10957199.05	157463741	39608441.11	15952040.64	45102570.3	118412689	60227093.95	222250722.5	76288313.96	260329646.5	129768997.8	204138291.1	108308757.9	74346939.33	163732378.9	82342215.5	64305301.2	151165890.6	190925210.3	115692671.5	136631716.3	194996817.9	12963249.54	110972811.3	36487140.63	15528967.62
Hspa8	59102731.94	116335661.9	81276331.96	80282019.27	135539987.5	101568489.5	61896603.54	65643939.13	93373442	69435430.16	146330563.1	171827045.2	134321438	160220856.9	161126145.9	117786832.5	160226870.3	55010326.04	11981617.68	104144728.1	164716738.2	177439778.2	152324968.5	20936776.21	163490753.5	47552378.85	30637742.24	52435678.77	118165580	69481931.15	228212134	75053699.26	237696812.9	144175424.6	206838821.7	139931157.6	64408868.51	155356779.8	71271062.37	53649294.22	121937122.1	169196169.9	109759508.1	126389413.7	187156274.9	12216089.84	94305706.04	29758043.27	14730968.76
Eno1	94662047.22	136204501.5	78159824.74	69998083.64	87680347.89	73762238.04	43434492.67	46151394.84	74246857.87	55624055.83	94757289.63	93607626.32	64305039.59	75150736.07	64292482.04	42782698.25	60575596.33	20069772.62	15060465.99	145989096.4	160594063.6	137637683.6	98279963.89	7507290.738	106747870.4	24268340.64	17539967.34	38745994.98	85888047.62	36892963.59	120446971.1	30635946.3	103107673.6	56320625.21	89666365.37	59780902.88	36462787.35	73895738.88	30685264.61	22802328.25	48426451.28	65113799.46	42383481.15	48842123.88	65508221.54	8683189.193	64871289.48	21066053.3	7649149.059
Sptan1	15987540	18328737.74	15173500.19	16202487.72	29457583.03	21390534.84	13581385.63	12067877.04	20852289.26	14015981.79	31211492.82	30674372.18	24424513.59	24199067.21	23951526.77	18838803.65	23662327.16	12669663.88	3506553.674	23809657.8	23691390.84	32557424.45	30205091.29	4438098.164	46157889.53	12151920.85	9919498.105	14336832.37	24227258.08	16475848.76	42095317.23	6714365.18	40560566.34	23895094.84	33354981.34	22980934.98	7530485.891	19664861.36	10631938.72	12318706.7	12607871.42	11271392.22	7527815.258	8962012.221	10235980.59	1589662.722	21199851.95	9601443.408	2611671.186
Ddah2	7477667.5	3022095.875	2559432	5538700.469	2643916.531	3560899.211	1626600.563	1320635.938	6622964.406	2815692.203	9808895.125	12846533.25	8695498.25	12390108.91	11342584.66	8405129.234	8668602.484	4704444.75	125583.3828	2551269.219	6507884.953	9754974.344	5033646.688	1538250.445	5908477.75	1688063.555	3265094	2245499.133	6257945.523	10530049.05	18984672.59	24846579.91	18534504.29	15693022.22	14464815.19	12037434.52	2021052.531	5100315.078	4282871.352	2226646.266	6692094.266	8515785.258	6805172.781	6048601.805	12034532.77	612882.4355	3709110.563	2224970.656	1062571.074
Cnp	44916732.09	2806978.844	777917.5156	3915042.695	3119525.25	731294.0234	563417.3438	84863.24609	1545441.648	477732.3711	1977507.762	1088753.219	1292932.5	3579313.172	2420889.945	1627400.848	1602844.266	818328.8672	554608.4219	49224429.45	34012564.39	2964453.578	551581.5078	1839200.883	1448982.891	144168.6094	1096778.91	1529633.719	1905285.508	522218.8281	3290696.719	2398371.492	6062020.719	552927.4268	3182147.18	3407248.43	30253.85352	1121398.924	22613.2168	101256.4531	606942.5625	1181983.285	1365917.715	763207.5547	757978.7461	168490.4282	1803007.539	324609.8516	264852.748
Cltc	20938952.13	46880319.74	25744437.91	41766476.07	69103862.15	50716055.17	33249763.02	32894734.22	56694455.2	35695841.83	83449162.46	79966034.26	59532284.73	69411889.55	65650426.91	35104910.73	49563497.66	16719778.56	5996585.867	37314073.31	66067344.48	82912545.88	78729445.79	5007218.502	97301502.26	23518919.04	10769726.6	24758656.99	68212706.8	29529493.8	110361241	21553599.27	77564258.6	33952794.34	54298420.18	34027964.16	9887741.299	33861729.97	46260568.45	14127504.62	23022245.56	23012079.07	10276609.45	17623704.57	22492190.38	2175450.965	25633845.89	8858078.258	2692937.902
Slc25a4	3980914.188	5162884.211	2758376.5	4843630.5	7444047.375	2192872.992	3815993.844	4211497.75	6066467.25	4482304.016	10811057.91	12114299.41	12085160.51	13966687.03	14893510.59	12637285.52	10838040.42	4230469.586	613713.0234	5404104.188	7205769.481	9531133.75	5053513.375	74894.49219	7954035.188	1444118.203	1919055.844	4160293.352	9678673.391	6133440.773	17370578.67	4145325.516	22929876.27	10514520.13	14683403.53	10570736.48	3276929.535	8077720.141	4195118.641	2413989.406	5665542.234	7124909.5	3588779.86	5385968.547	5430450.576	602203.582	7686522.251	2058998.896	623294.6318
Atp5f1b	53967131.2	59210047.33	44293370.89	41504049.46	60057021.2	46105425.67	29449764.8	29976011.23	45372243.85	31303067.8	62331273.94	69639687.31	52148569.86	58180075.88	56211779.89	43119928.38	37403922.17	23103272.15	7334352.886	53128881.02	84685226.98	92139222.67	68566733.09	5495503.125	71400834.65	16040312.85	9847148.492	22549208.56	44424148.27	27298095.16	93325537.58	20184863.38	72435419.1	33357596.73	68193069.91	39829417.18	22172871.2	45932393.69	23469542.04	16096943.15	35861827.27	45895335.24	29802238.36	34273958.77	44912901.38	4795601.252	65635292.63	6846290.5	4148882.18
Dync1h1	23666235.14	42178807.29	29455352.83	25769772.59	32392334.97	24209466.23	11312497.27	13921128.57	26415200.29	13341570.35	35124649.3	43390318.52	50068908.94	65563616.61	69052657.7	46755227.52	47061134.25	22354583.08	6197558.133	35144385.55	44212948.4	60481656.29	33820815.46	1777601.5	41978491.07	18340315.71	5565752.105	15593761.27	35013528.5	23244804.86	84794163.16	28529956.45	88011486.21	50047072.76	72924561.88	48503440.06	10652673.18	25210590.28	13982848.33	12388651.2	38134112	42585506.49	25465704.21	29924056.06	42378869.8	2521879.228	27339993.04	6763291.184	2848471.547
Uchl1	24354414.47	5180299.844	2921036.781	1491748.992	2368968.469	1560134.32	963256.6875	2306659.844	2491089.656	3123249.188	22243006.54	35977051.44	30895997.27	47590708.02	44425563.33	41286959.66	52992230.23	20433378.13	7227943.266	16179038.11	8861778.406	3928387.844	3677248.594	130889.0986	5304375.813	2608965.898	1010266.699	3256129.063	14844963.75	31152700.23	65363873.48	50772482.35	91307724.34	49839102.89	97515479.13	69192744.68	4488259.324	12290296.22	6853119.291	6200163.265	17291781	25124444.73	18326976.43	22616002.16	35596066.49	1300175.754	8189645.578	3566821.253	1939929.158
Syn1	319419.3438	NA	789484.1769	2202632.367	1713679.406	1498733.063	1224566.516	465442.6484	2401876.531	3321684.813	6120180.977	4080151.922	3030258.344	3028600.891	1879496.125	1161900.938	952856.7676	555009.9453	462863.0864	1938300.719	1977011.938	3363817.423	1804393.766	796948.1094	3015555.906	2099765.047	3009709.188	2608102.034	5624615.891	2684654.292	4307174.259	188518.5781	2312293.984	1153746.096	1319331.425	1637735.412	457995.8594	3123718.391	659774.4043	808521.6079	1087802.578	2148698.707	745404.9727	1787260.268	1015704.16	62931.79102	2539561.5	451178.177	653206.4141
Gnao1	24429694.91	3590674.75	4968462.281	5412959.094	3433036.547	4084010.844	2979115.008	2519460.805	4763881.93	2800453.672	7501171.875	9731521.414	9747929.969	11652499.52	8540609.359	6397296.969	8848159.039	3669327.297	3847461.848	16353277.88	17497086.94	5883593.438	5851346.367	352222.6875	6383362.531	1958058.5	1405744.227	2363338.645	5992373.984	2943593.75	12315594.91	44535975.31	18990662.47	10179784.92	16908740.91	12543442.99	100987.7734	1482729.234	139430.875	767669.7852	3791088.023	4567972.285	2687238.68	3900591.203	3630362.969	322417.4697	1603058.83	378168.0742	225590.9453
Tubb4b	11879210.31	21314966.09	13829012.34	5300810.027	20444078.77	10348832.95	5316825.313	4608937.719	11897546.38	5161301.406	18367918.13	12919953.38	7485263	6415283.875	4625685.375	1635043.828	4007610.836	1458750	239729.4375	17648417	7665809.938	23067465.45	23856792.94	1894149.531	16251963.56	8052239.594	2532427.449	4681416.086	8021795.094	7035834.195	21037555.41	5951275.125	3899062.031	839988.4375	6240029.078	3185322.266	3906433.078	10056878.55	6410466.586	3664219.539	5422978.773	13426713.3	9926652.477	4251992.75	13326767.98	1054878.26	3827262.984	1050022.633	2393140.586
Tubb2a	5208577.422	2850642.688	2706724.656	2949737.594	14006883.16	11533557.91	3282131.711	5296261.289	12755626.36	4800619.579	10588768.82	34212935.43	33396436.28	40088236.14	48022191.24	49074183.17	42804275.53	4812997.471	1574180.168	6139923.047	2848020.031	5912864.313	7358247.469	7342590.857	8581241.219	12012745.73	10192384.05	8484814.711	13376824.14	6899905.539	46143589.72	35237075.1	58840951.4	26929968.16	48202656.77	38198647.78	5617554.352	15850247.28	6991102.758	7124588.363	32086490.61	56573435.22	38909485.49	47222592.99	50699488.95	3345178.58	12550673.81	1580595.551	2121904.91
Ina	20681367.06	10767833.55	4724871.563	2505028.688	2807694.219	2453910.438	1155733.969	792224.8594	2046849.578	1616023.367	1868097.762	3163064.109	4729088.422	6508665.844	6369301.688	4574700.586	4158990.809	3279383.141	3101891.188	20642285.69	10786329.16	5509001.172	4076659.984	745259.0137	5565128.859	1315315.344	669171.6797	1739745.484	4302059.5	1803733.695	5933209.406	10926132.48	4011090.594	4373636.703	7058655.867	6446992.289	452212.2109	598488.7188	1081296.402	203311.2637	3310927.387	4953094.602	3440138.117	3591908.18	4013439.625	325623.9336	1090024.602	1215786.248	36480.22266
Gnb1	15389628.78	11605005.84	9442353.938	8782002.844	14558918.97	8459846.109	2604399.93	4551607.57	4717159.727	8017901.43	20678042.13	24251348.06	23832272.96	23688766.91	16031813.08	14798515.87	14413097.7	5933907.922	1455291.934	16226256.58	17778584.14	20216516.33	11550610.13	794310.4609	21312725.31	5474633.957	2626179.594	4563505.254	17142927.17	10664098.55	48757821.13	7956534.078	36631623.73	12852269.05	24579749	14185222.28	3588952.902	9926379.539	4027201.297	2684643.086	6508838.914	7295411.047	6083135.867	7422504.375	15445633.56	544845.2246	3413873.375	2341882.227	626459.3438
Thy1	NA	NA	NA	1805428.625	4526191.75	5541760.703	1767763.5	222465.1016	210710.0469	131346.8125	177684.0313	230948.7031	NA	313136.6875	NA	103071.3203	NA	NA	210234.5313	440535.7188	1696780.25	963022.0313	4014621.375	2497736.453	786507.5	2216254.75	1437674.25	954571.3594	94045.49219	630657.3125	1247250.563	211666.0781	701103.6563	128867.5469	249777.7031	184216.5156	62436.29688	94865.11719	54382.64063	96887.60156	339560.3906	223091.5078	150896.832	292142.6953	134735.6094	63133.74609	70899.32031	215047.8984	NA
Mdh2	11916954.79	34765254.02	20851725.2	13004417.05	31318425.26	18921617.31	10469949.05	9309239.578	17831253.6	17283007.07	38903363.83	41523685.86	32567181.17	44041098.09	40719807.24	24092807.52	32984042.13	11699062.34	2954679.719	26758079.5	32435392.59	36684285.59	25195610.8	2421507.57	31586184.5	9478597.695	7760708.734	14309636.23	27840530.28	16811730.64	73385460.18	26331547.34	65675466.27	41857484.09	56551610.28	37336423.6	11482741.71	21888849.09	9425002.434	8269809.559	24129579.66	36144127.24	18062940.46	20478793.76	24160424.62	3245182.274	15482078.5	5486424.154	2790776.494
Sptbn1	7147508.75	8090167.047	7794909.703	5432672.75	12123868.16	15641617.25	7227641.889	6238851.375	11936426.49	5985019.695	14035048.99	14603383.08	9986241.648	9252633.908	10798607.23	7254907.469	7246056.023	3329383.961	1726403.359	3230721.078	8317938.969	19518106.25	20353634.31	1478557.406	27629712.58	7123393.521	3691125.513	8250603.73	14360355.05	6822699.68	13339908	2072422.617	17379149.99	8494081.682	12235409.77	9453807.605	5580906.167	17251744.46	6423646.074	5744837.736	8718472.25	5839133.702	4085615.492	3036921.455	4036013.192	762989.7451	14150448.37	5534671.223	1469091.155
Map1b	40980705.44	30282449.96	10016801.94	9667056.594	15383831.35	7537343.215	5892089.328	6771885.939	13332842.17	10004619.12	45100767.26	96971243.79	88728465.72	127221266.2	133759970	105801737.7	122537135.6	50205699.02	6830909.324	52599960.89	31654092.41	20915791.48	20367836.77	3544163.553	15945639.08	5764912.437	3537698.543	6875557.551	40027931.17	56824160.45	186701036.2	87307815.93	199189666.1	122312576.8	157361141.6	123646280.1	3182602.695	11157609.22	4525367.15	11004884.43	41947919.71	61367714.12	48794449.37	50167109.87	82003841.68	1045494.558	13175250.68	3524386.522	6117785.279
Uqcrc1	2742649.344	16268250.5	10304122.52	5615434.359	7058494.75	6400848.586	2965372.016	1731765.594	5271581.453	6065039.938	9938741.367	7116623.344	9920195.281	12931801.84	12118414.72	10362746.39	8851762.234	3401705.391	1197023.328	6549588.453	13693651.78	17000872.2	6989533.344	611061.7656	13433061.43	2425131.313	1632206.969	3607813.238	8056546.922	3074342.898	17006119.16	4524233.609	13641024.02	10713981.71	14946207.67	9464502.148	2419923.836	5792491.461	2435620.477	1527179.375	4947059.125	6547361.773	4925105.711	5258582.234	5805777.371	861275.1094	5620637.867	1557649.691	480085.9434
H2ac15	87472999.48	480386991.3	575613267.8	703829516.5	920686108.4	646893078.6	418551472.2	324987180	428928502.4	333374772.8	645316529.5	663540607.4	634523514.5	768284803.9	813654605.5	679310426.6	794400191.9	394745991.7	57033826.32	325774343.7	883772129.2	1013480942	908919535.8	245853434.1	893830577.5	248777727.7	103713135.3	295440573.9	446735113.6	291877742.3	1095097094	395188854.2	1047560180	760489583.4	972942625.1	644469323.1	163363316.7	319221488.5	123894253.3	119594462.8	273844268.5	553908944.7	470407096	432459909.6	844017221.1	49733936.92	336763744.7	81167313.32	35719645.82
Plp1	NA	2674988.75	2314623.5	552542	2699748.25	2974919.75	3842302.141	5755298.25	NA	2421976	2497435	1785524.875	1092832.734	350760.0625	767150.1875	214743.7188	353346.9688	478517.1523	NA	2316329.25	3361174	6892546.5	6165121.49	3923314.703	8101157.729	3738299.828	3494028.75	1692224.125	3420375.125	2115738.406	2001933.516	106881.9609	1054307.953	317400.625	NA	407465.5	3883041.75	6894631.172	1728806.125	1480308.863	1142082.051	619655.9688	342277.1172	226670.1328	258834.3418	1393122.959	7846464.531	2072879.672	702751.6406
Vim	27320528.17	77505816.47	215870978.7	256762679.7	454970317.9	358407350.9	277031554.9	305152881.8	384660115.6	242148655.9	381867501.3	242040288.5	123646646.5	89420447.26	74598724.89	28546811.04	32942605.71	14857518.59	10889401.2	37665130.15	273061401.8	575789565.8	560809318.4	111569399.8	627862183.3	257555260.9	230246335.7	224278023.7	351029703.8	183999643.1	241750439.2	71183410.2	74099301.21	25190201.62	50113049.06	31909202.46	102127429.9	342655048.1	145192379.9	78561564.09	88639717.91	58086580.38	68024329.8	59818352.57	137164898.6	11997593.26	196808472.1	69341782.05	24153159.47
Atp6v1b2	11221420.11	11426517.81	6226074.781	9320042.06	9279803.345	6905914.945	4064718.727	4974096.469	5913479.063	6365994.906	9091285.211	7884386.055	4082052.93	5690133.203	5517086.234	1871159.125	3606141.797	1833667.48	703612.4063	10773000.69	18234939.05	12712223.82	8744990.594	2862606.363	10790761.47	6386371.117	3745510.551	3761758.781	7045356.281	3698141.359	12549167.17	2339555.281	5353981.984	3821974.344	4532415.625	4255619.094	2099246.887	3216756.75	1157041.766	1607990.559	2748555.672	3024615.879	3179347.246	1922177.293	2660548.047	590709.3438	3373213.813	1317505.281	135279.1953
Prdx5	17920660.25	19203734.61	13218978.61	12747289.13	21660157.94	13744492.01	6742032.105	8329104.023	12606407	7602624.094	9749487.063	11860166.86	19303813.58	26095364.51	29170475.3	20653565.76	22557287.63	4479833.227	3906972.729	35308794.75	36423188.34	22641177.53	21383978.44	3388739.055	21765668.81	6057182.703	4848262.59	4587009.07	13449926.06	7786864.984	9034739.078	4867153.078	16761458.38	3169730.281	10366254.97	8026536.844	4233743.148	7009025.531	3516477.914	2628912.031	2192283.672	2358458.516	1261055.477	1483951.555	1188844.625	1383808.119	5252700.625	3969754.891	1242201.828
Ldhb	5843842.938	4846790.25	494590.6719	965575.6836	1803165.75	1390385.016	1100277.168	1073332.867	1037688.344	2238190.438	5514413.25	6149028.688	8412153.031	8498836.563	8651865.016	6501332.883	4434480.039	1469351.641	76017.46484	6093632.5	6223694.047	976397.5469	1701475.063	2148680.273	790861.4688	458413.4609	690165.0313	2364305.336	6562859.063	4066188.109	14618143.02	4371017.406	20174806.42	11413143.78	18364588.71	10443101.97	2694448.18	4329546.27	329456.9531	2132661.129	7933033.375	11514463.22	8214331.516	8423077.516	12965015.17	6619527.729	2770948.297	3768523.129	349271.8477
Rab1A	8861009.219	20228857.45	12678860.81	16707277.8	23849800.31	16626574.53	11970854.65	12385146.94	19179837.69	10654263.24	24010312.45	30396308.1	17220990.55	20774247.94	20973667.4	12662183.81	16387445.95	5671999.672	1715791.188	25932347.78	30861061.81	25390793.77	26121449.11	1348553.953	25479437.69	6247428.391	2209477.25	9410057.172	22539676.71	10211129	29660640.16	10957056.34	31407797.96	18419822.86	21605628.82	15977038.61	5533787.262	12552327.18	6502296.844	5262954.264	11089852.58	13684399.71	9281625.488	8217748.768	10983959.19	663632.8438	11138081.37	2124660.266	643421.6198
Eef1a1	182825681.3	392057816.1	227566072.2	180413678.8	232606865.2	174453226.7	102495144.7	93876117.5	146257331.5	121471581.7	225199413.5	219204956.3	154919324	190999662.6	190337132.9	123715162	152968342.2	66716541.37	38392320.1	430691333.1	421405710.4	343698465	241254075.4	14930793.7	260928818.5	64626648.83	32382616.42	76980350.9	166109022.3	70626801.75	306687248.8	78363387.6	233952653.6	123291097.6	170224445	129067804.4	81543853.82	194326440.7	88204997.93	75156766.51	158565563.8	189300595.5	150696032.9	152977163	250231322.1	15624159.77	134580747.1	44409963.71	21209042.96
Tf	110522938.2	51163291.71	56835964.76	69112867.52	143995559.3	126191104.8	102710635.8	115768894.5	108563685.4	69033710.41	84659474.8	63529771.35	25279943.37	37233152.8	29615778.92	19214578.24	13200598.14	9464068.313	28533171.68	76711247.29	98938685.85	153249687.4	162550640.1	27255230.24	292051743.7	114348253.2	45478957.54	35893335.99	67247793.27	36463899.95	71266040.01	37185818.91	33339438.77	13904269.7	22365048.21	14389565.12	33711768.61	105692015.3	160373829.2	102735645.5	82326570.68	24931060.86	12197077.71	15209128.11	17202497.15	10210546.54	70882610.55	92752993.91	95796479.56
Atp1a2	620.7874146	1822538.625	864954.0625	780191.0273	500842.2031	916184.7813	704945.8516	1292642.156	1713253.181	1976943.336	2962050.922	2550397.528	1416073.469	1288964.656	1670817.531	1248166.93	2675645.469	1884798.672	632341.6504	1398586.937	6787349.844	1873999	1580808.375	690031.6484	1344026.875	944806.0234	1156628.578	2042815.352	1979328.75	2810448.617	4194870.063	1764390.313	1369275.748	1282475.426	2129841.934	4016343.906	598653.2852	1216344.008	1585139.183	464648.0078	860281.668	979014.2373	391409.3047	769463.4915	899740.2241	1380473.523	2092897.235	1900974.082	1178285.938
Slc25a5	11018480.41	38648037.25	28836742.45	30360234.6	41965886.03	34327426.56	23736242.13	22462811.31	26094263.49	24168145.86	53966713.96	48873922.56	38012844.97	55456199.11	53479228.33	30769482.95	39761765.88	14615978.57	2707802.961	36808147.34	60286091.78	64362842.06	46762183.02	3615379.43	58819463.73	12485084.64	5424716.438	19405312.98	42842664.09	24094253.5	74581490.45	19264629.45	76066536.88	36741713.05	63949713.58	38902146.87	11815739.19	27171914.3	10297273.15	10427338.05	22605490.03	30790022.99	16815438.3	19252204.74	30132757.89	3652281.805	26938131.19	17325168.51	2773287.719
Cox6b1	3828761.406	4220479.25	5483923.063	1834178.844	1299264.594	2826546.469	3071453.656	1108603.891	4548345.063	3585795.219	2152714.313	2587317.25	6697789.227	5659064.5	6868607.156	5354837.188	9425036.016	3459400.781	NA	3898240.25	1035218.906	3058214.031	3012090.188	548080.9453	3912313.25	973527.7188	42961.40625	1753081.664	3930103.781	713523.0742	3965172.203	268375.4063	6800991.813	3513405.461	2227385.547	2920781.688	416379.8398	3507853.359	524714.6172	230492.1094	1503694.516	2688334.328	476570.1016	1256120.523	1951228	190598.3906	380040.4219	425871.9531	354067.7266
Ppia	53736452.91	134137398.9	91514445.7	84693989.06	121862029.7	92607875.53	65088294.73	61305509.59	60121063.33	50902173.38	96436317.28	116400801.8	76779767.89	79898100.79	90938781.32	74414240.83	80538139.71	29450067.5	12531672.05	107312216	160027304	179678352	145113878.7	28802559.8	125262174.7	47540286.75	21759275.95	22248654.52	75445431.67	65013451.21	160105425.8	30729425.59	76164292.59	47728220.85	87722828.23	66912275.95	39845911.83	95576591.2	53201828.85	36703230.54	73782406.05	45958517.04	55785714.42	45073848.86	75813398.8	4557384.801	37654936.96	16634046.35	19778398.38
Vdac1	12483765.84	23836404.03	16800943.55	17353326.92	26395083.97	9301335.047	9912673.641	11314298.94	18074293.31	17021126.9	34903684.2	33231771.05	23173721.79	34387119.64	25538062.64	19596863.26	23177435.02	8326484.188	5196347.91	28754417.61	47214406.69	42958422.73	26748788.92	1719690.773	34490472.91	4816213.125	3772278.035	10761351.84	26136938.05	15117012.13	56637604.27	15181986.66	47989740.15	20750500.85	34872274.12	25158227.28	7764039.617	16563935.16	8538018.34	6494188.008	13152950.49	15463394.75	8822089.832	11774035.19	16341307.21	1511878.795	11408503.3	4458238.758	1357722.652
Dnm1	5768793.469	3781102.375	2139222.688	1554655.211	1757539.742	2116014.53	666430.9453	629454.4531	1568170.344	1071994.125	2391158.203	3252043.005	2682624.297	1456886.875	2987987.047	1970877.484	1401534.563	1181613.297	121700.1406	3138398.313	2748908.25	6101806.719	3337303.5	NA	3108482.578	1075520.367	146258.5938	1645937.647	2405492.594	755125.5234	4458054.172	1475352.34	3185801.025	2535249.391	3852335.969	3142677.049	631584.7646	2056190.719	635122.8145	374545.1426	2247252.447	2386595.934	665977.3467	1410861.016	1278661.633	62945.40234	2413804.385	451260.865	72309.5625
Eef2	63211857.48	118518166.9	62536150.77	60198977.48	83968766.53	58674165.52	36086285.87	35821474.28	52876392.72	41114183.29	71179833.77	67967280.71	44426568.18	56532014.56	55356585.09	37237501.33	42639371.17	17614633.03	12123867.68	128318638.2	154898492.5	120251607.2	94082531.38	3356662.51	96254270.41	19650584.66	10883492.98	36546597.43	63266119.96	24263146.61	94518437.63	33035024.37	73243417.04	50428641.88	59796462.85	41395809.96	36871316.42	84343932.94	36116359.44	27343545.05	60474530.83	70570309.03	47951685.43	54258465.88	75052513.09	6913990.905	122433947.9	14355486.09	5836529.219
Vamp2	372460.0625	NA	1431478.734	NA	NA	647205.0313	NA	NA	NA	NA	1222684	269586.8438	799459.6875	1520389.656	1576471.938	1231971.078	595600.4609	1290455.453	NA	1547944.25	2035848	NA	NA	1158817.797	958943.9375	284287.0938	664403.125	786262.875	1541842.344	2089944.055	2150485.094	1413996.75	2781671.641	984988.6875	1736772.891	1787549.25	406348.6875	1105540.625	596441.125	652732.125	1309382.227	1002525.414	865596.707	860090.4141	1144875	133852.3145	906343.125	732352.7031	463374.9297
Pdha1	998524	3458776	700338.5469	2501288.078	3648884.516	2816784.656	535821.0469	1724174.781	1902781.922	1105833.836	1171104	1270129.078	1706494.188	4036998.969	3536164.703	2890504.016	2146572.828	1129642.047	149437.9063	2547264.25	4924388.094	2212464.625	2291396.328	352453.6016	2100286.188	961370.9688	1155087.633	1981269.82	2515689.531	1901902.594	2849414.078	1323870.484	8276951.906	3853259.438	6400141.875	3512126.891	1458790.91	2340578.703	662797.0781	1076982.41	1796867.164	2713840.984	1119823.426	2027910.898	2839032.945	283096.6953	2073688.531	1328096.906	787386.25
H2bc12	41678469.99	144447699.4	131930036.8	114797240.6	169638872.2	128225776.8	72083625.56	44493887.96	51482103.17	60466468.23	122895390.3	146754513.7	146425196.7	179906138.2	200478174.3	134201898.6	204921318.9	55488309.86	23382642.31	120678502.2	322703748.9	330446101.3	243221049.7	27050442.59	211967272.8	48079953.74	16192700.01	37467016.02	112438853.7	56523939.56	249501249.1	84585760.28	210731604	86543682.67	213106736.3	99498162.44	52500550.23	127345034.9	50012555.07	37774256.57	112763617.5	165968018.5	119729759.2	143313402.1	260088074.9	17255433.99	73325676.2	12440762.08	16995121.65
Got1	4355316.688	163838.5156	NA	711628.6563	2514606	3212979.203	3661773.188	4730790.391	5852151.625	1484843.48	3227866.109	2413986.039	3242857.219	4602335.313	4193208.5	2325947.961	3216971.43	1371090.641	116897.9531	1375318.813	2204102.969	2711376.563	4506428.07	NA	9416124.594	3068047.188	1412724.625	1806695.781	2611978.563	1500249.25	6703790.266	336857.0313	4962209.844	3840838.07	4222251.625	3118819.734	1186205.703	1762729.664	36288246.06	436985.832	1775967.336	4383067.656	1622973.523	3188694.328	2903732.707	198258.2969	3133096.023	449056.9688	203913.0391
Hspd1	15931541.5	37964417.28	20067077.22	19896725.51	29351017.2	23068238.82	15905798.4	14990690.52	22867305.11	18216524.68	37921835.36	33359045.03	21692496.41	31015557.11	30341058.2	19680526.27	24408879.85	10305627.42	6431302.68	32720004.27	61775089.53	48746579.55	34986547.94	3171709.883	39915166.28	8466422.215	6196464.549	13459545.13	23854109.3	16719316.15	52322024.44	13836400.41	39769792.3	19782189.21	32536640.26	20699573.13	10030510.26	25588554.67	10017238.35	7401418.258	13015021.55	18508508.61	12903403.01	15585426.39	22484319.9	2171319.373	19153989.47	5986504.822	2464524.764
Hnrnpa2b1	21137670.27	27379787.71	23651465.61	12388905.98	26436098.38	22690950.76	14546263.96	11340235.99	13792711.65	10819337.61	20535283.73	33366114.01	39795897.56	59777767.89	54875267.81	44944878.94	56327271.98	15413699.37	4985280.809	23805966.13	33848688.69	37774473.61	34814505.22	5328460.683	37538855.12	15559817.14	4837988.613	9097875.369	19430700.79	20304060.31	72409092.4	15853477.51	69063139.72	35175791.72	64963800.95	42274504.51	11111957.69	25426518.28	8763059.789	9537931.219	26228723.88	42680134.84	30691321.68	41178945.41	56090485.48	3455868.173	13207244.43	5596451.257	2925115.21
Hsp90aa1	6538564.281	17317928.97	12217961.31	13649634.39	22750996.34	17651177.47	9093879.145	12122254.95	12057879.2	13602968.76	28847763.82	34711209.18	32764407.95	45507763.22	44932535.71	30564595.06	37544584.44	15839450.45	2161102.305	14763074.72	28945872.03	30598972.23	22466670.75	3019825.391	30649263.44	9971332.664	4822981.414	9153033.695	23611574.94	15073190.47	58706676.8	15129212.71	55660418.71	26858433.17	40689806.01	28470146.4	12223966.75	26394781.4	14379399.57	11340453.15	25153294.05	33010761.71	25198535.36	30566341.31	43321300.78	2921700.371	21765610.55	10650786.37	3920941.48
Rac1	747794.75	8973957.906	8379601.938	10311641.06	11950474.44	12577457.13	6551482.656	6266211.422	11053503.75	6330453.75	17079950.38	14948349.38	11683826.06	15267248.22	13696765.72	7049501.445	12926964.72	3568331.602	332363.9375	6094051.5	14459071.25	20248268.95	18703112.13	2240109.156	23168306.47	4915384.531	2142569.375	5873937.203	12194598.16	4857150.656	19094694.53	6212657.953	16307786	11432429.35	16809402.15	9547397.625	2183655.688	5986012.039	1979693.156	2177063.906	3022747	4039980.656	1960945.469	2448390.145	4855832.922	659409.1465	10679217.69	3562741.078	462362.1699
Uba1	52076630.48	44110455.42	23333427.42	20366048.92	26706859.78	16959032.74	7308187.953	8915715.398	11946787.72	10673678.06	32204306.52	45360427.13	33863453.69	51405774.29	54231720.51	43720866.73	67026788.77	16624631.34	6632840.594	57602305.67	50668479.5	38556753.28	32642119.91	1411241.457	33654067.67	7620783.313	3435436.766	10233379.35	29199906.13	16502276.35	91412631.47	16393831.36	92465334.09	55020398.77	70756281.49	60886678.14	9096410.017	21213334.45	9050632.242	9564481.691	30554733.3	42016437.4	23806805.13	32332768.43	45703849.92	1628673.327	11929015.51	4880088.488	1246048.498
Gdi1	23954446.33	28060091.25	20923775.18	12208764.84	8872489.859	6545688.469	5533890.328	4827759.398	6907669.688	6390924.758	13732930.08	18342781.39	18272201.66	25194133.5	26722193.34	13499765.59	26022424.92	7648861.891	6575710.863	22698245.92	20035134.45	16190591.25	10130165.7	910551.2422	13710149.78	4099983.688	579563.2344	4641595.215	12431115.98	8243150.813	37816477.89	8672323.57	34785736.94	20195228.9	23514119.47	17200231.62	3503511.305	13557864.81	3480468.406	3329319.328	12043678.17	13748130.27	9225625.063	11971899.69	15930301.71	531477.1973	5631587.023	1041672.633	746775.6855
Mdh1	8128457.438	26234713	13796756.61	13260587.98	20178941.47	13343539.75	9212869.906	7011474.094	11112635.85	11949913.63	22713513.86	25422794.47	20835975.05	26734560.03	26009421.45	18321729.53	29106652.81	8956715.484	2790688.586	12320220.25	32610949.81	26358858.56	21420466.97	2020090.363	20636862.63	4196960	2047784.504	6455002.836	14391500.66	6339987.672	40528693.63	11978928.31	35439562.69	23084583.85	27985359.06	23529246.52	5845934.656	7806552.221	5582120.125	4808158.3	11610222.45	15970558.2	10445398.69	12640210.61	16238745.25	1664348.25	10447523.44	3616622.375	888298.9063
Gpm6a	1164950.125	1408303.297	1554905.094	701142.5156	NA	1023275.883	506630.375	NA	1013196.162	1073979.516	4409185.656	5619117.875	6336779.781	5956470.688	8256869.313	3811008.383	6727672.375	1658387.352	511788.0586	859125.7969	983588.875	1632618.938	842393.4375	NA	NA	22354	NA	NA	3442516.779	2925314.203	9794996.5	1756841.563	13619984.46	6724424	6546812.656	5291600.508	259359.8164	193110.9688	144471.6563	73354.69531	1265213.258	2374018.105	1704195.242	1694954.531	2834785.789	105344.5938	381170	105337.7578	151518.2109
Hk1	7948520.094	9045153.563	8965100.461	2641183.961	5464084.438	5034582.258	3718714.469	3113628.5	4790342.734	3344266.992	8038453.609	6459790.988	6503707.766	9167275.844	10531250.54	5301783.748	7052170.133	3179016.105	1117046.313	11123608.02	7314851.453	8765211.484	5988282.172	1763621.121	11485927.98	4623585.266	3294224.367	4044638.68	5172598.508	2375636.234	9170142.781	18930938.49	10319018.95	11314211.13	9999489.969	6775054.023	742111.6016	3292384.969	1298148.469	1030166.941	1115417.773	2249925.52	1353991.363	1860492.797	1264225.531	597754.0137	32661034.49	1577863.02	514650.1582
Pgk1	30557940.44	39462142.5	11189522.67	13055516.04	16870735.89	12360711.86	10851975.12	9453294.82	14406725.69	9523175.154	14622952.91	18840443.27	10182366.81	10246020.39	12636907.99	8898772.299	9233317.793	3031633.301	4862734.105	37309216.93	45105343.2	33704196.1	22840604.8	730729.0195	19705932.91	5260861.617	3572538.6	7190117.355	13551052.28	7212079.141	25078616.78	9133779.58	20078716.4	8627077.164	13240536.9	10655709.87	11115589.85	21417550.74	8905345.004	8657731.138	20775200.48	29062443.28	23879668.54	27853566.41	44827348.62	1139252.684	4149063.82	2692745.645	1759307.588
H1-3	11098191.34	122384512.8	118912054.2	126842887.8	196787226.9	137388095.1	85916828.92	72021527.75	80447052.07	79460196.82	129505963.4	145233024.5	119568944.9	151732617.6	118073895.7	97213308.38	113485010.6	40170242.22	9642171.465	88973421.82	265705983.6	319344496.5	264370768	52010279.77	183561354.9	44442409.95	24217082.08	53193601.31	120976522.1	65334384.49	216201838.6	154078908.4	242912459.1	121553608.2	243980160.3	129787295.9	39964026	82376948.45	31921906.88	27927884.8	68441619.47	105614656.3	94940925.16	103030220.2	214830143.9	8818925.055	68144599.76	19600217.87	8176093.324
Crmp1	6434704.805	10771043.47	5359608.594	1913534.336	4605969.938	2891322.906	2079584.742	4600649.969	7719917.492	3880174.344	21539025.47	39202897.95	33517598.22	54315612.73	64289021.27	41071437.53	51468666.27	18220062.51	3222449.363	7097681.008	5873022	2728072.203	1202008.469	NA	6665786.016	780762.7031	298500.3955	2709816.716	16566149.02	14745222.81	82931190.88	18507968.13	84228637.67	51153270.16	70473174.46	44477760.2	1005323.836	3188015.625	9240147.898	3710620.161	14732447.99	26040929.63	13226313.76	16479107.66	17473053.06	431258.6992	3036844.031	703933.9707	659432.0117
Hnrnpa3	18496490.91	37863890.06	22219435.7	18784497.61	32449111.05	16329494.67	9828925.695	7914894.867	13847945.72	7667625.047	15712904.12	21374908.25	24911919.72	26060375.81	28347105.58	15803316.12	20006914.52	8539612.129	2740443.125	26929378.18	30726403.06	31547833.45	26341641.57	909317.6641	34390403.52	9950335.055	2265088.633	3294224.055	11886778.39	8956782.867	33026477.44	11550823.08	23851191.69	8211570.328	24080015.33	12660774.61	5168066.117	11872789.14	9514987.457	4967412.934	10289762.69	11910445.78	8468597.703	13071829.52	21206885.79	491193.3613	5603992.883	1539897.887	806798.293
Ttyh3	NA	NA	567662.375	NA	NA	125554.8438	NA	NA	NA	NA	NA	NA	132150.1406	46204.73828	34174.81641	NA	12607233	NA	39481.10547	720578.5625	NA	NA	NA	NA	111048.4063	NA	9756.091797	NA	NA	234320.9531	NA	NA	NA	NA	NA	NA	NA	NA	NA	NA	12888.67969	NA	66929	NA	NA	NA	NA	NA	NA
Hbz	1830800	13918683.13	22147179.88	24117398.56	71777689.41	163839354.4	124308482	166638018.5	101524985.4	74750716.36	85371923.45	78651267.95	49521136.48	41541044.4	35533934.83	19546497.34	23079461.07	11049760.68	5904966.332	9484278.125	42102087.31	85773118.73	54960123.91	121873057.1	332804189.8	211101653.9	137552330.7	66635868.86	102383996.3	87302797.13	58819399.88	30013020.31	37474691.61	17302869.27	24693203.61	18889213.24	530522843.1	1338256083	326849526	299667502.9	375076500.8	103894732.9	25757972.18	41781621.25	36612846.14	159263445.6	1052619111	220340526.3	151799785.8
Aldoa	24038683.44	58393607.39	34335444.43	29289486.18	41849694.75	31919238.38	30204184.2	29496795.28	36949275	24498593.16	39364410.79	29024769.41	15580968.69	19453445.95	14211328.08	10326717.34	14831891.33	5607575.016	6742877.793	82104506.95	76642772.38	73366976.3	50994067.14	4328587.688	53959630.45	14298640.52	8287391.605	16658927.89	33788841.55	12612709.59	33304545.84	7431367.77	24188690.29	12898752.3	14721207.45	11601134.76	9838087.283	27937934.79	10130584.69	8904059.43	14103628.6	13022725.27	8370297.547	11253851.21	15099451.39	3083677.701	19960074.37	6167766.238	1960599.471
Ywhaz	17663206.19	45600837.28	33455472.81	30836750.14	35815290.52	23671899.53	19536812	15423414.21	19388128.97	23475243.66	43942867.43	64619476.91	38068485.48	61305891.86	56757532.34	40966387.75	58767727.84	23820176.37	6222564.969	41662798.47	68774439.54	58945352.56	41477497.73	10056020.54	39266597.02	18288959.97	13438115.89	17626386.25	43681211.47	49463618.31	96726512.41	76025372.92	97573697.39	62597750.06	86449354.01	65473613.74	22096673.98	40157820.38	18320455.01	22847603.56	40386656.59	54937865.54	49113734.37	40116524.06	58238640.03	4456357.15	31665430.36	12527380.4	9851473.946
Tubb3	452215.0938	6113503.688	972971.0938	512577.9844	3704255.973	4668033.293	2041376.432	2498807.98	3031217.203	8881199.32	36775624.09	79234129.41	70469484.59	100764432.2	93065393.58	89987153.24	98962249.05	36081257.62	3395413.525	7201124.969	7403260.926	4839370.711	2862194.102	557586.0625	5139335.078	976748.2969	734990.875	3165099.297	30475706.12	26858266.14	113381873.1	27486649.48	113846585.8	40618943.13	110568693.4	69000223.38	954068.7852	2411611.203	1987582.438	5384681.422	22753379.66	29075614.75	21585431.5	30215488.3	32548374.02	779755.7676	2974813.398	873161.7891	1417622.707
Cs	9757609.484	13612784.13	8810075.281	7988468.563	10037854.3	8642340.102	5973592.289	4467658.977	8997066.523	5956270.627	13746921.66	20832236.1	12483065.31	19048154.92	20780361.66	12934145.48	15668600.68	6155818.066	1569839.855	16118679.39	23580887.21	13178234.1	9639119.32	833672.7026	17342356.84	3195550.801	1412067.089	5469818.922	15110786.26	6476248.656	27986865.67	7863076.808	28402568.55	19129955.54	24050164.59	16470200.16	5126306.727	10344830.06	4199716.375	4216102.555	12252699.05	17704133.2	10271110.11	11105398.13	12178783.26	968075.0391	10521662.27	2945790.52	876363.3281
Krt1	17220851949	10745179184	4220281434	2097045893	1545033080	711716772.2	428913710.9	290503662.8	389814436	110993414.2	243869212.1	147454252.8	122399091.2	109556573	106346194.1	62340056	75744815.36	27345953.56	4215905252	16721550563	10064175297	3608821201	1682286835	100098816.5	1135601950	195624608.4	74329587.25	127424581.2	227108097.4	78280693.23	247639164.6	89417398.67	157919729.2	99891957.67	158632188	63416270.96	21223240.82	65234975.01	402290734.3	94218347.4	17518756.15	23745860.87	11698432.88	10167260.88	11620190.59	7214145.724	23590159.2	22354666.85	14139629.31
Atp5pd	1903825.344	2777278.219	3089136.141	1225656.797	3475927.563	2908331.813	290344.7578	1748008.297	2439586.938	1642468.953	2449556.094	1487489.719	2249342	3347420.781	965929.2813	2153510.438	2174427.094	1067300.273	435476.6406	1582546.719	5115498.391	4737689.375	3658692.391	833268.3438	1887384.938	1716615.594	1109651.328	1257926.531	3851493.75	5654444.75	7829132.969	3520128.063	5527293.688	1640700.172	5922480.422	3755385.555	1013728.391	2373806.273	661325.6328	322613.8359	1519329.434	1330551.609	886252.6953	1374489.961	2381761.32	130739.0908	1037593.406	860985.7656	687900.5938
Lrrc59	NA	3187450.344	6216456.016	4467292.766	3327342.781	3477891.5	2830313.344	2837177.625	3909606.375	3280433.438	12261306.77	5135249.375	2342177.375	2217003.406	3345966.75	2386719.406	4129943.781	1270476.824	302195.2158	967004.7188	5163017.906	9411499.625	6051397.656	1284817.203	12077887.75	2280617.375	3089749.008	3057343.695	9840341.625	4523750.922	5085493.086	1552513.531	4995493.375	2103499.656	3575753.484	2007617.688	1918424.031	4304713.125	2686230.762	1498239.678	2453065.297	3576310.279	1388261.109	2420182.719	2864870.531	459509.8496	4081000.008	1176917.521	533495.0625
Cox4i1	1754098.25	5189989.313	1748943.438	222132.0469	NA	2385619.797	339238.125	926440.5625	1351046.438	1041060.141	1610125.563	3888396.5	4441062.969	5945087.594	5185388.125	3745215.766	4391936.625	1255698.094	492417.2109	3856940.688	4520856.469	4449508.438	2151840.625	NA	2976205.125	177895.5547	38102.15234	851535.9688	2592535.906	1116970.75	7010764.938	2106606.875	6201969.625	3520849.703	6693727.766	3282346.719	1337329	3644481.641	1420744.031	851549.6563	3020938.516	3837004.469	2443781.484	2333622.523	3506781.969	107836.0547	903786.625	307043.9375	295949.3047
Slc25a12	596774.3125	555468.75	1161602.625	1070862.656	928234	797751.6563	517483.9063	202688.5313	508265.7656	951306.625	1837456.758	2362331.516	827929.3906	1672307.844	1218833.813	365520.6992	1546588.453	350965.3047	NA	1002250.969	1483539.859	1333096.984	1932515.859	418620.3984	203098.125	394510.6563	317088.0391	1383083.98	902128.8281	464935.668	3965529.633	325463.1875	2795669.063	2925594.547	941521.9531	2441759.496	405646.6953	991505.6953	179242.8477	209591.4023	678839.1406	1261520.75	512300.2969	844515.2773	470471.793	15854.21484	1935886.492	51288.17578	205431.9023
Dsg1a	123552208.9	78986942.83	31878585.84	10631958.02	5071766.5	4565301.91	1431178.829	1167015.801	3179273.688	1332739.377	4850577.25	9850619.422	8243341.023	10046409.32	8858925.07	8188731.598	3177598.707	3658529.961	23317131.39	127488213.8	101894728.2	27907749.41	10216843.67	413554.9961	7982586.781	842825.5508	473290.2441	934164.7422	3953904.512	2229441.914	9301022.777	3721499.953	6148779.383	6634239.438	5943814.391	3268526.313	1432444.701	1291128.148	1747235.951	827189.9722	2458810.063	4004932.535	1265232.484	3423528.711	5938626.506	401200.9385	2779401.223	777232.9414	412330.1699
Stx1b	484650.1875	4507715.344	4999575.094	7361682.781	8207793.734	7319546.375	4600355.742	4374679.898	5549078.688	5508212	6124184.5	8365043.047	6380168.016	8062059.125	9265888	5526672.383	6601341.672	3447108.031	435508	4147261.625	6592260.516	7162950.922	7198438.094	2045790.613	12767445.25	3682326.82	1749263.227	4051232.207	6056836.5	3392055.352	12175722.75	5297116.094	11017033.67	7674369.813	8190754.5	6357674.281	1087841	3424035.125	1070964.641	1815416.055	2834669.32	5150348.32	2971686.598	3418592.875	4828602.063	24488.89648	2699958.75	937439.1875	NA
Tpi1	22664625.66	61525768.55	36510501.32	31165541.56	42181951.53	24925112.52	22440593.05	26976007.75	34475984.77	16051855.64	32565148.2	32900894.81	20501857.46	23695082.69	22664220.84	14403056.23	27960502.57	8560710.264	6517174.191	66838865.21	75875783	81275736.83	56303767.97	5776043.313	45155875.88	12231429.59	14939449.48	18450154.33	30187110.61	18807616.4	38560680.09	19346892.71	34106689.04	23286869.75	33492914.15	21435381.06	11301074.79	27756046.95	11601681.09	8885799.258	17349824.36	19276297.76	17370736.46	17275866.28	28430587	2134003.148	20584260.24	8096012.283	2987069.34
Cfl1	10537826.57	20629414.02	20735129.75	22076296.7	30073051.72	29674160.32	15888207.42	17906304.62	16236416.59	21884042.04	43558519.45	52521816.92	25819762.58	31626521.58	31370780.85	24029199.16	43936320.68	12425155.93	3461722	25161494.17	40814408.38	38919851.44	37077136.16	7933190.006	40278533.19	12726294.4	7374107.685	7579217.34	25939351.06	26743868.13	62741712.38	23745589.78	70611612.12	26596170.75	45385707.63	39652172.98	7862064.826	18450775.86	16844825.56	9095496.338	31804922.83	29811945.2	11535270.54	25011071.94	37605892.67	3068064.266	11681527.74	8783889.602	2586832.24
Map1a	2787345	1889634.555	589992.0938	505628.3906	5941502.938	3114162.758	667148.75	714949.4063	3782900.813	2377346.641	2940087.156	1776061.785	2929934	2957593.438	2508395.609	944049.0938	2098877.906	784413.0469	343075.0938	1239231.75	1749656.063	11269883.84	1277468.281	855179.4502	6044011.406	2485099.57	1520725.211	1201956.43	2733512.531	1802294.605	4526633.539	1822089.922	2112059.625	1228797.109	1805833.484	1306315.27	358680.1836	2422744.468	2177729.656	1408641.184	175708.4375	1745295.078	533629.6875	417950.0625	1159199.934	84855.71875	490086.5	609375.2891	1675006.828
Eno2	165652.1094	4094973.438	1987495.656	2909204.25	2829135.125	2681496.359	1773752.352	1364994.5	1421601.813	1366705.102	1342380.875	1939547.578	1650728.883	2100120.276	1955092.789	1114459.922	1689751.125	596269.4492	72228.75391	367334.5625	2748234.219	3717945.156	2323203.5	NA	2188973.563	105874.6719	NA	9674.984375	288132.75	12365.88086	1776845.029	6033135	738307.1016	383537.5137	393399.9531	514856.2734	625138.625	277908.8438	NA	18089.52734	10747.08008	185752.9219	439969.3281	253157.209	568561.3398	149300.5405	346958.623	14807.39551	12674.56152
Nefl	4717912.031	1668779.563	2232628.094	2045800.891	2764086.922	909990.5156	338338.5391	782978.9063	1401618.953	552283.1094	433138.2031	1808020.824	2367959.078	1192110.031	2183344.797	1168060.065	1814631.953	799481.4961	84381.11719	1954586.094	1675143.297	1439725.531	2069192.969	214306.1836	2282408.914	508772.7969	532759.8359	878376.6445	1327303.531	187986.1016	1499574.75	516033.2646	2043002.008	405862.9482	1312954.164	1000775.907	320386.3728	555887.0938	172278.1787	136252.7754	582167.0293	1570617.137	268398.625	687306.9531	1448271.669	109569.9541	872060.3984	94612.99512	82533.39453
Pgam1	18475075.03	26118232.63	10931966.19	2845854.031	7929277.875	6263954.629	4286026.734	3425684.547	4149479.156	5573341.359	6286060.055	13183657.69	5118497.875	10593107.17	5861424.875	4078022.203	4830154.227	1738167.875	3916927.137	34621310.47	26134336.95	14447245.22	9729503.844	455169.0234	7682124.695	1443890.969	831571.5957	3381966.051	7879481.133	3294250.875	13196908.03	9507908.406	8390088.246	1364373.32	5807226.156	4527227.359	2398624.975	4754104.578	2227430.813	1755951.969	6802816.18	5902912.705	4139670.35	5183747.266	6142112.891	77078.125	1011864.141	175960.3926	260229.7773
Ap2a2	3182006	3239473.188	2851415.781	2318188.305	3776048.516	2676924.734	2303249.088	2467899.104	3046812.188	2099521.031	6610419.859	5450095.484	3998569.945	7210230.531	6237368.188	2583157.422	4480611.875	1439879.121	194715.668	2793693.203	6007059.531	7165545.625	6859934.859	848337.5859	5102511	2324503.414	1414948.211	3050331.734	8729583.453	3933884.063	10567624.91	2455042.094	13504650.3	9723511.313	8490483.563	4702207.359	2197389.984	5620839.813	2175865.85	2455672.133	3810112.039	2938045.359	3075520.121	3600244.535	3329736.004	354323.3984	5175038.75	992763.3516	146063.6602
Ran	3571786.281	16586127.84	15640207.7	10736449.03	17975407.34	13936987.38	8774005.488	12032698.44	15654223.77	7401228.492	15216870.13	16232756.69	11663784.84	18307048.58	16502975.2	13242936.18	11038918.84	5501338.578	1811508.262	15186606.81	23101146.44	26598685.53	20912975.81	1608726.695	20161534.09	4651529.727	1659090.594	5202870.047	12629431.47	3006225.125	21016667.33	8513819.703	19091713.23	10989581.17	18740432.2	14686825.64	6838577.141	19587891.52	6222595.633	4611418.191	7781837.359	9922522.938	9440160.574	9095307.813	14071075.42	2378775.422	13683379.16	4109780.625	4413915.547
Ahcyl1	27926572.05	20627243.03	22967203.13	22849251.31	20698748.44	22624019.13	22293790.53	20949404.75	18258367.59	28657418.7	16027278.38	22522502.47	17514235.02	18819823.48	20463706.52	20780477.7	23361400.31	16199656.57	20544650.25	20924545.75	19082327.81	13331942.38	12923501.41	14803860	27101380.59	28172850.84	25026803.33	19990154.28	20171602.78	22956784.78	20454383.14	26347285.69	19920530.19	18336140.41	23616237.75	24573539.63	15712696.23	18408253.66	19051750.61	17982248.45	18665159.05	18356629.21	16120726.82	17944071.41	15678995	20114244.79	13472682.47	16698984.74	15873727.65
Acat1	NA	3536573.188	1011849.188	2074956.836	1623917.063	5985647.734	624915.9297	740461.9844	2920125.859	1350822.602	2240806.422	2233228.344	1700564.797	7190290.063	9465371.734	3556945.563	5581155.406	867475.5938	NA	1381126.742	6797597.656	10176485.31	1712357.188	618491.1211	2873276.438	693933.2969	319520.3984	2016550.406	2888500.578	1352843.727	6543628.68	2458529.781	12988521.23	10163190.27	11588148.61	7595571.758	915531.1875	1296501	438192.6016	527383.375	2394826.383	699954.875	1191388.602	2442965.406	2842308.953	36693.96484	11357685.47	126733.0469	NA
Nefm	1189991.359	6204510.203	1927511.281	754845.0313	1333329.188	1926316.18	624122.2656	1164348.27	2904811.208	2628599.42	2214015.212	1249286.648	531631.0078	1673114.996	5287806	525941.9414	1769420.271	1517716.045	477328.4551	1324223.492	2358065.063	4615754.432	920196.4512	391474.1563	2759432.686	1040517.958	1006503.773	621443.5547	1653949.367	361555.9453	2233695.629	15333827.71	2607891.015	1244989.166	1914500.012	807661.7285	856385.0566	1093558.436	355556.4707	538191.4082	593049.6719	1041707.492	526769.646	767578.5898	982834.416	158772.4375	7782913.947	376457.3184	112442.4539
Rps27a	44010966.59	76452302.2	65584088.95	71923475.2	83240222.86	69954616.55	44240926.09	37027114.68	49364523.23	38362635.23	69409428.37	92267995.06	81541799.49	94155936.35	96525275.02	81960285.84	94274629.95	43322723.07	13208518.26	78811644.7	128062817.5	140385726.1	100787499.5	17535541.93	91139606.93	27515939.39	18936410.38	37012253.26	58404475.35	53209871.98	126053017.5	69517624.91	127228954.5	104571183.6	121960649	87354998.52	26281997.44	62924547.96	26639346.51	20804543.21	48770501.73	75181509.5	51671395.48	53247673.85	52326307.3	9716144.614	55697169.97	20811531.27	4809534.359
Hba	8850827.156	78850864.73	144344512.8	104525196.3	340401062.9	910585041.4	996131679.7	852788373.4	574330153.5	394206787.7	372671489.9	332874447.8	150586860.1	153759805.4	89375396.53	38875780.61	54817773.95	18872907.64	19071315.82	44132502.29	216960832.7	371009667.1	358480046.2	383979981.6	1813802797	794457884.8	234762675.3	91223506.02	282414965.5	242427324.6	250259958.6	49072311.42	76651570.56	16090281.08	44595048.12	34215490.26	962319791.3	1823618829	506420797	345094581.5	341863628.1	85905590.15	27967176.32	33917486.76	37558772.27	153017349.3	465255475.3	169494498.6	200137410.6
Tkt	7021929.406	43282895.44	22061522.67	26712134.31	23546470.03	29146750.73	18527992.9	18726212.97	20766654.86	19393010.09	43386940.34	53244524.4	45044883.64	72601027.35	71450330.89	46866079.28	73412407.3	19331793.37	3190295.064	41575762.16	58622830.03	46952264.77	46779383.08	464081.3086	54039865.11	14473160	7512729.484	18737868.19	36084417.63	22453691.41	86126881.22	30426046.86	99606165.11	53608360.77	82425883.12	59555464.12	8940360.742	24585303.81	12768037.73	8520697.258	24055612.02	38973391.26	27685052.05	33361805.67	46681745.57	1788451.497	23601618.21	5110093.074	2908397.775
Syn2	403871.5625	NA	182635.6875	107963.7891	NA	52220.86719	37592.19141	26690.62891	572311.9023	NA	201599.3359	184677.0469	300397.375	286962.7188	360331.4063	357543.6348	284421.5313	245362.125	30341.10938	1203180.75	583757	349649.0313	432530.6875	438240.9609	305693.3438	666451.25	204427.2813	421792.4434	NA	686733.5234	145271.9063	NA	148317.125	700921.9688	230025.2578	193560.8438	126041.0547	396662.5547	636517.4785	219603.0977	327617.1328	52001.91406	233294.375	427891.957	294806.1094	NA	564820.4492	82698.36719	NA
Glul	NA	377476.2188	350758.5313	176392.7656	684386.2969	778373.4219	749703.9297	464377.4688	574001.5313	705173.3438	514061.9688	1727267.469	1524885.016	1052847.422	1238133.984	125718.4297	928379.6094	351642.0273	28281.08984	83349.125	384160.4063	436083.3594	402584.4844	464885.1328	1084597.688	168396.582	678331.6563	1069219.602	1693973.063	844808.0068	1283494.203	2130363.359	952613.9063	549519.7109	188272.4023	756943.9922	176392.0859	156292.8438	246307.5508	216405.1309	291477.6563	291511.8281	343926.0078	234371.7969	559094.125	57918.31055	28892.18555	404066.6406	548014.3906
Dbi	8693656	25469884.63	15216618.63	8612698.297	9841174.75	5275858.328	4488758.344	4994040.734	4285193.5	5047666.719	6730537.125	13659831.56	4417673.461	7435731.438	5181398.688	6259959.234	4378816.484	2329533.844	5067273.016	22590363.06	30858292.88	10929564.75	10710231.13	4450946	6948247.75	4005518.719	4305778.414	3569470.672	9094279.016	11403752.41	13345701.78	14874923.98	19070633.88	6412988.898	15830770.44	11383350.47	2383636.672	8433446.578	4005661.664	3283997.57	5874170.898	4749392.344	6516540.711	6346376.367	12922779.19	1745074.699	4179658.07	2472329.66	1640404.719
Krt10	15469566651	10631330595	4473079666	2380215539	1759887404	608909177.3	364856488.6	258635288.7	289042309.5	101634712.2	199686058.6	116260727	82228012.29	66635123.94	74182119.99	38254281.55	54953990.51	20385435.24	5194719166	15286926645	9907171326	3615140657	1859467696	117727849.9	1409817379	190642461.8	90024926.23	99703054.44	186243332.5	86881538.64	191996516.9	283494339.4	121780097	81949818.85	101636365.1	50806800.33	9805719.789	20495287.84	39627808.55	55828639.14	5325426.626	11849328.96	3521200.132	5307780.369	5705176.211	1576068.67	7183849.027	17432303.33	3220846.635
Cntn1	9900550	8480626.031	2850835.781	1745308.125	1723393.172	1908246.938	434149.1563	127065.125	790088.6406	594911.9063	175267.8438	479197.3984	905746.5313	1915101.156	1357870.219	665384.25	2060343.797	647615.6172	2139071.25	12901597.56	171985.0938	2789762.75	1655282.25	155440.9063	1560029.531	365351.25	275801.25	5497568.277	647720.5508	639894.0742	1085623.703	3640903.797	4148721.252	1070966.406	5391015.766	806174.3027	173785.5469	324922.4004	50601.44141	NA	901246.9688	400883.5859	519521.875	480877.6563	275937.4375	565803.2383	2007733.406	1988914.188	235853.3457
Abr	NA	NA	998114.9375	1324672.625	3105129.25	2211362.5	1190210	1591553.125	4157453.391	1353330.5	4301344	5127022.852	10678574	12556703.53	14549416.64	5362565.469	6277879	3292616.453	108606.6953	682667.9375	1633249	2725605.781	3382989.75	NA	4506788	1718519	873748.6875	3336209.75	4648846.531	2038665.086	4680078.5	1374912	4918497.5	4639787.188	2745129.5	2529948.75	NA	NA	NA	NA	NA	70561.64063	NA	NA	NA	71582.47656	4033429.5	567415.0625	NA
Uqcrc2	2129573.203	8212604.813	3103095.063	2718176.188	4987562.836	5425582.313	2105162.125	2082243.578	3713772.938	3995350.25	10014836.72	7915829.438	8005549.094	9882612.063	9790602.219	4189005.625	7829971.813	1848518.477	708351.875	8453016.281	11806631.53	9825308.469	5398459.156	270761.4375	8810591.656	948718.0313	470635.8047	2531586.578	6505911.281	3172379.332	17018677.53	1795310.625	14794302.09	9510417.531	15486009.88	9100029.297	1593229.324	4232274.445	1465507.563	2363562.504	5285464.828	5902164.938	3345081.742	3934902.625	4122944.117	572912.8887	2446311.047	800464.5195	492318.2793
Atp5pf	NA	1781167.219	3942837.75	2195559.594	4257288.219	4107675	2787833.938	3910782	2822248.125	4251091.125	5413298.969	6965141.625	1964428.672	1305722.625	4501806.922	3657854.688	3355347.688	1170924.594	439630.0625	1547734.125	5397639.75	5679225.313	4560020.25	3476648.625	3618535.375	3573200.516	2587509.375	2404660.469	5295535.031	4784146.406	8455167	4857587.539	7648069.516	2929600.906	3895850.102	6466580.469	1257172.406	3376905.602	2021513.234	1561295.949	2450814.188	2088272.563	1703900.781	2450936.805	3668460.32	280450.9844	1730408.938	1154801.191	814718.7813
Vdac2	215932.5938	4607534.938	611074.5625	3250263.406	8017437.063	3270308.953	3512684.156	1945798.313	2583061.719	2578026.742	8179089.594	11630971	9820455.078	9430954.938	5794378.531	3279083.094	7074492.969	2796530.617	NA	3239764.625	9322060.109	8445646.625	7820589.938	90489.07031	7985255.938	789451.3906	597921.7544	3550953.953	9489514.416	3850097.179	19113313.36	6413663.063	15426094.3	9437522.426	10046439.35	10570526.89	1047633.005	5873945.77	928582.3799	1203823.202	5308005.283	4487628.516	1771666.98	4971055.242	6483551.129	510475.9688	3740672.609	887765.8906	104656.6406
Ndufs1	139456.7031	754023.5938	1299917.953	2118770.438	2194797.176	2266332.43	477007.9063	1268587.688	1396588.313	1238043.203	2059249.688	1781392.031	3145980.328	3417231.395	2914799.063	2467289.16	3667906.828	1348648.309	66579.13477	627183.25	1836567	3104963.938	1943513.844	280344.6055	2816608.836	473138.5508	273618.1797	973878.7578	2956020.945	936817.3438	3197334.375	1185038.582	4899833.281	2129582	6602341.188	2340126.047	892078.043	3617970.48	714084.2852	893655.1934	1619155.02	1668994.707	619635.2305	733399.7969	3433807.031	1042471.68	3494431.281	1447675.953	684945.6836
Map6	1120863.813	1315269.255	2808555.938	1768923.188	2883877.297	3360536.031	895013.7275	2796269.773	1979579.484	1960696.738	3104312.492	1538443.908	2909279.598	3540891.367	2498879.785	2356039.75	1746076.931	1226700.059	6099.384277	3854697.059	4260327.219	2982371.919	1691470.21	435687.4219	3328260.207	712497.7949	1074639.091	2615821.346	1903062.617	1691082.055	6474072.551	1323337.859	1908342.365	2539752.902	2416274.402	1304615.103	256908.2461	419865.1797	275905.0078	205736.4766	299451.3438	506038.4688	245851.7969	241503.1563	275744.8906	65933.83594	1396516.372	626108.0703	37707.14844
Ywhab	683684.8125	7279675.563	5623194.656	8260251.188	9866214.297	9325169.758	5181901.398	3821138.156	4919882.094	6206705.078	11213825.92	17050830.11	11600383.7	16106719.61	15438669.03	11269673.44	12046220.67	4715264.633	630022.3359	4337133.438	9587021.063	10199138.86	9903312.344	1676440.324	14130026.03	4568881.703	3907526.836	6800510.992	12437174.25	11746647.63	22577398.52	11217865.69	26745366.95	14960854.56	18861153.88	15186085.29	3758234.805	9540908.25	4277004.188	4181657.758	7888997.031	7173254.727	5680399.984	6363948.945	8903865.734	506617.9766	8204296.391	3492742.148	774719.1094
Cldn11	NA	NA	NA	NA	NA	NA	NA	NA	NA	79975.89063	NA	NA	NA	NA	NA	NA	NA	NA	NA	NA	NA	NA	NA	NA	NA	NA	NA	NA	NA	NA	NA	NA	NA	NA	NA	NA	NA	NA	61288.3125	39309.22656	NA	NA	NA	NA	NA	NA	NA	NA	NA
Fkbp3	255413.4531	833356.1875	3341067.969	6675894.359	7166889.344	7056142.75	4337187.18	7827594.961	8948619.391	7900161.359	11567767.3	10743982.22	4573287.328	4761287.125	4349865.406	2387490.992	1674705.266	953031.375	772043.8438	2819506.438	4013531.438	7124660.547	7192679.453	6145905.414	12082609.87	10009916.13	8712101.781	7153946.406	12645670.76	6613909.813	9661455.094	2482246.297	3055687.156	827077.9063	2019053.234	1903656.828	807875.375	2921910.867	2406991.543	774675.0781	542112.6875	648603.5	1119520.844	403745.2813	704729.8359	19457.38477	4132760.625	1736016.086	536778.4453
Idh3a	368641.8281	3130688.359	1704624.625	1803656.156	3675073.406	2401274.406	2562681.695	897499.7969	3363308.641	1270108.711	5288674.188	6815290.063	5657174.797	8826790.391	8361463.125	5823291.25	5955529.641	1593139.82	117407.2891	4659198.5	1836501.969	6468254.781	4173629.352	646408.4258	6420718.547	1475237.922	515299.3281	1405282.328	3785617.344	2277043.396	9474077.719	2646651.258	8749439	5319033.312	8296639.547	6395106.242	1145191.632	2327752.75	837768.8159	731186.4512	2092278.152	3166192.313	2044849.322	2712543.977	2285766.113	239507.5098	1517526.18	690237.543	276767.6113
Vcp	27470018.55	37200367.8	20554194.38	14991119.47	28228010.53	27264997.35	16178524.37	17014298.75	18313262.06	14199562.16	29851686.73	30629701.01	18716960	28755435.75	29753702.03	21184542.31	19317897.41	10821852.95	6329061.703	36048818.91	47674847.3	42935973.59	40697846.36	4214488.406	43054611.65	16196684.78	7409915.746	13628355.83	26758337.11	11773850.92	40649714.81	11361661.11	35537288.78	22603333.5	36075249.99	26112311.12	11446314.88	29727772.55	14134841.12	10646582.89	24652278.68	35056820.58	21502000.91	24891831.39	29991730.05	2624809.817	21494265.73	7455326.193	2959211.632
Dsp	244465584.4	374992188	136448874	70911751.55	54535556.67	29355769.85	11673406.46	6328464.723	11557484.56	4923356.254	8326100.93	8499901.879	18487716	24197097.91	25944610.43	13103446.07	21350884.92	8728986.213	35504445.97	445081551.7	389976195.2	163545162.8	58063960.52	3606775.82	42044857.75	5789411.496	5845913.476	5491712.535	9256060.192	5360490.879	10224706.54	77831681.92	15316437.36	13294050.01	13665707.09	7897336.551	2551918.747	5013149.914	31738418.33	3003535.395	4339146.422	7248303.141	2804022.455	4940411.901	8646179.197	974906.3335	11064184.66	2878048.821	1367918.273
Atp1b1	491725.0938	262513.375	1069088.797	NA	NA	NA	174665.4219	121862.3242	NA	NA	3518356.125	5743578.125	4232124.656	4611757.703	3801546.75	850567.3281	3371557.656	1621684.465	NA	327891.4063	211675.5	NA	NA	NA	462567.8594	374622.6719	85272.27344	657555.6563	1305343.219	1428162.234	4051760.25	301106.8125	6408392.758	4670805.336	5330175.063	3184746.563	NA	306122.7813	1388183.719	1177795.766	807956.7344	623341.9375	146884.2383	205083.6172	231264.9375	259695.541	NA	1039152.875	1848132.262
Glud1	6721928.313	3456786.422	3580322.008	5974133.633	12358729.2	6710697.164	4806085.055	4009569.148	6389419.992	5013515.168	7093842.281	8220684.547	5414058.195	5191363.047	4334464	5181523.219	3958814.07	1829469.023	594236.4414	9066177.281	5495243.875	10043727.38	11312129.97	575973.1035	10246421.88	2100527.682	1140134.656	4332152.566	6257136.297	3028704.578	9766481.391	2013256.883	8625200.992	5606892.266	6867422.492	3827022.148	2384685.906	5145199.297	2460654.75	2281775.059	3775343.668	4531338.344	2024285.852	2740171.641	2805952.813	416222.9775	4353084.898	957190.3242	487018.3652
Hspe1	3167009.813	12225043.41	11879795.55	8624166.086	13543605.81	14573745.41	7985171.891	13085884.47	11966149.86	10783474.91	16934530.41	20803626.02	11984638.19	14245105.88	11152500.41	13281445.25	9470415.68	5674881.375	2870048.383	13220310.63	10108309.56	19463172.77	17318860.39	12604730.19	15221061.88	11502237.78	9513988.016	7797228.32	14002668.89	19962503.3	25816715.5	22976247.08	16681857.89	9250484.656	11256313.66	11075086.03	7911318.188	14557443.13	6922532.534	6604634.141	10335987.41	12956599.72	10142000.86	8919038.923	11858259.68	2369891.306	9584120.844	7790143.305	6035588.561
Cox5a	1996690.016	1696865.688	3701485.844	4537429.813	10978843.88	7669494.063	5978812.688	7885636.938	13103857.95	11152144.98	15421983.44	14551383.88	6171608.391	4462404.063	5288260.938	3641594.375	3003218.266	1518099.188	1123047.652	3224048.125	5404435	11944368.5	12279300.48	10856090.66	10923044.31	9763730.422	11721286.05	9351563.766	17553694.72	13903367.16	16350906.81	5673287.5	9516348.688	2671011.516	5773180.516	4967114.563	2613784.809	5835759.188	4648163.633	2570266.395	5187023.063	5765867.125	4509030.094	4749023.375	5902460.984	471974.1719	5323001.906	3035003.461	2012762.391
H1-4	3537980.5	24505693.06	26153737.19	34550572.34	42326293.5	33749674.38	20434216.13	16143412.94	20757725.44	17625979.31	31239878.94	33593946.47	28892297.13	32880053.06	34085555	23800926.19	25043365.25	10687254.84	2284044.07	18116441.88	49474959.25	62786374.44	52698511.5	13208968.76	40229146.25	12244037	7022861.281	16189660.75	28080091.75	16049278.84	54390907.06	30779417	65401040.53	38222624.59	51701881.66	34815411.16	12249050.46	21384486.22	7519233.094	7861812.57	18983182.84	30180221.76	25404542.31	26191089.46	40697288.45	2165826.295	13625018	4906431.859	1793412.73
Ywhae	7100940.188	17191674.91	9166797.758	12787837.75	14422537.34	10868780.47	6088428.539	7531593.344	8595684.156	10644546.1	17779170.34	32822258.17	23150202.53	29812964.92	30991562.75	23481113.12	25078352.56	10930286.87	1504983.336	12901711.42	28888602.05	18184197.94	12300691.02	2999932.547	24317216.67	7442104.734	4981845.414	8486136.313	19520759.72	19759553.91	45329935.11	31446340.54	45498938.84	26539335.92	38767645.58	24207576.45	16358885.53	35633418.77	16449811.29	17348983.76	42087948.52	60254356.72	40366972.61	42040471.5	59096052.92	2801548.314	12329449.34	5507031.422	8884132.043
Map2	22949581.91	14580063.94	634318.375	1600091.148	4183508.891	6938033.813	2459435.449	1949327.238	6896245.25	4491780.68	18783081.69	40743282.06	33995906.16	49412568.48	53494736.69	45213685.25	48778308.98	20880642.66	2475524.824	11548110.75	12321914.11	11005813.28	6813104.711	2211259.078	5586880.957	3984634.295	2807895.113	5309697.114	17797673.75	35628871.94	69517352.35	52933338.32	85770920.61	52959142.78	72825520.12	52643908.34	1676217.312	3391073.552	1091091.435	2403172.549	14944051.43	23704882.75	9914652.649	14207850.59	11606669.05	483193.9668	4140008.294	857792.9004	1440379.531
Sod1	4762611.438	4680652.438	12471656.5	15014862.42	23172960.89	14453825.8	13581960.61	17473936.14	17814478.38	21375883.05	26776389.72	25465430.95	18242080.33	11900295.8	17458809.07	20294785.79	14831123.64	10910064.63	5280771.754	6229409.746	16098024.32	16991026.57	19456840.47	18743992.02	21855557.28	19769530.5	13251424.47	9751689.877	21997517.92	30115623.83	37081561.08	20459176.96	34721332.95	15711634.5	27798548.65	27462993.55	7692164.27	13708543.2	9023100.22	7246954.914	14936785.98	12728169.74	8679955.378	12815248.57	18386114.84	2620603.019	10192157.57	6495615.747	3903369.701
Mid1	NA	NA	213419.7813	478565.0313	NA	343298.8438	NA	388399.3125	355933.4688	195579.1719	147589.0469	578191.375	715796.1875	914049.9375	1084908.125	1404635.5	995243.1875	959602.0625	59353.71094	NA	306555.1563	NA	267303.8438	96957.5	324174.4375	537914.9375	482413.25	532816.1875	558072.8125	366690.25	316609.25	627591.5625	988542.9375	592020	663433.9375	913310.3125	NA	NA	NA	NA	NA	NA	NA	NA	NA	NA	NA	NA	NA
Stxbp1	262819.5625	296580.2813	1313041.516	4344871.016	15138877.28	7500274.758	3522284.75	755962.0869	3538925.27	2151501.149	11173845.04	6314673.141	4337689.594	5466119.172	3094722.178	2327771.891	3138778.445	2400722.664	116275.5313	838528.6094	5164829.609	14328094.92	13550632.65	96373.02344	11628022.18	1732377.109	685116.0156	871826.6094	1506737.844	1441783.625	8652988.34	1633294.195	7330250.813	2952990.594	5702539.901	4764928.592	440366.125	172688.71	552267.5771	8926.764648	767899.3057	1804889.141	828533.707	550763.4375	1274910.574	31991.69336	1132033.258	310626.5142	50692.28906
Nme1	10910939.87	22213298.83	19238284.41	21438796.84	29273440.38	21681287.03	14860336.55	16187294.99	20472274.66	15147424	31368516.59	30234287.24	20278845.92	29798346.44	24656627.88	21343047.02	27611349.66	10696823.44	2977741	27924373.38	37165938.31	35133019.8	29015202.16	4471132.641	35652750	12308212.47	8141107.715	9290864.742	29223765.21	18490623.78	41137465.69	14751491.53	45218990.89	13829502.63	19208557.99	24566786.75	11678905.63	29734859.49	14684992.33	11454028.14	20424623.1	19448005.13	14794236.59	19269092.66	31223357.84	2003512.027	12796605.41	6294789.441	3373516.438
Camk2b	1970376.594	181986.7813	375603.0938	139623.8125	2167271.219	548422.668	605380.3281	681984.625	119872.6641	164012.5156	990588.2969	6437423.672	5393268.453	7273761.594	4036099.875	6423591.828	8434543.75	1913604.344	101534.6719	372892.5469	2212079.266	2936320.68	642025.125	346437.6563	453389.6719	409413.9219	136268.5156	572783.3438	3193568.797	2351420.586	7668628.203	2541521.344	9895125.313	5726485.781	11059010.18	6316522.817	353277.3594	1013879.297	251397.4883	846998.9922	1607065.633	1632356.488	1331622.281	1859409.504	1589130.516	206706.4531	738476.4609	504525.1563	115529.1758
Fkbp10	NA	406394.9375	261223.4688	368486.3438	1008272.156	1602076.523	820658.9688	1450518.969	2058164.156	1317620.938	1582315.797	2281457.695	389219.2188	902166.9844	867458.5938	601125.2422	413638.6406	84570.20313	103859.8516	268610.125	1110914.344	797850.2813	999378.25	357967.9766	1795693.406	873896.7031	1229345.672	1989442.258	1987682.063	1183887.375	1096274.609	NA	141292.3438	297086.3281	468367.7734	157367.9531	948812.1055	4168079.688	3004092.547	1786378.824	878834.3828	604277.5781	168226.4414	306520.2578	287581.8125	53697.92188	990928.6875	503175.6641	605662.0781
Rtn3	NA	290964.75	1078008.875	410411.125	210997.8281	NA	300639.5625	NA	365786.6875	NA	1456970.625	3921866.375	5028487.813	7463498.625	8447299.008	4406246.875	8767386.188	1243289.367	266409.125	144302.6719	536005.5	NA	166326.6875	NA	NA	473045.9688	NA	992667.5078	1271541.664	2260133.078	13876592.7	1675607.219	13296020.05	6386121.75	11660160.41	7035577.539	117976.4609	592099.6484	271592.6797	374439.4961	1981123.906	3441098.867	1349600.688	1915955	2263424.188	83727.75781	152343.9375	424209.5	109999.2188
Stip1	3161368.938	7097895.75	3752705.453	18814065.98	26809271.81	1740368.945	2078989.016	966787.8828	2345288.625	3370125.047	8164217.891	6516825.977	2887911.563	3969440.18	5671406.328	5663704.344	5233631.063	2574887.598	1460538.359	6071067.813	5372228.703	3889374.063	1686737.984	698673.9688	4402673.75	2255622.031	2618171.438	2488432.906	4532649.375	7166642.438	3889040.547	16554142.19	14049488.36	4911089.287	8159707.078	7762449.918	3427297.37	7056855.077	2979104.435	4152476.328	9450495.068	11136527.97	7825957.895	8974130.051	14132927.38	341973.3359	2779591.051	1969566.359	2147060.992
Psma6	3323138.156	4970180.813	7968224.008	7625587.625	5790110	6128227.125	2083985.813	3658495.109	5265299.25	3423485.828	7350587.984	9952104.953	7805983.5	14820218.89	15956664.73	11943127.08	13195289.78	5685660.656	1848611.242	14577428.47	14534794.38	10860378.28	12321851.34	1010455.891	9684455.469	3027921.438	1166477.117	1888035.352	8767802.406	3215345.844	15629369.94	4507898.031	18461797.29	9564429.891	10580477.82	10856017.46	1796560.727	4298613.375	2255853.531	1279026.484	4830431.211	7369677.813	4027462.57	5060628.008	8468616.414	210883.1445	4146529.32	1297967.813	291694.2461
Tubb2b	63877004	26601018	11568178	7551071.875	5279869.844	2008637.313	2572309	2762716.25	3631355.25	5922490.109	26378059.31	31685605.06	52713935.75	60771357.13	63441485.02	61389872.25	67631581.47	26636747.66	28652727.81	61452555.75	30954391.88	8763104.594	7156195.344	2669611.594	4537138.953	2662250.195	1742171.828	3388015.055	17985753.13	20563393.94	71315554.94	24648944.94	85724360.63	47563093.06	79127519.09	48232901.09	NA	6559026.625	897585.625	3265430.5	12262338.75	15615244.84	10671744	12799092.5	21632879	279217.25	6454875	1364831.242	677928.1875
Anxa5	3540136.688	21704064.88	27468440.67	26646099.47	42768681.23	30059335.08	16406660.39	25630095.9	38498713.7	25851886.49	44173190.15	24680467.06	12951770.86	9502711.813	6921470.828	2452706.281	2504670.781	722404.6641	2101313.395	16196715.84	48749188.56	62570637.23	49006900.22	5376794.254	45547228.69	18530982.8	17400907.04	29371111.24	42723030.79	14125326.94	25212350.16	2647332.5	5827854	1371335.969	3037577.539	1502241.75	5708261.883	17675251.05	10152014.42	5124754.285	4631544.25	1872281.719	303475.3203	633104.6211	276758.4219	1049378.877	15440886.39	6868375.793	2688063.629
Hint1	331402.9922	2244816.438	1444380.766	261414.5781	1385877.656	2416004.375	336285.8984	2386783.297	1394146.281	2917323.688	5135704.578	7653272.563	2038011.172	4201134.953	1561515.469	2205051.328	1155621.313	2667859.539	150950.2969	1454509.109	375682.625	4719598.031	993044.3438	2799064	4277117.875	2816056.188	2140623.031	1763151.422	4553758.781	6046213.469	9939923.188	7596586.945	10801025.36	7584040.984	4060948.641	6126724.719	2148391.422	973791.125	1808576.242	2001245.75	5124489.484	5686309.531	3869236.023	4352252.523	5607212.969	475763.0313	5062584.453	2459176.859	1512261.977
H3c1; H3c10; H3c11; H3c8	47941629.2	240673127.6	261038526.8	323393122.4	407952923.2	308449172.2	187209046.6	150667111.7	196486300.7	182272414.7	344657736.9	407117212.2	354756250	492412935.5	487205971.8	376672326.4	426749383.8	195345670.7	20024727.77	204060859.5	417653044.3	547749706.3	458942876.6	43775386.16	450550983.5	115118817	50656019.9	144062654.4	274999643.2	198953909.2	505557979.6	238802852.1	572820797.2	421818778.1	388821698.8	370791719	72436131.27	161347205.8	68295344.63	68238880	152265014.4	279343265.5	237269065.1	255755655.2	406724373.5	21605909.05	166632359.8	56842626.12	17733182.94
Dnajc5	1218890.969	NA	NA	696598.1133	309222.75	NA	487657.5156	140795.75	809329.8438	123656.375	NA	715043.5078	165044.7656	NA	94055.96094	275865.4688	NA	NA	NA	1574114.125	239513.5625	NA	165556.2188	NA	424467.0313	NA	281880.8672	431190.3906	112380.2969	147358.0313	325855.2578	NA	254203.1719	NA	NA	NA	169756.2188	571772	NA	NA	NA	27696.63086	NA	NA	NA	65135.86328	74865.4375	NA	NA
Sucla2	10465709.5	4859308.844	2805176.563	2111358.688	2455301.219	2745691.984	1737748.055	989882.875	1732228.813	1490145.406	3237650.609	4819210.563	2754855.625	4412082.859	4591348.594	2977456.203	2158043.328	1722568.184	3776748.641	6914772.063	9393786.438	7101966.125	4241697.594	526870.9297	3256175.563	716042.418	556245.5195	1373443.523	3077443.492	1468175.234	5048497.031	4289311.219	4584794.555	4738653.563	4906263.281	3415900.402	490990.9922	1696367.242	520187.7891	725991.4453	1209135.82	3782317.133	3007432.148	1528151.703	1825276.484	215988.0234	2447112.445	731142.0859	74485.67969
Fscn1	33849806	18709511.75	23465596.5	19163746.79	25122616.86	19518114.96	7957922.535	7645376.031	17561067.27	12306015.61	34928518.12	39327011.24	39749690.2	45686159.45	39451895.59	25318921.57	36949406.49	11184852.46	5579661.156	24609928.02	28540561.34	36393591.46	30854756.37	1495459.184	32908341.53	4280884.688	4529382.914	10178417.85	28596039.49	14911015.43	61033764.65	20603055.64	45166948.64	30151270.44	30452233.56	25200336.77	6573072.721	15948756.1	7605590.973	7231280.411	15391325.5	23707124.44	14937269.81	14169982	26833903.94	1208347.729	13986429.74	5720440.449	1775214.5
Abat	1340042.656	419761.3438	742334.25	764957.4375	106365.6563	123667.5078	609890.7656	578316.5625	595157.6289	485512.5117	759882.7891	575547.3125	1761061.629	884946.6641	1081901.047	350152.7891	442115.2891	99229.67578	NA	238801.1094	1038532.234	NA	NA	51846.60938	199258.9844	424265.1953	89578.42188	117253.7217	413250.0547	118588.2305	916326.3125	NA	65354.36719	39284.12109	1192586.391	274328.3281	580840.5469	978476.0469	836982.9063	238583.3594	420503.1719	336899.4141	1318335.656	290100.6016	61432.64063	18385.78516	NA	NA	53633.73047
P4hb	11491385	28836143.59	37641922.34	47031383.12	80250411.42	62592410.83	39803406.54	49772257.78	89557161.77	53345940.95	87611715.59	57863757.11	34352912.05	26643817.04	23844237.05	13659808.93	15804776.5	5620719.66	2246143.281	29057338.38	70805460.84	94259437.23	80646597.99	11620105.14	109881121.2	47923973.11	38076587.3	52336364.51	85634650.95	30126745.29	54894124.9	12844184.14	28123702.39	17646787.18	19198633.82	12461629.98	16305965.33	47288961.87	25511385.02	13422150.45	17773893.66	17457895.43	8845035.93	11229436.62	14771423.83	2486941.657	39443500.23	16087489.29	4122255.451
Ldha	65586196.72	100070129.9	58131680.94	48483380.53	71223906.16	56859229.09	35403767.59	41368687.18	59022629.29	36571715.19	60283579.01	61821073.83	33036059.87	35971614.47	38637365.83	24714900.48	32560010.88	12699230.1	12842908.85	125645588.6	117724350	97914106.3	76039314.33	6030275.398	81593001.25	20629289.77	11584918.04	35950016.57	59807649.2	17897889	64569759.53	17583452.75	52881519.96	33589065.91	44880656.03	29455297.27	14352480.95	36118946.69	16922978.81	12048059.22	27332647.98	34123942.19	21893114.13	27212710.47	39241088.18	2892954.822	30806812.74	9869826.129	2967988.688
Hspa5	20156377.75	39284454.52	45514221.8	48402741.5	83009565.78	67077401.47	49904130.01	55495300.72	78980182.22	53443611.01	76401691.92	62838897.44	37391935.98	37064992.45	34234710.59	22130982.81	20959124.45	12498261.05	7034774.559	30912338.33	77709982.86	112067087.7	98530777.26	13387432.15	130145592.8	40418299.14	32445884.02	47399755.35	77480339.57	33252388.2	72114356.17	22138925.12	50643017.52	28396980.54	35825919.57	27420762.87	26574311.22	69993915.46	34583865.47	19458598.59	33052502.28	35084339.31	16425649.32	22916981.2	23793632.21	5142620.146	54204100.53	22846408.57	7502370.675
Col12a1	20970543.83	15237819.45	16143772.58	34077972	83760011.08	72666744.74	50954552.45	59870692.54	123144790.7	69341127.44	119229670.9	88712120.33	41493487.31	32922981.74	17327653.21	11445752.68	13889763.02	10216567.04	2245972.434	8881986.5	29072056.84	54251205.13	80616677.36	3345441.553	133667740.1	27685896.23	15735709.08	67454285.82	142727714.3	20967730.58	85386839.42	11901689.18	23392914.52	12326282.78	11757169.82	9594074.821	19814864.68	75872170.2	27279392.68	9779852.327	8016300.367	5360726.258	2546454.525	4750936.102	8187604.012	3551450.111	77583297.37	18699352.56	2608084.61
Afp	17966510	39658028.79	118014185.4	144878724.2	284284312.2	263505203.3	252400375.4	320560340	226124829	168766901.2	173850006.3	156326874.2	69489028.23	64782127.84	53320508.71	31397045.79	23022080.07	18921902.92	13588391.67	30930615.04	144333661.5	264449898	313980459.1	110556249.4	524174499.7	380088929.6	209268805.4	132286674.9	170536551.3	160193233.5	156401576.7	89959116.57	81428333.99	34540380.3	48055782.41	35230862.04	262865402.3	848919050.6	1314267696	1155139517	715971216.3	228886993.2	58828470.68	125820609.4	113156186.7	124331048.6	583852765.5	1310875053	1368057806
Dpysl5	3900926.844	4827292.969	4196524.344	4089255.551	6709613.676	2627649.5	1982386.508	1427658.289	3375704.27	3736325.586	17224592.92	37179083.59	35040002.94	45932641.25	54468686.78	38509403.09	61699427.13	17911364.96	3141196.357	7843225.664	3223732	8306130.617	4690435.531	1605926.439	9830732.414	1040002.184	1817857.258	2359774.613	18960498.52	15763655.44	66783588.74	28593481.59	77071572	42712137.94	60555538.12	44814515.44	1015515.336	5996368.398	1942517.871	1545883.883	14787144.64	23063842.48	13181278.56	21218722.9	27272388.52	1025134.969	1311866.484	619180.8789	586068.668
Psap	4154567.563	6869942.75	3726837.156	6175305.922	9184789.5	8130463	7202504.313	12112106.03	9242089.219	7924021.281	8175549.758	8944458.063	1834783.359	3510629.328	4166691.5	3696916.031	2939913.664	2256564.398	1275059	5333892.75	8074932.781	7460139.625	6177899.438	9119293.359	14091169.5	10024641.4	8120944.969	6066984.344	9150021.766	9541158.469	9989179.313	11864331.25	10658457.13	6252112.563	10578088	9975952.594	2598610.063	4849573.219	2294163.844	3187949.555	4171157.094	5295134.102	1401215.969	2828593.523	5163696.297	993192.7578	5419628.828	3613272.547	2058074.141
Fasn	5735297.25	14738906.12	8770386.172	5828587.445	11545378.44	6986980.617	4855710.398	3230485.234	4616259.383	7701515.402	17925340.34	25233899.53	19653848.23	24604750.8	36217104.27	29311859.13	26064167.66	11406782.96	1940622.43	14330605.19	15799870.57	13593815.2	10845820.32	1434940.191	16023021.57	2838275.758	2322994.711	7572529.742	22103120.02	8554977.084	40221908.13	9958711.141	50679714.59	30867706.73	42953383.49	28269041.93	8008205.769	25737494.61	9123630.305	5609891.336	15347048.09	21183367.16	17870494.01	18140163.72	29088620.68	1674666.379	17976263.64	5727130.457	908913.3047
Gfap	NA	626558.3594	126441.2578	NA	NA	102510.2734	NA	NA	110949.2813	412634.8438	1391192.375	1324614.703	1375341.094	1415547.125	1705723.469	1167099.547	1230628.688	415822.6094	NA	NA	231915.5781	233739.2656	217599.5625	NA	218130.875	63127.80859	96962.75	176815.5781	487825.8125	821888.0469	1332728.031	695377.3125	1307642.055	217662.6563	1221598.813	783184.0156	91099.53125	184442.8906	NA	134908.3516	71081.61719	209284.8281	156436.6875	NA	257090.8984	NA	186746.7188	111051.0938	NA
Cct3	6139917.656	25922266.28	13183417.61	14201923.18	21471308.81	15611353.09	3806636.77	10527301.41	11280590.4	7555182.699	25778381.46	34281849.09	34715206.55	38576743.52	39472679.06	28705730.33	36397786.03	11277262.28	1141388.92	18871358.19	29518159.27	32690456.59	19455872.2	1304195.047	19439608.65	2994438.992	1649584.465	7932225.617	17055412.06	10594823.22	41130281.84	9839256.195	49849041.68	26877249.32	36579452.17	25920903.1	9488432.482	16771282.36	7356083.223	7691197.895	23628783.01	25400449.42	14186395.21	19691664.68	26908221.55	1786324.956	19213903.97	5547036.373	2458147.191
Mapt	2842602.125	2600177	1305428.641	3359385.797	3829439.523	2048393.469	971012.7891	360833.8672	2515109.492	4186895.38	7202810.148	16683291.29	10044391.5	14081860.52	16017478.19	13677893.85	15128586.05	8112279.891	326338.2861	8621432	10803074	722982.0625	2381173.234	785260.043	2037394.375	351813.8594	336131.0156	2642190.424	8805279.85	8491155.703	25579792.13	24432411.69	24815678.05	7984264.398	26773795.16	21844486.94	47087.11523	561252.2324	608132.7861	1006214.947	3341689.034	5268476.813	1751245.969	2774002.863	2253210.789	NA	448961.6094	63374.2832	378121.3828
H1-0	6990910.609	7697742.563	10286063.91	8299143.324	18268607.5	13957436.38	11858934.47	10238757.62	13781377.2	9122727.523	7605409.563	12627589.58	9297249.375	12002145.25	5557552.016	5694961.391	19582302.85	2979295.197	310346.8438	6271503.375	16600589.03	25799950.13	18389172.06	2888030.586	31472927.02	13162375.59	1636947.305	3563861.477	9605589.5	3842925.18	14522373.76	12328489.58	33595967.39	21554783.49	28915396.31	18035167.26	1986676.539	3278833.328	1871323.367	1884331.508	6882687.234	13460694.53	4087536.181	10246591.06	14487639.65	352099.1094	1889442.273	837353.6895	473726.1089
Atp6v1h	276985024	160354.2344	191771.9531	53640.26563	358261.0469	NA	76114.80469	NA	NA	NA	707941.3906	452039.625	NA	928605.7344	716960.625	234595.375	543028.3906	37348.11328	54600288	167351205.2	1025254.75	780268.0938	431139.5781	NA	254952.5156	NA	54913.21484	220324.0313	759198.875	415998.5781	1905245.375	499390.7656	2405751.266	2310563.508	540824.7578	162697.25	193336.4141	NA	102307.2969	83136.57813	1208811.871	1903290.051	588583.2578	667668.6094	669617.6289	34766.31641	237020.1719	93498.73828	89307.50391
Ap2m1	51341.29688	840298.5938	1651720.508	678141.2578	1435961.813	1298479.156	1186362.281	297733	306745.6563	1868232.039	2319731.406	3497360.969	626528.8906	2743603.516	4075128.453	1710634.813	2658527.125	192423.3711	NA	762588.1563	2344894.797	3588933.102	1731701.063	219724.2578	3976205.75	602981.4453	83337.49219	1670220.422	3251380.578	686076.8438	5014846.391	809423.8594	8602064.398	3528985.469	6798239.645	4457625.656	751261.7461	2768947.531	289573.5156	910879.3672	5250619.678	2454628.285	1833228.328	2135183.18	6008228.625	91150.32031	2186318.234	922667.625	171524.0313
Cct8	6655418.609	19829094.45	11507756.72	10760354.03	12703129.3	10406916.53	8607031.531	8080312.711	12358665.29	9672048.234	21509578.38	25090515.64	23047813.87	31277108.66	30161827.76	27694788.46	31574677.17	10287281.43	1977425.066	23735564.5	25494376.42	29719135.55	21621054.09	1569827.02	23069735.95	5762486.23	2567340.617	6624813.938	19937505.6	11020369.98	44717855.69	9678801	47810380.88	30798153.3	37657949.27	27370555.71	9375171.09	22395924.68	8688515.883	9750188.992	24786753.07	32518472.42	20041837.89	24935176.61	30254059.63	1649799.908	14795834.85	5250850.037	2039294.527
Slc25a22	NA	NA	1399144	688751.9141	2341960.523	NA	512339.8438	345799.9375	722572.6563	NA	2121188.156	290464.875	NA	849092.4688	985270.1563	488121.0508	1585013.125	137564.2227	NA	1089809.5	1156624.125	NA	879467	NA	NA	500227.8125	NA	382373.1719	178722.6563	606265.75	955313.3125	166280.5781	1678103	1354472.906	969058.1563	453420.625	61894.32813	779506.5469	173885.7031	146900.5469	887304.3359	1289111.828	603405.7813	959751.8438	332055.5156	88280.14844	141426.1875	181952.5	37726.62109
Hnrnpu	10451898.88	26279158.27	25787647.02	26956560.7	35144511.72	28272697.58	17197181.78	14347061.51	19939191.32	15917280.88	29245186.88	34687405.77	38915961.57	42394274.66	63664150.28	49084740.68	64470902.78	22269712.41	2661714.66	28917567.41	41567312.88	51137659.31	36629686.89	1884686.645	41423396.53	8908519.242	3914084.412	13317567.48	24818977.5	13337485.05	65724957.7	49829048.14	89644572.48	51785898.31	78308018.8	54824559.54	11454177.78	21109161.82	12955230.45	10751779.42	28065144.93	50679051.59	36983995.84	48044372.01	61908808.16	2288987.662	18869589.13	5473320.184	2425865.871
Rtn1	NA	NA	710905.4375	NA	347363.875	NA	373471.9063	NA	172451.4844	701620.5781	4105600.781	5356679.547	5488626.125	7670481.469	7187356.156	4394172.078	5852183.766	1687279.609	72936.76563	NA	NA	NA	267598.9375	34626.74609	680658.2344	NA	147377.1406	391172.7617	2055179.125	1609054.156	9132160.484	9243560.078	5286061	1430043.766	4962892.766	3992955.578	57421.23828	397447.3125	124728.4531	73160.21875	593518.4219	779936.9063	395685.9648	695388.375	1032070.57	34117.60352	494126.875	33714.94922	409419.25
Ppl	26283356.63	37103029.18	14105030.72	9017328.141	14143333.94	9036720.125	5179696.156	5664065.047	10992095.58	7970533.269	11029610.93	11572084	4638886.078	9423721.703	12543658.45	6677966.479	5634695.469	2060366.086	3872785.289	48668633.34	43183841.23	22103050.61	14492948.25	3335568.25	15016518.79	7689518.882	7995591.023	7705491.457	12069621.79	5534152.875	11427576.46	1319864.453	6708417.125	2366698.73	4289095.311	4050345.273	1804269.23	9428110.453	1386795.348	1015771.258	3500604.031	2686090.492	1952401.797	3078934.105	3205927.438	309860.709	4989715.215	1653405.703	505112.4375
Actn4	21045172.28	40105164.17	24156844.57	22418079.61	30248176.33	22156534.74	14811138.05	11977400.05	19468470.36	11842265.94	18550720.2	21905759.7	11145335.42	13153946.84	11617985.9	6521777.633	8982712.25	2176619.527	4022394.465	39786760.12	57534684.63	49273610.09	45466976.61	3063641.742	34484356.63	8624088.934	4791082.684	14969618.9	21861292.78	10227734.16	17985560.26	4142663.391	9978769.938	7229389.078	9083729.945	5287677.539	15544302.71	32142644.43	12651878.68	8229153.02	11050222.23	7944617.172	3151043.402	5083398.903	6929764.734	2716199.997	21393605.54	6955584.918	2559587.346
Gstm1	NA	3761667.563	595828.4375	NA	2827450.719	NA	196627.3125	698187.623	NA	NA	869133.0625	1949335.625	1587432.75	NA	503198.5313	212375.125	NA	227683.9219	NA	995939.4375	4936033.14	3447052	3067967.203	NA	1769125.625	NA	744798.3125	2022232.938	3002391.438	1056275.625	117013.5156	6207789.5	2186518.5	2181814.688	NA	1392208.594	523944.1563	1264862	601337	447660.3125	698964.9375	827522.4375	575941.6094	678080.7813	887123.8438	187770.8594	1884498.875	694825.2656	182731.125
Gnai2	9539305.531	6797120.828	6325802.734	7828153.383	11161195.86	8403553.438	6617936.219	4245997.602	5443649.313	9854680.297	19569672.41	17556646.88	7885757.563	10043334.7	9711377.688	6747673.859	9196964.57	3981751.844	2683002.141	11817292.62	14455307.19	11798778.92	11618467.44	1110921.68	14197260.68	3248784.789	1196677.262	5667108.527	13970270.83	7864627.836	24008344.77	4007644.469	17400687.09	9413346.805	12553850.36	8041622.906	3978376.328	12593575.64	5731694.273	4270511.219	8745900.664	9794740.023	6365066.398	7230071.902	11476006.04	734957.1699	9285807.648	2485415.891	1182447.131
Hsph1	1389586.031	2670260.563	3263778.484	2736756.031	2871001.977	1578625.375	780743.6953	826630.6953	2197860.984	137635.25	1517615.797	2509763.234	4371769.867	5475568.313	6608520.219	4532017.594	2302413.031	2754468.965	581046.6563	1970707.313	1403941.906	4476868.031	1703940.094	349016.3691	2451681.25	313908.5938	866021.9023	602243.6875	1850376.977	1039251.105	2267142.219	1982254.117	5769956.684	4791526.902	5024007.742	3212531.941	1390995.367	1857256.531	765421.8086	1315460.137	2807793.109	4463938.883	3317448.352	4438831	4992059.301	281654.2568	2307614.141	748527.0547	62375.61523
Idh3g	154738.8906	NA	NA	116772.8359	744783.25	NA	9741.683594	171100.4883	NA	310601.8945	576527.625	NA	460061.8594	62908.92969	170217.7969	786828.8828	456469.8281	129419.1519	NA	NA	556363.5	162889.7969	NA	NA	NA	NA	NA	217221.2031	530905.0918	NA	29496.52734	NA	1423594	436086.75	1120858.336	298497.8359	312169.0938	116276.9844	556348.3359	199236.2656	170830.2188	418484.0234	355167.7734	37781.02734	104960.0625	23760.15625	138403.0156	329376.3691	24537.29492
Slc6a11	8496721.813	4438346.633	2232289.984	2874754.797	1296966.469	579648.0625	288069.8594	338765.2539	325575.7031	203725.2422	402841.4219	1092551.102	292094.8281	447263.0313	1020444.898	706650.8594	609036.9844	492912.9023	2006560.188	6131783	3946940.516	1119129.938	126762.6406	230529.9375	634451.4844	100296.5781	355236.8555	539877.5137	644147.0938	271230.0938	776957.1172	54740666.06	876605.8594	930682.875	820863.2578	626432.7734	NA	184550.0938	75750.74219	109176.1133	236953.0313	687247.6875	50397.82813	212476.4844	115312.7188	130903.5273	118119.7188	163371.9883	162905.8281
Epb41l3	3855587.629	1584068.305	1079470.164	1215483.027	1683401.359	1834945.613	1270490.453	2215664.641	4186194.476	2122548.617	5086076.992	4840478.668	5501162.492	5895987.875	3402654.508	2025256.547	1090140.324	1199856.484	703647.3711	2496542.293	2169734.273	2244763.719	1529631.578	1372320.018	4186953.141	2759702.094	1988829.141	3290876.852	4110767.75	2895441.109	4180703.234	3418381.539	2900709.141	1109864.669	3257605.605	2203486.738	940874.5132	2501367.531	1630961.859	1148940.438	2776352.504	1200376.893	1805751.068	1708975.777	3206969.461	150822.4727	2563651.438	947517.4609	291658.4004
Prdx1	53507728.3	115929817.3	91112687.85	63060258.87	106264017.2	76910049.52	55430958.38	85742100.99	86732407.77	67920975.93	97117393.5	89371058.23	62272250.98	65908455.66	48203110.52	59069644.45	61415606.27	35014544.77	61340720.01	117575080.7	105917447.8	142999776.8	80641376.43	58805664.13	128934647.8	59187662.85	62783669.7	46537737.85	64390517.61	45336380.7	104081789.4	73080614.31	102195740	79483016.93	45716973.03	45980621.88	18340978.86	38755158.29	19225075.45	13464959.46	29783603.43	28789421.78	17285319.77	20794425.61	33716852.93	3065829.963	33814780.27	10814866.52	4545690.609
Tppp	NA	NA	NA	NA	695519.25	NA	NA	341619.625	NA	355088	NA	NA	NA	140208.3594	89470.67188	NA	NA	NA	142893.5781	NA	745225.125	817409.9375	491684.875	NA	NA	NA	231571.2188	NA	NA	NA	NA	NA	NA	NA	NA	157072.0469	409238.0938	51128.91016	NA	NA	813915.5625	390072.5313	NA	291394.6563	NA	NA	219571.9688	112404.3672	12169.42188
Gnai3	568288.875	NA	NA	NA	508880.0039	61516.62109	109316.0547	NA	NA	308054.3594	1200061.383	513606.2813	6094670.508	9261840	11158688	7565424	6828647	NA	NA	NA	NA	1796615	248796.8906	NA	NA	NA	89033.03906	582691.2188	1699232.938	NA	192351.25	170887.6094	3890026.445	1407037.859	111660.6094	431500.1641	141926.6563	501573.1025	318210.3438	346087.5938	887945.0391	1153031.484	798413.9844	782419.2852	1450855.797	42551.31641	1395272.828	195525.8438	38718.23438
Fabp5	119804096.5	163750405.5	73540660.09	40161939.06	44322360.94	27690630.31	14823821.75	21118731.41	26290072.61	29060321.03	35825261.84	41364009.49	12401381.55	17828960.03	16994889.43	12935557.98	12514284.1	7577819.555	29013306.87	222976282.1	118506791	63110862.55	35664555.92	22573513.41	30488945.45	21994892.24	24482859.52	19794976.36	41730009	37492143.57	45981812.84	17696146.14	28601342.74	8576161.594	18477809.04	21555601.32	4330659.203	14721912.63	4694295.563	5830236.355	11089963.14	11913287.42	10302218.31	14322138.7	22665095.66	1001735.879	5996898.922	4183568.852	2101372.594
Sfxn3	1628672.125	472014.7813	3288532.531	2739477.469	3955633.969	3459967.25	1521502.125	2539167.516	5412784.438	2356113.984	5621526.547	5909113.063	8775394.219	12545396.91	14378330.33	8656608.414	10555463.56	4857838.656	190449.8438	1012871.438	4184551.469	4062977.906	5238987.875	500884.875	4868295.625	2098881.469	663772.8867	3191570.25	4567255.156	1038338.484	4041355.609	2334111.656	8033569.375	5699124.094	4227032.844	4595794.281	424324.5938	385662.25	455288.8984	70098.92969	421708.375	767712.4375	105572.4844	566165.1563	207474.7109	NA	2137533.781	804594.6406	NA
Atp1b2	364263.4063	2377413.75	267913.625	NA	844523.7031	680182.0156	NA	377752.8672	466125.9375	NA	NA	301316.875	NA	NA	NA	NA	75080.98438	NA	120954.9141	NA	242324.625	786382.125	960926	NA	724137.9375	275300.6719	127905.9063	341998.6055	243267.3281	85743.53906	991465.75	715132.5156	411802.125	500627.6875	205676.7656	177373.2109	43148.57422	862009.7344	296493.2969	NA	NA	244866.5938	669871.5859	264558.4375	375077.2344	NA	5247751	198127.1172	597971.625
Atp6v1a	16575916.88	18365272.33	20146660.11	2936731.602	4206295.266	3225571.125	1077240.18	1015591.625	2168855.516	2063685.355	4410469.324	5035561	2803215.953	3547804.602	4432289.469	2551372.877	3207003.344	1284755.746	1453914.75	4964452.506	2570032.781	4689650.563	4408544.375	583216.75	3169270.297	683407.9375	54786.46875	720847.6328	2158998.06	881725.4922	8310139.61	379797.9531	4770227.32	3159761.484	6358904.039	3059164.313	449795.6016	69083.47656	500574.3867	351064.8516	2051936.781	3706377.688	1315398.922	1814113.164	2885772.32	NA	653595.2344	378313.0586	119257.7588
Ahsg	3498418.406	9512092.875	7815531.924	10154009.97	19679105.79	15704259.87	13796742.06	22844714.11	39230650.31	30686335.31	52824039.03	37460177.67	8648998.32	3632835.07	4910145.781	2110606.992	2326592.355	1426862.04	2548758.449	10035429.85	6627317.297	19273139.56	21177776.38	10663481.55	34679695.89	31071793.44	16015763.65	13108741.72	37451464.06	14841932.79	31868221.35	7265205.953	8342017.162	2178862.211	3387623.078	2437778.859	1458095.428	3048945.125	5476611.273	3093524.057	2284283.969	2469640.43	445955.6016	962813.4766	2471673.547	182504.2578	920345.0469	1476951.879	3124839.705
Basp1	1955927.855	28426869.22	11153063.79	15408906.8	19598071.37	15539406.14	13438280.64	17430570.45	21723921.95	29297450.28	55643841.55	89295231.14	45211631.7	53781819.4	48011137.47	48479323.96	48255810.6	31381863.6	3269772.275	28989758.78	40355268.69	46671185.14	22571883.06	21896764.08	26066741.43	21837287.7	20107064.68	20949805.27	63690731.57	109478840.6	127346014.9	145677924.7	139073491.1	89111483.86	122832695.9	108398528.9	11989839.25	32220010.22	19077417.27	18230558.8	39355317.19	49614012.18	44663493.13	41536713.68	61693882.69	4985891.555	22300345.25	27926300.68	12731941.93
Mapk3	4095659	6091751.969	3452955.078	52507.01563	4141277.969	4464587.969	2502535.273	1936223.844	4721157.164	2218334.891	3791381.5	4638531.641	8402588.984	7724150.125	7540194.797	3267305.859	4619055.281	1695432.078	350775.4063	3441010.109	6452704.344	5290342.281	5154461.469	720625.3125	6519632.875	2707350.453	2085353.758	4029864.656	4563672.938	1720594.672	7227687.031	1536197.375	6830894.117	2288854.297	4326701.781	3449007.391	1777554.422	2736977.109	1520154.344	1759987.477	4248316.023	5251840.148	3243339.414	3534497.43	6557496	190167.1797	1189172.453	377760.168	374810.4688
Pafah1b1	1939140.563	634133.0625	3178911.969	1341117.406	1771891.813	1498165.594	756476.0156	1025397.406	2045963.594	1249310.945	3238428.766	3795079.281	1539462.188	3786552.563	2796410.234	3173665.102	3944583.094	1026297.57	341207.8125	1548463.109	2768960.484	3164375.453	2510309.125	813034.875	1894738.016	1202930.844	648945.0313	2405196.625	3405235.594	1707224.219	5125563.453	1398046.844	9924032.438	4363421.172	5822045.844	4938965.539	1069856.668	2604046.273	1456815.289	1383910.535	3796489.414	4463910.305	2999714.676	3629980.313	5678621.563	405674.957	2040075.586	842995.7422	484338.2109
Map1lc3b	263670.1563	725123.5469	NA	NA	NA	NA	425654.3125	152855.2031	223643.25	211123.3594	2998262.859	4269406.531	3890348.547	1342447.125	5691848.375	2242554.422	5272463.453	1922420.656	60909.26953	388994.0938	553608.125	2620932.516	520117.2188	119136.6875	NA	NA	NA	521670.2344	2409254.266	1348525.016	8825693.688	2470769.469	9027067.156	5202458.375	6053559.625	5545343.359	268778.9531	663981.8125	417202.3594	269196.9688	1798360.031	2558009.984	1032155.703	1321926.656	3632632.438	58881.92969	590125.5234	588872.8281	300903.6406
Myog	NA	NA	347740.125	NA	NA	NA	NA	1018160.688	880059.875	819267.25	2070895.25	2968755.5	1391822.75	1947169.625	2181561.75	1532672.75	1405188.125	511108.0938	45443.98438	NA	626244	NA	NA	NA	2652886.5	NA	NA	NA	2220418.25	1431642.875	3322297	638665.25	1592865.25	1349759.625	2170332.75	1443213.5	193443.0781	NA	NA	282058.4688	582002.5625	915676.625	NA	445117.875	392703.75	108776.6875	707450.375	252390.8438	NA
Gnb2	1688786.469	969194.0938	1722138.531	3375274.203	4323862.406	2581146.953	2565526.008	3118837.875	2921062.063	2717853.719	6442720.117	5191812.836	6718043.781	6227279.094	7822497.445	4188332.406	2288943.789	1848183.055	708716.3047	6825274.219	6968761.688	6017302.406	5950895.5	696315.7773	6544832.969	1538389.125	1188956.422	1670348.727	5312175.922	2392683.117	9944921.672	1246123.219	11520411.81	3614440.953	3600935.516	3538281.492	797348.6563	1707368.047	1128625.715	812575.7109	1768325.117	2131736.219	1438928.961	2025267.016	4356354.297	224877.8516	1596432.742	933632.3945	215672.6953
Aldoc	1528831.563	2150507.953	902484	692254.7344	1454061.375	1036492.469	628410.9688	274851.3281	1464458.375	1872475.18	2092942.172	2636748.656	3189063.5	4837377.281	3015700.297	3032647.313	1646722.109	935460.5938	1180724.809	3149297.219	3889299.695	702693.4375	3271141.953	298622.9688	1647814.781	222905.8203	962349.3125	1092891.156	1769530.359	687007.3438	7471469.68	1100320.469	2715147.406	2152366.063	5034474.25	3153499.664	433838.1328	473824.8047	260138.8906	529079.75	3256426.469	3296788.719	2969756.984	3225179.891	7468076.375	NA	554851.9688	1257682.305	572645.7422
Rps3a	13873204.59	35183479.67	17170725.67	21454550.16	25040821.77	20921368.68	12911549.69	10227587.96	16029356.63	13717285.82	23505965.13	18703526.91	18505366.51	21990059.68	18836357.14	14697323.15	21100060.67	7836813.945	2621728.514	31644199.87	37885160.76	39698635.91	30873103.48	1990236.75	26359368.95	8520248.195	6242468.999	11629483.02	20860201.62	7363457.377	24796119.38	7209370.588	29570352.38	16383779.13	29537337.1	21355389.66	15101621.45	33781594.77	15446272.18	10847432.51	18454508.86	27070530.07	16277738.36	19397802.1	27719006.79	1970736.472	19740279.04	6501465.445	2109541.984
Prdx2	21346926.8	34897051.88	19432550.78	18888208.36	29892971.31	25501996.91	15346702.71	12397581.28	18546936.06	18681777.52	32578188.84	54580550.13	39808440.2	48852206.36	59783679.58	41027928.94	32661018.25	22451892.8	6509358.145	47218723.14	43386288.3	40748581.41	32134459.5	8183993.73	38056172.56	16118486.8	11968155.94	14024266.11	30455210.34	33158281.03	68979246.86	43105307.7	67461353.88	38529018.64	60219335.16	43761010.2	18416768.46	42328229.23	14461386.86	12561739.49	31569131.3	42962443.55	41713785.86	39813246.84	48768879.27	5393569.729	33206368.59	8954217.078	5058852.961
Sod2	230991.1875	285190.4375	NA	424178.2188	531969.25	363170.0938	205077.4531	NA	774244.1094	547024.75	1142543.406	1231637.813	2394205.75	3207267.875	876383	1749126.141	NA	912252.9219	NA	287419.6563	239305.5156	621228.25	483317.0625	164949.5	1090235.531	NA	138609.4375	391515.6641	1164044.281	725412.4688	1717626.969	242128.375	2303276.5	710328.3125	NA	NA	232420.4844	336701.3438	NA	NA	NA	495759.3438	293239.9688	361554.6875	151981.2969	63849.66797	764562.9063	NA	347986.375
Hsp90b1	78589893.47	109765168	67207640.42	65192862.31	90902077.45	63093645.1	42665438.53	43457322.7	61044023.14	40999059.08	63271338.69	55502889.56	26719428.16	29167260.84	26722568.2	15009750.2	25174163.2	9602857.211	17935332.64	144380290.1	161609284.4	145979035.6	102447318.1	17780213.79	99128061.81	35503058.91	21266120.18	36831438.64	64477991.04	19282229.5	58979455.51	20058074.13	41359944.07	22229593.56	34336860.98	21073601.93	23770517.68	65716581.18	28950514.47	17194306.74	25521960.38	26697509.17	15619238.76	18475794.42	23368366.34	4294365.788	48231516.51	18584136.22	5311799.121
Pdia3	15059891.19	38966308.5	37888259.3	36944865.17	62477013.1	39138313.36	30403863.02	31300965.8	52143746.94	33660423.64	52825042.82	43923592.26	24259349.08	26011730.61	26556915.28	16006733.89	26022982.72	10059228.99	2865712.078	31956333.7	56964878.63	76937443.39	67439325.51	11337613.91	75410136.88	31405255.26	22448742.84	26910803.22	43998508.66	25218968.5	52057130.23	20178034.38	30011089.36	15165472.43	22536988.31	14375572.17	18739454.16	58632573.13	24046394.68	14751735.34	20384055.74	18332054.83	11272491.13	13474155.97	16106539.2	3338039.332	40306257.93	14500192.77	5363685.973
Fn1	8007803.844	9366848.391	10781460.45	14544940.45	21176401.55	13499436.16	16994621.65	21054016.83	35159732.42	15002777.3	28878637.17	17955622.62	14476276.47	13493439.71	7023152.219	3445614.734	3672098.328	2015794.688	817249.1172	12352549.14	18166402.42	29608639.47	28464797.69	1095022.014	46852945.02	15144210.13	7737564.727	17721618.28	24341173.84	8777410.164	21515630.2	7722729.383	6607397.641	5122808.742	5831305.844	2234867.695	31119770.39	73091011.49	35260487.65	12761280.12	15382191.47	3626206.992	2876449.77	2470020.047	3472671.975	2008415.886	49784141.58	10650954.29	4480567.213
Dpysl3	22758227.06	10663704.06	9580783.047	4427250.016	10563444.83	10116737.69	11060518.09	12152319.44	16287784.41	17391086.04	65977287.69	110187159.6	102745851.3	148851516.6	150202467.1	102752120.5	129375326.1	50114308.04	2659145.766	19335287.02	9990122.607	12421859.23	14314791.59	1386359.77	26871853.95	8045959.641	4285444.582	10907723.32	49580374.81	38005758.11	191223498.7	81446697.26	205109884.9	126151062.6	141647844.1	117059352.2	6642985.641	18228239.37	4656117.32	9487674.445	37567110.32	55138108	30682374.43	46224054.89	52959832.25	1723273.049	11710389.25	3936266.313	1948888.219
Apob	3442749.438	3559954.453	1580673.422	395804.9531	1877319.555	738683.7813	856131.625	601760.1328	1849003.203	1339446.375	1188653.563	1952039.453	1369474.867	4060030.461	2144349.688	2434449.133	1953458.563	1130850.73	271115.125	2525377.859	6909499.188	2504109.031	3116758.875	312686.7109	2024076.969	889516.5781	232857.4141	1103212.641	1261448.461	740952.8125	2703676.563	26105228.91	1987106.297	9037995.875	1225537.625	1964859.016	4489734.813	9108542.777	8774067.897	9209414.652	4384662.395	2906762.637	353004.5215	787905.8438	704920.2969	1147868.877	10850566.24	7517821.199	5890455.473
Phgdh	7696594.57	24517129.01	10729310.2	9203430.313	8736541.844	4124871.031	2758203	2326618.328	2328637.836	1939596.594	3247182.375	4302814.531	3399997.547	3191817.141	4288217.141	2356598.992	909813.0078	1294156.383	641680.6797	14113230	21647380.97	14625031.19	5616706.875	167153.125	4171507	1090338.172	192991.3281	2048060.938	2409383.688	1945229.359	4787746.734	1097834.641	6707370.516	4281214.641	3003058.484	2646267.656	3854832.527	6246218.719	2093394.719	1845752.508	7030776.32	7293523.055	5957130.063	5903645.801	10986134.13	1259490.9	4680095.633	988639.8438	632841.3672
Cox5b	NA	1614065.813	979280	1115617.344	3234534.234	1490533.859	1173790.664	1891777.859	1865961.852	2066995.969	3435138.5	3891748.875	1032968.75	1754343.156	2852433.641	2494992.457	2486387.609	1398539.455	263430.9063	NA	4707433.875	4387867.375	3232284.844	1325230.578	2903308.938	1126170.531	807124.9063	1076558.594	1759979.656	3362172	4679261.516	5414836.125	5837165.594	1540656.654	4570676.656	3108498.676	2014996.641	4252203.675	1776602.002	2477382.492	4621410.435	5167870.498	3334667.683	4325563.328	5339403.107	118123.4375	550847.2344	164003.5391	286854.875
Hspa4	23196057.63	13003540.39	8338740.984	6995250.039	7765853.789	7541313.305	5165895.492	4341159.188	6530492.07	3717138.711	11376373.34	13566898.46	8706183.363	11755757.34	11572722.92	9864701.156	10559015.12	2701950.617	4735341.797	21014739.77	25285121.65	13420089.53	11685328.19	1062293.684	9588713.031	1545429.75	1535007.102	3509856.113	10592282.07	5097194.156	18056343.89	6452906.844	26987812.11	13365710.59	19427048.88	14303201.8	4728637.137	10485708.06	3278191.867	3529105.836	11022823.52	13650394.24	9206793.662	10305251.59	12394014.53	1231947.99	9876912.414	2010576.154	1077268.074
Cdsn	51974947.5	23594677.25	6806078.375	4129737.703	1985802.75	568253.375	317395.9063	170936.0625	NA	159466.2188	NA	1009376.078	4656177.063	7170349.828	5670874.5	3185513.414	5420235.703	2060951.793	18571824.16	39695363	19934119.88	5529775.156	2590387.375	692513	1425139.781	114479.4688	NA	951667.8906	950222.8438	141194.0625	871637.7344	NA	2009044.766	1356898.625	1153597.75	997517.8438	226388.7656	817031.4609	448585.4688	141932.2969	269396.25	297978.1719	NA	451475.4648	213316.8516	NA	701685.125	83526.64063	66337.36523
Dbn1	19802589.63	10942967.83	4975932.141	2793626.668	5583310.805	2349508.25	2434971.106	4992949.984	4110391.047	6485211.133	13653244.64	23619983.1	11678303.43	20163224.73	18930000.63	13143607.44	15853550.16	7061421.258	5319236.063	18271459.55	11255661.35	7130370.234	7479916.257	136455.8789	5764506.075	2165804.233	2926133.599	4294988.643	12311273.63	20908422.23	38106696.03	17399417.13	40306026.6	19743544.91	27233427.89	17397289.07	2644475.142	7070096.379	4435421.159	5921528.484	17887086	20617617.82	14005814.53	16803033.71	25010716.49	367685.6535	5818749.657	1521444.855	1246336.742
Omp	NA	NA	277215.9375	NA	NA	377280.5313	NA	NA	NA	100947.9922	176480.8281	484476.2031	813114	1584561.125	NA	728528	253833.4844	NA	NA	NA	NA	427027.375	NA	54352.49609	NA	123784.375	NA	68160.82031	NA	236758.9531	277128	NA	NA	311107.9219	NA	NA	112655.2578	NA	173669.6719	205415.3008	204147.4141	116218.6797	71202.09375	192040.5938	NA	NA	NA	177807.1211	132856.6406
Atp2a2	317738.6563	1935265.844	865259.25	1463084.68	7939936.922	5224801.758	4102889.719	5554403.836	5884434.031	7010067.219	4516443.078	8597005.172	5381247.984	5530151.234	5100322.016	7828041.281	4149238.563	722181.7734	758361.998	7897043.625	1041052.688	7349720.469	9176555.828	358387.084	3178949.063	958508.1094	465624.0703	2635676.133	4509589.453	1443845.453	4865753.813	1469735.625	10805949.16	7993433.328	9747038.711	4342063.727	734806.4609	1728984.109	429648.2578	809149.4922	1990452.648	4184655.953	1886297.961	1973586.625	2151634.063	430084.7773	3399782.461	1147416.887	370171.6992
Ap2b1	3222842.063	450890.8594	1069587.781	3471658.75	1046325.75	5483764.672	1539407.109	2694862.266	2952105.453	2188235.563	5282353.516	8177504.922	3673041.883	7457363.188	7729989.609	4039967.57	2953912.109	2244631.797	515270.373	2030249.25	2934556.383	5615563.906	5363226.375	65459.21875	9442269.844	1708405.375	1238334.82	3112385.547	8213715.719	2205700.539	12134488.16	2714516.469	10244949.63	8261529.25	9394615.516	8916052.141	1729578.816	6932847.285	1597889.699	1782898.637	6651605.129	6611480.336	2576266.582	4613515.445	5919563.922	328982.0977	6902974.711	940694.207	421344.1875
Krt5	1028584789	1646151846	992712979.4	548380976.7	436505122.7	203074343.6	97988839.61	66397901.94	85243991.95	27788047.71	47860389.37	35968256.27	30216769.57	23947105.2	28620903.91	14873567.9	28730715.94	6665371.646	155342143.3	1639073557	1949790152	1300951271	530750678.9	22954044.43	346488438.5	41753490.29	18438914.63	29506575.31	40515493.51	14175334.73	45846102.02	32923531.83	34518994.59	17387661.93	21226593.44	15037704.91	34124615.43	51087812.11	156489422.3	23117758.46	6063358.949	11128642.13	5956727.895	5349984.688	8871283.293	4600522.393	29771236.67	7561465.771	4822413.781
Sirt2	8180120.5	5080402.063	344722.3438	NA	543131.25	441151.2188	NA	NA	NA	NA	717570.625	953561.6875	263088.2188	3456134.344	3104170.719	1969267.688	2467697.813	242708.7656	NA	8365867.5	4958675.047	903874.3125	NA	NA	NA	512828.7578	203956.5781	395820.625	NA	295874.9688	696575.4375	483079.4063	2369703.891	731219.9688	1145837.453	544751.9531	251555.957	475456.1563	357189.3359	NA	185389.3125	969708.2188	362885.5781	476698.0938	324513.6875	NA	613723.625	290176.3867	223672.5605
Myh9	19648151.67	44534505.66	21103523.66	17249172.77	18227813.85	25493636.65	15620831.65	7511036.425	20166210.88	13708127.88	18956047.81	15532254.88	10908742.56	10167329.77	5579503.322	4147134.148	5237856.347	1964407.041	3569845.426	34001524.11	58236499.98	37834992.19	26223901.19	3246616.812	46327192.52	10321494.32	7220943.246	14076829.02	23089240.23	10949271.1	16404014.3	8921970.078	6634922.528	6263811.465	4729170.543	4330156.508	26619136.52	49846148.51	19640006.83	17803409.88	17994884.89	7104615.489	2527532.566	4427281.936	4885166.273	3118276.383	30624307.52	8165247.373	4257468.213
Prdx6	3440922.219	31171569.28	40792095.09	67812612.55	91265390.06	71274519.74	47662256.75	62680122.63	105161432.3	98489779.36	141587484.2	110370034.2	54062098.56	39264714.19	26272485.23	11524568.22	14998705.25	6970101.547	7561110.5	10743635.03	48627029.56	92240163.55	85802849.31	59207618.38	111454969.5	92285877.34	86124704.89	79060939.1	152282923.2	84267632.19	97742280.09	41981537.28	32102362.81	15051774.45	19256355.11	14343785.25	9530800.063	32735834.97	16338578.79	7713993.07	9619656.539	9538889.266	7706209.813	7915069.707	12155593.61	2762452.313	44526056.63	24197732.42	6025548.543
Atp2b2	2539376.156	2794589.281	565432.062	104715.7656	104820.1563	535012.6719	49035.53906	785646.2578	3497447.941	2123948.893	1249754.672	1272153.141	972776.2422	579157.3203	730547.9375	261560.0273	11256024.02	1125446.933	220633.0391	905038.2188	1594280.625	NA	293160.1406	623128.0664	1560072.641	84867	441961.1582	1635488.922	2691957.508	718402.4805	3948969.711	149601312.6	5627668.264	3498466.887	3347154.977	2531159.25	595613.4297	2160371.305	1548456.176	348003.9609	398761.6719	562338.9844	305187.2188	544239.2715	952020.3945	394106.1455	1819553.125	891799.5625	168014.2207
Sh3gl2	NA	NA	316119.1641	370871.4063	1099980.031	352375.6719	210899.8594	286756.6133	371767.5938	264706.8125	778084.4688	753612.7813	1060278.422	1269036	697535.125	538635.1406	617054.5781	568408.1406	NA	876070.4375	NA	415258.8438	900736.0938	NA	1054882.813	360910.6563	252328.875	1904560.563	2575246.406	351453.1563	2204624.406	210389.6719	1886593	1387989.031	1007629.219	1197049.625	NA	2167018.859	NA	NA	602395.8281	1143264.781	NA	543442.4531	997818.6094	52714.23828	2284103.648	514002.2031	54365.68359
Myh10	332589204.2	197524215.9	127192493.6	18955450.28	29730725.39	20487675.66	13821183.79	15663584.02	22310767.16	16431056.08	42726932.43	33679892.43	28359636.18	29772375.22	31597277.78	13997766.24	22169856.07	5267427.711	117301293.8	334931955	218105589.3	136770647.2	33431446.3	3567173.969	47187495.46	13505979.82	8305460.438	16568980.11	38108172.53	22644977.66	52441572.15	26807548.92	42752276.47	19767289.8	26209691.28	17349352.64	17501031.53	53932509.86	33085396.6	14446197.24	20635925.59	20220737.73	13316388.77	15678322.52	21732699.72	3184764.943	38751832.16	13564492.47	3805510.279
Iqsec1	NA	NA	639843.6875	255705.3281	2133936.563	1415902.297	463300.375	NA	1710079.25	NA	898067.4375	252153.2813	4173286	3147194.797	1761682	NA	905117.25	NA	70259.54688	NA	NA	309944.0313	NA	NA	1055240.5	1644534.25	1417211.25	1532079.125	1516336.625	NA	NA	NA	272765.8438	NA	308019.8047	NA	NA	435653.4063	184187.9219	NA	NA	NA	NA	NA	NA	24291.37695	NA	NA	NA
Ckmt1	2840867.438	9481470	2367560.335	724988.8047	1025426.319	438657	68998.67188	1012264.594	450824.8906	258036.3594	601757.6973	171610.7734	20985.37891	1122960.156	1131903.375	833328.0625	NA	256858.2031	664852.2422	9545682.688	11632063.19	4068504.156	510853.2402	41018.10547	2921934.43	247490.0117	280046.6016	NA	772827.9063	644723.6641	152916.2813	385905.8906	51503.47266	NA	146401.0723	NA	21481.70215	522098.1367	2330463.313	189063.9727	209262.1563	509938.2344	399237.582	355962.9922	486423.2656	NA	44736.25	389643.7598	184913.2969
Rab11b	5987334.75	9433866.25	4704888.438	3842611.719	8968960.219	5256469.063	4744113.334	2263409.625	5539963.063	5572495.578	11909153.38	13202839.63	11223456.85	14602693.22	10096858.77	8734882.289	7929357.695	4334280.619	185769.4844	12827000.94	18776445.91	12367061	5656701.094	1310274.5	14857038.56	1802405.781	984036.3438	4460409.898	8767530.211	8213291.836	18675282.22	5151096.75	17094125.63	11767775.13	10051757.07	8307686.629	3304157.887	5200352.883	2359659.379	2351235.938	6198499.086	7434703.005	5041578.338	5067018.215	6075576.605	663121.666	8405672.341	2478094.574	735478.9844
Plec	10769664.72	21260345.63	18405229.19	25396188.74	28763888.03	20323996.06	17256892.14	23396314.27	28953556.06	25101749.26	30382941.16	18599659.26	8923120.031	8498321.773	9172653.736	3760829.859	7381293.168	2526585.832	781769.2227	20846464.48	41889315.95	42455521.56	40830878.31	2490394.188	43743484.69	9359070.137	9073048.028	33366653.33	42885344.44	7481049.443	13527229.66	6445299.313	7318089.161	5345878.641	4882719.248	2968236.115	3392747.071	7586751.006	2670505.187	1807482.833	1869455.426	3536118.145	1732268.898	1721152.586	2192418.397	618085.1641	11892641.87	3449131.953	855108.7969
Acly	8526731.945	11440197.75	8368719.805	3989948.484	7279263.285	5648495.25	5659639.273	5772648.023	4167982.117	3410237.656	5422394.859	4235685.781	5977577.453	6471374.938	8804866.5	6441410.125	6052071.219	1864075.129	1887991.402	15609227.73	17169660.43	9547704.652	6964555.891	4271878.402	15050720.06	5516670.008	2989638.754	3284219.551	7286684.117	3279401.359	8441383.523	13875512.76	6695743.805	10670969.23	7846134.828	4000728.125	4118978.165	11759089.99	1875339.195	2726506.387	6840844.938	11219600.08	10323674.13	9895542.145	15553645.06	1573610.305	8572378.766	3875044.811	485378.0742
Psmd13	5084623	6589091.344	3918630.5	3750444.25	4222608.938	3318202.781	1721738.141	524158.8359	2517154.398	2173027.734	6657523.766	11170069.25	35378315.08	50819339.38	45385378.11	45463521.86	56152987.22	19294114.63	2052994.75	9915277.25	6375978.125	4280330.063	4081941.547	233857.8203	5838397	1490358.578	632914.7422	5234026.703	10727891.56	3790331.391	12102179.95	4569856.531	33351577.59	29949147.63	15675606.88	21566197.89	2163746.078	5697012.234	1158399.563	1534731.484	4185382.078	4767541.719	2387688.313	4197161.664	5582055.094	382611.1992	6657954.859	1141492.617	144354.0938
Atp1a1	2101111.75	2403018	3465036.363	3427678.484	3577780.81	2413192.359	2644101.781	3227958.813	3736766.805	3282651.922	5945969.969	3216994.586	1997797.141	2824490.459	1284276.547	615906.9609	866037.375	601022.5781	393538.9844	1397258.938	6323816.219	3831580.094	5997435.438	842034.1055	6008274.875	1649367.803	1313137.445	2402093.758	4789031.969	1254277.203	3267035.828	886284.9688	2404754.539	1268104.709	1061898.203	1441648.521	2675460.66	6241289.938	840581.7588	972904.2109	1823864.191	1525389.672	800851.7598	1183143.555	1818382.531	1012772.891	6845940.047	973491.5508	662725.8477
Amph	272430	NA	NA	NA	NA	585411.6875	370550.25	NA	NA	NA	NA	512945.2188	383983.4531	674334	1096690.297	NA	577871.2031	147945.1719	NA	133392.6094	NA	NA	381182.3594	NA	1072460.5	NA	276793.8906	NA	149216.0313	NA	1223549.313	NA	1465817.031	811015.9219	768805.9063	NA	120826.5313	177405.4063	331005.3594	NA	103132.875	240262.7969	352015.5938	222369.2109	195354.7969	126549.0742	108147.6797	295241.7422	137503.7188
Hspa9	3059981.213	7289413.975	3651575.452	4543931.781	8571252.5	6439338.141	6272483.086	2657760.172	4438896.906	3740319.391	11578065.03	11140666.07	10282482.76	13587802.11	15977060.07	9798950.156	10823979.93	2625478.82	832678.2598	5277332.674	11389236.18	12784099.36	9644825.639	372673.0938	11294486.83	1589930.242	1046296.18	5056957.255	10559510.14	7551830.172	17650105.34	4130189.211	17751918.41	12128835.63	14642621.62	10084406.33	3286178.644	8888906.759	2475422.136	2956383.918	8719749.806	10346165.76	6879579.717	8169629.547	11781000.78	993634.8936	7274255.043	2369161.171	512818
Stfa3	218574689.3	307976788.4	118084117.6	43986872.53	32569616.25	13871389.28	8946889.215	7707732.484	5847191.141	4791766.313	6629018.719	6062952.938	8531473.781	20242506.63	16144450.62	10914095.83	17205350.11	5044995.641	38599632	294456662.7	112325083.5	43989010.48	20753941.61	5968603.875	19267380.02	11392196.32	6249027.742	4061400.715	5629705.047	3701678.406	3478058.438	3820201.078	7328809.078	2790019.094	2665782.867	2029133.813	736886.9141	2047427.406	530795.6016	1084232.008	646585.1563	1760884.523	1167574.133	900514.6172	1523995.328	783806.5469	3703696.195	2030958.238	734511.2109
Ndufv1	967833.4688	1368768	1134412.043	1056177.352	1097376.141	1151876.594	633570.9688	372368.1172	451222.4375	1012044.297	942300.1563	1096004.906	1897800.75	1615310.844	1524662.641	781750.6406	1238830.578	511936.0781	466275.3125	624175.375	260938.8281	892462.3042	1021830.481	NA	1143989.578	430227.7188	94247.71094	91884.34912	488158.8438	149872.7031	1784517.313	270032.0625	1909417	1518389.992	1499133.703	1201757.09	108457.416	370294.3208	134216.1875	137785.5	146228.9063	376871.6563	177652.0156	247134.7031	440249.5234	NA	342282.4697	130001.75	95131.92188
Pfn1	5922136.594	19709463	13622413.19	9046840.438	21308968.75	18279830.36	12758816.87	11033641.94	13839121.13	12850617.54	25877885.53	17099268.41	8650701.406	13948266.27	14452571.39	5028939.766	5651934.078	1022351.734	1920438.945	13879407.97	32404378.38	35040570.5	26872082.66	3184793.129	36319567.73	4767910.156	3813201.242	9030873.219	19050302.34	7891462.703	21648823.97	5865836.844	10509724.73	7935338.18	7761806.484	4791539.906	12430353.23	30436068.58	18167501.77	14095348.73	17943347.27	12843496.59	7221915.43	8967217.016	17575714.43	2247376.352	12451951.94	4163256.109	4706708.313
Ncl	13687437.91	24037468.43	26857361.66	24175467.56	32089208.7	23703132.13	14934174.39	12541048.72	13050846.37	16596395.02	17404419.59	21640875.85	12920228.05	17154879.84	22554367.43	19646734.61	18428794.79	11017404.3	2067599.299	25449263.3	37743108.27	35753362.45	30187366.37	6825582.891	35420110.12	13891969.52	8944167.655	13673794.63	19983234.65	15635993.76	27400388.05	15637546.75	39624967.59	22792710.07	41746139.75	27018281.56	9082315.719	20608744.43	8140248.918	6867922.301	17868239.14	23093491.38	14952267.9	17099693.81	25936555.14	1929975.877	13175284.13	6542043.715	3677293.957
Gpi	1979803.625	5102164.563	3088100.969	4875853.531	7357998.422	5870738.703	4018558.922	2944521.641	5861893.734	4677788.625	7082244.75	7067365.375	5347046.797	7610698.811	7706220.547	3574947.672	1999452.375	1534576.258	827983.9766	7004770.922	9405607.328	9006769.5	9547353.766	502768.3906	9553854.625	1997669.07	798883.7988	2376515.93	6819564.922	2725789.695	10578231.55	1879705.844	7010366.016	1481070.629	3997457.688	2664493.969	1671981.695	4619629.734	2197884.57	1757520.82	2799782.359	3471159.039	2404736.188	2788157.766	4010779.371	449086.0781	3210985.359	1142619.859	245224.625
Ncam1	2261630.781	1092638.656	6219918.477	3342604.797	3077448.24	2124916.75	2010948.379	1480047.215	1981769.023	4426270.992	28145994.8	35551779.11	20917873.73	32933270.91	36906419.86	18585391.35	32321525.24	8730061.142	553116.3672	1109136.992	2631856.155	5205748.734	5222287.688	1548101.688	3419252.469	1619326.59	765858.1172	3536126.547	20811737.85	16960061.39	56265664.39	23811082.15	50507561.92	24410532.88	40241683.42	29353257.67	903648.5098	3754290.381	2255938.171	1494078.871	5964763.146	5221670.461	3247640.648	3751589.045	5477854.354	269438.5918	2988302.203	1355827.271	527433.0098
Usp5	3959634.031	3363776.5	2553853.828	3353416.336	3085523.641	3560465.926	1093347.168	1769701.711	4526853.531	2286466.545	6510659.707	5942131.451	4154345.758	7418755.727	5352657.748	4130401.912	7322878.203	2553820.859	322973.6875	3182689.281	5816629.188	5743306.516	4744337.566	241703.7656	5441187.953	888334.5732	1032268.266	1585030.455	4736434.236	2543179.844	5860459.953	1558894.184	7805078.449	7181969.82	8835413.934	5942013.211	1118464.34	2284381.863	1517183.875	1161678.34	4349489.836	4787728.18	4988818.922	4092925.57	3434159.594	346314.4668	3187168.719	1121947.516	637745.9541
Ap2a1	NA	1569189.563	1074965.469	1127464.668	2061322.023	1199456.234	841994.1094	779589.6563	977362.9082	785821.7734	3528590.781	2191003.484	1132028.125	2340746.469	2249956.25	784300.5547	574754.4375	558526.2344	111028.8594	185117.0313	1465730.781	2767294.063	1172614.391	433862.2188	1793453.227	775883.8359	569645.5742	772457.4375	2051023.531	878344.1172	1018555.141	257090.1641	2501634.604	1607377.75	2230340.906	1331477.625	318397.1953	1503049.375	344418.0234	633378.8594	1342895.508	1704391.133	888540.0234	81480.63281	663846.2344	61094.93164	489904.3125	184594.8398	NA
Anxa6	6133507.594	12328293.91	12252060.44	17276639.3	28772202.2	25838235.49	16969956.5	17839508.16	23923413.03	15840545.38	28472736.44	23753568.71	7027801.141	4591671.109	5982017.922	2897011.57	4293321.352	623950.3672	441749.8438	10322626.86	30386921.19	41804418.59	37447071.28	897709.8359	41890966.25	9932035.188	5059881.727	15448935.59	29815288.02	7653919.125	20265400.35	4992228.516	6704580.398	2752758.961	2472838.68	1633307.672	12202519.98	38125724.27	15946278.57	9381027.729	7214306.415	2718970.984	242909.7813	1311251.324	1293652.68	1741144.949	30169826.73	10047442.46	2133067.07
Rps12	8283691.969	15159189.86	6291301.5	3500877.992	8279026.938	5227891.031	3010583.578	2728599.688	5741361.25	3563220.344	10687133.72	11633333.95	10713411.45	13508924.63	13519699.71	9783391.383	12000893.78	7396588.414	1716167.688	17302520.25	15203863.95	14172382.61	9170343	3026824.898	11917644.31	4900141.906	2751461.875	2996659.516	7734551.969	5914544.836	13434112.64	4692239.656	10298242.59	7406785.25	11709370.14	9038078.172	2732553.938	7357828.859	7474441.781	3093058.664	4987575.922	5169054.762	5644517.504	4804209.75	6244952.879	229541.4453	4068836.344	2036129.168	598547.6836
Ddx17	9104368.047	20703594.13	17288677.59	17926530.08	24003505.56	18141521.44	9698889.82	7554116.258	12754120.45	8057772.133	18382621.19	21266015.98	21838259.02	27408564.17	32939019.78	24535287.25	33471973.5	13322414.98	1470422.563	16154027.34	26183771.72	30346151.05	26594115.56	1239987.086	26263901.11	5082575.063	2203593.195	7588885.398	18617128.16	8006226.656	35178929.55	13902983.19	49729862.66	30962684.81	52167580.06	35724583.12	7677607.352	16276642.52	10468372.46	5595237.473	18436025.7	32021707.16	20607535.41	26774128.24	35846685.18	1409052.85	12544768.2	3765074.121	951526.3027
Eif2s3x	2873543.344	7234140.406	3454866	4564840.906	5663368.656	4785244.914	744391.8125	1907715.953	3099479.141	1939835.188	3856545.656	3166090.719	3376225.406	5870715.859	3890329.063	3583268.375	4681495.125	2251304.664	530220.7402	8383424.375	10505730.88	6485727.672	7937741.547	344048.6406	6343764.313	1698788.578	881598.8477	1732185.867	7135261.656	1630689	5295712.813	701850.9688	11255892.25	4302060.203	7874876.719	4251856.094	3192122.848	6742005.188	2390975.008	1818685.625	3176922.297	3990113.984	3195119.988	3256463.574	4181051.773	277991.252	4365640.227	978569.9922	778160.0391
Got2	12051918.38	10717480.42	9012215.875	5673371.656	8866566.844	8006729.531	4170975.906	4159149.875	6182255.25	5708562.672	13182559.78	15868450.22	15803343.19	14554983.81	12230343.88	7788552.914	9140955.047	3041934.156	4192141.383	13722243.56	16999217.92	16662481.72	13391395.53	241834.8203	11348101.94	959780.3438	704021.0547	4304103.836	8105057.375	6069369.48	17424915.68	6481351.75	11330837.58	10116512.73	14359275.57	11752343.35	3966670.336	9292380.766	3083619.211	2497538.105	7460921.926	13411158.86	7491856	6584693.361	9222692.555	889210.7778	7194684.422	1681441.479	1096283.602
Atp6v0a1	191859.4063	254581.1719	204388.0781	274368.25	390804.4141	NA	NA	101046.2813	566148.25	342835.0273	994924.9375	1816181.805	193590.0156	1553969.242	613191.5547	884161.8281	1037840.219	1127805.648	97719.1875	817793.8125	1498172.391	2916088.344	278474.6484	51642.62891	571860.125	222012.3242	1601505.742	579524.6719	1467709.547	825614.3828	1403888.172	137054.2344	2173824.891	1108523.906	883586.2656	1290791.445	407232.5898	1438923.484	543830.5156	130578.3477	512022.2891	700854.6797	671406.1191	619895.7227	1197072.383	81088.24609	355573.4609	226199.6641	145795.5
Elavl2	5745695.203	6386516	9294706.453	1997839.027	2719028.93	1225712.652	685967.4219	661586.125	570377.3281	540218.3203	1692935.813	1994108.234	5525705.82	8506630.906	12224995.9	6407123.938	13197272.67	4009057.711	465873.5625	5524157.5	2825932.031	2444801.719	1346531.656	305422.2188	1303357.047	1024851.156	875006.4141	785842.1816	1614258.156	750974.5781	9457493.828	2066197.125	15416988.25	13662677.78	15974945.72	10587886.84	341202.1875	795110.6875	546474.7129	651903.123	5820776.986	13529676.84	8420644.984	10287418.03	11586720.92	57273.40234	617274.4766	77767.5625	92052.19531
Slc3a2	1135167.438	2649054.453	1366896.531	1370085.078	1536030.047	NA	153503.0938	511120.0313	516675.9531	1695416.375	2580739.906	2037999.891	1571890.828	2703889.332	2377574.578	1157773.234	608227.25	247357.6992	33730.07422	4480079.406	632235.1641	1687485.156	1942668.922	362155.9141	4706114.469	NA	1063116.578	3530670.359	5491222.906	1155340.398	4977936.277	902509.9688	2634074.188	1475163.641	2339253.016	1519742.172	674529.6719	869736.2188	156159.5469	1828685.133	3272701.414	1800600.938	1313227.059	1383893.383	2245023.695	161317.6758	1538977.141	323163.6875	189889.3789
Cltb	7702831.75	2276634.375	222940.6875	246892.8594	1020648.016	302461.1953	191171.5781	775013.7891	644333.7188	529815.2344	275392.9688	1051119.516	563542.0625	1046853.094	609129.375	532279.625	2982942.875	NA	369492.5625	5776910.375	2355865.563	1433235.844	661261.6563	1023328.75	1059077.422	900912.7656	678580.3125	572549.1719	1177032.813	2622314.563	1151532.188	2395547.594	2238374.594	2647157.297	1698649.219	2835511.438	145308.457	248116.5	2292720	227000.5156	1588737.359	1013170.484	741669.4375	640035.3203	922312.9766	100331.7227	245197.9766	209955.5156	142014.0469
Lmna	169438977.9	181479616.5	162341676.2	145142176	196849361.4	126958358.5	81125099.91	93572760.54	158171419.5	106682165.6	162914738.8	98626766.14	33752143.75	25259800.59	20595639.3	7308812.688	14334143.4	4455395.168	54443593.21	280311307.7	298963175.3	336624010.1	253281068.6	22564109.48	178793851.6	61528815.93	60002592.72	94959216.33	167321764.7	47452723.33	69952395.59	20262051.27	17476449.02	8187203.98	11398836.2	7947114.487	6802844.4	26459186.56	12392838.98	4475750.168	5039204.854	5679850.512	1539734.711	2599443.563	3203443.742	1218166.332	25608772.09	7688673.363	1447996.551
Flna	37652597.58	16474898.05	21939084.26	43485921.73	54344183.71	52578316.81	38381558.67	29411067.97	49440799.4	38320790.31	56790350.8	38167116.49	19190536.32	14667913.05	15288904.45	9395594.93	6382939.141	4384611.531	2894595.617	66567293.58	61993458.76	95538721.36	71507113.39	8352746.047	103000506.3	23681334.54	15393160.48	36999338.94	69577197.65	18890754	50019870.17	11477421	20432165.43	9666140.657	9394825.603	5965569.064	44110030.88	132221347.7	51896332.6	30134482.56	30263873.85	14992818.54	12945027.24	10884341.85	18882802.08	7225791.489	106836485.9	30355034.86	5552334.867
Rhoa	880273.375	2680166.125	5590525.922	2121659.25	4985389.609	6108437	2673913.438	1455328.625	5103797.656	5839017.094	7802235.688	6080476	6642485.656	7649739.922	9939407.156	5223623.086	5703124.906	2430994.852	550094.3945	2316579.469	9203765.25	8320929.25	11628533.94	626088.0703	12333570.25	3540917.516	1708017.515	3208318.891	5270754.125	1594176.223	8890998.433	267231.9102	6469397.82	2736393.938	4470711.277	3656149.417	3627525.906	8169895.609	3982078.242	3474516.891	4495029.063	7168959.945	3264757.387	4076994.992	6240048.969	1200473.387	3274429.094	1497022.016	1207225.523
Hnrnph1	47039738.78	37847052.33	22505099.11	22045632.61	27842932.44	15025341.25	10666776.17	8776705.422	10698259.53	9803849.758	19492856.59	25202151.97	20068104.44	28805608.94	32409742.16	30381165.8	28287973.72	15185009.71	11510918.75	70086733.34	43621519.38	39868779.69	28955547.77	4993106.414	19848765.41	8907639.602	6132595.422	6088079.523	15147356.54	14210552	39716463.96	24845115.81	45317200.81	24147764.52	50124290.32	34714016.05	7376232.875	15793686.98	6706423.45	6255545.506	19263333.08	28906382.98	22511650.57	29524893.96	36398407.67	1411044.66	8958995.181	4078325.559	1832203.695
Cct4	4484419.281	9160682.844	8839245.344	6201405.371	10323528.94	11392070.89	7381752.922	7042671.817	8684012.469	7507588.781	16301126.97	21206642.38	22068219.31	31764089.72	31327950.2	19521662.24	26135879.82	7612854.794	293078.7344	12391170.22	13682261.94	17787098.36	16133326.07	1509059.922	20428757.49	4169212.969	2374132.323	3958911.763	10837713.15	5571507.902	25675133.91	9950159.289	28640792.8	12055563.06	19794886.82	12797583.64	5339249.461	13079636.64	4845817.128	5283113.803	14580196.86	18443222.02	12470861.88	13386514.37	16813827.03	1263284.468	11491843.4	4051781.752	1874208.739
Rgs7	NA	1847969.375	4763789	11750622	15140210	15677720.94	3591229.25	5185611.656	11376960	3333710.25	9709803.25	14603012	46412942.08	88955588.02	73780963.53	59683227.48	80745930.67	26275465.05	NA	2176258.25	7682857.875	10868369	21519320	942836.875	24497517.59	4953825.375	1805418.125	10532094.25	14538743.5	2687317.25	16658718	4971902.5	30267890	18032946.77	7253689.5	14684734.06	NA	319582.75	NA	NA	NA	NA	NA	NA	112592.7734	44079.55078	5860736.781	667575	NA
Tcp1	7477476.875	13705090.44	7914866.688	9013034.578	14013441.63	10864336.88	8145546.891	6009958.695	11114640.8	8029931.133	29544623.2	39616718.67	33981322.38	42280500.38	44639352.44	27107787.23	32256541.42	12401727.37	1169069.512	15766759.98	26132021.9	27963040.8	26060096.84	3771115.326	18285271.84	3330332.93	602587.0859	6382220.094	22096236.09	11300095.05	46895156.34	4927215.912	40631642.62	22164436.66	37816241.58	25798196.44	6908662.918	15153627.92	4906233.984	7180555.367	19085882.87	24386493.64	16553166.7	18873967.07	18818318.41	1149138.866	16424918.44	4315274.178	994722.4851
Calr	14471958.06	28659981.81	31609313.31	25767144.66	41005003.81	23935478.84	22200915.13	19948179.18	26307123.67	19916879.21	31591262.05	31755234.47	12318107.11	14585323.36	15997561.13	9406948.188	15331301.48	3039015.84	2757578.922	28040613.63	31119594.23	48614496.77	42269488.31	5176038.219	44899287.02	16211355.46	10212768.56	11117754.56	27564639.51	14544017.51	38926395.19	8161445.438	21276634.74	9202099.246	19916356.79	11847492.26	7564197.119	21733951.66	11610924.57	7048082.422	14104122.48	12421647.6	5735599.805	12112205.39	16446555.04	1590904.146	12674914.39	7295809.113	2269750.199
Vtn	528253	NA	2311419.031	443365.5313	1213483.75	726667.625	384635	NA	NA	NA	705864.1875	NA	NA	191067.2656	505775.2188	NA	273231.2813	NA	NA	808135.375	NA	NA	NA	NA	174731.9219	69445.53125	NA	NA	245914.2813	102666.4922	247205.5781	NA	233393.6563	219520.6563	NA	NA	NA	NA	249103.5586	391221.2656	108987.7891	126307.4609	256498.7031	146694	NA	NA	168515.2813	317732.2969	238265.9922
Nsf	2233127.922	2101810.031	2287541.293	1444975.094	3339412.281	2606474.773	1410934.457	1922321.273	2996079.688	1701836.016	5966997.945	3276194.188	3866712.25	4524075.961	5090641.281	3311691.531	3111234.828	1248858.391	236763.4941	5208306.188	3687971	4453384.375	3754179.797	389881.875	3116685.031	860647.3828	772891.6016	1952071.602	2787755.75	1080626.484	2806032.938	2161359.031	4818563.148	3948088.273	3818260.203	1566670.719	156086509.5	253667755.1	591262.8594	350232.6445	2906491.125	1870215.523	1633017.145	1475815.984	1095157.828	73661.7207	2198279.781	200298.2656	162735.3203
Lmnb1	2674685.688	16210206.39	14796260.43	24292874.58	38320827.46	29113471.94	17465200.41	22062846.94	21716151.42	19813603.99	29408580.37	41208512.13	40842316.49	61601116.05	54264385.46	50448769.92	52632536.2	24290510.38	2459819.113	11800991.25	31913433.75	54502627.45	47760995.35	7825017.547	43783718.96	17531608.93	9767758.352	15823038.03	26451114.89	23405253.7	63404970.61	54572873.32	69442998.13	47592934.85	69180049.91	47514172.95	12062553.57	25706710.83	10930006.81	12570815.83	30065649.17	49139591.66	33562633.29	36638716.45	53128142.75	2318946.918	20744270.61	7152836.664	3557098.364
Cox7c	8829.107422	1958989.416	1326570.793	1378192.5	1557341.375	1102505.75	622292.0625	596084	899961.75	756926.75	1662029.5	2148366.25	1904318.836	2100718	2018151.375	1597352.419	2266626.063	744124.4375	391980.2441	NA	3103050.75	2419137.344	2149849.422	335370.625	2076028.75	686543.8364	307147.718	920607.8696	1590684.219	886944.375	3206724	34545.50391	3439894.199	2143651.889	1786988.747	1972227.875	318121.3125	916840.958	254946.499	294961.0215	1043983.669	1319820.523	413579.5537	838278.0625	1132486.457	121267.8516	1185963.941	315385.5261	118458.8438
Wdr1	4619945.469	6412625.656	4258446.984	4703741.563	10530149.63	6225493.781	5688465.836	4422132.078	8238816.891	5196684.328	12504534.48	13859269.7	10875899.58	8482187.844	4246910.594	8181748.727	2335142.219	2426942.859	361128.4297	7640251.75	14475130.38	17087974.34	15915045.89	971277.0996	17425372.53	2594957.109	977932.3984	2865685.484	11810669.61	5480359.625	10202142.09	3749183	15652427.36	3043514.668	7658565.875	8704321.141	4591211.125	10693094.63	5284059.922	3687421.664	4315471.555	2707548.176	2241082.961	1474892.348	3176861.125	729702.6992	10809506.52	3484183.656	753055.0742
Csrp1	125599.7695	590498.4668	2528156.688	4219396.25	4610154.957	3792007.66	2393518.428	2471865.223	1958619.731	2184890.051	2414372.064	1879011.531	1277941.236	404955.6406	6023.372559	8346.482422	13018.44629	252143.6384	321575.0488	783885.043	4891381.953	10064069.11	5921145.594	141176.291	3873857.609	656856.502	221495.9883	1504784.039	1983206.906	564420.1875	796878.665	591473.5625	1041642.906	99113.50781	1695972.422	184565.0156	1665532.711	3977928.906	2421492.531	963206.9297	600268.2813	187659.9063	535597.2988	711158.9531	946891.4219	68092.99072	1873407.625	936004.4263	2746.912842
Snap25	NA	271929.4063	NA	NA	210437.1875	NA	427874.0938	148037.1875	NA	759115.9844	NA	371589.2969	216565.2031	1121660.313	NA	610284.3906	556691.5	235201.5469	121574.2031	1104352.125	NA	160368.1094	280782.0313	725429.0313	NA	572587.6406	630940.3594	81732.95313	NA	1139023.828	553486.1719	486881.3438	1318853.828	328117.7578	558561.7188	693769.9531	197693.4941	NA	NA	NA	326045.6172	215138.6914	44621.33203	181505.5938	101217.2891	14356.10059	138322.2344	142502.9063	33825.90234
Tpm1	2867224.156	3266565.266	4231633.953	4133242.063	9844165.391	8581043.633	8991780.914	27571503.41	28834109.47	15832574.98	23563216.86	18395670.92	12443440.67	10251964.66	10055777.44	6711713.891	8709124.59	2679744.512	852982.0742	10220564.47	12526582.36	14190912.95	12873758.61	7763408.902	18652101.7	16046307.95	15879783.12	14048591.09	24244417.49	20382736.28	23386373.13	7435339.359	12969286.17	5412520.783	10038564.57	6358568.656	11932836.39	39044986.18	22076889.74	9137841.711	7440448.739	4178145.925	2452007.459	3685394.561	6406592.121	3246366.059	41330534.26	21490815.99	6958668.58
Actc1	3565037.094	6756077.453	1500687.125	804789.0625	4005023.406	6783576.188	30210486.63	39949832.52	40807938.58	10522785.78	13477946.78	12259263.66	5389344.695	4118848.438	4281057.297	335289.0195	2557023.484	NA	1613038.461	4674168.328	4429335.703	1933269.777	1281413.27	1819902.25	36225608.75	5792228.201	2687968.367	4466077.688	6173878.906	3614288.789	13306756.02	1768961.16	3171417.129	2220341.766	1505766.719	2096561.039	10559760.59	41648195.13	18788291.5	9059963.57	15310075.7	8550922.047	5099171.711	9433919.867	18306022.72	1909223.781	21732092.08	6699911.395	2675279.113
Ppp1r1b	NA	26482.35547	507451.1113	877238.6758	NA	114882.1953	60996.57813	429227.293	234616.5	59792.80859	1619788.598	198610.3867	140724.2695	350911.5547	488801.0703	764990.249	842395.4766	241487.8242	355977.8789	254828.4531	48081.52344	1466196.328	155702.3398	NA	23030.63672	NA	15731.24805	39446.06836	359784.707	295122.9473	581126.8301	365440.1875	1311145.844	697030.7051	683708.4219	901026.2305	14613.27832	13594.08105	NA	NA	13226.21875	277946.6367	228562.2637	174343.249	10564.40137	42990.56055	110854.5586	18730.08594	NA
Gpr39	NA	NA	NA	574277.4375	2698930	NA	257278.3594	203946.0781	1608443.75	NA	NA	2417321.188	24132715.19	35814001.44	39735878.44	27880195.72	29112867.56	10269761.63	NA	NA	NA	NA	2842138.063	249737.2578	3415012.438	333211.375	235339.3281	2102643.867	1578160.625	157217.2031	584081.4375	210419.4531	4626130.813	1863674.133	2318284.188	2330409.406	189450.9531	NA	NA	NA	280786.8125	NA	250144.4375	296767.5625	198629.0313	NA	274393.4688	NA	NA
Nes	7215263.563	3621383	5281534.539	2631513.719	2970204.75	6328430.258	16013656.79	29876370.09	14014500.2	4732454.633	5157157.594	5208718.32	10379163.41	15580197.35	14586797.38	8118613.307	4860200.609	3369478.953	158917.4883	6847120.617	1293779.141	2216252.938	7216627.656	1000116.695	9131355.266	2929456.055	2483702.926	3400303.645	4388003.539	3184130.07	4675677.563	2655839.703	2146925.383	1594624.457	2487893.289	2011067.703	2876608.379	4051152.336	3876975.109	3922698.167	6783239.82	5659969.846	5799147.715	5475594.571	15178762.1	372484.5098	2890027.783	2118531.107	2331842.039
Ddx39b	3369825.047	9421510.156	8063496.813	23977022.75	15077378.99	8265458.906	7000436.883	5232297.484	7050592.816	6727427.773	15722920.09	15202207.54	13331321.16	22518054.63	26928453.96	18840033.49	19198025.55	8967181.867	909439.9766	6960130.625	14393848.05	20221142.39	17762216.86	NA	13126976.94	2030195.969	1376440.52	4552012.195	9847545.953	5657249.805	26092263.53	6335552.945	27661401.16	14610651.65	25966926.02	16392541.57	5143164.508	11385959.38	4651539.613	3538328.984	9765423.898	13614356.1	12324474.05	16286472.55	22367825.7	821427.7314	6953769.902	1036427.625	947734.8633
Dnm1l	8909280	3105067.25	1186665.5	621717.375	624649.5	168245.3906	465130.9844	497249.7188	1468327.773	327953.7109	2496286.172	3052481.594	1978815.906	2010150.875	2795191.695	2013181.625	1546657.547	193731.9688	1720764.25	4506072.5	3750729.25	1057932	1894916.438	NA	766534.4063	195200.1094	136476.625	307037.3047	375388.75	237058.0469	4163494.852	150769.3125	4441555.313	2295061.297	5134024.109	2191688.117	622756.5313	519360.5	482760.5703	354554.1484	870222.0078	1047321.422	488510.3516	606110.3047	690709.5469	70471.87305	1845998.547	390077.9219	218535.9453
Ndufs6	427911.4063	NA	783421.5	36148.31641	94326.67188	90651.13281	246199.6953	76867.10938	111547.4531	74975.64844	258278.9141	29402.65625	583538.0156	1315311.477	1016864.891	674463.1953	314864.1055	383123.1445	NA	639869.0156	1388342	507888.875	868102.4453	418912.2266	34333.6875	131345.0625	295745.1875	367612.6758	102667.9922	1381577.184	1216111.5	2967588	1136249.07	1056309.344	1144239.375	992433.9727	136492.6914	251692.3594	67975.82031	231640.8633	892709.5625	377519.5	245731.6563	463981.3828	826345.6875	NA	290862.9453	165528.9219	108770.7188
Hist2h2aa1; Hist2h2aa2	7229364.906	29889945.88	29450340.27	29770972.93	36802294.95	37322972.56	16716859.39	13644412.66	24106131.98	13962816.25	27895756.99	30593394.67	24512685.14	26603922.37	25543878.42	10137713.92	25842964.08	6880089.759	3088198.859	26668259.51	41286774.41	47196690.52	40182925.56	8128397.311	33731000.9	11334005.22	3173960.824	5296205.665	20871421.62	10651118.37	43344762.97	11946686.3	42499935.92	3498116.348	23732594.99	22563189.47	5443589.554	11134246.93	6475849.758	3902647.048	5915173.332	4475275.464	8447383.007	9612410.575	20808981.46	1052719.223	3503087.044	2403665.746	961747.8651
Aldh5a1	195383.4375	267845.5	NA	NA	177983.2188	146962.9639	243324.5215	3435110.271	3876.683594	NA	NA	130986.4355	412102.4375	729301.8125	370602.2813	1489063.5	NA	NA	NA	NA	334360.3594	NA	NA	179198.25	24661.58203	178146.3125	NA	410090	150008.2031	159194.1563	600611.4688	NA	414961.1719	NA	NA	NA	NA	352868.8047	NA	79940.42236	NA	404479.1836	125805.5098	177606.5723	40677.46484	457005.7461	131264.3281	54723.31641	70191.76953
Snap91	NA	NA	NA	492920.9375	NA	NA	NA	NA	1398038.625	NA	1573890.25	NA	601184.25	NA	299721.4063	1545439	126629.375	NA	NA	NA	1527638	NA	NA	NA	1456717.094	NA	NA	146913.8281	NA	460620.7188	2220112.344	625953.375	1923412.344	961727.2031	1581922.438	958100.9063	72431.6875	125176.1172	NA	NA	72707.83594	470151.3203	153021.3906	NA	423159.2813	NA	NA	NA	NA
Rps14	11290652.81	14751756.38	6368673.031	7749916.625	11063555.03	7632494.75	5684946.398	4757110.359	7870061.625	5631544.297	10054423	7069676	5757234.875	11616604.53	9055204.039	7874096.984	11525212.72	3702286.137	989285	19359470.13	27560302	14230004.88	16094242.84	493605.4063	12406699.88	4379298.281	2042002.813	4835841.047	9209105.031	3136522.594	13028934.53	5751946.75	14393482	9098630.297	11805830.95	10022333.13	4567065.742	10772491.85	3466642.625	2787393.809	6144113.219	7834818.051	4585037.289	6042652.883	8049699.992	561984.4766	8170864.75	1950621.156	483746.5234
Psat1	4801547.5	16405681.38	9547032.453	6668509.219	6715410.5	3755580.531	2696791.109	808277.4375	2625814.492	2523418.25	2528789.031	3079790.695	5089621.219	7566552.078	5986373.814	2469642.078	1877996.953	364569.8203	1050122.125	17341823.91	28604639.13	10607071.31	4732490.625	211480.9883	7698157.266	871339.7266	212765.3047	1491878.055	3311147	324868.0313	3521894.391	785403.2734	2609915.055	2216819.469	2366889.055	1456204.398	1403179.676	3825686.32	795260.1172	1276859.814	4847934.195	4766015.445	5299758.531	5707739.82	11747229.82	323822.1992	2707914.109	867695.7813	342483.0859
Rack1	39110806.59	74917203.66	32486469.31	28388188.28	45222936.8	37815738.13	23875413.32	21207649.58	35002087.52	22153151.21	42146701.02	31997383.05	23118497.03	31851959.64	33142293.21	22797857.72	29791955.05	13480542.8	6550554.781	78771849	93940692.98	82556737.08	57017255.08	2022340.199	49852213.92	10117373.46	5494397.484	14278988.82	35507798.66	11024447.52	40654840.77	8241775.836	44917853.65	22342786.45	45991950.82	30764921.28	11650722.7	34945039.7	11543262.06	8564118.508	18589122.48	18981369.8	14176895.53	19490993.38	26378620.63	1598925.172	22597017.86	4697708.402	1570259.125
Anxa1	133389930.4	82047219.31	33749563.99	23173189.57	22467530.59	21462470.19	9570209.438	12201993.52	14872180.11	9961010.953	18916647.62	9994828.172	5366807.75	5105540.859	6727864.742	3171605.344	2952801.344	948156.9063	6119957.221	74751094.4	135814758.8	61381028.81	37677103.7	888316.3789	42097350.33	11760177.63	4477616.148	10917519.08	17937645.16	4735319.5	12903111.58	5171692.938	1686990.516	5097922.25	1351203.219	1376009.695	6790355.539	4117420.148	1997424.141	3605596.92	1714983.871	1136806.492	1335655.594	1560392.857	759817.3984	680721.7412	5005004.617	1885898.07	536142.6719
Eif3i	NA	1680225.25	232614.7813	190386.5625	446323.6875	NA	38635.73828	NA	1004484.563	104454.8359	46548.63281	803706.625	4687663.852	695911.2813	1497783.328	1286254.688	1315986.547	656226.9082	476042.4375	NA	2306584.063	23267900.53	326424.8438	207249.4375	1669951.063	52264.23828	433367.8516	1672904.199	705284.0469	67063.30469	939569.5156	99191.48438	3533036.168	3368415.195	2246267.828	3216173.57	390449.4063	956401.2031	1037822.375	512133.8594	2289009.938	2037516.465	657577.2266	2807555.469	3292143.453	125526.7109	819384.1777	NA	347975.1563
Park7	6293290.188	6058853.656	3545729.281	4930022.602	4664572.898	3676565.594	2275406.906	1000700.063	4344017.531	3100884.344	2973752.969	5661856.188	1774760.078	4312908.906	4216001.266	2494087.094	4172685.461	1809590.984	2192034.805	7250200.125	12294842.25	8136984.563	6195097.5	2206775.344	3844923.938	2269501.027	2574903.188	2244581.648	4984404.484	5415950.305	9999827.168	8431055.297	10383075.13	3962661	9048576.313	5631550.039	3781735.078	6728008.926	3339496.141	3127405.551	6046104.352	6666161.883	5346644.563	5630483.688	8989123.285	546364.2188	2651886.813	1096731.273	726715.6875
Hnrnpk	91793755.96	56779477.94	52172798.41	54259572.09	49328134.77	37950690.51	19577365.48	17480500.44	21898190.19	17775253.07	30615423.22	42082544.29	42422558.76	50832153.63	60388156.09	54642145.71	65950299.07	26791571.36	24479153.9	96475082.54	95688055.69	79493446.2	67078093.08	9379724.668	61016744.58	14670392.37	8173081.336	13754503.82	28078168.74	20804560.11	68813106.17	37532391.69	78963125.02	54295639.96	73977994.94	53992517.99	13742470.67	25502979.98	13159889.52	11073947.41	34371659.47	60434907.98	37227986.81	45224440.41	63263068.1	3149999.205	21559518.41	7857636.017	4928799.916
Rpsa	107301917.5	76931293.25	41667050.38	35869976.03	44406893.13	39586462.97	20674753.79	18894471.38	26092123.13	19687515.07	34827000.92	35076873.7	26935884.34	38858991.7	33687991.27	26006767.3	28626203.2	14247921.48	35706000.38	110869927.4	108792506.7	80220155.31	55122823.03	7368391.258	49220774.02	20063830.2	14261441.13	19659589.72	31352587.97	18357499.44	48936591.75	14263683.89	51738008.33	35561356.38	36997993.75	28498564.59	13128017.16	33271755.87	13175368.56	10301746.77	23657253.97	29791625.22	15976573.11	22201468.39	26864855.2	2480691.793	34076867.97	13099542.82	4309492.629
Cap1	3308933.125	8773012.547	5761497.066	3893788.141	8483495.344	7991945.055	3851032.163	4748102.992	8351156.909	5392017.915	10850671.66	9825353.687	6687499.183	9324539.611	6693343.565	3654557.675	5316528.344	1597735	1199679.609	6107533.398	10814991.8	18015396.39	13104293.77	1507521.723	14323798.75	4325013.242	3947847.555	7356226.484	11369906.81	5447763.797	18521532.39	2139365.344	6273262.438	4829498.555	8327078.883	2378490.828	3520333.252	9200456.219	4107334.822	3385101.902	5656946.244	6996410.633	3399783.375	3447255.076	4694635.495	911394.7891	7855458.656	2748940.27	640826.2422
Aldh18a1	671351.75	1081473.719	2280963.125	3838262.063	6318949.156	4636615.75	2476675.875	3295006.063	6101584.125	6346690.859	7360380.688	7365425.969	1010302.438	1807397.891	2185402.609	953926.9375	1080465.031	453375.9805	435842.7813	151228.4688	1492826.359	3377709.656	3648654.813	1711866.5	5979614.563	5111346.492	5146330.773	4262855.344	10878446.64	4036877.375	7044516.578	1986136.125	1130125.453	1438203.828	2677839.953	606230.0156	899759.7852	2879174.414	1221830.883	518764.5273	1251271.813	1583809.547	1694671.203	1145004.938	1933328.109	180464.8516	3454988.656	2258971.148	458803.375
Ppa1	2863017.813	3439042.031	3157835.875	3202211.188	3608409.688	1342843.406	1146888.391	1896781.406	4976271.531	2693821.906	5557482.344	7460787.844	4523851	6361681.531	5937026.563	5790944.234	4796253.563	1538324.938	614963.7031	4998314.313	7270614.75	4548280.5	4962541.125	597852.2109	2812995.141	956560.5625	1304834.375	1602066.516	6064180.203	4596151.063	12515449.06	3609779.063	10547629.02	6888412.922	8883748.844	6571722.188	1889166.328	4149785.445	2068442.523	1774472.797	5171363.5	6647235.445	5179212.656	5582271.125	6300884.906	519685.0234	2655756.109	1168149.563	573099.3672
Actr3	10912209.3	23306138.67	31154369.44	29680578.98	48117965.8	39958513.58	18983895.81	24915202.17	38229511.02	20548229.73	28104878.41	30942635.83	34772960.86	32350618.16	43362648.45	38774541.22	41933352.42	28533169.82	6394263.133	20214969.31	45967952.95	47428974.32	42556799.31	41156769.72	100954588.8	19224871.22	14787395.55	21783007.46	28163402.74	30287921.5	51953922.63	54529693.88	8555050.281	10357384.38	12092659.73	7288092.773	25382273.6	41643181.34	154622270.7	39500660	9231622.219	10142423.61	43795726.87	5291477.836	7478964.617	7987344.998	21325286.42	18002269.71	15535322.02
Cct6a	1856799.875	8178647.156	9642254.75	13315236.14	16385691.23	14369090.56	9649807.875	4366143.094	10672590.48	7114919.734	13535397.47	16687742.28	10002265.05	11702079.41	15993875.55	9230788.945	14994609.77	6097111.875	1011211.328	8625598.281	17047563.81	20828880.95	15654807.22	1458031.938	21104615.63	3758356.863	1102714.375	6577542.816	13059825.01	3479481.539	20586799.79	3970515.891	19649715.93	9674069.566	17451643.97	12763637.67	4353147.805	8445215.602	3576964.453	3097290.414	7229574.969	8547469.707	7300607.391	7533544.594	11467388.56	546320.5566	8586671.227	2102018.973	535958.5195
Atp5po	1021558.688	2750493	2359427.047	4486897.734	4011613.188	3158347.813	3348057.438	1772545	4605981.625	3836442.281	8513077.25	7350958.852	8017650.984	7643160	5511478.75	6314513.82	4500085.328	2777658.148	340528.9375	4827533.797	9185016.375	12928658.47	6171587.484	888900.707	5998548.516	1184041.031	1258974.391	3551937.422	7758401.945	3995061.891	12981532.81	3346194.188	14166068.91	5271909.086	10399866.56	8054027.547	2407397.375	3412018.969	1538442.281	1740354.016	3387490.375	4238817.375	2019389.344	3272035.719	4715528.863	252409.0859	2280020.25	714336.3125	569539.2891
Hspg2	2336460.094	6710921.25	5090378.547	5434232.172	6991248.82	8443874.703	6356395.086	6190933.219	6371798.852	8292406.813	10124388.66	7889363.609	6225250.555	5035953.283	5686463.145	3216204.547	3707425.316	1685861.375	167384.7031	4701223.406	8319157.016	9828838.031	8801039.953	257030.1367	10675701.88	4674007.273	2837326.719	7256274.313	10986983.64	4590978.813	9645928.094	952695.6875	3595549.641	346891.8438	2578186.602	1723081.773	1423147.742	4300156.125	2227553.883	2114385.891	1353128.449	1031713.936	358729.4258	207048.707	446641.0391	272834.9512	4933503.723	2275029.906	797861.7656
Atat1	299813.5313	331783.2188	NA	NA	2293262.656	1637668.344	815520.9688	381140.75	3979259.25	785579.4375	2528265.672	2663274.328	5031803.344	4011912.375	2457977.875	741238.5313	1364385.75	426240.6719	NA	NA	291201.5	1969676.398	2443843.563	NA	1989531.625	2825615.906	55446.98047	NA	155307.0313	627101.75	1612120.625	10183877	2423448.203	736928.8125	1538651.078	391348.5	NA	206599.0156	198496.5469	197664.3242	631626.2656	1712811.469	319077.1875	846940.2188	786931.6875	NA	NA	NA	169667.0469
Ddx5	3034390.156	5836035.188	5271504.594	7754397.727	10526364.93	7060420.438	3427814.582	3343232.023	5360106.305	1706722.113	6950490.898	7119581.617	12704965.99	15747975.41	23105426.02	19132366.86	24949827.25	8478670.766	813607.3418	5408668.266	11504108.58	12973749.33	13716388.17	298698.125	17611998.73	2753889.059	854600.2188	3473016.414	7494344.516	3087266.125	21304445.05	5957258.273	29138506.41	18408601.39	28547559.76	17792177.88	4086694.211	8248476.719	2985233.781	2656280.668	9557154.979	20330695.92	11591925.75	16297679.56	21032439.7	462052.6563	6835546.117	2019018.137	329360.6973
Eif4a1	7361851.969	27718526.44	15876027.34	12976275.69	26393956.16	13017665.01	10602677.63	10564613.47	15990325.75	11120760.02	18049813.86	22382144.91	20614134.05	29863082.72	29197691.09	21419213.65	26226373.48	8405024.941	996316.6641	21932340.34	33996597.44	35659490.29	24875330.06	65744.93359	39073710.23	6399417.32	2323596.648	6597940.703	20282505.69	7205969.461	34325492.59	8063923.586	28586104.87	17478596.05	20318484.84	17842355.07	7973667.938	19740592.48	9410011.598	5851886.59	16284039.52	18225276.08	12069100.2	16569444.4	25723293.25	1716655.747	14864065.98	2648835.383	920136.332
Ipo5	1754824.844	6782993.5	3627447.688	3329860.484	3862096.172	2955677.656	2541054.219	2917634.105	4615494.461	2936525.383	5902233.672	3554331.773	5787692.969	6822689.406	7040052.648	5004146.797	5518457.453	3589827.219	1165909.357	6534889.719	6330347.609	6016521.32	5415495.375	356106.7031	8557308.609	807173.8906	1409141.703	1575252	3922073.875	2250280.438	7537894.594	4070361.975	11028428.41	4921441.617	7824549.328	6835010.385	1953030.76	5557262.66	1598170.179	2091867.203	5567226.344	6763554.641	4184483.226	5992597.695	7794224.832	534631.5449	3646937.5	1501624.465	801828.6836
Ptbp2	2742444.406	1038180	2380043.688	1316001.469	1666223.469	1853403.508	648550.9063	292538.0313	697123.625	540903.2031	1972396.328	4176323.563	6828413.328	9534985.5	10402215.98	7608809.109	8098280.438	2775563.766	89891.63281	739547	2202412.25	2253726.688	2710741.5	359445.9844	3478718.141	1594804.797	182548.2266	828818.4063	2313424.453	2658675.742	8805558.266	2286612.961	11760583.8	6891429.629	13667102.58	7816673.234	1950278.055	4904385.688	1507989.578	1557067.557	5473068.039	9400187.859	7009737.422	8681176.438	13250556.99	44169.6582	414790.5156	153318.5156	138903.5469
Idh1	10830078.2	10045638.81	11155633.48	13241776	23626574.41	17162307.36	8708277.264	9766494.148	19009404.36	13127262.04	30386598.39	31290581.09	27480219.48	31129890.96	37402325.14	23032431.95	35029837.82	13987129.84	2464588.285	16038477.38	20313258.98	29189670.47	29107790.48	2091121.711	28455582.88	7373766.92	5266301.762	11265251.66	27014278.89	14545035.52	50644168.45	22200078.08	52841009.67	27341556.19	42835388.8	32678660.47	6255327.039	16699232.21	7166362.188	5548409.766	17661949.26	21906519.23	13969801.23	18597424.82	21747930.07	1320165.496	12213332.89	3443911.467	1503358.621
Krt7	3232277.281	2364425.594	975883.7813	1527424.656	1514132.844	3055485.125	3019061.953	289204.1367	17226057.69	322076.3516	806560.9375	581009.7305	2603680.336	3485377.938	1692677.75	3980605.531	1227467.953	1392136.125	821179.8516	5481902.719	4593554.578	1613766.609	2864740.875	140825.7422	20707078.1	1058603.641	132203.6719	477603.2578	1909932.75	303583.625	4440156.75	1297278	3712253.984	4550531.547	3358219.039	2814100.123	2526086.754	5715536.305	80741048.07	13229812.7	3113104.289	3722019.519	2210251.094	1484966.056	2688890.969	505109.2568	3039153.785	1734518.224	3288115.078
Ank2	713816.0625	2851243.688	1840707.609	2349964.922	2399347.063	2914385.391	1903770.002	2190243.436	3058102.586	1931625.938	3159190.164	2305169.422	2991153.711	4526721.234	4530047.375	2412198.922	3971845.845	1511487.02	1751539.266	2592365.531	2856335.789	3197602.656	2176067.656	1258006.09	2701930.672	1690351.5	1565723.324	1833829.973	2051972.453	1763273.656	3971422.984	1641621.391	2696870.395	2349292.879	2430983.816	2370747.91	1982343.519	4418959.277	6426800.822	1835564.218	2351753.602	1821976.297	1946923.391	1988943.768	2006795.156	1664150.541	1965026.551	3474811.318	2792729.902
Eef1d	6735299.344	18698838	12292588.97	13634326.52	20986469.72	17865054.65	7607734.563	15999078	16052349.45	12720691.98	12504955.41	10417482.58	5729228.898	7064940.594	7869335.563	4283046.422	6138863.719	2615026.938	1129746.406	24915523.94	23520888.64	15852410.98	17362018.3	6390917.719	18266760.47	13334808.62	11321021.59	11150872.3	16364745.78	9841400.25	14268208.27	6998071.438	12993261.14	6315118.047	9141282.211	5766138.047	7316096.785	16380396.67	8262525.563	6625869.715	11034045.83	8919164.219	6543529.969	7886325.289	12334725.04	1406216.125	13913746.34	6141324.758	3539597.719
Krt77	1781370642	637723303.8	208985838.5	71048962.37	63579637.63	29764023.64	13506745.08	10334706.52	7536192.898	3576357.031	4903043.156	3549462.117	4441986.344	8440930.453	6610413	10536995.07	4293010.281	4125252.129	402004452.9	1554078583	725113075.3	132919279.6	105166558.3	4309896.109	47787901.27	5248850.5	2768037.258	7525717.801	10244770.46	6663395.621	10265086.51	15955804.18	9509590.804	6276553.027	8936584.039	5777892.207	2847419.707	4060303.951	2613054.836	1765692.029	1943315.059	3104284.301	1839079.754	1272849.574	1935718.059	865632.835	3614642.881	1839303.017	814075.9824
Acat2	3968602.729	2595815.375	3599274.438	3186559.16	4794914.766	3448564.242	1008683.766	522053.9375	2982529	804423.7656	5342949.984	4775335.703	10000044.55	11475503.22	11351006.47	6522834.664	6056351.836	1472847.73	445651.7031	3581185.047	5995227.57	8213644.219	6167868.508	219858.3594	6324693.266	842597.8823	674163.6904	1228485.117	3065755.156	848544.375	12789587.83	2731775.109	11210278	7882981.063	12104836.27	8388388.824	1300998.945	4404679.537	1112836.07	928774.8984	2496509.242	4511484.66	2554348.844	3466364.426	5940450.592	110688.5957	1164561.313	408850.6968	208588.0625
Aldh2	1133472.547	7533836.656	15341375.13	19943410.31	27933775.25	18927684	12224050.75	10919366.08	19998829.16	17728549.05	23278702.28	19407501.22	9147777.75	6729027.031	5518874.922	2105424.781	3504881.32	1603235.188	1195743.203	8616691.609	23253837.31	32557663.94	26238123.3	8290890.684	36861829.66	18951507.15	15268459.42	16773229.63	28817169.04	17635457.49	20414648.84	6651455.797	5951159.672	3384747.453	3812035.656	1202333.617	2551962.281	6587651	1971949.023	1596393.699	2779073.305	2974743.742	1614348.969	2250886.539	1276512.117	499769.9336	5399677.984	1375042.063	848568.7227
Apoa4	2025550.406	2665475.234	1949232.25	2141264	3491364.625	7557607.297	8446130.195	7297914.457	4125592.547	4152472.004	3724890.813	4446210.563	2109052.109	1638438.922	1341761.25	1100962.398	2052977.727	536962.4063	194601.7266	2741650.719	2984449.469	2703876.375	2914629.156	10231455.06	13401269.96	12593883.16	7264574.594	4431479.945	4860627.969	4466639.297	3666711.396	NA	3828269.281	999771.543	1204118.602	996989.4609	4853184.621	13935597.47	15666381.06	15523081.34	8358243.402	1283123.02	849685.5313	681376.2969	553157.6094	1191015.625	11344435.45	14555423.54	16287838.63
Rtn4	6576506.844	3267052.75	1985508.063	2557478.953	2339955.094	5282836	1141332.391	2260446.211	2977248.156	1624665.25	5406922.758	8574642.625	8896844.797	11152305.14	11332160.72	7756564.43	9940239.914	3295018.543	505491.0469	1823528.188	2881000.734	5776830.59	6855255.313	696653.7969	10222922.24	2860219.516	942005.9609	2462531.742	5337890.922	4238991.555	15505064.84	6149904.391	19389017.09	10337530.12	10818652.15	8429549.703	1637575.984	4333386.109	2251708.375	1897289.27	5659595.82	6810445.938	2912324.758	4593546.891	5885993.313	458631.832	2873402.563	1456949.523	1532597.625
Pdhb	3367212.063	3994195.094	2090073.922	4055992.598	4883744.031	2641111.344	2817711.555	1969177.109	2496090.719	3922290.703	2521204.188	4231711.758	4324396.344	6950331.813	4209142.766	5118788.547	3348788.063	1488260.297	1176810.109	1403611.594	3782450.188	5481826.875	4264625.406	97867.58594	3366382.766	2448955.117	455789.8203	3201124	3455276.516	2985971.781	5228822.344	2847884.75	8194708.313	5333403.172	6238001.25	4430637.234	2331607.688	2825569.688	2744448.25	3625482.078	4693389.406	5165492.797	1353061.891	3235120.898	4815554.039	701085.793	1323508.875	3747440.9	3803034.941
Rpl7a	24261947.44	46084646	24321836.31	14588948.94	22073888.41	14138732.06	11459502.34	11611375.48	11863702.93	14015095.56	27481086.38	18033663.73	17510471.88	19910336.31	19057450.45	13299178.63	16944691.64	4217555.406	3264670.793	48853068.13	60094523.73	50475617.34	26568167.47	917196.1406	25921948.39	5934951.371	4054066.125	13554663.66	23135822.7	8637770.664	29780750.16	9664303.594	32624849.07	18568921.49	25272267.89	18211588.44	10535233.75	23234141.23	9933531.453	7240784.141	16325036.97	17756232.87	13116303.46	13766540.8	17253252.73	1913141.617	19090110.07	5511685.227	1703926.953
Calm2	11147237.44	19193764.54	15305297.23	10222928.67	11883610.96	8266270.844	6382327.535	5437263.094	3862868.469	4488106.453	4781912.281	9450819.477	8470392.578	9117394.953	11290232.63	12971004.31	11014283.38	7022387.859	2597703.453	17222165	25397898.25	17671185.13	12807323.05	6896678.168	15532819.25	6778519.188	3836736.594	3625056.359	8899440.609	12179637.13	11229658.72	12174790.44	19641768.11	5789885.891	7381146.539	16788907.34	2271615.848	5571068.492	2584076.93	2624709.375	7558493.199	3121921.438	4867297.246	5956825.732	9028855.863	539684.3164	6748311.813	1102835.096	936714.9961
Fbl	972037.875	3113437.375	1878546.547	4231693.313	6657164.016	4814071.063	566806.0547	2116517.695	3052276.016	1353442.891	3549832.563	1011572.063	4986995.984	6781115.875	7337502	5878787.25	4329078.094	3570743.383	746680.2109	1232641.25	3443909.5	7939207.063	9106406.906	107694.0234	3652492.938	965531.3125	39413.24219	1303204.234	3962498.234	1199438.445	7513732.781	973554.9922	7505556.781	3907812.047	10247177.16	4611307.18	697609.7773	1450895.766	677816.2539	514427.8203	1999555.609	3363721.02	1401915.664	3026773.747	4322595.391	114945.2188	1180702.43	159883.5156	78328.09375
Fcsk	716308.3125	NA	NA	314289.7188	234273.7656	NA	NA	NA	NA	NA	5154346	6314851	9957110	12803014	11737177	9557557	NA	5375696.5	NA	NA	NA	NA	NA	NA	2425592.5	114850.1406	NA	NA	NA	NA	15023002	5975112	20991472	9349026	7202514.5	8523022	NA	NA	NA	NA	NA	NA	NA	NA	NA	NA	NA	122343.7891	NA
Stmn1	790519.3777	6729053.408	13972454.37	17273447.61	23468327.54	12468275.88	13492728.23	11707493.57	6314477.46	22787191.54	52825370.73	98417192.05	80355530.86	109289306.9	105988821.2	94054343.28	100556100.2	58561598.4	4961593.585	7519856.643	28615741.45	24184567.98	24419302.87	28871378.1	15680187	30205421.57	105971338.1	59598037.92	137359924.9	173225471.9	215721256.7	202683413.9	226182767.6	138874717.1	202515164.9	198846252.7	87071754.65	220611280.6	56960085.16	47175441.22	91557608.41	99903527.64	92114000.6	88840042.21	107159875.2	14212211.43	166477910.3	34675281.86	22137849.09
Uggt1	NA	NA	684099.4375	1908367.125	865513.2188	3224598.094	2356302.047	1223487.906	2037017.672	3668378.117	3735186.938	7307699.953	1867392.406	3486238.078	5023207.5	4168882.219	4100776.813	961478.1719	275403.5	3084549.969	3028635.922	4507016.938	3559346.313	1093170.902	4167274.281	1855690.078	718715.0313	1014315.727	3575106.875	3536069.25	10828855.72	2717327.406	5923245.688	1219445.016	2979252.938	3409536.875	539454.2188	1264571.32	727555.1719	214436.8125	1096408.492	880830.2188	619427.6172	512537.9141	1300924.906	82729.7832	1019829.063	439588.5703	390008.8555
Ndufs3	865722.1563	2910187.453	259289.4219	939393.8359	NA	689130.1875	452323.1563	315737.8125	716190.8672	111269.9688	1454538.859	1143194.172	952840.9531	1156572.672	1390223.172	1125947.813	801846.9375	496433.0156	NA	919914.2188	1263728.906	1146357.375	909795.8125	36646.14844	633429	195338.5625	NA	689658.0417	1124625.711	460163.6953	1997861.484	993743.3779	1936032.226	1522980.395	1445965.047	931964.6924	874289.1016	3252355.879	887939.4453	189604.0781	577014.9629	662705.0625	336462.0625	595359.3311	628195.5107	25461.7793	563480.6465	NA	144192.3906
Apoe	16859014	NA	144604.2656	256009	2499361.531	3233552.031	1908352.219	4012836.547	2616781	2795579.016	4076024.719	1477200.844	2720269.25	887383.9844	1003713.141	727242.9609	879429.0625	263670.7109	NA	9004904.781	7535912.625	1583886.234	2436051.859	3650987.328	6423333.906	5902007.375	1457302.875	2427264.04	3825890.563	2705447.32	3364050.875	827694.6094	2130494.656	792364.5938	1378791.938	646316.3828	2979845.391	7306855.641	4302919.195	4183504.813	3381307.68	316906.5	NA	792053.9766	50949.08203	746935.041	6616897.875	5471094.465	5189585.484
Hnrnpab	12610237.09	10689272.18	12028223.06	19416730.65	26637028.87	19549692.36	8310556.348	11070401.88	9220947	9166877.195	17194356.3	24159914.15	11246736.62	20982076.76	24222523.47	25825293.77	28558568.05	13793088.24	2309952.121	16348919.98	28958556.38	31865532.37	26137545.73	12793568.64	29866737.2	15060587.73	11407860.47	8322735.416	17360255.27	26318156.61	41810127.85	50373186.01	58636636.17	34179952.16	41783739.32	37376183.58	6457464.934	11555063.94	6333117.313	5953567.518	16070138.39	23164153.06	16718088.35	21027891.85	25915881.09	1752406.814	10376805.09	5853815.759	2673194.049
Slc25a11	1855704.063	3595295.266	1805170.844	2148854.5	2592479	1563142.531	1849133.938	1745076.844	1876786.813	2317349.109	1704130.766	1660697.688	922427.3125	965527.9688	1503450.656	242327.8438	NA	460552.3281	133080.918	4042714.25	6638098.531	3615975.75	4149292.969	980788	4475855.969	1469019.281	917231.4922	1066836.758	3212660.688	1633657.672	4314557.375	434722.75	4034875.75	1860969.609	3028074.25	1448507.656	528297.2734	2599233.75	677342.0469	532948.2422	1755146.023	1564820.608	515059.8672	829538.9766	1084231.125	178429.1641	1200458.383	269379.0967	50799.89453
Khsrp	42901965.04	42860161.87	33003767.3	22908502.99	26250096.26	19086665.14	10866054.28	9796220.864	15834455.56	12199193.63	17705141.08	21450475.09	15088614.85	16011663.25	19120205.72	15194013.82	14768191.81	7859092.379	8892076.539	54899919.76	64066138.53	45521741.63	25096510.49	9155737.571	41510951.51	11093329.68	8825266.746	10735804.08	18967492.81	14695072.42	31578735.66	18352736.14	31709742.78	22461044.14	29784003.43	21590745.21	8508179.868	19408387.23	29600850.2	7571124.039	16901753.36	22489251.53	14958796.88	17547814.8	24629784.66	1938554.013	17679464.12	7216602.283	3351105.475
Bcat1	NA	NA	NA	NA	937090.5625	NA	NA	NA	1433526.25	22806.20898	1299458.875	1624923.5	3924544	4913242.5	5333342.5	2325773.25	3386629.75	NA	NA	NA	NA	NA	1072245.25	NA	1870152.875	NA	70035.03125	NA	1504286.75	214468.3594	1570740.25	NA	1254984.375	NA	867318.75	498661.4063	NA	106101.4375	NA	NA	NA	NA	22235.05273	NA	NA	438155.1563	NA	NA	20372.54688
Myh3	13411966.27	8818437	7953450.719	10240380.8	15259796.13	13566830.66	20521793.22	31616378.27	22701578.16	8433808.891	10181800.52	10053708.18	9693891.93	10459754.44	11894856.31	7606006.211	9679973.275	3025042.707	1999057.57	12363396.67	9428862.984	9631149.031	9188142.711	1441775.34	27020741.47	2864905.559	1004759.668	3446937.918	8782504.133	2460234.076	6388529.621	4711971.625	6122964.955	2213437.217	5492269.781	3101599.383	2106214.697	7336908.664	2249192.982	1302319.734	2813119.258	2820863.273	2246981.723	2258801.074	4754152.854	1059358.203	7134547.117	2298394.096	922922.9727
Pura	NA	NA	NA	NA	NA	NA	NA	NA	NA	NA	NA	NA	277530.1875	NA	NA	NA	NA	161064.4844	NA	NA	364184.6875	NA	NA	NA	NA	NA	NA	194657.0469	270851.4375	186089.5625	NA	NA	NA	188392.6406	394781.8438	228656.1719	NA	NA	1780269	NA	189369.7813	323004.875	NA	NA	NA	NA	NA	NA	NA
Nedd4	586977.125	1744614.594	3134176.094	10584088.34	8780711.156	5103313.148	3555659.32	4564466.414	4921322.453	3284544.219	8411886.895	9960087.387	9471662.953	7861252.586	10098542.39	6260403.289	4673262.641	1721023.531	403127.418	3025275.25	4894425.192	6572119.545	9036620.117	217796.2461	12580955.03	2325691.439	1366162.66	3688983.563	8664562.766	3194536.872	13928607.14	2718584.594	8837533.328	4391242.523	5038885.422	3292993.805	5233143.189	19742264.8	7563144.523	4272910.707	7023303.457	4861017.664	2921110.762	2513393.73	3884663.055	920704.9668	19422099.8	3241548.762	545080.1445
C1qbp	4270418.75	2961665.188	2629769.531	438425.0469	NA	1593544	1049201.047	611853.6484	2489369.992	1007099.266	3576256.242	3689808.375	NA	1253334.74	4987240.156	1124579	645469.4922	1363191.406	328415.6836	4925369.102	3633528.906	3972085.75	1807154.75	535598.0703	4163151.508	1191659.711	146713	456062.6875	1938819.688	2148825	2457697.359	4354470.891	2942802.582	2520762.094	2977948.07	1300004.906	468503.1719	382196.9063	555280.375	267215.7422	758421.9063	590231.4063	729496.2656	958529.0234	1423323.016	142115.2695	NA	127933.4063	170804.9023
Cand1	8078740.969	5378397.125	7108670.969	11153023.89	9494304.438	4355537.016	2172270.266	1020868.047	3890115.961	2438046.688	5784340.938	8920773.25	5125859.484	4442467.625	6315184.422	5385021.883	5255005.281	1866148.102	523421.375	2956725.047	13196109.53	10610218.3	5528988.117	158261.1035	6815867.672	2592305.672	658344.3828	3710772.484	8665503.906	3101378.488	18614001.27	5891155.742	18861370.84	10932012.89	21562861.64	10527492.41	3763663.738	7338723.117	3511465.5	2439026.762	4657213.637	9514134.911	6200439.16	7287683.594	11196764.46	610428.2168	7611464.066	2253138.879	851184.9805
Cox6c	NA	1790953.531	1263926.219	1227092.188	2009359.953	564200.1875	634336.9844	915319.4844	360375.3438	202614.0313	1820397.531	406709.3125	2172556.531	3091619	883563.4844	2149498.898	2699428.734	1850594.363	42543.27734	2819790.406	2850238.875	361304.25	413003.0625	612966.3281	460923.6875	1738276.859	289479.9375	1111098.875	1664001.719	1944052.633	2823502.313	836730.8438	3224903.984	1956242.773	3148862.891	1580305.109	1418815.875	834740.375	525736.4375	317251.8887	865367.4727	1380364.781	702269.7539	857670.625	1132985.094	NA	1750448.313	173296.75	56741.11328
Phb1	6319933.844	3347673.438	3093464.156	3853602.453	6258612.711	4044869.094	2571908.539	2555262.078	4328859.945	3506080.313	6691417.891	9070684.094	7339998.25	10938903	12442738.39	8518490.547	5504370.281	2408369.641	510117.5938	6982022.594	8730544.406	10925146.28	6550263.766	387889.457	9391077.156	1254696.984	1251724.609	2965855.125	7482878.719	897973.2031	12949574.23	4773978.75	8673021.453	7263745.031	8971996.504	4360649.5	2013350.469	5320679.281	1733699.078	1905880.031	3396308.125	5807206.602	3302529.51	3272244.977	3968665.031	646430.1348	5572179.219	1858767.367	463667.3105
Pgm1	NA	812602.1875	671077.375	358449.5547	1655869.25	847809.0781	665374.3281	1556567.594	1697891.008	326476.0547	2069571	1712216.031	574926.5625	569470.8125	122487.6719	650135.2578	NA	294362.0977	31930.57813	725894.625	307474.2188	827966.4375	1013169.125	188819.625	2266373.875	NA	540166.3438	800258.6563	566098.0703	320130.4688	1110606.781	138806.4063	794268.75	768575.5313	779904.5469	107672.5078	582488.2891	1842022.859	176739.1563	257261.7734	524842.0938	459866.5469	123463.9063	93853.25	241733.3047	66876.00781	521739.2031	230273.7031	75564.21875
Ndufa10	404091.4688	237230.7031	199285.3906	395126.7656	121066.7188	228615.625	122883.9688	236995.2344	602528.2344	166045.2344	748159.9688	NA	563361.9063	585447	364822.6875	216196.2656	391489.8125	157546.1875	NA	NA	683789.9375	1132779.375	1315247.25	19676.375	483487.125	92585.125	NA	NA	168090.7344	295985.625	1507560.297	1140683.68	2755429.984	724711.7344	1140668.109	353557.1406	NA	234773.5156	335647.7813	116276.3906	620926.3047	638592.0703	219456.8125	590194.5234	NA	148229.0156	645805.2813	174323.5781	59166.33984
LOC110307790	14697534.47	25448984.77	14211621.2	9902462.234	10655717.75	8604679.563	6480156.082	5881735.953	12248445.23	7133328.758	12830534.1	18537370.03	11017093.52	17090298.02	13022177.68	13228056.48	10376310.75	5799587.688	2458509.057	24879578.31	31034776.66	29448163.06	25855536.73	1042475.719	16224659.31	4285889.563	2471742.492	7599052.414	11815165.26	5385478.156	34342505.08	5325074.875	27354976.79	15445196.58	21660832.52	17633575.47	7097363.016	12146545.59	5216028.75	4796422.246	11170925.02	17535108.31	11580890.65	14338730.32	20107951.98	1490846.586	11222832.66	4552596.922	1835805.625
Dlat	NA	NA	865169.3125	731496.7656	577605.3125	702356.75	763881.25	1255319.672	2079901.188	302824.0938	1270025.508	2737596.5	2890512.25	3486159.5	4879337.25	3628898.938	3404078	2093709.141	40901.48828	NA	424555.1563	3272153.875	1469927	NA	1490005.875	594669.0156	283546.375	899910.25	3107139.688	1331404.734	3093065.906	386973.8125	3411852.375	2990037.719	3166417.313	2026560.934	NA	NA	NA	260314.1094	1047384.773	1105231.844	688098.3594	773868.1875	212117.375	191531.2344	1060798.75	492664.6875	NA
Bcan	NA	1400414.25	1740029.625	2242563	3253252	2494400.5	1366465.125	1062210.125	1723992.469	1175031.609	2600270.563	2392714.5	2102065.25	2830077	2583462	2045650.547	3141455.516	1081454.25	86722.14844	982719.6875	3794626.688	4338235	2980776.875	1149344.75	2657864.5	917264	464952.5938	1320759.641	1942240.141	1179038.5	3180548.5	2412534.563	4228234.5	4103060.031	4923263.188	1704164	771198.5469	1135084.633	444066.7188	482496.8438	1739936.266	3060213.602	1859705.785	1935734.227	2811503.258	191204.1211	1433957.875	549636.7773	236014.2734
Tuba4a	8284619.125	14053958.94	6208490.375	2202932.688	6557233.75	6977437.578	438005.9375	1313526.438	834135.5	532521.875	4104102.969	9831298.5	1477116.266	2170681.234	6734381.688	192519.7969	666636.1641	969596	624830.125	15985679.61	18445790.02	6207023.25	2545588.719	35594.27734	5979488.375	100954.5313	NA	374667	806994.5938	170350.3125	9009981.375	105319258.3	7275337.398	NA	931594.9375	128824.9844	NA	419052.875	116413.2266	408771.5703	NA	285084.3672	410393.6016	180978.0781	7458647.172	341410.1084	NA	NA	192284.4688
Add1	842075.1563	714956.1563	760928.8281	35411.14453	NA	1159393.117	439601.5234	424411.5547	472236.0781	902959.5332	878552.4141	2569346.547	1246819.965	2915049.344	3650208.922	2050816.859	3196759.922	839339.6094	246275.2344	577193.8125	NA	1031104.219	853861.1563	190199.5938	1592522.305	488434.7734	254484.0938	548532.3574	1057670.512	852928.9844	4038037.594	392255.9688	1773281.156	1939394.828	2267555.879	1920440.969	526587.0781	1414055.234	351081.3242	718147.2148	2521799.266	1485338.785	741783.9883	1205413.125	2683360.563	12301.55664	403991.043	355634.9805	223303.9297
Anxa2	35037277.38	142345015.3	114777321.2	87561986.52	133214991.3	90993313.36	60758611.91	75010920.7	123674701.6	57541758	97194984.44	64199071.34	34035441.66	29298500.34	22537492.1	9048343.602	6954402.922	5355013.293	7411166.869	136776337.3	197658186.6	210143209.9	158665481.4	8425203.238	189707371.6	53020738.77	24885368.43	53409601.73	92222129.88	27793638	59883781.81	25377058.14	12598215.3	4462371.719	6577507.297	3007137.836	32135898.61	74253794.35	33583016.61	11943271.26	11725553.57	6639705.492	2703634.543	3397743.418	4550465.535	5383835.232	62851381.47	16383386.81	5540089.928
Pgls	1288634.375	7575145	2791860.938	5189196.313	5859523.188	3843666.125	3424095.844	3605435.484	4692712.969	3663078.797	5754783.938	6249826.188	4956917.938	5682218.094	4953864.031	3529788.656	3137256.609	1513955.551	699436.1953	6986287.125	9173995.125	7668102.25	7136810.313	3121204.313	7494836	3426012.719	2602757.82	3135063.695	5303849.391	3795303.688	9333462.25	2766070.031	8439107.969	5203630.406	5976936.508	5347217.781	1912324.359	4154751.688	2730452.328	1415044.359	3035878.922	3196412.75	2389844.578	2400143.125	4862739	350141.2031	3695563.352	1452807.75	810311.1406
Magoh	NA	711371.0625	1466798.5	1913607.563	2273217	2489136.75	1219697.25	907242.6875	3122927.5	1342834.75	943891.5625	3392475.938	2045675.813	2464211.625	1020194.375	2883223.313	1737024.25	385995.0938	94024.74219	470318.2813	2637055.938	3389723.625	3005083	NA	3304216	1287687.969	576928.0625	1031406.563	1491890.313	297038.875	3895836.75	471305	2872965.992	1448538.594	NA	NA	403963.8594	923218.375	633962.9375	596199.3906	NA	1459816.188	1588394.156	938851.7813	1232067.266	65829.125	528221.6875	202210.375	87691.4375
Ube2n	1471048.188	864806.2813	3591729.063	3025141.063	5959607.125	4174098.219	4166624.781	1174059.172	4228645.281	2680681.438	8266550.25	6484079.75	7690252.703	9986678.656	9647134.625	6499354.43	6318872.969	2084579.053	376609.9023	5080980.094	6908610.125	6711709.172	8029535.563	2126967.031	8970767.625	1914004.598	1665682.936	1793480.172	4974290.125	4297765.891	13917153.44	4335622.984	13376476.81	8354317.684	8759715.484	7369237.148	2591352.844	5128772.063	2250752.25	2237618.242	4262405.414	6457388.992	3993260.709	5279072.461	6572249.875	451517.0664	4024432.906	1186290.5	520913.2344
Arpc4	1231379.266	2712768.25	NA	3985260.344	2405080.953	4252955.281	2390640.406	2172841.328	2496256.5	2306819.352	6579372.313	5869824.938	4414290.359	3719951.75	4859369.844	3541443.68	2679799.625	1574057.938	235607.125	91365.09375	5174556.5	6067003.625	2766027.219	190724.9844	7389711.078	1398731.078	901498.0156	1835122.203	4928085.309	2280750.109	7173231.141	3436535.008	6858655.438	3802637.031	4836428.711	3314416.625	1671654.594	4303220	2457172.969	1218162.688	2391103.914	3116416	1185003.25	1638238.313	1722551.938	278160.3125	3226867.461	1119772.953	603098.75
Capzb	494400.0625	2930553.188	1785908.625	481260.4688	3684921.75	2335102.625	2178747.086	2162894.484	2590601.781	2370414.508	3476088.438	4178608.969	2300890.031	3697717.359	3380793.234	2633986.875	1948457.578	1095292.266	216145.3906	2526081.813	5036597.375	6077939.594	5677755.281	963951.2188	3511346.313	1753683.797	1072083.578	1304932.031	5075917.25	2197619.859	4741007.313	1539664.438	3754841.219	1356697.555	3112001.5	2451013.297	2144553.781	4908750.844	2889034.344	1938056.461	3924079.695	2825193	2572727.156	2630215.031	4387534.398	177394.5996	1889793.727	49495.88672	575570.627
Fabp7	NA	NA	NA	NA	NA	405954.5	NA	680595.2734	407015.1641	3097561	15860870.91	18835264.34	12704080.41	13878033.72	15159012.97	11910167.42	11483403.78	6074315.063	NA	NA	NA	NA	NA	404550.2813	2120795.734	833102.25	3185204.484	3940560.217	13561858.91	16331448.02	34240955.84	18042422.63	27623262.68	11646018.27	15727539.3	14830855.21	350430.1406	1162224.938	252382.7969	930616.9219	3043901.18	4494642.594	4373335.068	3994277.537	8975737.086	110949.5498	838715.3828	820417.2743	320239.4766
Impa1	3343993.859	541345.375	NA	1183369.625	840408.375	1042378.063	504280.4375	890013.1094	866350	1024846.563	1222619.375	2465851.906	2132486.75	3756024.781	1920030.688	1638528.813	1917638.203	735502.1094	NA	NA	1833069.125	2651626.125	1369764.875	63381.36719	1618444.406	500062.0469	472836.8281	853424.3594	1716343.813	1104828.906	3594029.344	496055.875	2719122.375	3109134.875	2564898.875	1594627.125	282091.6875	928778.2578	257586.9688	263003.25	948832.9688	2425706.594	1312734.313	1417534.922	1259250.797	186891.7773	1307712.969	380900.6875	152262.5664
Trim28	22338740.42	8418626.563	8646422.953	7228908.25	12191992.96	8408609.193	4593404.188	6192900.25	8488769.75	8306201.906	12337768.48	12954444.47	11653502.78	17049513.41	15065743.51	10549587.38	15401120.73	6278098.906	1217616.695	5667104.516	11791495.2	15348253.62	17533386.06	6490290.031	16544350.7	9699834.508	8193735.008	9163954.902	13445730.85	9689085.844	21769699.86	7915901.023	20945047.55	12378273.12	14980141.2	11558119.16	8734375.586	18071880.37	8540177.531	6403089	14242451	20005268.71	13390768.2	17457455.07	22439632.89	1716906.074	15606363.66	7705444.695	3990856.582
Hdac2	NA	1969442.516	716335.0313	NA	2082562.203	1055826.438	685005.8438	265140.4688	762353.2813	87909.83594	1005574.125	673351.25	1053836.125	4402064.969	1843465.375	2822791.68	3728366.688	573572.7305	792841.875	2579395.469	3649414.859	2423217.313	1073666.234	NA	3427309.008	NA	NA	282255.25	1149760.406	102966.1875	2992646.813	308464.6875	4539597.563	2041580.922	4038948.313	2211056.172	809537.4922	1775054.359	605534.9375	683041.0117	1560320.852	2467833.469	1570614.063	2253717.25	3465099.688	116995.8418	748853.0938	106403.9609	67559.63281
P3h1	2162679.656	821297.1172	1861263.438	795421.9941	1327645.141	1223892.219	490000.0938	1926599.108	3876176.352	1966798.484	3368121.867	2758548.855	1541350.953	1390060.828	764534.8047	861761.7344	885444.7969	441513.3359	584913.7188	834669.9375	1579000.203	5013602.5	3313505.617	443906.2891	3331826.813	1740866.016	1022693.523	2649797.055	4946035.516	708457.1875	3424754.172	419519.7813	670094.0625	371422.3203	156748.6406	79776.60156	109925.6699	1673523.18	1222440.492	175979.5488	96886.99219	152844.4531	151298.1719	23725.13867	NA	NA	1851913.664	579919.9609	137763.0313
Eef1g	19814330.02	38139854.45	15925352.11	18061208.38	20109868.82	10019602.68	7622314.935	10896858.59	19732849.95	11146772.16	16461708.39	19620440.55	14428277.41	22833365.08	21795314.42	14714051.91	21121148.01	4940994.641	3790146.738	42686580.17	30308244.02	32017453.57	22700903.54	604096.9922	29322070.42	3859574.969	2447282.102	6901245.704	16761113.72	5722552.023	26994866.41	5960683.074	20964272.36	11203169.87	25037037.34	13128319.48	7975556.805	20228744.48	7204041.383	5760406.688	10529059.79	13791742.13	9786399.663	10600342.43	14977207.84	836914.3418	10569397.25	3888797.239	884028.4473
Vsnl1	278644.7813	NA	NA	104314.4297	NA	679253.1875	NA	63604.34375	1032110.313	NA	NA	NA	223672.2656	112536.0313	116882.2266	NA	45625.79688	56948.06641	NA	146306.9219	NA	418292.2188	NA	55472.98047	533380.75	216873.8281	39291.54688	23519.06641	NA	56054.5	530033.5625	79830.46094	225961.6719	105500.7109	298883.4219	219977.4766	272761.1563	620394	1861497.5	1651372.875	1195891.398	649620.1797	NA	316351.8125	30737.61719	67918.3125	944655.0078	1354253	2292824.75
Krt23	4693916	1326059	NA	NA	555194.0156	170944.7188	1662078	NA	NA	NA	1392938.375	NA	983102.9375	214805.1875	NA	1585399.094	162595.7969	NA	596265.4063	2541488.875	861930.1563	367785.9688	NA	NA	214373.5	NA	NA	NA	1030895.813	259334.9531	NA	NA	NA	149009.0469	NA	220574.875	NA	NA	NA	117555.0547	NA	329906.1563	231087.7969	347790.3125	1430253.34	68818.94531	158526.4688	NA	NA
Apoh	486917.1875	1603458.484	960946.5625	612051.7969	1349103.875	1001822.992	1407759.359	1473573.813	872150.4375	1062255	787888.9063	947481.875	373106.9375	313799.0469	413936.75	111032.8047	324582.5625	NA	430277.0762	1421514.406	1512715.563	1861888.656	1633578.125	834736.5625	3040661.156	2139499.125	1144309.25	732050.5313	953614.8125	895107.5469	1507689.922	493177.4141	514608.3438	65950.03125	221417.7031	NA	200706.5156	489602.2031	1220697.906	951268.3555	585102.3594	118557.5313	51003.98438	NA	229928.2031	37672.67578	460480.4531	869520.6563	940876.3438
Pfkm	1343609.063	169010.7813	2489211.539	2128210.25	2912069.422	1702217.656	322258.9688	995551.7188	1940278.594	1655143.789	3099787.375	4634392.195	9302165.359	9982292.406	12383854.97	11129050.17	11994265.19	4705628.813	107553.7188	1899909.547	2714306.281	4138411.813	2816938	NA	2885032.75	228330.0938	379657.3594	1486326.348	2781222.133	1720289.992	6979362.469	2168870.844	8328704.953	5440891.117	5537050.875	3744478.246	176274.5039	1427865.922	131633.6875	157644.5938	1102494.398	1410571.898	1328549.328	639454.5313	1084122.984	75988.97656	1338867.508	159819.5703	151630.3711
Atp6v1c1	NA	NA	NA	247454.8438	182321.5625	294991.75	287877.6172	123246.2578	852962.7969	NA	1173898.156	462807.6875	898995.4844	404202.8438	1147785.438	556823.1875	NA	532075.3594	NA	941150.8125	754430.25	911681.1563	355261.5625	NA	847245.625	118103.9531	394640.25	NA	722372.5625	NA	1020035.938	NA	1377749.203	519900.375	285087.9688	NA	132921.6875	201885.4844	148871.6719	54640.45703	55249.91016	200121.2656	68161.26563	237867.3203	609579.6406	132436.6367	146155.3125	109734.2578	142464.6719
Cycs	NA	837974.3438	1812497.25	1272502.328	2459920.125	946000.75	NA	1066915.223	949807.3125	1137255.836	1856440	2578367.281	1961804.375	3110939.969	3734100.453	1571269.969	3879083.406	914054.5	NA	2017335.547	2765155.344	2335117.188	2082024.234	375315.5313	2521549.438	599303.25	88137.10938	708703.0547	2652432.531	1959700.727	5294299	1414788.438	5333563.516	2087281.844	5366873.941	2775342.125	1118865.533	2516518.938	777669.6719	783657.4531	1967336.5	2895040.047	1228528.203	1949532.727	2371355.711	162179.2803	1633653.617	648048.9141	288361.4219
Acp1	NA	1667375.672	1651318.953	1113368.5	2231276.516	1217958.906	1230562.625	774137.9922	1627294.375	946694.1875	1475121.125	348522.0391	1822916.906	1716409.047	1927233.203	1873721.969	1792431.844	1023022.086	156941.2109	618567.5	NA	1981975.063	2115824.953	915544.6055	2788321.5	1102136.086	643714.9844	825527.8984	983013.3125	1301022.5	2727978.938	906437.625	1811621.281	1293999.656	975959.375	1308878.969	730357.25	1717765.422	329455.625	501664.7969	1145906.406	1832754.359	1067392.602	1286631.836	1276168.797	130869.6406	3417613.156	429644	336815.2539
Krt31	NA	NA	NA	569953.3906	400831.4688	501499.875	305627.2188	NA	1467571.453	1091475.07	928524.375	1082158.703	630309.0938	2234941.969	504177.8438	1020598.037	813081.875	NA	NA	2210929.844	NA	481663.4063	1710949.531	NA	640800.7129	226009.502	NA	NA	1576834.227	94748.17188	571319.0313	549281466	4170086.766	3881174.063	833607.4766	305953.8984	NA	518995.4063	321689.3438	NA	619948.8906	596113.875	NA	398958.0938	207114.5	NA	556079.3945	NA	NA
Hnrnpl	3052177.719	5960013.813	3037412.578	3967660.051	6971879.867	5897774.52	4091642.502	5512962.729	5274467.664	3192719.383	5314089.328	8932706.389	5061561.887	9480936.176	10600592.43	8829559.806	10136219.85	4700920.938	15244.71191	3257262.094	9248492.688	9170614.375	8554960.328	1789928.539	12390257.93	2249293.148	880234.1016	3269919.484	5093216.91	3279650.365	13873705.41	2219481.979	17036541.69	13634232.7	18123667.13	10839107.29	4190505.27	8654891.661	4845790.578	4107853.945	8092161.505	13946356.63	9797304.863	13327488.51	18682751.86	255322.3789	7735471	1821486.938	474588.2231
Camk2a	1626742.813	400601.6563	199508.2305	612975.3125	56705.49219	687803.6875	33253.07031	974820.5156	175878.1094	76360.94531	639402.7266	220286.7813	383284.1563	1092082.406	480659.7188	1124132.102	1651137.953	639732.3359	64518.97656	666914.1406	525924.9219	752540.3125	893269.2656	503913.1016	157283.4219	NA	413563.2422	59009.34766	153285.9063	80797.05469	1748723.719	NA	625128.2813	358756.6875	443845.0781	241762.0234	NA	NA	92181.39844	148117.25	252940.5703	204758.1875	61798.625	228444.3711	1244667.758	114359.2969	336676.3438	NA	174646.0156
Bsn	690907.1719	NA	NA	NA	625791.0625	199498.4688	295155.9375	196698.2344	100175.8828	NA	NA	2271606.656	467544.1563	NA	246345.2266	NA	NA	NA	185729.6406	1238765.031	NA	894668.9688	305194.8125	223962.6328	394146.1719	188939.8594	NA	98150.69531	304816.1328	519987.7813	NA	NA	614986.6875	312877.5	781698.7813	NA	121965.2031	174838.2031	126171.0313	209655.0156	579318.7031	78413.35156	78450.71094	60720.23438	NA	46947.47266	282040.1094	1438948.965	45257.97656
Camkv	216608.1094	NA	611030.1875	NA	214060.9375	NA	NA	137749.5938	NA	NA	239620.6406	570366.75	523877.2969	344411.3438	NA	NA	215761.75	NA	NA	NA	NA	NA	NA	NA	NA	NA	NA	NA	NA	NA	NA	NA	330749.1563	143143.8438	832543.875	693704.1875	NA	786241.1875	NA	NA	498529.0625	537120.25	472801.793	189949.1484	844062.625	NA	NA	NA	114182.2266
Tnr	566908.0625	NA	NA	NA	325954.0313	NA	87446.40625	NA	349929.875	NA	296650.75	392766.9063	434767.875	690824.5313	1203999.391	529623.4375	2317185.563	341443.625	69591.66406	366480.6875	208043.7031	645482.3125	807340.1719	NA	120080.2188	492033.0078	174744.9141	298879.5625	852757.0469	893699.9219	854604.7188	NA	2673454	1336641.57	NA	1241433.375	88505.03906	402763.1094	95551.14063	NA	243856.4297	129263.582	65893.24219	192711.9961	166231.1406	151856.9375	569373.1406	93128.5	141236.9023
Flg	1577059216	820690845.2	277726093	197430754.2	111644744.3	45002456.44	35336125.06	29902506.67	26778187.8	12437706.56	19283603.23	11406225.89	10884755.19	7168726.789	7833597.713	4486839.316	5857756.695	2782799.469	783163743.4	1089458393	603248581	188280625.9	99166967.76	48826124.6	71129283.16	40870786.89	23126424.63	14178616.4	18274997.11	19490208.62	14804238.48	15138500.45	10606889.12	9296739.731	13207614.28	6601920.371	257770.4172	201568.8104	435588	121179.5757	243824.3472	460622.126	135323.6917	303346.627	368638.5481	205388.5111	674747.1283	2806012.01	172672.933
Akr1a1	826054.375	2993977.563	13041733.82	17484392.34	38068527.55	22157964.25	20906043.45	22113575.56	29437100.87	21763119.91	23947498.5	24117315.21	11830418.25	11269262.25	2919899.25	2417324.539	2283684.031	893179.3086	177461.6953	998135.1055	15127176.69	33194505.94	28523771.06	424187.3047	35907975.2	15610533.41	5545368.262	5050873.867	16326997.03	8922236.094	16373859.13	2969418.563	7191832.063	3845006.078	4576113.609	3832139.977	1426045.625	1925833.375	746258.5313	844847.2266	2397187.594	2758725.25	1176909.922	2130709.398	2352645.328	209757.6133	4327204.637	2285847.004	191448.0234
Prkaca	950099.7344	984097.875	340644.8125	435185.7813	563755.75	1290931.688	952110.7656	388913.0313	481678.1875	92388.38281	1317172.219	4325047.781	2764386.563	1949450.875	4969503.625	3662126.75	4425086.742	1345095.563	833610.9609	NA	NA	2268340.688	892914.5625	NA	1670056.25	410656.4297	NA	584826.6875	2615508.719	893755.625	7703604.531	5809515.383	7516590	3813238.711	5028807.828	3145597.078	498180.8672	1134437.688	297840.5078	169583.125	872226.418	736831.3906	60130.39063	545516.6055	NA	40154.53711	1139886.094	330839.8125	48522.52344
Mcm5	161315.875	3660156.969	714859.5781	791994.9336	3613841.531	949033.4063	715262.4063	730004.0781	1541248.172	946431.9375	288337.0938	1062414.844	2885397.984	3920937.781	3426046.688	2342170.703	1737000.563	1342904.18	39430.29297	2505546.813	3541272.891	2391516.031	2721392.688	564765.5625	2825118.344	398376.25	231793.7852	596216.1719	1310983.938	953171.6797	1449007.938	573581.7031	1684663.359	247337.875	506507.7969	382979.707	893281.7969	1533758.688	575253.5703	659455.4531	842735.8828	1111720.172	2568859.752	1523202.895	3857348.766	97205.81445	1547982.609	197891.7734	90191.01563
Sfpq	10441557.2	22453187.31	11953148.18	15591145.47	23774786.46	22252468.88	11675907.52	8105467.273	13284349.27	9617843.828	20521969.34	23013044.78	26478868.13	43801601.7	39988965.48	33745101.3	49697132.35	15905904.51	581521.1133	9131979.156	20342722.88	36107470.69	31933065.47	2690210.031	25294650.31	8041814.489	4100164.742	7037303.338	18563291.53	10040005.39	48101048.14	23086509.27	51189636.28	27191547.05	55842072.22	35858527.83	5561024.531	12491041.36	7718592.258	5166632.172	17235724.09	29894608.05	17243621.64	25202544.25	33641072.13	1357618.951	9492646.891	3628439.816	1501377.867
Ndufs2	364475.8438	1356570.188	NA	843903.25	1792995.719	1134469.344	578829.0547	445966.6406	1475321.672	734361	1826457.438	2082984.734	857529.2813	1635347.781	1998042.438	2113036.984	1247225.977	995534.5938	NA	1789312.188	357932.5625	320298.9063	1044139.875	NA	1870710.719	297082.1563	584695.3672	257135.5	1437495.172	183421.3828	3265668.031	2102545.344	3269188.406	1247624.406	1394609.156	1197983.75	103819.5313	511519.2813	59747.69922	410254.4531	664949.2969	1009681.344	261980.2656	551268.7188	1044593.781	NA	177973.2031	167177	406470.5234
Rpl23a	9970525.125	19378269.81	11104710.65	10474480.09	13142538.84	7763516.531	6068882.438	5526276.406	7690666.656	5768309.547	12585029.53	10803359.19	8084006.516	11408355.55	11257874.13	6811266.578	10740004.59	2313470.047	1357795.488	15900618.91	28098960.56	21382894.22	12948410.69	432658.7969	15695423.02	3378960.844	1596366.207	3425403.984	9874316.188	2242145.453	14588945.88	3465521.75	13719573.22	7829390.813	8020513.328	7960263.563	4501664.641	11334508.02	4330875.879	3247572.492	7984929.63	9659620.742	6008787.498	7327709.879	9185439.055	361081.3672	9176124.313	1905103.484	896068.9883
Septin11	7343158.125	4577732.219	3389132.063	95242.125	1262281.75	126287.5391	463630.2188	274311.1719	553981.5156	649608.7656	1971851.219	1157684.273	236322.7813	1372428.25	1138331.969	694726.2109	996403.75	33945.66406	3038219.313	10723753.44	5979026.266	1676302.844	2846935.813	NA	4703154.016	277622.793	731537.043	729036.7656	97113.28906	299376.4688	1376647.875	574089.9297	1628262.406	901168.1719	1654925.398	1534464.375	1851129.078	4383021.008	1736639.406	1378984.813	3733103.137	3629782.891	1486091.23	1881300.945	2987568.25	261182.8203	1285991.883	615510.5781	397619.7109
Sars1	4819651.375	5233849.938	2248849.641	1284423.594	859059.9063	1419363.75	1461181.914	427131.625	2576658.164	1020043.328	4025119.023	3372128.563	2298227.5	3794010.938	6640677.625	3083996.031	2517796.563	833023.6797	1155198.25	5826160.375	5897973.031	1575751.438	2041018.438	149497.4375	1908529.969	471648.0313	53924.57813	1156694.82	3125044.031	1118439.5	8771539.203	1500031.281	9702288	4154097.344	7129482.188	3769771.875	845370.4219	2491745.461	904785.2109	357782	2246998.977	2792159.328	1392401.168	2314497	3817262.063	182270.5977	2857113.695	446903.6523	495122.2852
Opa1	939937.0625	727830.875	197852.6875	NA	311191.5	883182.0469	782058.9844	439853.0547	2690530.828	573585.1719	1044081.641	1549286.336	2856426.281	4645884.938	3914251.016	1562257.734	1870014.844	1631685.492	73500.07813	1724246.063	147502.4844	846639.125	1362273.594	308276.2813	2574362.422	624822.2734	789800.0234	753696.3438	609665.5938	779129.7031	2538469.859	336130.4297	4332955.766	1786990.289	2767674.539	1898455.383	440094.3711	798226.1797	425682.5625	67776.86719	106095.8047	382293.9141	340093.3555	451758.1367	302558.7227	11533.30957	5249104.438	515144.7969	44183.66016
Ctbp1	NA	614867.3906	546814.8125	961476.25	3305715.438	1162412.063	726155.7578	966050.3281	2846532.75	957122.1016	2263151.188	2473914.031	3506078.469	3624507.906	3653512.438	2511384.563	4267836.797	1657938.219	NA	384084.8125	1606866.156	1798438.313	2262471.969	218417.6953	3085703.25	1026880.359	543711.9766	2007702.734	1995931.469	949962.1016	4342700.609	657805.0625	5169042.203	4272101.969	4299932.359	3958257.117	322788.1563	1302666.031	1076384.656	879236.9063	2104810.047	4133184.688	2166098.906	2739417.273	3201630.031	172201.9121	1500840.422	667400.6953	164889.2578
Rnpep	2238678.094	6239027.031	6958003.156	3389293.313	8701831.141	4961083.031	3962810.797	2569683.555	8232642.727	2580230.313	12520654.11	9956953.977	7273674.813	10039986.25	9602492.078	4906442.406	6995038.063	1141630.797	269812.3438	1369351	13546429.25	15271696.63	10833838.84	216493.8398	14854835.38	3114182.797	336396.1094	680986.9375	6937547.297	3982852.133	18275210.39	7985672.938	14972076.25	1510004.156	7895694.5	3204345.578	636830.0625	853872.9609	303032.125	NA	254819.7344	799198.0156	232198.1094	256761.25	NA	39245.83203	727164.0313	321749.8906	NA
Ndufa9	NA	NA	NA	NA	NA	NA	NA	NA	NA	NA	179508.3906	NA	324916.2188	NA	NA	448187.75	239576.875	126270.0547	NA	NA	NA	NA	NA	NA	NA	NA	NA	356624.8359	175773.1563	NA	NA	NA	NA	477088.5469	387462.3672	566465.1719	218525.3438	252383	154018.3438	102510.9063	448384.4141	812011.5313	221201.3438	540593.0313	764446.5469	1347901.406	105112.4141	NA	NA
Krt14	211989426	923502465.3	489479748	337728654	279523508.3	117693578.7	48727223.12	32153951.16	37099575.85	8898820.266	15255440.65	11257667.48	11424316.83	15226683.61	15659776.48	39252801.61	15310653.16	4208585.293	33026384.05	721079225.8	954155018	757104030.6	259621464.3	15390057.92	136192947.3	27296922.04	10164993.59	8300780.255	25550883.39	9605692.102	16836464.73	30732313.98	8734871.492	4443287.82	6913584.086	3633368.617	11400315.11	16119381.97	31571908.32	3081348.12	1408532.789	1508267.121	3997901.756	1074689.488	1668572.879	1379762.065	9764770.023	1891621.397	479649.4023
Krt82	1352277.297	684759	1961606.719	1652288.875	3127857.125	1671569.523	1584369.375	2114461.625	2231833.469	3273394.211	2084286.68	1882264.125	231241.5469	878080.7266	286505.0938	270697.4238	NA	262820.0625	751009.0215	2139381.75	3048798.328	3958714.188	3294096.344	2051918.588	2495057.234	2016884.016	2834663.422	2872093.5	2939256.18	2198298.391	1242354.375	94594304.88	9374321.195	24062905.63	950596.5781	605580.2266	1480780.328	2875326.117	1979535.102	1242737.664	1818315	1148156.891	404090.8438	601120.5625	575311.75	480196.4863	2863872.238	2597142.363	1275949.395
Hal	168791442.8	78448521.63	24293692.75	12324508.2	9851685.492	4734491.953	1577201.453	2069533.375	1484599.18	1195865.172	1836625.734	5961241.781	4634192.75	5031370.898	3585892.438	2676652.773	2856134.352	917971.5664	20173133.67	138349982.1	62780163.69	14246145.14	9874807.859	1590913.313	4601927.859	776724.3008	545647.625	642520.5391	1001269.602	750879.7734	3474143.938	2317773.922	4588206.352	2034033.383	2621121.273	2212610.047	432587.2109	1326147.633	751383.0625	186451.2539	1308388.813	2261322.357	362109.2656	1666943.248	3189530.41	358251.1563	3291251.453	1432073.137	767827.2344
Map2k1	NA	286513.4063	2064773.328	NA	2796678.594	96785.85156	1117911.938	1133405.875	1335560.625	NA	616788.5	3538705.938	1673512.703	NA	2186709.406	NA	NA	470920.832	410546.3438	2789277.875	3538297.5	309904.5625	NA	175808.4688	434568.3438	NA	NA	132690.1875	331796.875	NA	NA	1103145.25	199901.0156	163414.5625	NA	NA	241731.4609	2132998.969	925879.5547	519960.8594	335171.3711	679645.5156	210598.8984	209454.3438	401291.8047	137985.7422	400484.0625	72626.72656	18624.6543
Atp5f1e	NA	690825.1875	NA	NA	1294530.875	635046.6875	253921.0625	1169805.438	1716924.625	819455.9375	NA	1688089.313	2608487.234	3085627.25	2150102.75	1601959.172	NA	753842.8125	NA	729674.375	1988969.625	2101525.25	879341.125	155964.6719	NA	462223.3125	NA	1074121.984	1604900.266	794762.0625	3532539.25	NA	1349034.75	2226202.027	3148475.75	1742287.688	433305.9219	910903.5547	399191.5781	684902.8438	1435211.125	1422209.586	787261.3125	952474.582	556294.6016	100112.2734	2229003.563	247376.8125	182727.2813
Atp5me	1174646.688	2535703.547	6996351.547	4017952.777	4725317.641	3487101.656	1343236.5	1349692.852	1966056.75	1637050.75	3078580	3471004.383	2288065.844	3802014.281	3057340.938	1887860.68	4713910	1006074.41	5778122.375	5275809.609	2924536.875	8592674.328	5210805.672	1004369.922	3807916.078	1204031.375	453606.8906	2236506.059	3216325.672	1906570.641	4528795.063	2125724.047	4235225.609	4201865.297	3617337.156	2190720.43	787518.5469	1671657.867	813916.1875	672634.5703	1732639.172	2128185.586	1440083.883	1436342.953	1418859.656	218886.5449	1742739.297	630432.9727	338746.9531
Rhob	968531.5625	6627508.5	3705181.5	3541378.484	2389758.281	1053385.125	53957.00781	NA	NA	184460.2344	NA	591871.25	514279.5625	1495392.188	997822.5625	514355.0313	746098.2813	429867.7031	212047.2031	4578871.5	6840494.516	6377039.5	2617526.5	NA	1279856.5	191621.9844	54352.14063	81491.4375	352640.7813	123104.8906	911249.7813	NA	1145604.406	1309566.406	1240946.781	932744.25	NA	341981.4063	NA	62844.67969	NA	199954.7969	405452.1094	127073.25	NA	NA	NA	45955.88281	NA
Nefh	NA	1651315.547	1762295.73	300947.1875	136592.8906	56108.0625	375735.3828	124541.4297	937263	392964.875	385395.9531	595564.7031	435212.0117	1815116.359	1625184.855	1122860	275892.459	251888.9258	1527711.965	1754901.281	366005.7578	618574.9531	1038956.406	123353.9414	317210.1875	228808.8984	87422.10156	202248.3721	710098.0996	NA	1641716.223	16074947.89	888104.5	162522.9688	1323118.266	371693.8906	NA	943016.625	8809435.221	NA	181240.6768	95711.49121	177454.1602	706862.3047	198325.4102	114483.6479	118680.3242	178047.3906	23875.60742
Npepps	13754561.5	8022659.313	3217126.844	2604473.711	4203522.031	2600391.898	1985450.094	2059085.906	4128289.469	2399907.695	4960976.797	5945478.969	9958811.016	9802434.141	5146254.25	9775564.926	14831097.67	6375593.156	4786237.172	7685728.922	10337023.69	7964282.953	4488563.852	71188.21875	12567464.23	1202864.016	325665.875	2399576.734	5428530.984	2409008.016	6972667.219	1494156.836	11493334.03	8618163.117	10475961.58	7831889.352	1344326.598	4186726.656	2197691.633	2893741.871	4425084.148	5930901.492	3305495.313	3918436.234	5736523.375	408940.8496	4296544.582	565140.6719	277236.2656
Nop2	NA	NA	NA	288866.75	NA	NA	NA	NA	NA	NA	NA	NA	NA	NA	NA	NA	NA	NA	NA	NA	NA	NA	NA	NA	NA	NA	NA	NA	170071.0469	NA	NA	NA	NA	238020.1094	NA	207478.4063	NA	NA	NA	NA	340233.6875	192446.3438	NA	642384.3594	NA	NA	NA	NA	NA
Psma7	15388394.58	9276213.938	7047311.156	9509971.484	13523573.06	12849359.88	5293253.367	4671736.594	10533327.66	10698269.06	16141188.23	14012005.13	6340835.617	5887691.859	6871722.813	5030299.234	5624939.156	1863524.25	2730714.633	14123246	14554080.84	19080129.06	15997712.91	6065134.383	14282359.2	6630821.758	7156562.875	8361710.391	15493945.5	2105118.578	14757701.83	2362115.313	13246290.69	6981668.859	8934509.008	9178289.125	1786712.906	4763232.969	2407895.078	1593536.844	3085200.922	5765891.953	3089902.266	3594607.766	4968253.938	395912.6914	4648823.781	1907251.414	413103.3438
Tkfc	NA	NA	580331.25	NA	883059.25	998043.5625	112677.9531	723642.8125	1045991.813	940008.375	2099518.75	1844949.625	NA	1255470.5	1662520.25	670898.5	1407726.75	354119.375	NA	NA	1034679.813	612772.0625	997719.5625	NA	1153693.25	NA	NA	NA	922204.5	323405.1875	1359416.25	NA	557612.8125	NA	516139.3125	435819.4375	NA	NA	NA	NA	146983.7188	342322.8438	168684.6094	126606.4453	NA	44952.74609	NA	NA	NA
Wars1	597301.9531	378929.25	332120.4688	1047118.859	2075510.734	1530971.188	338086.2813	778378.2109	1272426.734	419127.4922	596109.5313	1636673.938	1563241.344	695907.4844	1333452.844	834694.6602	335344.2891	345221.2773	74923.74219	NA	1739204.766	858981.625	1525678.281	188803.2539	1722720.688	442673.6563	369531.3594	730673.5313	1375214	378121.1719	1727935.516	98479.35938	2065206.438	1023708.039	1454609.75	1237758.219	435651.3047	337680.7969	277082.75	198051.75	1823555.625	1873574.305	881824.4102	1450387.121	1607895.648	57476.71484	3564087.188	77272.91992	158873.8281
Rufy3	909952.75	1404221	1442725.766	3392868	2760922.375	373258.1328	400102.5234	948857.125	521898.4375	373767.7969	1357004.375	2365261.813	3101236.375	4711188.672	4864955.43	2433729.516	4298151.578	1518598.82	311833.6875	1579942.328	2716850.5	548216.0625	3012160.563	294548.3477	724385.7344	476195.5703	289713.8359	928566.2188	2604799.844	821645.0859	5341015.219	1819661.594	11614134.53	6606591.859	9783498.383	6073762.172	113584.1094	350493.1719	349630.9844	435671.873	2490288.383	5013440.891	2036821.215	3689570.77	3742609.945	58402.57715	475074.6563	191892.9336	86823.17969
Nfasc	507763.125	2209486.875	1406667.977	816848.3594	944265.9063	NA	NA	977842.6191	419151.8984	13970.29688	715467.125	883845.5391	NA	624086.4375	444671.9375	884462.9688	1511679.654	749237.9375	1508168.766	820260.2617	794401.6641	1162274.945	69357.17969	219008.6836	1285251.973	1940475.117	524425.8906	NA	1079285.875	1178243.965	345039.7891	796329.4688	232343.5508	319723.9063	113715.9453	257912.2207	577139.5469	17145.46875	2150882.75	253073.7813	274545.2656	414805.2578	131235.8125	369891.1406	377767.9688	24958.96875	417219.375	NA	99530.125
Ppp1ca	NA	1656899.188	1872865.531	1890169.078	2262902.125	5037800.5	1883197.797	1896764.398	1140128.625	124860.3594	2382869	4464356.859	2966751.063	3724362.984	5008130.406	4016332.852	3531216.969	940637.3906	20245.5	2013586.008	3470667.719	3988245.344	1529840.094	573519.8594	4654409.547	1164067.336	695870.6875	754584.7695	3137291.375	1739864.172	3736424.813	455185.8281	4740982.223	1433643.139	3288161.891	2246112.148	907225.4531	1654363.898	680361.4473	479003.7334	1387082.564	2204460.703	2212378.859	2440671.334	5233653.254	595873.6445	853217.0449	1323669.984	233048.2617
Cadps	199407.5625	287346.6563	1317659.594	564594.1875	744855.875	1714805.688	310356.1875	1023675.328	811292.125	502610.418	2393359.469	1880574.695	3631042.453	3035404.875	3295645	3423361.406	4528048.516	749647.625	534662.8809	NA	268800.1875	679451.875	2208116.5	321124.6875	1837701.25	519260.1875	283878.5938	644001.4219	785735.9844	401259.4766	2136075.523	585454.5156	2101807.313	1622470.109	1712168.031	1188767.633	NA	529755.5	NA	38842.92969	189373.6563	392751.9375	290324.2969	147267.5391	375692.1875	17974.15039	951682.7813	NA	NA
Srsf1	2945326.109	2607243.406	4083647.016	3849127.313	4584761.969	5291045	2828793.477	3444918.32	2979304.609	3516687.461	5125890.445	11600111.28	9686668.477	13225034.78	17101813.61	16044320.41	16851205.55	9415876.254	504088.3906	1916082.438	6001693.203	6051741.508	4777932.25	2102364.533	4082290.516	2880336.211	2549347.023	3043768.539	4164510.813	6832086.922	11290943.48	7108211.328	18497739.64	7688692.189	14571441.48	11860445.11	2206440.09	3912258.695	3013766.027	2403384.691	6420856.188	10534951.64	6635549.211	7878669.23	13111851.58	462395.6543	3755418.328	1726221.715	1756771.516
Omg	NA	NA	NA	NA	NA	NA	NA	NA	NA	NA	79108.28906	NA	35468.01563	NA	NA	NA	152283.6719	NA	NA	NA	NA	NA	NA	NA	NA	72068.5625	NA	NA	NA	NA	NA	NA	219690.25	NA	NA	NA	NA	NA	NA	NA	NA	142894.875	NA	90705.29688	NA	NA	NA	NA	NA
Cplx2	NA	NA	NA	NA	610165.4531	255351.7813	NA	NA	282607.5625	NA	NA	NA	NA	NA	NA	NA	378845.6875	NA	NA	NA	NA	NA	273152.0938	NA	335231.25	187820.1094	NA	NA	NA	493511.3438	NA	963504.6875	1389388.156	546235.25	NA	737455.9375	60914.10156	NA	135849.4688	NA	284216.4063	664431.5625	391830.7188	402956.9688	537665.625	19663.31641	NA	NA	32358.22266
Fh	278623.0313	312955.375	2033583.781	2049796.469	1485649.438	967163.5625	773693.3125	1329302.375	1037783.219	1326370.25	4101958.719	4074474.047	4634528.625	7032887.813	6547611.688	4528286.781	3459888.914	1422732.797	NA	2339950.156	7215156.188	5753334.125	3339752.313	NA	6663962.125	458012.1719	730846.6563	1285208.039	2742073.688	2410649.969	7558414.813	1758279.938	3934422.125	1647183.969	3497761.547	1517710.422	723054.0625	1152427.031	3743390.875	688849.4844	1478946.328	2083547	961503.4063	1209168.688	1334330.844	109880.3027	1840765.453	591396.5234	190082.5078
Rps3	38147337.22	68698524.09	34311644.77	34167154.47	42340769.98	32164293.81	22990098.84	16635896.57	30346506.28	20879252.5	38492878.35	34243069.91	27876772.72	33809707.59	29672098.29	25832154	33378495.31	11750384.24	6112805.43	74248597.69	83679848.94	71833138.72	51061073.16	1760139.93	44750550.89	12556831.21	5290259.305	19277531.7	34735807.02	12981232.28	44190828.66	7753068.5	48486177.3	31434584.87	47518341.4	31178790.31	14784660.32	34569990.7	16076243	12983272.64	25045699.48	33937192.65	22275580.77	28591538.82	30817469.31	2380610.557	27501780.92	7255265.824	2535317.934
Ranbp1	375555.9688	NA	3810435.813	2581148	4845867.484	3957120.234	1154545.25	2665562.563	423763.1563	3821174.5	3731102.313	4965166.344	1668932.133	2888116.32	3655302.141	2862273	2314682.078	737742.875	NA	396035.6875	4114303.406	4433752.094	3935257.75	3599129.063	2452098.75	2000794.508	2730869.93	2247928.781	6342411.375	7495873.688	7413758.172	6669107.781	6925611.75	5383226.859	6067668.891	6990850.297	2372140.438	6011700.719	3326422.141	2679069.434	5262139.578	5037793.5	5736410.77	5357798.953	10742040.75	735457.9219	6354493.703	2836184.617	1582481.555
Psmd11	1506895.313	71947943.53	2881802.719	3555331.445	2084938.141	2260989.398	1450516.938	1063690.203	1226694.75	1279654.453	3756619.125	7374413.586	4985133.523	6749183.164	7781032.719	6699007.219	4244753.828	3016076.313	851504.6719	3712167.938	4896980.469	3593339.719	1475808.469	592912.7852	3931698.25	813274.3516	347759.4609	3614699.594	2226045.906	2202820.656	6667996.172	6102970.07	6838720.625	6485508.508	7884596.273	5779941.953	1581349.727	2405288.594	1669597.203	1128736.84	2514315.211	2799458.906	2623433.906	2280379.992	2668762.594	231574.0625	2462300.039	1000956.43	256618.7031
Ppp2ca	4412991.563	2714627.25	2170975.5	707381.0625	1384081	1107555.25	1612256.813	1235269.719	NA	1468952.844	1156510.156	3700521.516	1144992.063	2091206.922	5656357.781	2296919.617	2942362.703	1694789.164	468036.877	2544920.766	2521317.75	3422324	NA	169619.6563	2655308.125	1044549.344	371708.4531	1014273.023	2453619.078	1630232.234	549244.8125	1389698.656	4591674.852	4413825.719	3611279.508	3966076.008	1162396.023	2985208.969	1206460.813	1666204.453	3825045.152	5912104.789	2522271.828	4189167.754	7010319.699	130301.7344	600659.6582	586526.4063	2394357.453
Oxct1	1406594.578	209852.7813	424328.2188	2677370.734	743667.1016	624217.5938	389979.875	NA	851090.2813	663190.8984	119338.2109	1672858.523	647744.3125	851169.5313	620193.8438	572750.2969	1399269.563	960912.6406	374890.2813	3920310.656	2699190.125	3018766	944849.3125	51120.02734	955815.375	238934.5781	84741.00781	324655.3281	418925.2656	NA	2437901	1026952.477	2396921.75	1470469.844	2085646.867	1244710.281	1537297.617	3180602.5	1171897.867	890193.1953	1428295.359	3031420.336	1572605.469	1785809.938	2349302.641	NA	380404.5391	101039.9063	NA
Nptn	NA	NA	NA	NA	212237.6719	1078183.891	231720.8281	139907.5469	74563.91406	NA	200010.4375	1061773.375	NA	NA	227034.4375	970574.8945	251160.25	NA	NA	542998.125	518516	193287	442334.9531	334991.5313	2099408.109	367384.3438	260878.8828	NA	534596.8125	524936.8359	1544296.844	547291.9375	853760.5469	353773.5859	574824	455991.5547	127963.6484	298643.25	46933.92578	NA	330560.1016	233942.0234	225021.7969	341655.9141	154227.9219	NA	NA	NA	NA
Rspry1	5201206	NA	5327520.5	7226758	7561878.5	8763993	6931784.5	8945394	11792261	6795620	6337821.141	9936996.109	17859380.63	20565489	24065360	20747454	16361495.13	16037500	NA	NA	NA	NA	5978883.344	5620989.5	9040704	20366392.25	10107773	9320409	9300363	7965696.5	5619611.438	NA	4387235.5	NA	3795571.5	5849458	NA	NA	NA	NA	NA	NA	NA	NA	NA	NA	NA	NA	NA
Hadha	844182.75	1897937.531	1649282.406	2427068.813	4086865.453	4257538.563	1239102.063	2272948.594	1790532.563	1131631.094	3845077	1494478.328	1782382.203	1400383.25	968984.9375	NA	NA	163239.0313	147858.4531	4780265.594	4538186.313	7018355.781	6102272.781	164548.6797	8015945.516	782594.4688	454753	2518561.773	1543060.688	775520.5313	2876901.656	867527.5781	2693878.813	1476626.313	1009420.109	998935.8672	1461208.922	3348218.531	760403.5391	1149056.461	2004633.992	2664473.594	976507.9844	981598.25	1414434.43	210943.0566	3511563.438	628037.4063	104465.582
Lsamp	NA	160291.3594	93914.6875	NA	440103.7969	NA	93493.5	NA	864114.6016	276347.5156	316203.25	307766.6875	346202.9688	332926.4688	373522.1563	395732.2656	432117.8125	126297.0313	165972.3594	NA	NA	NA	NA	NA	NA	394931.5078	489651.1406	137133.0703	735994.7188	256035.8906	825017.9063	1746075.047	630552.0781	655995.5	496324.6484	409267.0078	62177.36328	NA	135648.5	156888.125	NA	272676.1445	NA	134831.2969	189249.4219	337843.1797	182118.9375	32489.02539	244357.7754
Acsbg1	NA	823745.5625	NA	NA	604953.6172	NA	270137.6875	268051.3438	NA	227372.125	NA	106438.8438	NA	NA	NA	734165.625	NA	103008.8125	NA	NA	NA	511000.0938	349809.5313	NA	512041.7188	NA	NA	NA	495106.7188	NA	387165.625	NA	NA	253015.1563	500364.3516	337447.5938	NA	384602.332	132895.4219	NA	93733.79688	409545.6016	NA	60408.53125	394581.3438	NA	NA	98185.09375	30656.5918
Prkar2b	NA	824746.75	748120.9063	867479.3125	2467593.188	1041323.094	922914.5938	701575.3906	285426.3438	480335.3594	5022374.652	9108803.406	9108051.521	9999051.496	9240108.813	8888708.766	8889602.594	3595781.313	329601.5078	1259904.344	1046567.969	3006813.43	2202497.945	113183.1719	3742733.781	833749.2656	207114.5938	758966.3438	3084812.641	3698356.946	14904104.13	2516790.734	19024612.19	8848849.336	16230610.73	10883211.69	492821.3594	1144464.357	1335848.156	149947.7344	1437665.85	2703479.203	544673.7734	1550687.988	3690250.727	661184.125	401075.1543	92289.16797	183474.0469
Atp2b1	NA	507636.4375	474471.2813	395384.9688	872410.0313	464408.2969	107193.6094	NA	233040.5156	NA	322534.5625	418367.1563	311149.125	NA	830611.5313	NA	268717.875	103841.6641	NA	543683.5	NA	NA	968552.5938	NA	NA	NA	749569.5625	NA	110404.3203	NA	672718.5	128460.2266	931929.8125	370492.0938	1620852.813	536025.3281	3241039.195	NA	2772061.375	116332.2344	145126.5938	86116.14844	106528.4922	119896.0469	141072.8125	NA	199624	NA	32186.35742
Rab7a	1459447.188	7407309.672	5859380	7530887.125	6654985.859	5669688.258	3817807.938	2679125.438	6844447.297	5449990.344	11107812.04	9128904.125	6761889.844	8129459.25	8645617.982	6762237.203	4245684	2564065.219	462036.8398	3690294.641	10049443.66	12757929.53	9618432.625	1447720.943	9705216.672	1580543.68	1753919.75	3584528.285	6235653.25	2715988.516	16489226.47	2370493.313	8387770.75	5543044.688	5696482.813	8100657.672	2301161.539	2439334.875	1938410.613	1399918.145	2220194.141	2555684.5	2474633.211	2287350.344	3269429.375	343583.5938	2605961.422	732998.75	266132.6406
Taldo1	20011072.17	18049930.03	10552690.38	5924647.828	7954448.438	7035810.75	3104920.93	3927349.117	4576512.859	3637068.344	7959626.156	8654770.254	6579320.25	9217680.063	11795864.46	7643196.045	10997891.63	2599577.344	2723177.316	21922905.28	23417706.75	12453220.09	9409773.234	632985	11340417.25	880681.6953	1708277.68	3460081.762	5146435.703	2380557.797	17809094.2	8911785.328	22002826.84	13082219.98	22846741.72	13666696.54	4302041.961	10019959.74	4386337.195	3701506.109	9639345.203	9967233.867	6258162.121	7644675.859	8852059.563	1045975.754	7585249.469	2772622.383	1309627.711
Arpc1a	2419489.469	3786755.438	3179773.313	4949484.141	4674592.109	3393032.703	2543850.797	1154601.656	2168797.664	1931414.422	2626645.469	5118062.484	3379752.531	4246370.813	4212297.313	3265591.219	4874367.547	817527.2578	NA	3514980.844	4506456.801	5061425.563	3231674.5	1505324.156	6876260.906	2269632	1262899.328	1352698.375	2702116.328	2001646.047	7969023.031	1368541.625	8503944.281	3858224.438	4600277.438	4310964.664	476440.5586	2614076.281	536711.0078	564248.957	1476250.109	2944206.172	1587598.289	1599867.816	2454426.695	126900.7051	1577122.5	110678.8047	25680.79297
Napb	NA	NA	NA	233765.2656	129610.3164	NA	NA	NA	414168.3125	NA	327707.625	27932.97266	NA	508584.625	208444.9063	311857.4219	118324.3594	82932.76563	54458.84766	NA	NA	355124.9375	377272.2813	175210.7734	208561.5469	277681.8672	73485.71094	200022.0781	355705.4844	357980.3125	201598.7656	600941.7969	292250.7813	215133.1406	432141.3047	382988.0938	14661.68359	248809.0742	292959.0039	18042.02539	121924.5371	318149.8672	70058.52344	152141.4531	NA	NA	41140.69141	68327.52344	22893.14453
St13	1366544.281	2512985.5	1534028	1519099.219	2715609.734	1979369.859	3133942.234	3057196.516	319434.4688	1660165.695	5368934.844	3443274.188	2781040.359	1574267.375	2741147.484	3336097.859	1419635.773	874184.4766	110923.2578	1765828.094	2610308.375	2651755.719	233339.2031	2383427.094	4206275.094	1295490.766	2257508.98	2213399.965	4126025.75	2934761.25	3020109.734	4659518.75	5968825.344	4909945.969	5777212.859	5339065.5	3385853.98	6526144.828	3741121.199	3355089.039	6077658.891	7696890.315	4582976.922	5630212.484	6635237.328	487673.8867	3418639.453	3128023.631	2504690.959
Rpl3	18149753.38	26405468	12665268.97	12491697.97	18780576.84	9149533.453	9470442.647	8072046.891	12482949.3	6588775.641	16310571.27	14194658.23	12573534.29	15316109.72	15957250.89	8111647.684	17094191.47	5898026.734	1778358.094	31629340.42	34520046.03	26720378.56	23457075	1021637.258	24261900.84	3993191.387	2423836.488	4825781.764	11108281.81	4089688.881	18942879.22	3531673.383	20359957.81	12750906.57	17117330.66	10833787.7	4248043.211	11998853.3	4643559.484	3489983.235	8412087.078	10820294.95	5283543.504	7175178.93	9334747.375	624218.5742	7190953.953	1825571.918	500212.0215
Top2b	8006669.688	7898715.041	4072894.117	1100952.813	683794.2969	1235669.406	854809.0391	667984.8672	676275.9922	498959.4844	1713579.836	3439671.891	4301651.578	6842846.438	4933779.719	4810950.789	13988204.94	2936001.715	1684893.453	12986104.44	7798999.387	6200185.32	2843835.906	543591.875	2545509.842	88521.15625	20726.53027	1778582.341	2036212.938	757832.0859	7364170.285	4692436.615	13752319.97	10889622.39	11255204.26	8765977.398	1216157.25	2636090.068	571586.7607	940130.7188	4986186.048	11078256.52	6971584.93	7463795.928	8521799.906	434020.6367	12238883.29	1240538.752	295425.0586
Cyfip1	211025.5625	859729.6406	256764.0781	375276.0469	487526.4688	356639.125	507864	107337.7734	230422.25	328590.4297	695671.3281	285544.4375	500026.2188	1015970.5	1076756.844	418170.625	614825.0625	226972.6797	502665.9688	845792.9531	245144.2969	605785.9063	124336.5469	NA	634650.5	NA	NA	428928.5781	191321.6719	NA	887804.2813	NA	1902410.031	1071726.109	915783.0938	939788.9219	135618.832	758198.7031	40386.27734	NA	228920.7578	567168.0625	185427.7891	55337.73047	296913.9453	19665.8125	405082.6797	NA	26716.36523
Dctn2	228009.9375	306644.5313	1842834.375	808072.3438	2021885.063	1271357.938	930141.5781	2035112	1847023.875	2726726.344	3620493.672	2512753.891	1062165.359	288954.9688	2751140.75	2578639.25	3224410.266	1226174.805	132872.1406	693898.125	1748257.375	733094.1563	1305665	1578342.75	2158406.75	2215205.094	1724747.563	1968955.766	1405821.938	3827737.984	6232719.125	5791144.57	7524162.094	4573310.492	5381586.945	5493902.195	1381797.172	3992037.156	1836175.363	1613614.438	5082617.813	4979787.836	4609898.379	3236244.203	3903164.047	271567.2832	2584285.453	1742312.758	1165620.551
Sv2a	2468516.5	854041.625	119771.2188	NA	1217354.375	710965.375	NA	99240.51563	446324.2813	NA	NA	NA	55779.25391	244373.1406	NA	98603.11719	NA	328373.8047	NA	NA	NA	955305.5625	563449.625	NA	NA	689070.6875	77512.89063	76743.47656	135912.2813	130509.0234	962054.1406	223249.5	181230.8438	NA	NA	NA	106397.7422	147901.6992	159947.584	NA	390685.6563	NA	118176.4922	91596.22656	NA	NA	78947.83594	NA	55302.66016
Prmt1	NA	3799908.188	1709905.531	3258918.82	4408472.188	2667482.75	2860485.781	2783319.375	2298431.758	2114647.156	3286128.719	5348215.547	6037725.078	9839592.875	6674623.672	4322537.875	7930117.148	3564155.373	NA	168291.2969	5360171.313	5246938.508	4662662.188	NA	6072712.844	647018.8828	391099.4531	1507306.406	4662397.641	1133127.648	8909229.406	1765416.406	9860889.125	6389118.086	8063974.719	6339122.172	2198240.102	3183879.703	1818563.766	1285213.84	3149554.797	5778360.922	4379647.609	4700867.039	7497451.035	325729.0898	3828392.344	677751.8086	246655.7344
Psmd3	1844858.844	5501438.406	4220130.719	2130874.734	3351038.656	2815530.656	2431330.766	1708690.18	2455025.844	2188465.496	4490816.938	4304031.313	3410484.75	4458329.359	5173115.688	2686134.031	2422052.758	1238853.27	451645.043	3225335	7291480.625	6039969.156	4222733.688	359068.0898	4761327.078	2080838.68	453134.4883	1613265.422	4585309.031	609499.8281	5028121.766	1109730.125	5456870.109	3033682.484	3282004.469	2426491.68	1174475.613	3865807.688	1083242.445	892702.5703	1288433.875	4007787.773	2715353.367	2601665.016	2305517.063	393979.5449	3493783.031	782918.6406	93193.20703
Krt4	1982753.141	NA	904787.375	1556929.352	2773116.133	1522665.672	962297.3594	1449857.242	3382332.047	3168167.375	4520635.164	3540108.898	2542692.453	2129278.969	1751927.688	928563.2227	1253198.938	354525.5	120559.5391	272336.75	1152054.219	4021582.594	1412830.563	715590.6211	5591621.063	2492336.625	2237112.75	1589859	5121756.781	3352601.984	2602706.438	559573.125	2147088.523	500208.8594	1036960.602	947111.9531	348873.7266	1117995.453	113024.4375	17564.13086	170368.7969	674954.25	112141.6641	281717.5859	1189066.031	6578.206543	149352.5	NA	19027.75
Dpysl4	4640527.625	3670401.031	NA	102414.4922	334803.6875	NA	282552.1563	232082.5	NA	277878.9375	860292.4375	2824428.938	2077021.313	3525367.906	3823061.25	4457329.266	2620099.344	2001564.313	825324.25	1381472.75	1897253.438	3254266.344	6508651.938	61812.64453	2159708.75	NA	NA	531444.8438	2691844.953	1989001.328	5266229.688	3063950.25	4996286.063	4662850.164	4649642.672	4224674.953	1362953.398	2151117.25	1148953.219	719548.0547	2854762.93	2889143.215	3092079.953	2468073.594	2279878.594	27468.97461	1482523.781	296714.2734	478994.1719
Hnrnpll	565714.0156	3833736.078	1939819.063	1203364.141	2537970.688	3764104.281	1315004.203	919247.1094	3196221.695	884853.6875	3064799.578	2348052.484	4062676.281	5548824.703	5394184.75	3339577.234	78541605.13	1795927.602	46459.54688	2490713.258	2302951.656	3317868.906	1713154.5	902043.4766	5644521.469	525042.3633	52172.19531	1401224.309	2083501.891	1247123.602	2885920.977	105120.1016	5709302.805	3301650.129	5846317.906	2617423.262	3781614	6547146.148	2245530.438	1456354.656	2718741.836	2615993.594	1603997.203	2018918.129	2691411.297	300027.0078	2128774.699	612452.4922	532578.375
Otub1	4177785.313	3032774	171058.0313	2146526.414	1765789.047	1020302.063	287332.9219	897294.8125	337379.7188	953162.8789	579058.6875	5307371.422	3712058.75	6347214.297	5459864.25	4839588.031	9955847.734	3402242.75	NA	3837424.313	1961056.453	2177359.484	475858.6719	389592.9844	2604430.688	385439.1953	467823.3047	1725699.203	2097969.938	1543220.609	7990759.266	1710477.234	5803395.945	5964351.852	6809875.898	2873892.336	1379838.711	2731337.125	1167117.652	1336129.207	2990214.555	5425563.25	3315620.516	4263931.773	5490087.984	299594.1094	2677350.438	826826.9844	518813.0039
Cadm4	2836232.156	NA	NA	409243.125	368040.2188	NA	266851.7188	NA	NA	NA	429831.2188	503471.2813	468602.1328	613225.7969	NA	255725.5469	1344803.938	NA	202105.2813	184714.3594	NA	NA	422832.3125	NA	231618.1094	NA	NA	NA	164432.375	130409.9375	849780.8125	172906.1563	798578.6563	689079.375	669003.4531	305483.3984	56643.11719	148535.25	NA	NA	179399.2578	213379.5938	130669.1641	273898.8047	324238.3672	25445.35156	NA	NA	44934.85547
Scg2	NA	227592.0625	NA	NA	1417974.375	1235705.75	1096737.125	2145885.125	1898102.359	1919008.5	738798.5625	1530333.75	102510.2578	960531.5156	513209.5938	NA	NA	NA	NA	NA	NA	1866223.75	1115957	1978911.5	1480676	81946.01563	2158547.445	674675.3516	2087809.625	1016698.188	1145540.375	NA	440130.75	NA	317006.2188	231791.625	1438724.297	NA	972042.6719	121013.0664	433699.5313	NA	170313.8906	NA	NA	NA	171723.4844	64186.59375	NA
Naa40	NA	NA	NA	NA	NA	NA	NA	NA	4055540.5	NA	NA	NA	362449.5313	466022.1875	NA	280160.25	NA	NA	NA	NA	NA	2735788.75	NA	NA	NA	NA	NA	NA	230640.5781	NA	NA	1378513.875	NA	NA	NA	NA	NA	NA	NA	NA	NA	NA	NA	NA	NA	NA	NA	NA	NA
Vat1	169886.25	2403278.438	1470911.055	4034191.688	1135771.102	3564245.313	2156472.125	2184157.336	5129261.859	2860320.719	4588254.828	3265616	1573157.063	734678.0625	929090	316307.6875	NA	68558.00781	146001.9258	2770230.5	2556138.672	7091841.422	5284395.375	640825.4219	6476474	2491324.438	1270875.266	2311049.391	4339635.313	983401.9375	3562728.313	188223.2344	1965413.188	1027109.703	889220.5156	551197.1875	1466381.953	4486280.57	1711105.211	973278.1875	1844792.5	2349028.531	3146237.945	2949027.188	5964987.5	373736.7891	4318098.891	1484638.047	501881.5547
Dynlrb1	8050161	8113700.875	4460385.688	1895052.25	2273221.313	2859738.5	982490.5313	664647.875	1254960.531	1563934.898	2244426.688	1664453.719	1827085.813	2614286.25	2020902.125	2302514.469	2186873.516	1210430.781	8816506.656	9923278.813	8530582.938	6512006.625	3248389.375	1446382.395	4019135.563	1031347.188	1060145.563	835186.5781	1677023	3334969.438	3135160	4479742.5	4274289.469	2624301.438	3037127	3236230.313	893555.8711	1359809.406	110574.1328	829121.1563	1839860.938	2304786.375	1637777.965	1624810.313	2585954.672	50525.35156	1346357	1101263.484	718889.9375
Hnrnpa1	2619198.352	17961446.61	16329039.48	16906505.12	26751005.5	17716695.54	11862060.69	9605361.881	11588959.59	8043470.844	16677699.41	23220465.67	33767359.35	48777275.11	48421311.67	40307067.87	56246320.23	16821622.57	1951909.498	15599084.45	24463175.92	32357420.41	26676738.38	2366730.464	29094936.98	7634044.539	4164025.57	5015644.39	17160775.92	15000624.27	49327468.94	22717645.84	60091551.52	24881901	61275213.59	36231321.39	4833803.156	15345520.85	4875050.195	4706326.303	13185023.02	21470747.74	14594980.32	19130771.21	24593659.24	805206.104	9005719.557	1977143.031	2016021.297
Hras	NA	653195.75	147185.25	NA	NA	310700.125	NA	NA	601410.6094	NA	NA	1099754.75	NA	708613.0625	182165.8594	NA	NA	216134.4453	NA	426917.8125	1077062.891	NA	NA	NA	968517.4531	NA	54171.59766	320698.6875	NA	70764.1875	2951761.438	NA	1587753.875	975546.75	1347621.5	801128.3125	467156.9609	776824.375	532306.9375	382780	813259.7109	671534.1875	666454.4375	636292.5	953659.75	95860.66406	785804.4375	459890.7188	178212.7109
Iqgap1	3113671.922	5433637.391	631767.4375	3043991.293	6771797.906	5185099.75	3313990.594	2373652.75	4502578.781	3190811.469	4824541.391	560473.4844	3513172.625	4472924.328	2236885.5	1780680.984	1100910.75	1683840.563	155634.9063	3150989.313	9321403.5	3182785.344	4972950.57	1147973.109	8460995.094	3699938.191	2853049.883	4335677.273	2893788.898	155639.3828	2450990.281	1458750.031	1700319.891	886301.4297	655911.7813	826048.5391	2108376.793	4343091.93	1148062.813	458948.1094	1020170.172	525954.125	422360.4375	528757.0156	162804.9375	220535.793	2785398.594	788294.9961	152179.0156
Lin7a	NA	NA	193646.6406	215871.5625	164987.4219	387345.9688	491278.0938	212653.8906	303255.9375	270704.9688	878377.7813	1047696.141	1089426.031	860992.25	886088.625	463171.1563	99046.20313	316858.0703	NA	NA	407663.625	1688145.531	933462.5313	NA	850085.7188	NA	NA	368259.2813	383418.2188	746782.0781	1499670.625	NA	1130803.484	498977	604716.6875	375735.75	177058.3594	95673.95313	191044.4844	77672.97656	238827.5781	308226.5313	248094.5	NA	570855	220157.0625	165694.0938	160382.1172	NA
Vamp1	NA	195969.7813	251122.5781	NA	NA	NA	NA	169249.8125	423016.4063	109088.5156	NA	NA	214561.0781	NA	NA	NA	213806.8906	NA	94373	NA	NA	NA	NA	NA	1004199.781	165346.3594	102919.7344	133151.9844	NA	NA	NA	214720.6406	289535.3438	NA	NA	NA	NA	NA	NA	NA	NA	NA	NA	NA	NA	NA	NA	106784.1875	NA
Krt15	97191638.09	291921561.3	207883028.7	115370942.1	95908031.66	45767550.03	22526156.7	9792618.281	14103374.09	2818461.125	7750945.727	7726343.336	4667653.602	4963179.797	4039511.672	2812272.031	3193673.578	1800008.873	19770893.41	313896534.8	385830339.1	214396311.4	110343216.6	8674767.66	45975785.78	9466537.719	5163389.285	6151431.5	9190772.063	5081819.078	5690529.664	2081032.109	7818886.891	6939187.555	5458549.695	1751170.443	6607759.502	5284700.516	4536600.273	14079947.7	1818599.504	2994714.969	1163520.254	1330979.266	2047261.398	2067406.547	7927153.242	3380198.328	497487.625
Col7a1	386680.4688	2016045.063	4760129.969	5575427.063	5408152.781	4073111.828	3145314.094	1344182.037	2675546.844	821172.2813	2109313.313	1336562.828	525055.9688	956673.0078	1600809.938	213725.2031	NA	1343697.383	1962353.781	2705715.438	11998248.44	9088828.188	5280122.063	1134330.75	5112306.25	926888.3516	70499.75781	820613.4688	818864.1875	508038.5781	1098850.125	805971.6875	837551.2109	NA	274477.2188	122207.75	210307.5156	397384.375	65512.61328	205491.0977	101938.8047	274302.5938	215209.1563	421940.6563	448816.0625	NA	322671.0625	54204.12109	NA
H1-5	2567191.406	39696744	35764779.88	48188105.76	69700349.67	46795803.7	26756869.05	23973468.14	22231028.91	23168403.3	43543143.06	52775425.97	36588181.56	51232549.31	51701664.83	33828710.7	51015259.84	16098392.32	3299304.328	28583975.13	81160115.03	104580909.4	85891400.28	20414175.99	70168804.16	17758179.12	8345962.789	17970295.75	36470962.11	21718177.04	79831091.73	52691100.49	92770187.51	46451245.27	68657149.18	47000433.81	10023146.55	22504170.22	7844886.858	8838896.898	23102250.41	33287276.72	32256568.38	33744682.64	63045710.5	1524192	17269724.72	4722921.844	1605122.59
Dlg4	NA	874161.9375	1148201.313	1259691.5	3019589.375	1582927.5	1198379.25	1316441.75	1622570.188	2538110.75	2428432.5	3099734.93	2303194.57	1792583.219	2465247.555	773629.4063	1863758.203	635373.0625	178472.5156	NA	1219738.813	2369859.297	1887274.109	1313503.5	4083825.688	2080536	1748888.125	516223.2188	2849010	2253105.469	4819914.406	548335.5781	2795594.641	604547.3125	1050245.813	871287.1719	125009.9922	1893374.25	591593.6484	55293.51563	316768.9297	297337.7031	161619.5469	182359.6758	NA	54277.81738	1496878.469	429651.1992	187568.2402
Ivl	41850605.98	24852156.25	21763900.16	30878619.64	37728306.32	28466369.06	16611173.67	24070502.59	42484808.32	45150220.63	57317257.17	39443835.92	13807762.98	10541035.87	7587172.625	941831.6445	3677140.508	140680.8594	16702761.24	39584584.88	35869231.69	36940487.01	35775421.13	28635723.83	37455646.97	28174923.79	34726724.47	30208010.43	59972493.75	36528113.98	42212366.61	13312243.56	8463102.375	5278731.5	4860987.217	3013463.975	514031.5566	11770708.86	364375.3633	65028.33398	2106329.039	NA	178629.3633	573814	245337.3359	157773.8418	11054096.99	7029261.516	92528.73438
Ddx21	765242.2568	1417798.438	487045.5938	1635331.031	4079285.543	1184448.719	1078932.461	433766.5625	1900230.585	1887571.891	1056607.688	1083826.844	5716770.789	3094860.313	5418725.188	4214080.43	3009858.246	3027664.484	67708.15625	864656.7412	5793366.555	1966631.328	1393486.32	219823.2051	2123714.537	370813.6899	231479.373	2602130.73	1661502.754	595506.9922	1672289.119	669923.8086	8367646.231	3741161.699	8674564	1766398.344	734497.5586	839118.0254	16411.86719	162788.9102	1481886.493	2078760.029	1604012.222	2206458.355	2813689.781	21299.06787	1418198.352	214336.127	153282.6191
Hars1	2262546.125	3777869.344	807525.5313	1707330.375	2781175.063	1949207.875	60978.17578	888203.0313	1817956.883	613942.125	3571700.75	3243975.266	2420995.141	4692992.563	3790830.688	2373803.281	2980373.375	1394513.219	89031.10156	2771422.156	3085907.281	3461770.875	2009859.75	22777.32031	3029270.625	695175.5313	267483.6328	1626392.219	2588399.938	1326104.406	4162526.539	940538.3359	5036171.938	3789124.047	3392875.172	3597136.25	354420.1875	1541294.156	883099.6406	1114613.805	2190796.5	2836006.094	1395203.25	1958020.406	1954116.625	127801.8086	1258043.313	761223.957	203400.8125
Slc12a2	3578492.438	2355938.25	1694238	NA	NA	NA	NA	NA	NA	NA	105305.6797	NA	NA	530112.5313	391452.625	167981.2344	194506.0156	80683.24219	NA	1372234	NA	519114.4375	NA	NA	578076.25	NA	82672.32031	NA	NA	74320	268270	816888.5	920885.4531	399318.3281	151833.9063	180779.3281	NA	127689.6016	NA	150991.4023	184255.3281	257889.5234	170517.8438	143618.1094	429354.4766	72535.82813	337005.4219	192602.8516	140268.5078
Blmh	277080400.1	132739158.6	23467600.95	4584379.203	11844492.62	8591283.801	5357401.008	252043716	97874083.44	3831893.094	105103954.1	4154789.477	821072.4805	1736643	2383413.785	573025.7891	5527760.225	710204.6621	32880134.51	244688372.2	61351638.74	105757123.9	22182080.48	2438131.008	22966734.78	285181541.7	2800237.508	2117504.098	3675737.594	6215740.008	8401594.828	817386.3672	8003334.367	2221546.648	5889672.938	4697937.398	1502974.289	3768534.645	1699332.953	754070.1973	3142978.055	3661481.32	1731833.277	2993559.266	4058580.289	72799.85254	4508884.094	834542.8203	108466.668
Mapk1	387004.2188	292991.9688	947615.7656	103957.8438	641529.8438	538526.0938	1163715.945	665098.2813	262854.75	591029.1719	NA	1677808.688	611949.2813	1325354.5	1207701.969	762924.5	1090004.797	81475.77344	41653.56641	700524.5	1729484.094	856211.8125	NA	162457.5078	1020067.844	581466.1094	NA	63076.26953	892046.7656	NA	2427513.313	322448.4688	3622396.25	2171623.438	1584912.875	1037183.469	449640.7578	1025059.922	909335.2813	525390.9219	1056856.906	960186.2188	525388.125	498599.9688	1117717.227	NA	486243.0938	1027905.125	396052.4688
Fus	575925.875	3527810.156	6079673.406	5976732.523	8872795.609	5748048.719	3233107.813	3245170.563	4278833.813	3814868.43	5989203.344	9932066.688	5526707.5	6699682	10493792.1	8164028.766	10192915.77	4359599.156	1007100.156	3805517.656	13137029.5	13637304.81	9791561.203	2991176.328	6680891.078	2954130.148	1913291.391	1757261.336	3453140.453	7107508.539	13816048.39	4801045.953	13264525.52	5139297.328	13368500.86	10650186.04	2465187.43	6299220.586	3503712.039	3045197.191	6820579.664	9060455.383	6586359.477	9087442.75	15054450.88	444026.0508	999091.7969	939544.1992	1323999.141
Col1a1	1069459.453	12340195.19	36769134.12	62024914.87	103336879.8	70063523.21	49736989.14	72287472.88	109226027.6	111966644	146764461.4	100959986.1	31701072.85	26210588.2	18760376.73	6283951.171	8455467.135	4528468.221	9092326.172	4152379.738	49977163.26	109221219.6	106624894.2	88886541.07	94081435.35	93815425.33	90894137.57	71440142.52	136601184.1	94329169.36	94624288.33	37500566.54	17872102.83	3155825.8	10568509.58	6453321.874	11502515.37	60318203.01	38572419.61	15687986.41	10157243.12	3960214.34	730481.2646	2350434.536	2646930.803	2255564.008	48228394.56	31454773.04	16544978.97
Hspa1a	14013161.5	28201627.06	8658847.797	5632170.516	7208811.922	1139095.844	1931047.938	554251.6875	4967760.867	2377675.656	4204687.859	1766815.016	5433901.391	3016595.344	5381457.219	2569849.656	5375484.133	866366.5625	971453.875	35108325.52	26971736.61	6485502.531	7375524.109	405001.6172	5145430.281	2106665	669802.6328	1272647.633	992916.2344	1493303.18	2001916.07	989468.9922	4535851.469	2033287.547	3418017.938	2505930.125	432578.8516	1834109.063	759988.3594	656436.0156	570305.8984	1672764.242	820566.7656	542383.5898	1402353.359	87230.79688	1698892.242	86540.23047	131846.0547
Flnb	11519069.63	6005153.141	5719434.984	6810779.563	9453316.453	7027338.813	5264136.102	7304201.055	10452760.18	9873815.133	13456476.58	9181935.047	4908152.188	2170305.094	3517899.422	2325164.828	2903404.063	834424.3047	1160301.469	6276905.781	17122326.41	9621374.719	11453913.31	1749320.773	17385705.88	4725429.219	1932063.891	9237980.805	14668071.98	3601380.555	9396780.469	1497241.906	2841234.188	1795184.141	1417476.656	433938.75	3073862.477	15874531.47	6158059.09	4336368.043	5206131.281	2793475.93	2628084.352	1358588.797	2237498.016	423025.0234	16414841.09	4503585.508	1030804.943
Plaa	NA	NA	NA	380094.8125	639070.3125	653356.125	153501.4063	640190.0313	780318.5625	447442.9375	1496153.344	2100385	621933.3594	989083.1406	2084458.078	543513.7266	827373.7969	672337.6016	NA	NA	280210	691443.1563	971840.8906	258062.0469	1447326.141	763783.0313	246302.0781	124526.3281	1106284.133	575783.6797	2953007.266	1837868.25	583109	1416507.75	3172591.082	723884.3242	136573.6328	604592.1719	NA	85356.73438	615666.6875	966282.4063	356561.0391	447502.7734	701198.8047	29778.89844	170619.3125	49544.38672	25869.45703
Rhog	NA	328549.125	NA	NA	NA	NA	NA	NA	NA	NA	NA	368333	NA	NA	NA	NA	NA	NA	NA	NA	637643.3125	NA	550231.0625	NA	NA	NA	NA	90117.04688	NA	391764.875	NA	NA	NA	240793.0469	NA	NA	69029.59375	304100.875	105980.8672	NA	82013.29688	NA	NA	NA	60025.96484	NA	NA	NA	NA
Myo5a	873075.8125	746065.75	375286.6563	NA	443780.4063	202970.9688	NA	NA	NA	NA	NA	836232.0156	728664.3438	1851499.594	810146.5313	1230280.492	1075134.656	69688.875	NA	551789.375	450103.5	NA	431789.0313	263612.6133	NA	276563.4063	NA	176098.7031	1589014.078	945873.2344	849823.8438	NA	1567526.719	676725.8203	1712898.219	833978.7656	NA	NA	208368.2656	177771.2813	563982.7813	2059763.734	425404.6406	951869.375	316838.7109	48408.22656	162290.7656	NA	261337.7344
Gnaq	1118032.5	NA	1008068.672	662474.6875	1966091.813	1011937.813	691713.3359	1082053.805	982170.6953	1049679.625	2072573.438	1951581.906	1804860.359	3794616.063	3570567.719	2085426	2987300.297	805833.4648	201087.9844	855735.8438	1455330.563	2316390.453	1187593.75	596335.4375	1731261.188	579603.8594	289834.4688	921797.0156	1870109.32	522442.6094	5578693.016	946769.3125	4469774.922	2668747.563	4204077.992	2254773.063	146358.6953	350432.0078	NA	105072.252	798052.5625	1244385.906	376431.625	972347.2891	513845.7969	80804.23438	1449368.82	363050.8398	NA
Ctsb	488536.75	NA	563204.75	1842087.75	4005345.063	3013182.547	2811490.438	3531707.938	1684504.375	1893586.75	2074660.125	3121689.75	462730.4063	2565837.625	705142.1641	1209555	561706.6094	110551.1328	209911.7578	2192089.438	2761582.063	3226920.281	3118668.75	1373532.375	4985313.547	2828755.125	1258339.625	1048464.313	2005721.492	1901118.688	3603908.141	1234237.125	1894969.172	1293057.188	237932.9844	1117046.641	1142846.969	2548979.125	1968347.195	1620180.75	1988745.43	1699795.121	863208.2422	1186742.91	1162955	166238.2031	1520056.75	772717.75	1061801.578
Ndufv2	NA	1328054.625	NA	157374.1719	251885.0781	NA	385854.1875	487576.4063	368672.3125	437412.4063	NA	926617	749771.25	796881.5	1678598.25	1400513.5	655695.5	390754.1836	NA	NA	1143011	190435.5313	595457.25	NA	590256.6875	NA	NA	321800	1445699.125	1016741.313	2381570.375	1028334.156	NA	550246.125	1345861.25	567403.1875	2763250.531	1356522.875	210242.625	476143.0313	298783.125	308163.4375	542285.25	361593.5625	722628.25	352594.9375	587742.2344	NA	212168.1484
Ctnna2	1427260.438	705049.9844	1359639.625	2880098.32	3694565.281	3782472.844	1365298.219	2305304.961	4951940.078	2782965.188	6515457.969	8982916.578	14927543.23	16974353.97	16302070	10609784.19	1861756.516	6087938.547	NA	1661593.906	3963726.359	3008897.188	4257476.047	601714.6875	5774139.047	2610883.836	200785.2969	NA	8359276.719	824301.3481	7988117.469	2301866.188	12632408.5	9577215.852	7154175.313	6611718.469	445236.5234	640312.8438	427475.5859	122079.8594	655180.1641	1393660.094	288730.2422	948030.7734	1398455.391	NA	3953679.026	97890.40625	212481.2031
Npm3	571550.9375	636846.5	541649.25	760268.1875	NA	528295.875	NA	NA	NA	368757.9375	794711.3125	746481.625	1288050.25	1107650.188	NA	138561.9844	645782.875	NA	NA	958094.875	1270997.625	NA	777895.4375	NA	710260.4375	278139.6563	239461.4531	518283.1953	602993.375	402819.5938	1248777.375	749090.8125	1535957	966217.375	1793650.984	1011198.375	389565.6563	1247862.25	NA	328649.3164	570619.8125	1072453.578	728883.2969	773039.3438	1095562.5	NA	NA	273314.75	NA
Cct7	1487474.688	7925174.203	5945393.188	5825513.898	7218954.172	7345601.672	3366688.688	3487498.523	3754824.922	5821336.586	8438221.906	13474583.32	12432434.27	12276281.87	14128840.78	10325552.34	12738886.85	5175267.043	85106.23438	6272994.219	12797686.98	13475349.81	10182363.53	568250.5156	12926141.56	1529122.477	1730977.148	5121249.68	9362436.438	4287641.426	26090508.17	2821056.383	19568793.17	14386848.42	19299255.13	12540841.82	5285772.461	14109427.18	5844706.969	5403201.234	14271385.69	16241427.65	10671697.06	11830285.54	13877835.27	1267323.928	9686611.313	2606578.984	1023611.809
Uqcrfs1	605589.9688	1363283.625	1306922.094	1256469.391	2016662.813	891787.8125	439639.875	833961.2969	1383681.531	1055001.016	1301701.445	1309141.594	659206.0625	2377608.875	1489228.5	1583477.438	1972125.031	565061.6152	174452.7969	3975334.625	7757167.188	2982436.469	1896145.344	604398.375	3111158.406	620094.3125	288601.3203	867918.9531	3550905.797	1741954.867	4659201.016	978587.875	3996437.438	1748975.656	3434505.547	3211685.516	616193.6484	970508.25	628187.8516	407704.5156	753013.5781	814356.5	764669.7188	695826.918	1445693.047	NA	1183191.313	498828.2344	276283.8242
Vcl	3077385.141	4982863.563	2946452.563	3624118.914	6300458.094	7963692.109	6334521.531	6006661.727	7669313.484	7228216.984	6843262.023	5216757.5	5155953.328	7340922.82	5304136.344	5081817.063	6206439.516	165353.4531	584081.8203	3097073.172	7793728	10166088.66	11594444.7	1985169.313	14676018.95	5684215.938	3447193.43	6726197.259	8077472.508	3286480.445	4486960.581	561363.5	3979818.346	1603767.474	2637125.563	2400690.514	4254532.742	10584416.73	5416858.951	3609835.762	3088262.833	1083144.313	400553.1289	1008894.695	3258670.727	532138.5078	10520276.23	3102412.762	967313.7461
Vapb	NA	577291.8125	350038.0156	520174.4375	832068.3438	814095.0938	418116.3906	203399.8125	237171.7813	553420.1875	720051.0313	1295321.75	222301.1719	823743.2656	495175.4219	735983.0313	609726.0898	204171.9375	1211096.125	461938.0625	1552864.75	1945744.563	1120230.313	197222.7031	1980903.953	169369.1563	178668.6367	193334.4844	837972.7344	162523.2344	1534928.594	NA	1063399.781	992324.0156	1448189.117	1083143.34	889612.5078	1685374.211	946151.3594	937052.2422	1120100.828	1179508.125	540580.9375	562504.1484	546904.8828	960238.1094	2657908.438	1195944.508	466268.5781
Adh5	923297.0625	537216.9375	3598708.625	720752.375	6401244.688	1962593.375	647556.6484	4502673.75	3644294.719	7556578.594	6794171	10720894.16	3585588.828	3262345.5	3603500.453	2509888.148	2123018.32	1680317.375	305813.7109	1372291.375	4727438.75	3126045.781	2221873.031	2567025.578	8522662.625	7226543.563	6101289.039	4765288.055	13391417.56	6540466.508	15503689.38	2584194.813	11135915.02	5202209.44	7810364.781	6568113.203	1154257.26	1642348.5	1596474.268	1291576.5	3542886.902	5971646.93	3534806.625	5023152.76	6386175.305	184038.2188	938464	679641.1445	154032.543
Pgrmc1	2089230.25	2030895.344	2143943.813	2425245.594	1741985.805	1252973.516	1124792.344	695504.7344	995655.9063	1149345.809	3613243.688	4645979.938	4102853.406	5289639.969	2672646	4049914.117	4523137.953	2004285.625	211615.4688	3317951.75	4883986.922	3411634.219	1624257.688	1491443.023	2012930.531	1970585.594	1412483.086	1768341.773	3427187.32	4636794.371	7330860	4337882.219	8842380.391	3835239.516	6135539.125	5291554.336	1145382.672	7290410.25	2523707.688	1031643.602	3106488.688	4739539.18	1173806.453	2506283.344	3764348.953	208604.6006	1917237.203	1600244.148	894195.7852
Rcc2	NA	4153033.188	8217983.18	10872650.64	17584116.33	9906053.688	8763969.922	6470742.609	6922382.75	4521809.816	8823889.266	10873463.91	12470400.22	15175769.27	16107853.16	9045370.414	9785111.148	4275358.93	552489.3984	3324921.844	10856068.81	22734179.56	21404501.23	3523654.121	21671229.69	4923952.18	1960957.32	1853241.156	5507078.375	2837956.93	13821493.41	4182076.266	17852181.08	6976690.504	12101838.52	7817881.438	2168385.125	6275504.344	2784874.133	1546605.73	3132659.914	6516069.18	4292458.547	6442225.82	13559157.33	868438.123	5221898.477	1130293.859	765803.9785
Cad	1459261.063	2252400.281	1507976.406	3379890.75	3276712.344	2123587.805	2238063.637	3076221.953	5703487.078	4030772.033	7020971.922	5925474.762	4380288.953	4546990.938	3806771.281	3096636.734	2426912.891	1383582.445	67389.71875	2265138.141	4382099.75	4280922.938	5104844.344	1050274.758	5027051.156	3060625.148	2937778.641	5930433.563	6819284.633	3532441.609	5304380.859	1101759.188	4134599.656	3499860.102	3515565.078	2337067.805	1315061.457	3028736.898	1618540.727	974168.9609	5298488.586	5620162.102	4230983.512	5407227.188	6917821.938	103043.5469	6015628.016	1309449.063	319272.2754
Napg	5331233.75	1891132.906	734802.1875	NA	NA	NA	NA	NA	NA	NA	NA	NA	NA	NA	NA	NA	129897.9219	NA	174605	1547916.844	NA	NA	119104.5078	NA	NA	NA	NA	NA	NA	NA	NA	NA	299980.5938	NA	NA	235382.375	NA	NA	NA	NA	NA	94082.31641	NA	NA	314484.8789	NA	NA	35212.83594	NA
Sdha	NA	2973338.313	1014033.5	1762634.531	2553060.813	3041300.297	1224243.328	1856602.953	3360576.281	1903538.75	3539348.656	4011895.164	1960713.391	3216111.953	2677692.828	1445941.141	2931129.391	759069.6914	95228.89844	1521214.563	2726775.125	6176349.672	4930581.25	513218.7969	8263165.156	1983938.281	859566.7188	2218400.672	4698515.461	2315591.359	5275671.594	1007314.594	5163383.266	4482781.523	4684178.695	3537019.578	874120.6406	3380520.648	2535087.961	915046.1289	2787889.711	3037665.051	1871933.088	3501873.18	5704241.629	148405.0918	2811455.609	688398.0313	282787.3477
Srrm2	1543578	1362499.852	1233315.938	726406.9063	2274075.313	2523610.438	607312.0962	437852.8906	3111700.141	1236707.673	2169758.484	2114830.625	2416045.469	5410641.734	4794651.75	3853407.102	4645691.188	1923426.336	259663.9844	1453271.375	2708227.672	3907409.031	2961800.438	271370.1328	2903105.75	996168.2734	NA	861480.5313	1072916.988	1498580.539	5581065.008	216879.2031	4435416.805	3073187.236	3264716	4496211.591	746122.6484	1327110.54	713863.0977	286706.1914	2052695.359	5076746.825	3687081.33	2521066.861	2821929.879	566426.5286	4913096.965	4477410.354	71992.46484
Vapa	876805.0313	3209245.625	3219808.625	2248963.531	4738221.75	2733248.688	1571451.969	2773223.891	3297373.813	1772471.531	4201396.438	6746520.453	1436939.445	3116603.75	4453818.188	2858401.203	5798115.188	1884424.707	748900.5938	5076811.203	5430887	6727398.5	5310592.875	1319152.125	3846015.281	598239.5938	465701.8438	1246291.766	4075830.375	1813740.313	7771640.125	1766076.211	5483707.359	1199896.758	4467522.5	3428562.453	917720.2461	1978244.695	534167.2656	513872.1758	1536905.891	1694028.234	1212490	1734496.906	2532511.188	85829.16211	1051378.906	315828.5938	293801.4531
Ogdh	767337.1094	615755.5938	284863.6875	581983.75	1903673.125	1317528.438	503601.7148	415870.7656	1226899.063	652652.2188	2063496.75	736079.3125	1754761.75	2643235.641	3260615.375	2548296.499	2422113.656	1450331.438	698865.9453	329673.875	3345660.688	1413360.5	2403083.098	663663.5234	3215906.938	624537.2422	144127.5156	2137797.738	2350538.453	1128478.445	2588865.531	948866.5156	3329068.695	1394270.641	2849491.82	1900787.672	391796.4922	1120755.953	246403.5352	417499.9688	555292.8438	528293.5859	369781.5625	451444.5781	1381350.555	152092.4863	1057137.297	512753.7969	31207.72461
Cplx1	1148465.75	NA	NA	NA	NA	NA	NA	NA	NA	155532.9531	NA	1033459.75	NA	667549.6875	NA	196047.125	NA	284217.5	99129.375	827194.9375	666680.9063	773964.875	NA	NA	NA	NA	NA	NA	NA	166400.5469	NA	NA	318676.625	NA	482932.1563	235763.9063	NA	NA	256125.0938	NA	264464.6875	NA	281124.9375	202068.5313	1082227	NA	266401.3281	NA	NA
Ca2	1469589.625	466976.6563	744132.7656	1516103.438	4482574.938	7139957.75	5781260.938	6149538.375	2430024	4569502	2965513.594	3868334.141	917724.7031	2321431.156	969095.0781	1173438.953	NA	96445.99219	118342.1406	2155977.141	222491.0781	3702503.641	3612974.469	4442591.578	7093163.469	5057811.328	4165756.984	3434023.773	4766576.766	3016921.594	3938085	905548.7656	448996.1563	1059855.813	649132.5313	384026.0469	7649432.996	16485983.64	5241237.719	3969811.023	4958427.625	1324576.313	570642.4609	333511.4063	664422.5078	1560066.086	11608873.56	2879590.84	1125156.182
Pygb	990027.7188	3551084.516	3817449.656	5196882.313	6771217.664	2778400.219	1996289.539	1915284.594	3175220.313	2124070.242	4352402.516	4930303.109	4487602.219	4867641.641	3440600.586	1840701.953	2027780.375	1167890.34	NA	3187983.594	9426057.359	6604585.844	7160596.539	318640.125	7285676.836	2022373.289	945587.1406	2043816.492	5081446.156	1668010.93	4751347.172	953778.5	4953446.93	1720166.797	4105077.492	2097082.93	1988350.188	5845369.695	2957592.539	1276462.164	3045860.625	2706092.602	1639200.133	2080785.512	3972148.078	208608.1406	3843887.641	858822.0781	332094.1309
Psma1	10674352.01	2268591.75	2963398.844	2914324.719	4915815.375	3897315.297	3521594.277	2606076.328	3877565.172	4084858.328	5531852.852	9707275.641	7535324.836	8486971.594	7658752.781	7925167.23	6787978.375	4083652.734	2464776.375	13435067.47	13545136.34	9633623.969	7320409.016	250666.7539	8749030.906	1297399.758	603858.8203	2958079.395	7189023.789	2384673.521	10373041.92	3351287.385	12821134.28	8389560.153	9248450.314	8831301.806	3042873.576	5874144.414	3096805.463	2813502.002	6046411.436	9863898.499	6215897.502	7274886.593	10616230.16	333107.7109	5167431.712	1452338.622	843429.2441
Sh3bgrl	NA	572210.6719	167805.2969	1483173.563	2652902.906	1877086.25	1307555.516	1630971.977	1250873.094	1655328.594	3075603.102	5113041.813	4348587.594	4417432.563	6129422.281	3819734.469	4914908.953	2574534.164	192645.5	NA	1483248.5	2179957.109	895240.4063	1302316.109	2945701.375	1272593.219	1279611.961	1752880.234	1003876.156	6345049.438	9729014.219	6193685.32	9440178.734	4141422.141	7637875.906	5337625.703	1391859.922	2493605.906	1582114.438	1997285.984	3601768.641	4103648.771	3374866.016	3826122.723	5604288.707	304447.1602	2614229.641	1355137.523	1351967.914
Cbr1	4346895.844	2688399.156	1571631.625	2052852.922	1247848.531	1176207.648	1028767.688	986110.5	1915692.016	687382.3438	1975993.75	3571417.375	2023400.656	3990501.844	3648674.016	2934808.25	1465540	1393092.688	498284.5078	3504230.281	3562388.234	4242159.813	1778041.469	83887.01563	913564.7031	347037.2813	64582.40234	449487.9297	3106490.594	1411599.977	4910512.172	727630.75	8533305.422	3018551.531	7235102.766	5183084.664	1070612.199	1710288.688	1215838.543	714740.6563	2260091.217	2017925.436	2017390.602	1941834.432	3111630.971	246356.4585	938555.5625	283756.8047	101572.1953
Rps2	24344730.63	34398262.5	23483838.84	19064633.42	22174513.09	20323991.48	11593268.86	11606514.91	16565979.21	10978706.42	21531380.15	20659748.94	16942458.3	13188233.75	17118257.9	11140346.05	16011726.97	4913151.484	3793492.566	54022099.5	63159137.25	45763314.69	31452323.66	1707367.996	30331013.28	5830500.703	2610110.828	9612149.211	19267048.52	6235269.461	27351257.75	7779829.836	25142089.93	14263446.02	23649016.14	15791836.63	8610428.637	20205776.28	9114228.75	6245017.406	14051105.13	20235186.28	12855874.41	15806999.23	18751597.03	2238206.996	15094940.63	4561862.32	1854464.533
Rpl10a	2670804	12576713.59	9729911.313	10048416.44	11557784.94	10777703.39	6155844.664	7811219.289	9079152.281	6187268.375	10778819.13	9326016.281	7046556.469	11271762.94	10263789.67	7883176.234	12024208.19	4300658.531	1171285.313	21035508.28	36379825.06	19125535.41	16697905.78	547976.5273	17224711.25	2231021.969	825545.9375	5500001.93	10339529.52	4259609.883	16261492.66	808677.3125	12713445.42	9229365.57	12689112.12	7978199.496	4552959.742	10642556.39	6786194.277	2804688.395	7463416.285	7580475.531	4934032.773	7519003.488	8596058.832	718499.8279	8720756.541	2036974.105	854108.7793
Nipsnap1	NA	664692.1875	179123.3281	177900.4375	217874.7813	312543.4063	NA	NA	NA	259391.8125	518087.0625	850176.875	1141571.5	1528036.875	1554468.5	1490577.375	1912210.375	824015.9375	64197.625	NA	1387084.938	730881.0938	234783.25	NA	NA	NA	NA	151352.0625	425251	324143.6875	1886821.25	NA	2376669.75	2041728.664	1124586.563	1532446.668	189200.5938	970065.7305	244163.4063	45337.22656	1000813.047	1535997.613	1213227.711	1232001.75	1283808.873	141512.6406	373612.5313	NA	NA
Fbn1	14292004.66	11211638.7	7006849.938	10422109.73	17142273.34	17565602.37	46087574.86	86293895.67	87478114.77	26599238.56	28235209.05	10514461.54	4429624.656	2475961.078	3457076.789	2441083.5	1490909.508	966260.1836	1230886.781	11898524.03	8774766.383	17050422.39	19220311.92	1086813.773	126251349.5	58973079.19	22737453.19	30190195.27	26179650.22	3428220.355	10361308.2	6367206.336	5171178.703	3688289.633	3420947.563	2143719.754	5581689.309	19005551.08	6993894.777	4107091.397	3968212.516	1993466.301	358207.7188	889504.1094	954822.2266	603701.3994	21702187.79	5672365.328	4196343.341
Atp6v0d1	545550.625	320629.5	1783893	NA	3195190.875	1790427.531	304163.6484	240786.3281	2915009.281	2274286.875	688094.6875	95395.39844	1431846.926	NA	1537064.375	713444.0078	1643077.766	314474.8125	257776.875	524049.2344	NA	765069.9531	4008344.844	201674.9609	350427.7813	129969.2656	84870.5625	510474.5234	606657.9375	1436250.656	1028681.281	145388.9531	992193.4688	277265.8906	1950901.5	549881.7344	NA	396570.3906	106424.7188	126836.3125	383120.4414	81504.13281	229605.8633	232516.3438	122472.2109	95117.28125	422601.9688	166760.8594	NA
Ncan	3497300.188	2420982.75	590823.2656	NA	172751.5469	NA	428028	373912.6875	761903.5	875208.4688	1465989.383	3211876.563	2641264.569	4402776.016	4297264.234	2644489.844	3040659.398	1824581.371	683748.375	2130553.75	946956.3438	320652.5	NA	NA	297618.2813	122856.9063	34761.68359	430034.5195	1279824.75	2334134.125	5875575.5	1918402.164	4776545.836	3145857.859	2913625.445	3176508.023	195015.1953	472165.4824	2735144.48	2606759.852	3644989.434	3737578.43	1508796.148	1714862.645	2441195.648	39872.04688	331928.2266	1455318.156	1328850.719
Coro1c	3543454.875	6040308.219	3317762.75	1572151.547	3412662.984	1721899.266	1260026.891	724036.4688	684275.7734	4168534.328	10708738.63	12012937.31	9715393.563	11495173.89	6442616.957	5775358.32	8378623.27	2888537.129	844431.9375	3447199.344	6406701.781	5829844.5	3277837.023	153214.2695	4585758.313	1161517.391	1520145.953	2489271.359	9188896.953	5570404.539	15195615.66	3619609.203	13136816.41	10356771.15	10219722.3	6155894.93	2028989.873	3454518.234	1413965.432	1529962.27	3787665.094	4148664.836	2706070.906	3347578.098	5545045.633	534841.4316	4042216.984	1811882.297	409796.4434
Dars1	1457675.5	8423941.781	9073921.781	6838924.25	6837098.141	9967781.82	3820431.625	4201865.695	4460666.391	5759072.461	7595132.141	9217631.359	8274642.234	6888912.219	9981999.813	6890882.82	6083990.109	3770036.625	221744.7598	7755255.266	11509246	8894789.328	7450385.75	846943.7344	15240717.47	3514325.258	1207327.125	3616152.141	6906263.516	3211977.625	11846212.92	1356112.672	9352523.891	4566063.273	8614667.617	6441496.531	3518427.434	5313621.172	1896416.992	2503468.758	6064330.563	6227253.242	4215759.531	4866727.359	5344470.313	770616.7227	3920806.664	1864619.902	628551.3359
Capza2	556661.6875	3162668.625	2288994.313	1384448.359	2568908.781	1784728.766	1008434.938	1901276.281	2046535.125	286119.0156	3496639.375	4656915.234	3042354.719	2994672.906	3623103.625	1416808.609	2985123.156	952687.5234	568201.418	2071418.359	3084556.297	2874514.313	2500066.813	155699.9844	3281454.75	1035764.797	227819.6797	1764453.914	5567952.469	1416737.813	7076265.375	1212725.516	8661156.344	3369010.742	4604927.516	1658755.063	586821.0977	1152078.734	583424.6484	768359.9297	2309032.379	2814228.297	1306661.168	1877556.359	1851607.914	142741.2852	1535454.953	327700.4063	444224.8086
Rbm14	1175864.813	1055287.188	2058458.281	5301553.906	6402174.172	1790264.672	2621720.266	3182426.969	3689772.031	4056382.266	10652067.72	14915030	11865440.44	17540051.94	17566174.34	17022080.02	5370357.766	8187612.539	177109.2891	955573.0313	7053418.531	8086015.563	7462076.469	805776.5625	5283405.625	2717170.219	2097108.902	3600448.688	8744309.313	10295299.45	3940750.688	11805295.66	8873740.027	6342246.154	5761871.664	5457583.875	2480901.123	5312663.73	554230.7891	2590812.117	1956468	4585853.5	7496592.188	3554946.031	5204390.781	597336.5664	4813728.512	2023579.5	811447.625
Gja1	456798.0938	631368.875	244542.9688	135132.4688	1423975.625	NA	NA	NA	183270.625	NA	437339.7188	587161.4375	1133042.492	741411.2969	304469.125	828403.3984	NA	14542.89258	NA	286650.4375	695108.3125	283593.375	NA	NA	NA	279914.375	273116.1406	1090487.734	492864.9375	44726.42188	859976.2969	1165310.703	1409223.75	622230.5625	631866	335039.8438	25125.0918	494634.6719	88129.0625	52481.87109	517932.8291	196597.8281	477629.9404	101667.7266	18595.91797	40844.17969	627927.4531	74920.61719	NA
Hnrnpm	10383169.13	17513657.36	16115392.05	14449246.17	16007482.4	13381577.86	5560061.203	6367316.023	6371649.492	7728093.238	11786629.17	14928829.26	11847386.83	18591094.03	15258264.14	13925488.17	17921117.97	8569511.182	1583933.672	16165915.02	30314559.87	29919332.61	21258511.88	1576495.766	17168616.31	2376650.546	1704528.262	4330389.654	10925464.57	4220942.75	21842131.7	3949156.063	20161365.82	9974674.878	21367881.98	13275553.74	7598132.509	16458288.81	7303382.429	5310024.07	14632181.16	26630018.88	19872922.79	20386166.67	25230325.48	714477.7266	6718464.527	2041582.105	1120808.614
Myl6	567405.875	6010480.813	2869027.75	2857515.75	3058290.25	3765219.25	5263441.469	6878356.203	501319.0625	5716872.125	5385990.719	7144937.25	966942.3125	2029526.969	1845593.938	1618040.188	832651.6875	664884.8984	NA	1830841.75	6366953.75	3627431.563	6421425.313	4537128.875	8995724.219	4315426.594	5078077.922	4823769.055	6949763.25	7003408.098	7352276.125	3216893.188	3594933.188	1498312.813	2122223.875	2641783.422	5818742.75	14189774.83	7296088.344	5414585.438	5502954.477	4571723.141	1956223	2695634.93	4436865.5	658076.8164	5964335.75	3585185.852	3050595.568
Atp5f1c	6811311.219	5135953.969	4114246.445	1856964.75	2328542.602	1540401.852	1040583.297	639741.2266	2452508.086	1503494.484	3856474.828	3835223.336	4345965.508	1245560.484	3120295.125	3044990.887	4621834.219	1343622.707	1036637.195	6860268.156	9016509.109	5505951.047	1758946.875	371464.8086	2057979	1963559.086	134292.4844	843264.2734	3737739.875	1629276.828	7333168.594	7593425.516	3639515.578	2840642.516	5002076.766	3770701.18	724464.2539	1909072.121	3279721.594	764276.7871	1362897.273	3874362.563	2007537.648	2786294.512	2966385.844	262722.666	1413040.727	545777.6016	110150.8945
Actr2	NA	NA	NA	NA	NA	1618974.688	NA	NA	NA	195504.0156	NA	1312529.25	1683779.813	1069918.375	1295775.906	616657.125	1465866.656	1959382.75	NA	231944.4531	3265904	NA	NA	NA	381406.4375	174890.75	108254.0391	635092.7656	1904354.641	778525.9063	1208571.047	398859.4688	741256.875	1353511.547	894162.4531	1354739.547	1585373.031	4469170.344	1173773.844	1393813.711	3245501.75	2955562.031	1901010.07	1823700.172	2630492.297	127355.3438	1375036.063	NA	206461.9844
Hprt1	2389348.75	2684917.094	1254315.766	855294.9063	1085233.875	726917.1875	465825.0938	635595.9219	967138.5	671788.7344	680489	843418.75	NA	NA	363795.5625	282866.1563	NA	NA	685646.6875	3270181.75	2751437	1797970.781	1070096.375	NA	198680.25	362879.5625	238894.875	400919.4766	692351.5	397208.1563	772950.875	265163.7188	751829.9375	409111.9141	490411.6719	307385.375	189898.1094	891546.4063	NA	302107	190513.5156	211600.5625	NA	322416.4648	454010.6563	37019.25	366456.4375	48343.30078	NA
Rpl6	19361103.56	33221773.5	17712045.16	12568996.11	21134138.54	16146144.14	7851322.898	9121299.859	14444557.02	10090679.95	18765115.47	18145141.3	11913613.13	10646766.3	15059500.81	10744933.95	12249675.57	4551113.699	2812199.703	37889679.88	34037627	25595729.92	21360659.2	2012245.824	24211138.59	6508442.078	4124643.145	8561957.453	16537704.42	9637544.199	19890032.67	9247078.734	23584456.64	13550125.45	17493106.07	9206665.766	7230114.988	16045313.42	6421231.938	9305650.289	13642146.21	15116704.16	9611539.189	10764312.84	13057051.44	1341594.66	16250837.74	3906611.055	1709191.836
Pdxp	786436.9375	1578357.188	1772637.188	5324852.406	7818394.188	3294769.875	1861722.938	2826237.133	3742867.219	2382901.297	4798586.719	3246752.438	4894480.219	4412190.563	8839601.75	6899940.063	6332971.641	3431073.406	317257.9531	1787314.313	5803422.625	4264788.75	4468771.359	4360152.609	5445937.844	3817696	3852252.117	2382705.633	3724992.5	2394023	3445951.063	2074310.688	4584164.25	5179723.984	2464761.125	1838876.375	432546.5625	1796076.563	891583.5547	382668.3438	691754.5859	1385039.156	257420.0156	732403.6563	469681.1563	136596.7451	1886691.906	1128655.566	410017.1875
Psma5	3680576.141	3791120.125	4044129.203	1440790.125	2405097.156	4771298.75	3648726.063	1637386.984	4989125.75	1444150.098	2070978.438	4894907.82	5774777.406	3996123.125	2585785.078	3772876.219	5737497.578	3111837.93	1821166.625	2444251.188	2410962.531	9935367.969	4921689.5	268379.0859	4161994.344	1637419.531	669117.5781	1337745.25	1180068.875	3078024.328	6374518.344	1552548.875	7670818.688	3045377.984	8635147.352	5923869.188	2634391.512	5549812.078	2624386.688	2062606.672	3826951.734	7097879.695	3714054.93	4336919.109	5801180.219	263204.6621	2775411.25	1184355.781	538747.5938
Rab14	12464404.47	4965410.5	2589532.5	2630256	3141171.203	3116364.625	1562330.133	2132218.234	2777493.602	2156108.25	8091982.094	3766513.406	4297047.438	5201739.469	3299377.813	1967708.504	4279528.313	1835893.969	3149807.555	6948703.234	6708640.68	3884349.781	5933212.453	262228.3398	4173768.125	1507929.305	1295884.078	1961639.852	5469942.359	3359312.527	3324969.289	4073306.875	9689635.055	3831584.859	5461759.031	3924640.609	1017598.645	2401562.18	842625.6875	1156670.25	2821659.703	3529424.238	2544579.852	2493263.75	2659087.094	123788.7441	1035395.984	731520.7891	141091.9102
Aldh1l1	452254.1563	224597.5625	NA	187415.9219	NA	327126.9844	765370.0234	NA	173437.7188	NA	432146.0781	927455.2188	738338.5547	372373.9219	481103.8438	1130679.672	745701.6875	198991.5078	NA	248940.125	NA	NA	NA	NA	551865.2891	138483.75	798470.0781	NA	1150838.547	1051121.273	687913.75	NA	2158017.734	1378974.25	1692191.906	1182702.617	63787.375	NA	NA	NA	556343.4375	1158363.086	100340.3125	459477.375	218839.5	251014.7031	170671.6875	NA	NA
Ndufa5	NA	NA	NA	NA	NA	186617.6328	112959.4375	NA	NA	NA	NA	101742.3281	NA	NA	NA	77398.41406	NA	156850.5938	142354.0938	NA	623554.5625	NA	NA	64998.83203	NA	192521.0313	330589.8359	NA	NA	NA	NA	NA	NA	NA	128499.3281	NA	NA	467669.9063	315698.3438	NA	94296.28906	NA	NA	NA	1489780.375	NA	84103.77344	NA	88360.05469
Sumo1	NA	656933.125	139130.5469	427985.1563	1098255.484	NA	593550.9375	280219.1172	375151.5938	215634.375	570495.0625	830770.3125	899025.375	2781337.484	3505537.406	1686819.438	1299571.586	167626.0469	NA	387091.8491	803085.4102	962645.1406	521080.5625	NA	452459.5313	515504.5625	128755.8516	304944.6484	380043.625	450018.3594	1575108.265	NA	1322216.768	793619.7656	1462934.361	800267.3057	143545.8271	741676.7246	123990.0205	184203.8892	650971.9141	1566533.543	997943.4268	1290979.665	1680067.155	53709.33594	408339.375	NA	NA
Rpl13	14582160.79	36910877.94	21532105.28	19538852.92	22751579	13440567.6	12569615.64	10965584.26	14867286.27	12273862.48	20134557.87	19079968.18	15763625.65	20718029.13	21885241.37	18247350.68	18537187.91	7299920.918	2608676.461	35284928.38	45524432.67	39933399.53	27264292.38	2100988.234	28136348.39	6278973.805	3909185.223	10918507.2	17884678.66	7552063.43	25849588.89	6552919.719	28534491.84	18224595.29	25538108.7	16777520.63	10364484.66	24817571.52	9481756.402	5489574.629	17624804.6	22604710.14	13054401.53	15770579.05	20455834.96	1966197.035	19595453.53	5182614.868	1614567.134
Bcas1	NA	NA	966018.4375	671055.125	331102.2188	282903.7188	237864.8906	193543.5156	585398.25	662294.9688	1947814.688	645497.5625	152746.9688	NA	NA	NA	NA	NA	NA	274113.3125	1459450	3052641.391	3190430.5	510383.6875	111956.0078	92928.6875	269994.375	182910.7656	348167.4219	NA	558413.5781	NA	NA	NA	NA	NA	NA	NA	NA	NA	NA	NA	NA	NA	NA	NA	NA	NA	NA
Flot1	1438915.875	823691.3438	NA	NA	NA	NA	NA	877671.0625	2493347.5	544424.9375	NA	NA	3462848.711	NA	4132777.75	NA	NA	NA	45123.78906	902835.5781	NA	NA	2593709.375	NA	264030.0625	NA	NA	NA	NA	227142.1094	NA	NA	98076.21094	374612.5625	452096.9375	332786.5625	NA	NA	NA	NA	NA	246920.8125	138022.6719	167603.2344	154708.0625	NA	NA	NA	NA
Dmxl2	10233376	NA	1807306.469	1592762.125	2485032.5	153209.6094	NA	1294476.75	1682553.25	NA	46217.3125	97940.98438	NA	351080.2891	NA	2105138.75	390239.3125	782327.5313	477750.6875	11614570	8759776.5	1812380.125	NA	1163950.375	NA	1990752.5	NA	NA	148816.4492	2454074.75	2116891.25	716329.3438	NA	2063001.688	NA	333082.5625	45453.80469	NA	NA	58925.93359	NA	108331.0859	39438.92188	NA	141245.9219	NA	1533754.672	42081.92578	NA
Eps15	NA	NA	NA	NA	NA	NA	NA	NA	NA	NA	NA	NA	NA	NA	NA	NA	NA	NA	NA	18490.89648	480715.8438	NA	NA	NA	NA	NA	NA	NA	NA	NA	NA	NA	NA	NA	NA	NA	135996	201256.6094	NA	NA	NA	NA	NA	NA	NA	NA	204030.7344	NA	NA
H2az1	413424.5625	13705429.95	15470276.29	9114730.031	15509541.69	14118142.55	6252943.203	3794735.285	9220516.578	5007899.672	15534675.08	15306902.83	18136751.66	16362120.25	18645735.16	14146678.14	19294981.84	4728454.281	172509.9844	7639177.578	14427426.5	25137520.98	17666879.58	1814326.477	17511518.63	3080986.727	957509.7148	2205865.305	6314951.93	4664815.125	27960888.72	2348803.977	13892550.36	6797244.914	11189700.32	7013235.75	1546421.684	1899113.188	832739.5391	1260991.078	2022836.047	5547335.063	2623874.039	4021574.609	5659444.367	797242.2402	1392224.648	862328.9414	675821.8867
Dnm3	NA	NA	184128.6406	198916.7969	193795.7031	NA	NA	NA	1007119.547	579317.0313	481796.0313	687107.0938	564781.7422	469818.8906	702140.5	871099.75	967868.1484	121715.9805	NA	344063.0938	NA	198064.8438	381003.418	45177.60156	144531.3281	NA	194393.2578	153362.0273	502055.0625	156630.5625	1766797.344	260784.5938	2092934.031	1648027.898	1562080.719	1096793.109	262557.3359	220272.5156	201515.3594	141754.6875	302181.0313	615877.5117	NA	220179.3125	353647.9102	8014.623535	NA	178360.4609	NA
Rps16	4592801	24900013.42	7459275.875	8395358.406	11661818.66	3508538.688	3333265.547	4688634.086	6395792.438	3128057.473	9341733.438	9088549.586	5041501.922	5482710.313	9529091.473	4050645.781	12062003.53	1883302.828	2696748	32135131.5	39771831.69	30310023.31	11751197.73	732749.0137	11464619.72	2303050.289	281256.8672	2435037.609	6460516.105	2710787.469	11017871.8	1899731.22	15889952.12	10619880.96	13701590.51	10529488.04	2424811.57	6783564.563	2972895.16	2149422.442	7408525.367	10589621.26	3718782.129	7737582.823	10478333.66	852758.2329	4583166.344	1112925.289	728390.4072
Dhx9	6381700.512	7240124.703	5305415.406	6096628.234	8860087.781	7185557.289	3181446.664	3083664.945	5955573.984	1714541.078	9885838.031	12516658.55	13401823.25	22854533.42	23993081.38	16800803.66	23682856.74	8737948.934	1075671.926	9865454.547	24784679	13409154.66	11521020.19	365549.7695	9825501.116	951858.7969	660149.6851	2039314.188	5886780.078	4465612.246	26144594.06	3611216.762	29576233.12	15397749.88	28945153.68	17459215.63	2595331.76	7226120.926	2762498.675	2743615.18	10646034.99	17361729.6	9132015.962	15392317.38	17376625.42	582608.7773	4085426.805	1472576.141	471696.7354
Dclk1	3700379.469	3658378.641	5107388.391	1878654.273	1557639.438	1796255.688	2239112.836	834827.1406	2063804.094	1446307.75	11244428.63	14441707.28	11712822.53	8686285.469	14474436.82	11931892.37	13592411.91	4009193.242	1000449.453	3299107.406	4731029.828	1549550.25	1465229.656	260640.3027	3993626.781	524919.1172	414490.1016	2777190.797	8494945.648	6515791.672	29798021.36	8527548.656	24312555.59	17622615.31	12046212.69	15983119.73	604355.4688	999227.2578	535055.0078	1182453.609	4452047.402	7505394.781	2695561.262	4038229.625	4269085.93	249951.7695	668326.7891	399192.8594	1026276.66
Ssr3	1466534.875	1604983.688	959868.25	4230353.625	NA	2408237.938	1360207.422	691560.4375	4589282.125	NA	NA	NA	NA	427793.8438	NA	NA	NA	NA	108336.3906	4604231	1882742.344	1601658.625	1465720.875	NA	7116552.5	134237.5156	NA	1051543.445	NA	NA	3450494.813	1091293.883	330473.2188	344464.375	828517.3125	NA	NA	NA	NA	NA	NA	282112.375	NA	NA	NA	40654.3125	662192.875	NA	NA
Apoa1	1382455.406	808499.4297	1917432.25	2280540.438	3936688.578	11767148.27	9353068.016	12115206.82	8255955.516	6632880.805	11423054.23	7470624.859	4131425.34	3462027.781	2596650.25	1747402.633	3160261.406	1162068.813	1089084.859	2591773.406	2365921.375	5739845.594	3086113.375	10248053.23	20358658.92	19573334.33	12238540.98	7480130.516	11680503.11	12579940.12	4495881.891	1577505.719	3730641.852	1534198.848	1152347.754	1586072.922	10547067.48	32046085	17448549.53	17592376.16	10676761.55	2233148.262	569228.375	1088945.414	783056.9414	2555469.223	23684798.59	13689985.86	17449247.44
Alyref	308188.7813	2475184.125	1703606.875	1308610.938	5174393.438	1253509.703	431583.4531	324816.75	814390.9219	363190.8438	1841749.25	3469130.719	2463078.656	2405404.531	1342145.813	1772213.641	4941161.938	560144.0859	340400.8594	2773337.938	3035878.906	2680866.75	3736519.281	914723.625	2827626.625	1379218.313	607704.7578	864151.5781	1988832.313	798425.9531	3007568.047	2510731.781	4562006.875	4477829.172	8470728.531	4897973.023	3116142.531	8718239.188	3093389.5	1752057.813	2617207.277	3687634.875	1699100.727	3080576.297	2917778.383	434218.0098	907197.625	202135.9063	270790.9375
Cndp2	398832.8125	1774859.375	975265.6875	829629.9688	2729310.031	2736668.578	1065868.703	456709.125	619292.6875	450896.1641	1966445.172	1171931	2460801.813	2188404.141	2496221.281	2049630.391	1269412.688	1558875.313	NA	1664358	1835424.125	2502983.531	3270069.656	NA	2413743.156	392282.8125	372480.3047	1831784.133	2525150.484	735160.125	3668049.906	1191271.656	5282488.375	2418724.031	2807449.359	1723046.766	955998.1211	1930342.813	293818.0938	613242.6016	1641667.844	1829104.297	1206951.539	1352610.578	1393039.188	42571.56055	1661548.953	204596.3281	101500.1563
Tmpo	1306939.646	1920537.164	7556194.852	8074743.217	12785152.2	4709576.044	4361683.197	5325229.297	3960233.09	3801554.564	7100750.156	11423863.69	9820619.672	13503251.41	10034394.28	9588648.105	12782498.43	3979242.891	299053.0859	7992178.719	12907305.51	17595210.25	17299722.08	4015884.484	12607649.38	4382661.922	2139725.353	4517251.291	8773092.391	6748079.059	20253605.46	7412321.601	21797895.48	13446439.48	12047597.95	10619759.02	4226852.574	12567227.18	3962261.074	3669379.125	7028329.691	7754108.047	8335817.211	9339754.137	16820686.42	750507.2668	8747786.129	3366055.924	1128090.508
Cntn2	NA	1274816.906	337797.9375	1847931.406	1110562.5	175062.6563	204192	1239460.852	4406128.594	NA	402626.1328	815150.2813	929771.6406	1732630.504	1229120.734	1859438.922	1323500.023	297198.916	244525.7578	507730.6563	820956.2656	643478.1875	125331.1484	230997.1719	1096699.828	980683.125	1601290.484	1090580.594	3471293.844	213934.4766	1619169.059	3695292.141	2399791.9	2314282.734	2906048.256	1765769.492	284424.2266	768883.2109	629859.0703	558736.9141	1529966.461	4379998.299	6160772.648	5495117.109	9440516.146	81963.21094	1092617.336	254768.6113	405412.2656
Atp8a1	NA	1156266.125	NA	961212.4375	1078386.75	NA	NA	NA	NA	1336282	NA	NA	182421.7656	NA	NA	NA	522409.1563	112622.0703	160863.3594	NA	844470.375	1188978.125	1721327.5	NA	NA	999477.1875	502501.5625	1224909	3815142.094	4064222.75	NA	NA	238218.7031	NA	NA	166502.3281	NA	327989.8438	NA	NA	NA	116502.2109	91797.30469	NA	NA	80743.35156	1299984.25	341714.4375	195182.4063
Ccar2	5540185	2097356.406	1122169.625	200490.7656	2021465.938	702121.0625	786079.25	1454332.492	1379702.375	327631.7891	1861628.281	530812.5	3593904.156	4553716.344	4014063.469	2378600.469	4008648.031	1593834.219	171213.875	964511.0625	921375.8242	2812757.156	1650782.703	34185.50781	699218.8125	524721.7109	325462.125	817186.4141	2180710.813	1008441.438	4505237.906	1285755.246	7453774.031	5455037.081	6447589.691	5874697.5	270032.449	840465.7188	376851.3472	159111.4063	1715569.043	3598477.297	1882002.547	2755272.891	3213958.352	85949.52344	943517.5781	214536.3203	NA
Arpc2	15957651.09	17339084.5	16041649.25	13927503.38	10067983.5	6536514.969	639039.3047	1611183.047	7154066.516	2389601.359	2758114.313	3838911.875	3840914.031	5369335.656	3186167.266	2326991.875	4081650.984	1406400.102	5341652.426	14508915.5	14649029.36	15710732.88	14150615.06	238467.7656	13468500.06	877530.5625	276767.3438	1026832.648	3386794.5	1878995.555	7325862.625	1074142.719	5509451.469	3329073.438	2300965.219	2234200.5	941589.1953	2129916.422	1547972.086	716567.0078	1366944.844	1288084.875	900460	1526108.344	2308287.938	124424.8672	971833.8125	253576.4375	NA
Ndufb5	NA	NA	NA	NA	549830.5	NA	NA	NA	558377.6094	184486.6875	NA	866759.4375	NA	390713.9375	687323.4375	NA	NA	NA	NA	NA	728625	656995.6875	NA	NA	1286686.453	NA	69558.14844	66120.83594	212694.6719	283396.75	889057.9375	NA	470748.2813	NA	401501.375	NA	108903.1406	154231.6563	196074.3984	208258.3047	NA	NA	117253.6406	NA	NA	NA	NA	NA	NA
Jarid2	NA	NA	NA	NA	NA	NA	NA	NA	95159.79688	NA	NA	NA	NA	NA	NA	NA	57474.46875	NA	NA	NA	NA	NA	NA	NA	NA	NA	NA	47024.10156	NA	NA	NA	NA	71827.42969	NA	NA	NA	NA	100294.6406	NA	NA	23440.90234	196108.875	NA	NA	37012.40625	NA	NA	NA	NA
Add2	694108.8125	249678.1094	NA	171490.8438	300701.25	110093.8047	98306.84375	NA	NA	231537.6094	NA	NA	432669.7031	NA	NA	810297.6875	843053.6875	102361.0234	NA	125787.2656	NA	NA	NA	NA	NA	357957.8672	104488.0156	160069.3594	380535.4063	414268	241955.25	230954.2188	1379417	666412.875	1211834	787219.375	294796.0703	NA	80981.92188	162531.0859	549824.7969	628326.2188	526390.8047	634646.8125	256962.0781	NA	NA	NA	NA
Arpc5	NA	3628559.5	1556087.75	2014124.25	2680326.375	1620081.5	1141583	2070168.688	1579175.875	1572872.375	2832141.406	3167543.688	431110.4688	NA	2930830.75	1926026.836	4306243.641	955488.3125	854611.9531	5480529	5909289.125	3232005.625	3862716.813	1346134.75	2531201.719	1395025.375	1512531.875	1571793.891	3968517.016	2947119.5	4653235.875	3674380.469	4559834.5	2233472.477	1659880.664	2292082.203	918989.1875	2563335.703	1322819.906	1073445.82	1672938.602	1308278.781	801380.7422	1104177.184	1735062.555	209158.0977	1939500.852	864276.5469	437013.375
Rpl12	15891139.59	30910751.31	20134490.66	16780800.84	16373343.25	13828038.23	7147001.719	5493815.438	13682814.81	8470152.727	19093773.72	14419529.22	7202495.594	8041480.641	13263761.61	4174501.766	8048305.219	3624902.891	2871376.25	36249285.31	38867322.97	34283643.81	30114628.39	4089152.82	21240729.88	5262420.758	3639833.168	8383273.605	16063850.96	7091868.945	17477775.47	5026462.438	18524560.03	12989454.17	21215711.19	13463165.7	5753154.504	14279476.26	6089625.305	4933904.039	10477132.25	14565297.78	7382286.258	10467531.38	11096045.18	1587401.467	12199917.25	4098320.262	1894503.307
Psmb5	6432544.594	8083036.219	2704994.125	1097902.391	3132940.047	2692183.688	621753.7109	1124291.422	1278097.875	489163.2344	1697911.172	4499149.953	2860735.031	7001439.25	6497752.922	6095141.625	7119304.023	2560661.383	580339.7617	10190664.55	9417574.156	8326242.844	4742827.641	NA	1823241.75	1729366.547	221205.9063	848841.3281	3628228.328	767966.3906	7846096	2101010.375	6367676.422	3950536.504	7648671.766	4986691.453	2920388.586	6330042.672	2508771	1576236.07	3216671.617	4966972.27	3032955.891	3719403.875	5416939.617	120961.5605	2378142.398	858614.8594	111127.9688
Gpx1	6820779.25	8757602.375	6123325.563	2564353.547	3679089.234	3519876.898	2090390.203	2016365.75	1871794.781	1313675.625	2012235.125	2260092.906	705904.9375	1208983.648	1503438.906	809256.1563	611141.4844	283342.6484	1051153.107	7769471.484	10387759.91	6054015.625	2571896.313	730133.5625	6971218.813	1440831.359	727846.8594	458091.5625	2443702.531	1041424.133	1640527.344	477734.375	3524908.406	683984.4531	536220.0938	588824.3125	1821606.719	3835953.938	1532804.703	616644.6719	2134345.641	1078737.844	526597.5859	338083.2148	350877.2188	333140.7188	2652742.5	447612.5469	234603.1172
Ndufa8	NA	NA	430187.5	323498.4375	314273.5313	688640.4063	416790.6797	453946.5234	560551.25	458103.6875	387336.2813	1365124.781	360566.9375	NA	NA	679737.0625	655001.9688	313379.8203	NA	909662.4844	NA	1062235.094	581246.5938	642556.0391	2737591.125	591226.75	404511.7813	431858.0078	1253444.969	264191.3438	1314620.609	487517.7813	1918371.906	628069.3906	2035175.688	1522710.727	676979.7773	598913.2656	253841.6875	177977.5156	416746	698669.4258	452250.75	385573.3516	1444987.973	43498.56641	578069.0625	305113.4258	28784.99609
Thop1	21140336	11274141	2479523.531	2188223.164	2386463.391	2350164.25	1435268.203	1791606.25	2464951.531	1236467.508	2726083.484	2857744.828	1719048.422	3216607.188	2429361.188	2489366.594	4179703.344	1338255.105	4474015.469	15391310.5	12144920.69	4679195.031	4406026.984	570320.6719	4001676.813	852234.2188	817344.9961	1987232.383	2463878.016	735757.7578	2170610.75	739679.3125	3899961.063	3059379.789	3310248.422	3454905.91	607592.6172	1736083.5	783891.2813	694979.8281	1798346.469	2498848.633	1227023.422	1068936.172	885405.875	325497.6035	1607968.078	582003.0742	61046.10547
Canx	3412253.625	5124984.563	4435058.906	2150646.828	9697744.922	5733829.93	4765202.051	4258497.297	3872758.891	5098893.688	8585663.172	9207293.406	5874980.484	6731094.094	6973674.852	4657947.313	4617662.883	2331655.738	1061710.422	2545888.539	8093759.344	10013731.78	7429671.547	738301.0469	11517739.3	3162744	1921330.656	4147599.516	8343531.383	3405612.469	14412654.45	1967730.25	9613805.508	4163541.961	9214608.57	6146298.266	3606148.047	9401731.855	4117258.656	2179872.258	4323650.938	4226112.699	2447053.555	3622855.695	4973782.486	837546.0171	8327704.234	2404252.72	1036345.818
Ndufa2	635008.9375	557004.625	NA	NA	NA	NA	NA	NA	NA	179123.0469	NA	NA	190217.5313	NA	NA	NA	NA	NA	NA	NA	381428.7813	NA	NA	NA	NA	243486.9688	NA	NA	NA	NA	NA	NA	1363645.75	1026856.063	NA	834924.125	NA	NA	NA	NA	359073.2188	583822.3125	256638.8594	NA	NA	NA	451969.0313	176755.9375	NA
Tufm	1277235.078	1880448.906	1284136.922	4424323.297	4627452.398	3661318.586	2503542.063	2162859.57	4214594.281	2248082.172	6369304.641	11026068.08	5563742.602	6126885.523	6221188.844	3871707.824	3679686.93	2915921.4	269657.9531	1686680.219	11831514.16	4937896.531	6036898.313	357498.084	5666861.797	921649.5586	1167579.027	2935910.016	4575736.047	1371805.848	11931389.8	1205336.211	14025145.87	6310653.25	10447650.87	7665632.695	1663947.787	2324671.438	1566018.082	1235747.43	5014417.953	5898134.016	3367278.648	3389867.207	4824424.844	447120.1699	3626216.75	866029.2266	174219.6484
Ppp2r1a	3010263.594	6270499.406	3551133.492	7431777.914	8214490.594	6379363.734	4645463.383	4254061.516	6969679.891	4134573.469	12206105.95	11632262.14	11835534.83	17631031.75	16278197.74	14135780.46	13816596.91	5674653.563	516105.2539	11773355.44	15941158.69	15477007.88	10066303.27	1637032.883	12453374.84	3319943.344	1659405.211	5921939.789	12269708.38	7975183.699	24785982.05	30202888.17	27887190.56	12353493.1	23608125.45	16365957.18	4682867.391	10374327.16	5697801.41	4948648.638	10176414.28	12100495.88	7207135.328	8804939.832	14721806.64	1007105.065	6886355.539	2678265.617	1210042.678
Cct5	2046371.734	5785183.016	3586313.141	1998466.664	6684877.789	6911414.156	2027931.813	2879108.648	5357454.57	5696083.641	12522886.1	9547261.25	9006704.836	13308206.98	11793544.69	10759903.26	12997490.52	3966975.664	655944.8672	1410416.156	6911281.438	10876858.88	7010052.281	686036.3672	9473294.43	1193190.313	2183072.367	4040385.422	10594119.93	5458480.883	22974216.34	6596661.188	22726565.32	14033686.41	22346051.37	13710871.78	4298386.242	9334991.18	22743475.52	3459861.367	13041680.23	11632467.72	9206783.738	9547845.461	16003152.23	919348.3896	5058890.875	2298329.971	854637.0742
Cyrib	3245795.922	NA	1098270.391	385678.0938	865560.2188	404624.0234	837845.5742	541599.2813	872977.4766	416551.2891	869824.5234	1768906.359	1863376.281	1550357.438	1873230.734	1614733.945	3742494.156	778140.5781	451083.5391	348310.5625	374072.6875	1763747.484	1023278.641	131183.9844	3299990.984	770703.5938	1228711.195	226338.375	969262.7656	557965.9063	2227025.625	8822285.781	3311294.25	1798289.875	3103233.391	1911454.422	91985.21875	1560171.359	NA	642671.5625	756286.4219	1467918.957	329317.6807	690889.5664	703218.8398	380024.0552	NA	106473.7554	46950.15234
Skp1	105214643.7	30658068.75	9589656.766	2945417.813	9561335.344	3381746.641	1313443.75	1110399.297	3457772.164	1825221.141	1650337.766	3937496.844	6435406.938	13183053	8995011.688	6517649.656	8539058.656	3422105.305	8580206.535	63967736	15746499.08	12902264.23	9442838.969	888632.6953	5930995.422	1317951.094	562015.2969	570698.6719	2253438.172	3067794.242	4962531	2593237.797	6761327.859	2628305.547	2934398.797	3592204.922	603825.4609	1241167.594	584720.2734	958119.4063	1836774.406	1933153.766	1361786.996	1762958.664	2259671.359	359485.4375	1722834.617	1203876.359	674288.3359
Pcbp2	5994492.938	4560356.063	5960378.5	1646638.875	7637397.75	5184190.125	4976748.313	5224263.625	6447975.5	5191821.5	9588316.344	12582132.61	7280788.078	8631243.781	14144364.16	13293555.41	13807953.39	6040077.441	435518.2734	3025876.75	6096516.313	17328503.61	11718318.67	886801.75	11747044.64	2160836	2013043.406	4751883.875	8571213	6410181.203	16366526.63	6614386.875	23249756.94	16015208.81	19366152.23	13745905	5163920.688	9355607.742	67416845.38	3679931.344	9196236.156	14439335.16	8496847.016	10450071.8	12980644.16	673263.0703	9416234.563	3612071.813	1531694.641
Hspa12a	443048.1875	311151.3359	197892.9375	191431.4844	620909.25	261412.7656	393255.2656	127224.125	561378.2383	317533.7539	976946.4238	553087.625	1161188.734	895908.5625	2866672.359	1389663.984	2249439.391	724167.6016	29198.9668	393864.7656	940386.5117	320870.0313	330626.5313	NA	746229.2813	362625.4844	NA	194381.9219	826291.6875	405618.6797	595969	NA	1756714.5	1776058.629	1509818.484	1003225.293	NA	405692.75	101392.9375	65221.77344	348625.5781	699211.8477	188764.6719	191755.5313	88632.64063	NA	121435.6172	143644.0039	NA
Ddt	2581612.938	NA	619431.5	217523.1406	782756.25	907469.6406	522650.1406	505174.5469	713282.125	819410.5469	2289033.281	1681603.375	1008614.125	2154382.688	1879591.078	1280480.469	948077.6875	630392.5938	207296.9063	1792987.219	2051541.438	2411081.75	2893864.031	251020.0078	1771113.156	607703.5781	275225.0938	489552.6016	1939573.219	1532480.289	2066111.609	891909.6563	2136312.688	1452195.375	2784098.75	1726136.152	532514.5859	1176248.172	533236.9531	584388	1470063.727	1428377.711	816019.8086	825407.1953	1451562.234	121460.7969	867444.9375	424788.4375	206366.7109
Eif5a	11175917.72	16323491.97	10025972.56	1315305.984	9178660.438	6405792.625	2543841.031	4670897.078	5621883.094	5117293.641	7238178.406	5678364.344	2031554.75	4727016.531	4166449.594	4003249	2157887.75	121081.3828	1173183.938	10589221.06	10891969.38	12871761.19	8693087.813	1934022.32	7864530.219	4238800.844	3249887.047	1317349.695	5152825.641	6824065.925	10971090.53	1745179.047	3359189.531	477209.4063	2109756.281	1250771.594	1067937.078	2925883.836	1962658.854	1379047.926	5417703.058	6160951.396	1001908.688	6075216.226	6891728.75	324592.7158	1096621.273	843296.2578	394134.5703
Npm1	14456181	11163470.48	12045856.78	9076214.359	13628019.78	7272565.016	7898694.93	7935252.594	8457910.766	7622309.883	9079630.672	9006416.819	6090818.922	6057948.195	7125690.188	5598767.078	6869105.961	3157184.2	913261.8125	17909801.02	14663236.81	17783198.84	13815416.19	4916316.578	16187964.63	8290888.516	6131833.875	5558620.615	7908174.654	9480743.797	12075569.13	8036990.172	13600919.85	9247544.745	16236078.08	11932038.85	4203259.293	8290438.203	3951601.697	3820245.045	11277750.8	19044584.41	12794360.73	16236218.88	21253258.8	994541.2832	6365975.367	3446088.703	2244679.064
Ywhaq	20633220.75	29544619.19	17635693.3	6937803	7617921.5	5016840.469	2800620.672	9564686.031	4640104.438	5828229.016	11679748.16	15461155.38	10783307.01	17142759.09	15553929.66	12748617.66	12258385.45	5927822.051	1598806.289	40890975.06	35647059.94	25925500.06	8316701.656	2175240.254	12953006.06	8004287.75	8927804.922	13354134.71	12255467.56	30267379.06	23942414.15	14027451.94	21982389.38	16392514.66	21876637.64	15127892.97	9496913.941	12297032.87	5828439.922	11425315.19	10695940.33	14309975.77	10122284.24	10246334.97	16504574.36	1865790.102	9871992.344	11676557.68	2479985.324
Mtap	NA	770739.25	NA	NA	1322621.094	560164.3984	469164.6563	164885.75	1064143.453	693923.8203	662114.9063	1646121.656	594292.4063	627120.7031	795698.2188	NA	754082.375	205624.0313	NA	424556.5625	1549349.188	531258.4688	247214.1875	30982.45898	1518590.688	NA	488536.6602	753017.8594	1142940.625	56385.17188	867323.2969	NA	862037.8281	590945.5	1145835.195	211448.9063	769830.2344	1630217.188	555358.7031	689584.6836	697214.1875	606016.8594	928473.7656	530236.8281	1297651	112080.5742	559762.0625	658568.4219	175524.9492
Eif3c	717312	1764185.426	2211041.844	4303716.391	3714966.25	4868095.656	1769341.766	1099652.852	4317479.344	3494521.453	1960675.758	2957474.609	4831941.266	4645260.5	1823526.063	2435924.707	1370237.82	1192383.008	557245.5	3199911.406	4595823.25	4448620.672	4304253.127	860149.4297	7588128.234	2436021.637	1168638.434	2326674.582	3780414.453	2017389.742	3342555.563	1384756.125	8904701.797	3417601.852	4953732.484	3507508.375	1730987.25	3926948.188	1469598.352	1239318.539	4142924.002	3435644.238	2738715.689	2413421.107	3551592.197	298403.7734	5694540.406	1320297.595	123111.6172
Ppid	263167	922716.2188	793535.3438	581061.4375	2484953.844	195559.2031	893591.0625	507925.1836	98211.92188	382275.6328	253832.3125	1304840.313	432007.2188	200075.7402	788577.4375	1240828.648	2090575.328	443399.4688	318481.7617	NA	3356768.672	1739247.438	2276954.781	NA	3089417.406	314909.125	159021	506013.1094	1658692.328	813726.25	4646634.109	487842.6953	3448512.945	2894771.5	2365498.156	2650210.844	430188.2617	962451.4453	174040.8594	214876.9531	1044036.359	2281296.375	404054.6797	1687858.867	2296153.094	205584.4785	689531.3438	845672.25	258806.5859
Satb2	NA	2624426.25	721667.1406	760643.8984	1735335.438	575426.6406	484060.5469	524656.1094	1189703.547	105849.875	1691940.297	1396091.32	3629981.141	6530944.094	5436101.195	4558203.781	8976430.141	2690424.387	182353.0234	157841.3125	3074514.141	809032.7813	2303860.406	170880.0703	1880431.781	NA	53499.89844	571606.8203	629547.1563	NA	3909349.25	628545.7813	9465312.875	5868549.727	8028669.406	7274047.047	64240.80859	645160.3984	182976.4063	116861.4922	230570.2188	348868.6172	340992.082	387244.1484	1113616.727	NA	1779412.891	43452.78125	64394.19922
Mapre1	1313120.625	2500634.625	853814.625	989561.9531	2030590.703	2605322.344	1854960.359	1018866.219	3587925.445	2676053.164	4502353.969	7808517.438	3988131.625	3197789.813	2600824.813	2151823.625	3649617.219	655623.4844	345557.625	3651591.188	3064297.688	4692694.844	3672508.234	1061230	1725921.625	1103264.395	617897.4297	1718395.824	6575775.797	4679699.219	11620234.1	3770828.938	9180716.406	4451714.453	6149749.375	5083119.359	1297712.887	3604971.477	1043296.922	1113509.004	3842350.18	3609321.344	2814197.164	3234928.922	5819410.414	384330.666	2652705.063	1545019.344	468696.5625
Actn1	4001732.656	27019071.81	15155848.78	13261619.02	10860938.63	5648595.25	3387653.063	2570067.008	3094107.703	1495057.281	4242360.766	2832899.762	2820650.203	3784461.578	3287382.055	1062941.563	1944129.525	1578034.727	1106935.773	20865184.36	44695492.5	31489425.48	14546171.5	1517799.92	10603301.92	1737144.354	1191402.736	2117336.734	6141876.07	2087312.262	6043735.086	3292052.406	2804715.594	3096814.322	3141818.875	2343740.129	1627530.195	3835786.389	2260420.883	1259941.73	1887999.313	2096169.813	889533.8164	1094369.727	1396723.797	57698.65332	2591368.914	1122920.973	413875.0469
Sec31a	NA	1327827.273	4560272.609	5159390.281	8756637.793	6698492.406	4619536.578	6597728.652	9433945.625	7739308.326	15645358.87	10643099.69	6185788.625	6515439.539	3375770.086	2898243.406	1165776.891	674216.1641	255520.25	2268740.375	7288746.375	10514404.31	12475598.33	1542062.188	12090358.98	3944330.207	845248.1875	3867994.643	7676031.781	1294557.992	5265239.844	544943.8125	4649086.773	2533018.828	3930292.094	2137138.898	1315045.637	3387557.016	1806831.877	1112429.309	1781339.844	1596650.41	1008048.984	1602400.74	1641506.406	229440.6699	4006299.273	1823102.645	401538.2266
Psmb1	11942281.8	9698452.875	5075352.094	3267712.063	5090280.531	1914139.375	1006127.195	548012.2969	2233558.547	2167963.32	2311906.938	3191326.969	2855512.516	4406481.031	2298222.563	3345946.063	2569351.438	1420726.363	2818846.582	8923660.109	7929940.25	6100596.688	5867589.969	1131854.578	4045917.625	1204998.484	483732.3203	1455182.113	3244325.781	1834737.234	5289918.844	1089699.406	4302170.25	912317.1563	3555880.953	2405616.344	1170720.586	2055018.203	1624755.875	900898.0195	1920291.469	1504426.273	1556699.078	1855980.656	2953484.398	102079.8301	699563.3438	182333.9492	150868.6016
Rab1b	352438.9688	234693.8125	895725.5625	209080.5156	2040999.969	1195780.859	NA	333861.5938	1137961.219	914246.2109	600208.9453	554842.9375	763824.125	934256.3125	719631.6875	1018485.594	211559.1563	262302.9063	318082.0938	2001456.563	1794146.816	2046664.906	2152186.281	NA	1812720.719	NA	NA	67157.09375	685026.25	NA	NA	NA	NA	NA	NA	699039.6406	202335.2656	NA	194019.8594	224759.4492	512213.2383	637960.9766	44951.75781	470529.9336	95197.66406	1673.213501	439416.7168	94214.375	76298.85156
Acin1	227210.5625	334985.3516	879063.6719	15082309.59	3744509.781	2291031.922	1440067.445	1911342.023	2400766.047	1176974.273	2276138.369	2964650.707	5789060.296	8518829.75	9563434.922	5730676.819	4915841.289	2208394.389	108121.1172	130595.5156	1828747.547	3064289.922	2705708.518	643548.1768	3265803.188	1226674.736	637519.7891	1004585.891	1943141.68	1485099.908	4269791.926	2038324.297	3793150.482	4351737.666	3265735.333	2333970.422	334022.9365	948873.2188	336626.6309	436768.3281	514563.3594	2141614.898	1090978.289	1115947.734	1409579.313	76668.38086	2315137.844	476938.8076	303644.3184
Dsc1	56989698.56	41589795.11	14304898.17	6611251.063	4586869.188	2702762.125	1287000.438	1168535.125	3653089	471877.125	4472080.828	1583471.781	1732235.75	1958651.5	1226421.25	1797018.25	630170.1563	887009.5977	7465558.848	55342891.66	34459042.95	10822745.34	8948131.031	723496.9336	8455689.656	1163206.055	1580431.324	298339.3926	903708.3594	312444.8828	4690825.844	1802665.344	1179839.75	1244680.883	161801.3281	988994.9453	259052.5391	130968.3047	163593.625	113042.6406	303556.2969	289822.3203	207891.2344	624064.4531	675705.3906	9608.873047	116863.8926	170276.6641	98954.83984
Aco1	1095433.75	2018410.125	1320998.301	848371.6563	2720099.125	128591.75	330087.9297	92630.82813	3949883.797	698647.8047	1356130.563	1722276.547	2280924.781	2766818.188	2139723.734	1924833.656	1099486.797	482443.1016	NA	140449.8125	1302728.719	366445.5	820926.875	215318.9688	10467969.23	587456.7969	484929.5586	308365.5	1311270.656	730594.1641	1794940.938	607057.3125	1496618.531	1136855.344	1512895.25	974301.9141	69312.89844	274962.625	NA	114535.1094	942884.7813	1432833.531	143903.7656	1450217.664	1182123.883	71439.77344	259229.9063	192983.3516	52692.22656
Scamp5	NA	NA	NA	NA	NA	NA	NA	NA	NA	NA	NA	NA	NA	NA	NA	NA	NA	NA	NA	NA	NA	NA	NA	NA	NA	NA	NA	NA	NA	NA	NA	NA	NA	NA	NA	NA	NA	475009.1563	NA	49167.22266	105766.6641	NA	NA	165892.6563	194022.375	NA	NA	NA	NA
Nipsnap2	2638824.75	1123388.5	665914.6406	387567.7266	NA	NA	114341.7813	NA	132066.6406	627575.1641	748605.75	576488.0781	NA	193569.5156	223012.6094	NA	1123040.656	288443.7578	NA	2056003.75	1616139.063	855613.5313	1353301.688	67241.19531	NA	86562.0625	NA	NA	605776.5703	137887.4063	216056.2813	NA	604513.25	363068.9688	NA	323738.6875	NA	602608.8125	374841.8438	338776.8477	211450.7656	216230.125	NA	116458.7891	203488.7031	23836.29883	NA	148770.0938	343535.0742
Cdk1	12690980.75	5016681.219	1570345.469	1870552.438	1261437.125	770712.4766	1167580.398	1471599.781	756832.2656	776931.4531	2531752.625	1606483.031	3435998.406	2867718.813	2473294.875	9459024.906	1395699.703	883632.5547	1542029.508	12318366.81	5717132.125	1963203.781	2140075.766	355014.6875	3361746.063	1240275.234	2113461.016	701314.1719	2868367.43	2542757.68	2083267.375	6806516	3899201.375	1434400.313	1654000.375	1585299.063	673944.125	3427847.281	1307786.281	1058793.883	1442883.156	1508880.422	1172618.656	1239745.398	2626080.75	130916.9766	3819146.523	662973.3086	215659.459
Bgn	2191278.75	2626211.219	2727593.25	8318830.25	13947375.25	12446036.94	5206209.922	8304216.375	11753778.09	6174407.273	12410401.29	9033076.563	3647426.813	2240479.172	466781.6563	136310	336774.2813	131106.8125	350264.2422	1178780.75	9161811.563	9943113.094	16568135.13	2973510.75	14846546.13	5927127.555	4140478.25	6780569.563	13365855.28	4609164.547	9839764.125	739793.5313	1099676.078	145642.3125	661374.3984	368124.3125	887259.9844	5219783	1841526.063	1474370.523	747242.1875	797697.0391	654873.4688	524741.2266	60889.79688	431572.125	5706407.375	3276957.672	412320.9531
Matr3	3383310.688	9246522.563	2846963.578	5694958.992	7642569.688	7483015.874	2600294.338	1876171.91	2855633.281	2396456.143	7777004.633	13786103.36	17187614.41	26262264.19	33558546.75	23581463.35	26760175.51	10506814.05	539084.8281	11893708.48	8841049.93	8306988.176	11994469.6	606036.8135	10416604.62	2197358.104	700987.8936	1456393.857	3821718.474	5677019.279	27440156.18	10851299.51	29087477.86	19987724.97	33893957.77	25035754.68	1345630.591	4205258.445	1672602.714	1614511.392	6793922.089	11111090.1	7288519.926	7783802.531	9455848.701	815534.8342	2903741.335	2419927.528	423049.6504
Psmb3	3804551	829754.8125	231477.0625	4144498.313	1243382.625	438593.2188	1196101.281	1769982.281	NA	1847733.344	1779296.188	3818363.438	2248727.781	3691550.281	1907634.813	4026395.25	3494151.125	299146.625	987169.875	1951441.75	5706302.625	4756661.25	1809864.75	993391.0586	4486682.125	1553300.75	425882.9375	1504676.914	2402683.688	896863.3906	3102641.719	NA	5758809.75	2114413.313	3412973.375	2224570.125	1722835.781	3998271.875	1481365.023	1172316.563	2525492.625	4217999.422	2930687.313	3141917.391	3133219.664	842540.9922	2102630	822461.8359	383929.6094
Rpl8	4154756.563	17546624	9224823.125	12256321.5	14982190.75	12882883.75	8323155.344	8201152.469	11769324.38	7451893.953	13861049.44	12841410.66	14586990.71	18197209.8	16439380.31	9721958.672	14229935.34	4592081.258	254348.291	27517686.48	29837561.25	29888592.72	20645662.3	943370.125	23407013.19	4937775.469	2310033.352	6457042.539	13117217.49	5797449.672	18945966.06	7215018.031	16495796.03	9966690.359	18609832.47	9234174.848	4141934.412	15251976.95	5054682.287	2866783.372	6638254.813	9547500.098	3938024.334	6293317.799	9291239.004	650083.6563	11938021.13	1760513.503	715624.9707
H3c13; H3c14; H3c15; H3c2; H3c3; H3c4; H3c6; H3c7	NA	NA	NA	NA	NA	NA	NA	NA	NA	NA	585668.1875	NA	NA	NA	NA	NA	NA	NA	NA	NA	218797.8438	NA	NA	NA	188492.5781	NA	NA	NA	NA	NA	NA	NA	NA	NA	NA	NA	NA	NA	NA	NA	NA	NA	NA	NA	217537.7969	NA	NA	NA	NA
Krt42	NA	1617063.609	1222634.25	549691.0313	656874.875	450320.375	401410.4375	371768.0313	5440567.594	79457.24219	1023859.875	640134.125	219454.25	NA	714953.0938	633936.8516	595531.2813	41531.45313	58447.44141	295774	1975504.953	482705.1875	195045.3438	NA	2657735.594	405800.1719	226931.8906	324175.2578	1226870.688	609796.5938	1931581.297	23666777.68	1352515.32	632624.1719	535706.0234	696888.5859	32625.56836	1126544.234	16155418.44	1937660.961	276727.0234	516943.9141	640562.2813	640052.6406	203026.3594	29403.94141	448669.4375	323005.4922	409820.4922
Rplp2	15032774.75	28014804.13	21825998.14	23424309.22	21939261.63	25757701.91	15851477.92	22492728.66	17724297.38	21750877.25	19062896.39	21103214.52	7045307.156	8000311.641	9162260.5	8725286.938	10603263.69	6562639.039	8628756.18	33222297.03	37989316.75	26838058.75	13613980.41	18500140.99	24459745.81	20731850.16	15863140.35	12522608	24904608.72	17672868.22	19662669.19	18596217.5	22783969.27	11451397	13849659.25	22244169.5	9993481.426	22752661.52	11279859.61	9417319.063	17275677.96	15562395.41	12752898.1	15821912.57	18508668.79	1839563.561	10720610.16	10076679.08	5859164.471
Aars1	4478272.484	2908131.813	1378422.445	NA	2010761.641	77373.77344	663371.0781	262046.5547	689219.4688	1000548.547	937901.6875	1403005.563	2256634.234	4112111.305	3132693.469	4316606.508	1924345.914	1384299.359	712883.6484	1445555.438	5280366.086	3752808.531	2381559.594	69207.4375	1153349.625	224696.0781	990198.1406	997311.1016	1108092.203	479903.6348	2652172.379	76177.38281	4625739.442	4827395.709	6202597.314	3368642.496	1563489.609	3795324.022	1137986.648	856245.543	3823721.796	4281858.445	3385975.368	3469309.857	4277469.822	193976.8011	3072906.276	1062493.887	241633.4756
Rpl18a	8492050.766	15505399.47	8572895.438	7320634.969	12371847.25	7012475.719	4538735.801	4592967.578	5879131.742	4408531.859	9132897.203	7632859.906	5258722.234	6894262.656	6892801.891	5642373.695	7932696	2155555.938	1112763.203	17304756.19	26053216.25	11872888.75	9075575.906	296512.2031	10872865.02	3047768.672	1277249.203	3190866.555	6748963.281	1646831.703	9081908.563	1084449.813	10583986.54	8050321.551	11557144.69	7988895.551	3486734.703	6064676.031	2883047.344	2968183.559	5985264.031	8207530.027	4691786.711	5972888.211	8119737.273	476266.5508	6390484.715	2370832.305	509561.707
Napa	963459	1185214.563	888190.25	791516.0938	1090416.063	685165.1875	379089.5781	706712.0156	935268.875	418098.8594	740202.75	1095740.125	906818.7188	929517.6875	557699.9453	712333.7266	1392236.5	610589.6719	1923861.5	2141559.25	2039603.25	1976432.531	1860245.484	245887.8086	1398614.938	790210.3828	NA	543830.5859	630334.125	NA	1430802.875	121060.4688	1117362.813	848177.5625	1264230.719	548410.7344	410086.4297	337603.0938	306642.7109	370934.4531	1181434.305	811187.0313	617051.8203	503436.5547	632770.6797	22450.26367	153319.6406	226043.4063	72338.5625
Evpl	11523720.05	27934588.91	11834757.48	9445643.484	6396259.734	3504745.117	1417603.43	442603.2734	494408.0547	307297.8125	694634.7578	1229831.172	1597872.969	3709681	3231235.516	1616089.078	1337420.855	715145.1445	759731.1328	32347194.94	41367152.94	19761595.97	6100616.594	266986.127	3691906.953	549261.6094	285891.3711	221876.5938	825463.3594	213266.9023	647673.5938	382724.9141	1121014.82	942252.0625	455694.9688	448550.6563	500858.0625	587023.2031	325233.5625	941101.4648	520088.2734	686705.2422	329335.4473	485595.0977	829814.2656	278776.2266	576368.3203	435821.9609	241841.3242
Cnrip1	143042.5156	NA	NA	NA	NA	153107.125	109270.0547	NA	NA	163807.7656	527104.2031	542319.1875	622855.0469	1279138.594	518786.0313	739167.9688	449215.0938	247105.7813	NA	NA	373719.2188	NA	167365.3281	NA	339803.7813	138233.2344	79608.95313	897465.875	NA	522531.4063	1084222.063	297026.7813	124262.7422	NA	NA	NA	40142.46094	NA	NA	NA	275486.0938	290746.0625	361387.1563	318781.7656	267846.9063	117353.9219	755288.1875	442662.7734	68067.04688
Sbno1	NA	NA	NA	NA	NA	NA	NA	140187.6094	NA	NA	NA	NA	NA	NA	NA	NA	NA	193867.8594	NA	NA	NA	NA	NA	NA	792536.1875	NA	83470.35156	NA	NA	NA	NA	NA	NA	135526.0313	NA	NA	NA	NA	NA	76483	NA	NA	NA	NA	110267.9531	NA	NA	NA	NA
Snca	NA	NA	496742.875	NA	238082.9063	232351.5	229339.625	63090.79297	308731.4688	130906.5781	686975.6875	444654.4297	1857525.953	643099.25	861914.625	1400044.344	709789.4844	891909.125	NA	NA	NA	745323.1328	95167.07813	440586.2031	NA	268788.6875	131035.1641	NA	333870.5313	140499.0156	646866.5625	NA	1800933.875	654298.875	1529517.078	951511.6875	170248.9531	294936.4609	129077.6211	135402.5938	70602.22656	406406.9063	177951.0234	29619.35547	NA	83290.64453	689642.3867	599715.9414	NA
Ywhag	1183616.563	3013088.133	2193923.945	2342882.422	3511773.172	3376684.82	3133960.781	3363237.535	5945459.406	790747.7266	12813294.89	14521442.89	18163578.59	18554085.05	18260866.53	14266701.06	31464662.98	7065397.43	703828.1563	3502080.625	5451559.969	7443161.645	3474219.285	994714.478	8143254.586	2512729.849	3110026.78	1892316.266	8338487.793	6627088.262	33472631.17	30203937.59	48292995.56	30727249.33	47361009.4	31096720.87	2987388.738	6353400.682	3518202.663	3327315.902	15795565.59	22387322.46	8896069.289	16133189.71	19099813.82	464236.2988	3392264.781	1458880.352	1373173.207
Ppp3ca	1849207.336	1834717.719	1393187	583879.4375	1118328.91	2087665.299	1129895.891	1042678.609	1534972.203	1047631.238	2711424.023	3801448.313	5917527.285	6426479.759	5262689.383	5503130.625	2681450.102	1556150.641	26291.77344	6950001.688	4536630.5	4038562.922	4184046.75	243252.3359	3106984.23	678259.9688	50205.16406	597261.2188	622287.3281	2260078.172	7247983.113	3266662.125	6583828.969	3379710.078	3195380.047	4198561.262	516491.5	1250970.875	331462.4531	248082.0391	1437626.807	1561283.031	672666.4766	977392.7217	892708.3301	127875.1816	305439.7266	NA	143984.9844
Map4	1762566.023	2561549.344	1341541.359	3629113.766	4633335.898	4681303.82	2949765.977	2179707.477	3143929.266	4753367.898	6183234.516	8881379.547	4406905.656	3142735.191	7036925.305	4579581.344	5182867.445	1331500.125	334054.2695	1430592.969	5017484.469	6957942.414	6109486.906	3516499.49	6608899.766	3560291.055	5776102.805	3020278.402	9156387.773	10493248.16	15758615.88	7546215.66	15780365.99	8112028.166	14696653.07	8497412.336	3859052.267	13788770.11	5804883.768	4071458.852	3877943.584	3410654.891	2005185.473	2634284.646	4166357.648	739427.5098	4706613.996	4804639.203	1822406.68
Rps10	4828279.359	15829045.75	5662126.449	3761192.641	4899752.998	5265289.275	2876532.908	2939169.547	3792441.5	3264712.318	4285529.734	4284050.703	3758681.436	5632524.682	5571685.313	3679415.266	4909124.297	1732091.891	2073461.445	10741635.22	9225869.313	9264362.094	7034880.234	1338013.5	5236863	1655016.266	417217.2813	2058092.66	4035842.539	1554618.973	5664926.164	1236743.406	3212216.32	1297422.549	4110803.766	2638588.43	864649.9766	2995486.104	1876724.625	1046785.02	2312161.193	3004082.063	1122681.441	2103809.672	4180400.926	330791.7637	4508314.875	934594.8516	340587.5039
Ssb	292964.3125	4504371.813	6481723.016	5645372	11093933.22	7563747.492	3919799.527	4728186.506	6681446.807	3788022.24	5695495.578	7068130.209	3995465.734	4091757.078	6226922.539	3015793.318	5552921.219	1875833.625	1378813.824	4993878.615	8087823.48	8847782.344	9357035.828	1686140.93	8281906.293	2500074.236	1444162.043	3213435.337	5423362.291	3161345.346	7164454.543	3189072.414	12419619.55	7647937.199	11922559.85	6541673.66	2955168.407	5897036.789	2133045.922	2029345.828	5453055.98	8368383.451	5558755.406	6660167.43	7745977.441	281239.5801	2824724.93	2363505.934	1200021.332
Lxn	NA	NA	NA	785331.9375	1368569.875	91690.60156	406193.5313	549396.6875	NA	282820	592688.1875	441352.1875	333995.1875	NA	197913.125	126472.3359	NA	NA	96173.17188	NA	2126580.5	3650313	2882474.375	532429.2969	4272182.75	401991.7969	324629.75	643202.6797	375821.125	243863.4531	NA	NA	628950.4219	363932.8594	525106.1875	213366.1719	347802.9844	1389649.625	399427.1563	707001.375	528525.8594	184699.5625	NA	NA	106366.8516	77463.70508	503943.5469	377360.4844	215825.9648
Myl4	NA	NA	NA	NA	NA	NA	1947198	3522721.703	1994874.281	806410.25	232228	302817.9688	NA	NA	NA	462437.9063	NA	986257.3984	340644.5332	NA	548159	NA	195107.6406	NA	NA	NA	88277.95313	65502.26563	NA	NA	101050.4375	351942.2813	94222.89063	NA	253392.5313	89850.97656	NA	76924.94531	131322.9219	286927.2188	NA	NA	NA	133395.5781	NA	41169.09766	119690.3438	72242.3125	35616.07813
Sfxn5	NA	NA	NA	NA	675301.5625	415408.4375	88208.03906	NA	102627.8828	NA	NA	545250	1315229.375	NA	120248.3828	88977.58594	NA	NA	NA	NA	914221.875	314466	630149.8125	NA	696953.25	NA	NA	NA	NA	NA	532299.25	602188.25	202343.375	213095.7656	121933.6406	185577.3281	135621.9844	445130.6641	246453.1172	104768.3828	195628.8594	210432.2031	95330.25781	NA	131548.7656	30933.81641	172357.5	116248.0859	5231618
Ddx3x	10681026.38	9338815.531	5049434.422	4833636.117	4753036.953	8259229.578	1945875.078	2078662.438	3119272.547	3113178.75	8745137.641	7180276	6959516.305	11033703.99	8427240.031	5777648.488	6197902.828	2993527.992	1686496.332	14456926.61	13776476.39	12383696.08	7104542.406	441243.6836	10979523.25	2055818.313	2199683.918	4372203.586	7439348	3500016.93	13728354.16	2559056.164	10859946.75	6142357.828	10327307.07	7913810.238	2784889.818	7033629.617	2798856.375	2871248.133	5153515.797	7791638.453	4980774.18	4853167.168	7411810.848	341392.7559	4653115.391	1389086.586	747357.8789
Ndufb4	745018.7188	1796628.688	897240.75	134827.9688	2453984.688	822524.3438	276215.5	281637.2813	1076382.313	678632.5313	2127354.563	1665070.406	945466.875	2019410.719	1963944.875	1767854.594	1969038.469	815407.3125	NA	781349.9375	1543241.813	2792879.938	1062574.969	156729.5625	2973454.109	465158.9063	78644.53906	392741.1641	1972559.578	1194981.313	3039585.75	1369614.813	2377070.219	873502.7813	2831712.203	1068183.891	79893.66406	832477.5469	NA	NA	563616.2344	NA	772762.7188	577003.0078	723221.0547	246687.3594	992853.0625	97610.35938	1590770.514
Serpinf2	NA	NA	NA	NA	NA	NA	NA	107475.5781	293521.9688	NA	281687.0625	NA	1076579.125	1108936.625	1084304.125	632060.375	NA	308978.25	NA	NA	NA	NA	296916.5	NA	986018.125	NA	NA	NA	377239.5938	NA	NA	146420.4688	NA	437276.0313	NA	NA	298631.3438	1278167.531	1198546.375	1161555.219	959075.0313	273176.4688	NA	158611.9844	NA	152327.4531	1425311.297	1215074.25	1367372.281
Tpm4	1811022.25	7037683	8068975.389	9349587.313	18744837.43	11448096.26	8740221.891	14205278.62	10779908.52	12758967.49	17147611.08	10911650.92	4372785.349	2907085.289	915757.8438	940868.2969	2227303.906	696961.4023	971073.1016	3912090	5091081.625	13005227.76	13662909.32	11406776.9	16347624.59	14625712.45	13861201.55	11192557.69	16596492.35	10753113.78	10808760.84	4457320.836	4906139.203	3273025.682	4302190.957	3226177.186	5426149.063	16542861.84	8706473.664	5902714.857	6364699.32	4030685.531	2981194.768	2900535.742	4249829.715	1415045.873	9623646.047	7466733.994	4219828.512
Akr1b1	1196359.688	4228160.063	1264532.359	3481681.063	5464458.25	3703440	2178362.719	3329077.188	3894851.25	2605258.281	4405384.5	2816549.719	4146229.594	3598685	6020245.305	3898744.891	2318164	652596.6719	268878.2344	2161150.547	3851727.891	6381862.313	5209923.313	90803.10938	10036727.91	906440.625	318916.875	1109223.914	3328436.844	856026.8008	4851924.875	870818.1563	5089162.875	3609460.438	2813543.922	2010375.031	1679626.953	3293391.938	762122.6563	922647.8281	2973878.063	2858517.746	1781920.938	1566057.039	3845179.938	223379.8438	2512655.148	615406.9844	540982.5781
Nudt3	NA	NA	260053.2188	NA	545433.1797	475103.4219	254377.75	431457.5	455248.1094	628350.6719	995252.375	2770969.203	2030379.969	2952183.594	4414903.359	2004950.203	2442818.172	957866.5313	NA	NA	150694.9688	1694262.375	944276.3359	404381.3047	210652.0938	145951.6094	115397.6641	120962.0234	1468122.531	1010363.073	4545502.281	829186.4688	5462011.273	4315363.43	4811539.859	3237356.909	469693.3672	776157.625	214989.5625	312505.9375	1125857.031	1855509.022	953492.75	1090351.047	796232.5	214097.5703	986664.6797	220407.2158	91213.90356
Ahsa1	NA	1191930.844	1322119.281	624109.4219	642158.8125	1222640.609	783445.0781	351992.2344	215296.0781	429050.5469	789519.8281	1611286.344	726178.3438	1805484.406	470401.125	1578651.078	2002507.719	910084.5781	38923.16797	2008138.656	1270733.594	1752562.5	1545463.531	55339.96875	1155660.031	NA	224730.1719	504452.3281	1209705.406	449062.1162	3613141.906	1430152	3474467.375	2521824.297	3160019.219	2246058.531	399774.7891	979419.29	116028.6484	395659.7813	1473134.367	1726889.875	987693.9766	1547764.766	2150271.297	72088.47656	913799.2813	NA	NA
Ppm1e	696503.5625	1254085.75	NA	NA	NA	198758.7656	NA	100345.5703	NA	157977.1875	162728.5156	NA	NA	NA	NA	NA	555884.4844	135924.2813	NA	NA	634814.9375	NA	527778	NA	NA	NA	102681.9922	NA	NA	112734.6563	825460.0313	363538.1875	1226683.438	266381.7813	NA	600065.75	NA	NA	NA	NA	NA	406776.7344	62632.55469	180084.0938	NA	20716.5332	NA	61869.74219	119213.4375
Elavl1	NA	5748791.438	3858025.813	4465492.875	1308443.68	8116619.875	6482105.125	6945669.5	6570839	10334311.75	11393494.95	12225547.94	13061813.21	14544848.25	14287067.63	10342968.73	12782863.65	6729614.547	203659.0313	3391734.188	15641794.81	14120983.22	11479915.69	6906536.566	15160580.75	7762393.875	6592066.891	7825135.609	14114438.27	12774742.22	18607351.52	16817162.55	15682604.96	14185919.84	17867218.17	16227601.65	6774651.219	12673315.69	6705266.852	6933024.102	11050435.52	13192509.19	9654231.828	8416032.172	13349562.96	1462045.617	13416153.31	6608791.344	2640214.023
Dnajc6	NA	162750.625	NA	NA	114053.5469	NA	NA	NA	NA	NA	NA	NA	NA	NA	NA	300795.8672	180382.7188	103455.8281	55505.01953	116069.4219	217509.5938	344231.9063	112237.9609	42009.73438	NA	113495.7891	119182.5547	106868.4375	279788.875	114942.2891	226360.75	NA	197642.6875	376447.875	165258.9688	118062.4688	NA	117985.9922	NA	NA	100598.3047	92357.00781	NA	210627.0625	164285.1563	NA	112393	168841.3125	650549.2188
Rps11	20212392.38	12283719.69	11498438.5	11683044.62	14192483.81	4685321	4390094.031	5080648.82	8443780.797	5521898.293	9988394.453	8148867.078	8092178.25	6897858.281	8421320.594	4248858.328	13566454.38	2242100.219	4354017.086	22154639.13	30935880.56	23561284.7	17400429.3	2441719.902	12939981.67	3772265.852	2514359.006	5075609.91	9785113.211	2844076.75	10150895.09	4853935.617	14983345.22	10882111.17	18998621.63	10755686.87	4055614.785	9147251	4645269.469	3005164.395	9753636.336	12765619.96	6296537.234	8547678.496	13390486.29	931701.6406	7022111.523	2684295.371	941533.6738
Rpl5	11229422.05	8227728.07	5903582.203	6179792.984	10024284.16	6794850.781	4682571.453	4184692.723	5038094.016	4993755.711	10533413.19	9579812.023	2453522.805	3927203.195	2721971.262	4359964.59	5335260.104	1673579.047	1725439.164	15754511.75	36658300.56	21746673.73	12497492.88	1705115.424	11236749.03	3641391.336	2803400.789	4328081.539	7101812.637	3597883.258	12590805.33	2028614.563	12065992.04	5387841.928	15359713.51	7133916.734	8792034.331	24490266.27	11831227.85	6030398.587	10329838.47	10382150.89	6749850.887	9451497.367	11931558.74	1070275.115	6382884.658	2618537.953	3764365.262
Mthfd1	1115409.359	6345290.125	1823082.969	1280167.063	1706596.344	2285993.688	597374.125	310219.8047	2017569.328	680410.9531	974832	1117219.234	841020.4844	833660.6172	1481082.813	1110395.109	NA	538535.3359	1870678.176	6732856.313	6078743.625	5733884.656	2554692.156	181994.5391	1645083.656	556885.9063	793237.9531	1294473.938	2214560.859	903154.5	2083829.219	1434501.844	2568572.141	1145599.539	1461770.297	1198578.32	770083.8438	1426702.031	420942.8242	198328.3594	1750902.738	2691402.453	1169889.391	1453509.078	1346973.996	225160.9727	950276.125	89591.625	46939.99219
Vps35	1774851.031	1149957.266	255026.5	790887.75	341269.375	861353.25	1029024.266	432941.6719	924341.5313	NA	833655.0625	1363051.5	1457902.719	3972062.156	1779522.469	1139370.156	678153.25	752296.2188	131195.2188	889419.4375	1245049.563	322164.5938	949267.375	36518.32422	1228451.094	225850.1406	NA	1291122.539	2396164.063	1549758.68	2179012.938	872739.2188	5663054.586	2378348.719	2324978.32	1217370	693175.6875	1867517.313	675136.2852	310755.5566	1290275.891	1235146.297	469864.1094	905232.8398	1573748.992	NA	1122698.531	267749.0938	NA
Pip4k2b	NA	336678.418	NA	NA	NA	NA	NA	NA	NA	NA	NA	616426.375	703977.2344	NA	135136.4531	424966.7109	498988.3438	NA	193512.0313	233196.9531	NA	215846.6094	NA	229704.1641	249532.4219	92839.35938	83649.52344	NA	185035.0469	NA	1333354.203	4573508.586	1965524.984	655308.7969	1422549.125	1229109.641	53900.16797	131888.7813	52559.85938	NA	36540.1875	490694.8125	432317.8828	322808.5625	103038.0156	NA	NA	34562.13672	9256.193359
Des	6709543.656	2437435.156	1678424.313	2629482.953	1275546.438	1256806.234	21794241.25	38273892	19097018.25	1141808.945	3492002.359	2000878.359	2162447.422	3731723.188	4028815.875	2802063.688	1953090.664	549527.4375	258795.6563	1888805.125	4832324.156	5928206.469	NA	78714.64844	6331081.25	150291.2813	NA	2026107.703	1147328.555	NA	2352313.813	1841828.609	882424.4219	412609.6875	2032361.25	2526571.164	1101046.297	2559444.406	984340.9375	881265.4219	841529.6094	841863.7344	2078882.891	785493.8555	895250.5781	133404.9902	3331188.664	317797.3867	NA
Crip2	1031390.094	NA	208140.7813	246926.25	240831.0469	NA	NA	152580.6563	527933.4531	93809.48438	NA	795019.875	229390.8594	1984153.938	333870.5625	770306.1172	122230.8672	NA	180340.9961	NA	NA	174252.4688	1014713.047	87801.9375	576050.75	924967.5	431452.2188	NA	239449.6094	1238371.75	2409332.25	2715702.703	5734812.813	3755393.219	6406297.031	4274896.5	941316.25	1745002.625	359649.125	990777.9609	3335475.844	2606784.938	2145558.703	1695946.516	1583359.438	NA	882724.1875	198714.0781	217242.1797
Csta	68043456.88	34342487.81	8095285.875	3868425.5	3992608.188	1496440.844	1345246.813	638462.4375	NA	294819.7266	1092945.594	1265692.195	262910.3438	728785.1406	1671919.891	262966.1133	1332580.781	51204.24219	21748265.94	45196051.09	23843545.28	4841207.828	3688523.75	666511.7383	845827.25	1813982.797	247769.2031	NA	452071.5313	306585.75	1374042.617	625966.75	1355756.156	235345.6563	524108.8125	1061375.188	423322.5625	NA	624448.2109	239997.0156	726142.3203	NA	671051.6484	72315.83594	94253.42969	39354.0625	634649.625	NA	232462.291
Calb2	37564983.13	7786933	NA	NA	246878.2969	NA	138367.1563	191140.9375	NA	NA	NA	NA	139465.6406	NA	NA	NA	NA	NA	83613.30859	229602.1875	10023501.3	316351.8125	321187.5938	199645.8906	231739.8438	277168.0625	235714.7656	73422.27344	559911.25	NA	480818.7188	212285.1875	NA	118424.0234	NA	190033.125	7536690.5	7620609.734	5339056	1265645.5	5267262	7501641	1746361.625	5210232.555	2188742	97112.50781	NA	NA	7965025
Glod4	4256243.5	2748966.5	3075819.281	1984057.273	3432922.938	2505257.656	709531.7891	1236348.008	2465674.359	1226512.852	3754847.172	2893770.422	1367131.719	3070119.469	1335790.898	2430207.883	1462397.398	339935.1016	284671.0801	1438990.188	6355230.57	5002220.977	6343288.77	127523.998	4755801.875	1487312.533	831485.2422	2229428.6	1977126.313	1490114.219	6081999.891	17649688.83	3033777.531	1854435.07	2174434.813	2073242.094	1117386.996	2779631.088	1112077.645	848473.564	1770502.15	1276648.465	1558324.062	1242228.383	2309992.254	262233.3804	2417426.227	556706.2617	213278.0527
Srsf6	NA	470526.75	1165991.984	1399416.953	9206213.969	4797083.234	871320.6953	1310568.914	589026.9219	186672.2969	1919832.656	951927.9531	936576	1801641.797	1164628.953	2171798.406	9588734.969	1563486.594	148349.6875	335576.9375	2987857.844	3036284.563	2278501.938	410526.1094	2791801.172	92419.28125	836629.9336	1715686.57	1609373.875	1677014.305	3377456.438	2705016.453	13066599.97	10012164.61	13261051.72	10071342.13	861726.8652	2160107.875	636676.2109	865321.3926	5464490.547	8288666.094	1864840.719	6875917.129	8397363.723	190298.1563	2380702.363	750733.3301	220007.6582
Ckap4	15049862.98	15368327.88	15577427.01	18170091.95	24138981.99	19496998.44	12400109.43	19824980.5	26002891.89	19782275.22	25356169.45	19331382.4	14227403.9	11331875.66	11442585.34	10999956.45	12784443.61	3731409.616	1145684.142	19327050.89	28424420.48	36307007.68	28288229.45	5204306.463	33670904.48	16136516.33	10390859.03	16593567.13	28909935.22	12789129.96	17893872.88	7168025.766	13156914.63	7945318.656	9503343.121	8008090.03	5967984.547	22705715.45	11601576.07	6006440.313	6322606.935	4117714.824	1558334.673	3828930.83	3651728.951	1022367.729	17244608.52	6874439.567	2058677.652
Dnpep	NA	378957.3125	510404.9063	910777.8438	690272.3438	344563.6719	714006.6094	905476.7188	2240167.688	729545.625	1234409.063	3580063.859	2792832.313	3597131.367	4017194.875	2773504.188	2353497.813	1948003.305	433445.9844	1779521.719	1943885	2330495.344	1087662.375	150363.4844	3350329.422	836000.6563	91368.47559	704873.4141	1741636.465	761076.4961	4197894.813	904821.9219	5029485.141	1534749.383	5028760.469	3276978.781	631087.8594	927287.875	1006496.57	548520.5313	1468701.055	1782245.109	603327.3984	930367.1309	1340875.984	332190.6172	861083.5938	599627.0547	247643.5469
Slc2a1	NA	NA	35677.05469	NA	32996.37891	278150.875	303540.875	11389.79102	NA	NA	657393.125	790772.0625	73473.89063	NA	96456.25	39803.17578	NA	NA	55998.37109	NA	1098948.875	38763.14453	449308.625	129731.2461	642879.4375	254762.0469	158286.9277	462203.125	806481.5625	445039.375	749425.125	3016557.156	734641.0625	NA	NA	337391.1875	790529.3691	1092167.094	501620.125	671622.8906	1038751.359	458967.8984	267854.8535	329752.0938	393650.4102	166662.2813	717922.75	195253.9375	107285.7578
Cse1l	3050746.5	3401488.313	1808203.773	3046433.922	4198410.969	2423787.055	2137347.773	2896664.547	4096530.094	2491261.445	4057325.094	5116837.41	3436052.555	3799282.875	4245380.813	1972792.148	3660366.531	538871.3359	284103.1563	2930918.469	4819733	5743290.844	2690917.094	308293.1016	7033992.063	966917.5938	1692426.859	1674094.18	6726882.531	1450209.5	4276610.125	2185259.422	6567153.734	4739133.875	3670326.469	2799813.797	2664454.516	4524423.977	2150551.438	1188885.789	3947120.156	5496995.672	3481376.418	3926447.688	6644761.359	216708.7227	3956125.031	900064.9297	193953.5625
Blvra	NA	NA	362643.1484	NA	423627.4688	314171.5313	451440.9063	627542.4297	322431.0625	211128.25	511514.9063	213566.8906	253339.375	NA	477129.2031	NA	NA	151750.2344	NA	230797.9688	NA	198324.1563	583480.7969	NA	562772.3125	NA	152074.7266	424456.5625	336559.3125	181795.6406	277808	NA	20204.61914	134572.0781	NA	NA	106069.1328	NA	NA	NA	18244.05664	24526.60352	NA	22149.56445	21919.88086	NA	126369.1406	65552.58594	NA
Prpf8	874970.5	1695962.781	1457065.469	1056895.273	2035858.914	1191980.053	1256589.094	420318.8516	609764.9688	478672.9297	1560926.234	1223937.906	3524359.455	4626996.094	4438177.938	3575221.336	4633360.844	2282985.977	NA	NA	2578544.172	2833352.156	2482589.219	NA	1560223.969	190808.1719	396983.4395	506112.6035	1165680.375	1340845.434	1864408.969	1617387.063	6282613.625	5165167.68	5894173.414	4434810.902	1283136.844	1567388.031	731893.3438	744917.6328	2663329.73	4137779.109	3569104.57	2925849.25	3908065.438	133478.3496	3410789.621	511260.2773	269610.8398
Prps1	138228.0313	1393198.5	1026795.688	872137.1875	2430733	1341828.844	829975.0781	870417.2813	885226.0313	835530.2031	2455391.719	1150874.047	1884144.813	2866000.5	2534324.156	673164.6719	361758.3438	201262.6563	320976.5625	2117869.875	755015.2813	3183245.531	2589671.313	NA	3077969.719	454131.25	244631.5469	492359.6328	1289870.867	592027.8438	2661609.922	NA	779677.625	440339.375	1466962.5	452818.4688	41958.39453	402761.5391	NA	NA	519335.625	67141.32813	50746.26563	241890.3594	337426.5938	NA	806164.3125	NA	NA
Sncg	NA	NA	NA	470914.1563	256650.6094	NA	NA	NA	NA	NA	1093912.625	NA	365253.8281	NA	364179.6875	135705.2656	220971.25	NA	NA	NA	1921875.438	1886034.75	1428162.625	NA	688435.3281	NA	NA	NA	113219.2891	NA	412266.3125	NA	NA	352599.9531	202606.8281	NA	NA	179840.4219	NA	NA	109653.9297	356813.5703	NA	NA	NA	NA	108009.0547	NA	NA
Septin5	4020143.781	NA	NA	511968.6875	600405.625	136686.7188	256934.3594	283229.4609	217104.375	256495.0938	661911.6484	1157012.063	1098320.359	544621.0938	1230750.168	2450429.406	1355022.641	617846.1563	703806.6875	6524545.188	3899086.438	1872476.594	1128560.703	75983.46875	347289.1875	82402.71875	327394.125	577372.4844	1771684.016	500347.4531	5574559.359	823706.9219	4052090.219	1680572.734	3108117.547	1694997.578	1641318.104	2020389.719	1940057.164	1036949.027	1653844.518	2582745.844	1017841.008	1637203.535	2638409.27	NA	92282.1875	NA	1589486.367
Cfl2	NA	627332.75	NA	303913.0938	1225984.375	803232.4688	1137195.281	1081572	1858685.594	953373.5	2273263	3213184.969	1117864.375	1653564.563	2183345.516	2183106.023	941569.442	646962.7891	134021.4375	1300821.5	2530021.375	NA	471454.0938	204132.2891	520244.0625	323430.1813	294233.6172	465828.1572	1674977.688	1201135.672	4280599	91743.5625	3599007.406	2174806.144	2771718.984	1879141.906	409403.6787	662509.0781	319579.8411	574752.5137	1045563.789	1268925.922	807861.9375	723614.6875	1352672.914	123357.7246	566088.8574	484202.2539	283040.3594
Slc32a1	NA	1048111.781	491133.6641	292769.625	779954.3125	411485.8125	383770.8125	NA	NA	413195.125	915584.0625	NA	729979.6875	NA	149386.4844	480362.5156	572845.1875	NA	NA	587757.1875	NA	NA	877425.4375	NA	NA	141402.6875	NA	NA	NA	569495.9844	NA	107202.5781	NA	NA	NA	242765.3906	NA	NA	NA	NA	NA	NA	NA	NA	202030.9375	NA	NA	NA	NA
Acaa2	3241572.875	13381870.75	5804856.375	4514279.797	8191016.188	2877856.719	1672862.797	3003969.914	2861258.75	2172393.922	3429117.828	3120351.969	2170332.375	1986047.906	1239960.609	1335117.875	1277203.563	1169353.781	772498.9297	12492850.94	19792983.38	11806994.66	5629291.406	498108.1016	6732337.531	1293873.875	233565.3125	1573339.691	3930250.109	720047.5117	3322763.313	NA	889817.5469	1396855.625	627530.7344	73379.10938	2577355.469	2537836.383	692273.9375	722812.4922	1162124.242	737133.3984	443005.2383	64596.91797	136678.0625	657753.2695	2343151.379	758238.6563	117292.1973
Snd1	3556415.531	7368250.766	2255423.063	4444155.547	10604294.31	3995488.109	3103125.898	3184652.988	5690504.438	4517839.313	13498628.53	7421453.174	4966955.078	4122987.922	2939873.984	4257986.281	3415208.207	1400081.477	229527.9375	2481445.516	6388675.422	12983549.06	7832351.484	462518.2422	10897147.3	2052419.826	1434634.648	4985883.359	9306846.219	2908769.32	6671934.516	908596.5313	7503510.18	4412891.484	6628137.211	5644454.969	3414115.531	8329090.781	3566171.156	2449425.277	4972686.242	6392661.582	3248409.477	4081829.82	5163086.367	1029330.643	6209029.492	1775000.563	1396037.523
Sumo3	NA	NA	3351151.75	3814970.5	4658496.5	4335625	2446068	2428739.5	2676546.875	2832759.563	3936442.5	5025501	4170363.141	6315490.75	6447865.5	5207300.047	5690331	3059488.406	643740.1875	732060.75	6738668	6793039	6861607.5	2431618.844	29817174.5	2144281.313	1670028.875	2214729.484	3747390.5	4282339.969	8749274	5530796.719	16812348	10170446	13306293	10001219.88	2314663.41	4746430.531	2156143.5	2171683.75	5132470.5	10544832.19	6294871.5	6985506.5	8360475	598771.875	3761672	2419256.516	1598823.375
Serpinb12	79826181.64	29998830.34	9514451.156	4293862.047	3729583.107	2041845.344	1062902.875	1913375.438	4073619.109	1138667.781	3369457.859	2496748.953	2848521.453	2495898.797	4862078.344	2579223.25	2621354.313	1467393.68	2494452.707	48395387.91	13767944.19	5970374.344	5492992.203	584338.3047	4586291.625	1476846.742	1993908.938	581712.7148	1744476.594	1876092.203	3344142.906	2630792.008	5270813.594	1557741.813	3717920.688	2700872.719	39115.71484	283291.625	239501.625	571583.7539	763025.5156	432242.875	93522.82813	602322.6172	386257.4219	140954.6523	819938.1641	510385.1094	60705.51172
Ahcy	808698.125	411641.75	1353545.906	154356.7031	3632440.563	3196040.055	1963356.84	939471.2891	4136953.602	382786.6875	4976257.328	2813376.188	4047199.953	2379537.828	4238354.641	673069.625	5166190.391	1936133.039	340457.875	3127452.375	5350370.906	4400420.391	6533409.094	80070.10156	7753942.547	355681.9063	1076083.656	2597537.938	4718679.367	1760840.141	9040263.813	847672.3125	10662213.34	6592920.305	10301016.59	6408901.656	2647771.488	4647887.234	1628783.32	2203114.59	3508558.109	5601520.43	3314282.688	4515900.594	6947516.055	179883.502	3916225.367	977881.5039	272322.5234
Tst	NA	NA	NA	124998.5625	383565.3125	611616.25	795328.2734	263894.3438	580702.7813	NA	1201766.07	1379223.469	425025.4688	216839.9375	NA	383862.2813	338722.5781	114270.6563	40039.20313	1002518.063	386162.2188	NA	1938400.172	48214.29297	628635.9531	302391.8047	NA	80382.76563	558183.4531	229706.4531	311297.4688	NA	329243.3438	171290.375	393453.9141	67035.14844	NA	NA	374101.5625	NA	209545.1094	225689.1953	NA	184748.4063	117980.3125	76530.02344	NA	NA	NA
Gsk3b	NA	NA	153354.4688	486029.625	NA	269781.5	127812.7891	NA	NA	179778.0625	895222.4375	1484573	1551335.977	2989221.094	2856695.906	1444023.453	2452014.875	1547529.875	NA	692758.6875	817910.5	1202076.789	2732264.984	168328.2227	590187.4531	404786.6094	192900.9219	112487.4297	1289792.781	1416342.461	3500110.188	1109872	7056824.453	4424296.688	5899753.875	3809633.844	75160.27344	288699.625	324403.0703	405152.3438	1903999.672	2775350.938	1640940.156	1915555.25	2687776.625	22005.80859	1909851.406	406854.2344	297879.7656
Rpl7	13000497	25014561.94	16574315.69	20229007.55	21090768.55	12581032.46	8441748.125	9700451.094	18651953.02	9228237.305	16071715.05	18921382.44	17039547.3	25511181.41	19516650.13	14131928.79	18810779.52	4611317.594	2042877.156	23626456.5	40874068.75	34389578.98	23800593.89	1472729.406	25436155.53	7881463.859	4477468.918	11598520.93	19663818.56	5949848.406	23808984.79	6407573.172	23680086.61	11321733.52	18712954.38	15122860.11	8360437.688	20661820.15	7754064.156	6172729.014	11370569.7	16154518.98	10366977.25	11735878.8	13236657.89	1047246.766	12645998.88	2315629.82	1082808.555
Cbx1	637531.1875	2021342.625	870130.5938	581790.0625	1180305.906	686434.9688	NA	317756.1563	427327.2188	873276.625	408901.4375	1044669.094	797236.4375	NA	1245718.688	1785396.438	1133764.594	694343.4688	149876.7656	3175410.563	2029000.625	1038738.303	678658.75	417488.1563	2383321.703	283179	140643.5313	96747.89844	881536.6445	1771339.285	3687608.05	947480.8418	2713228.678	1475599.367	2170562.725	2760511.996	247908.0234	1711989.027	632260.1484	2776726.305	550878.6094	1116964.734	303044.3594	980587.2344	2620614.477	133955.9648	491352.1875	219386.6016	NA
Cnbp	3695338.438	8809938.875	5372797.711	2789439.516	3728909.391	3709839.125	2372028.563	3432123.711	1868696.031	1844671.961	2146571.688	3443031.609	1929460.289	2838086	3013516.336	2761898.027	3670151.344	957544.0938	1588879.406	6937315.844	9590635.563	7821527.25	4609952.438	1838578.313	3755626.297	2033156.609	2108810.008	1445401.016	2789709.135	3975551.304	5106415.348	7806751.891	5527277.023	2682581.8	4917497.109	3413697.675	1673759.632	1438652.477	1432187.188	1665498.441	3371497.457	2700067.676	2938449.719	1542933.779	3713081.523	459937.457	2753122.402	1778693.969	1298010.873
Copb2	2065395.625	1635471.438	2287662.438	5662989.453	6394745.031	4854919.563	2991955.344	2852802.789	7810256.063	4921631.305	8789172.438	5321246.406	5395784.453	4408566.469	4507765.25	4374544.25	3959919.141	2669184.801	790452.5781	7561349.313	8996715.438	6774844.797	11568591.09	100478.5469	9801838.938	1866608.625	1524065.172	3771252.133	8723411.375	1835569.148	8226862.203	1564055.094	4780324.859	5180935.391	4484235.656	3907256.047	1358081	5196280.789	7853247.313	1547042.613	3961166.664	4144450.078	1993294.586	2386356.492	2697133.109	280612.5098	4854126.984	3341730.703	237148.0742
Rpn1	1936198.344	4064870.938	5396087.625	3995770.063	5773533.406	6024320.75	3471456.148	5051428.91	8010313.859	5386398.453	6204213.336	6775008.324	3077362.859	2789787.602	5073494.102	1962428.74	2476108.844	1130707.813	634326.3223	3779500.5	6735350.234	7093818.422	7077089.5	239975.0898	11064646.13	2404926.078	1757255.969	5225110.504	8956692.195	3296845.959	8643524.063	888893.4688	5415932.594	3755165.063	4545453.344	4088078.664	2047824.523	5713961.875	9385704.664	2375838.813	2272406.313	2661717.293	2059611.258	2078507.539	1837003.063	229274.0078	6449977.805	1856760.898	499537.1758
Ppp2r5e	NA	NA	NA	NA	NA	NA	NA	NA	NA	211490.2656	NA	470529	898401	NA	701100.25	189699.5156	298998.3125	196992.6563	NA	480513.5625	NA	241549.0156	NA	NA	990875.75	213713.3438	NA	144275.0469	179991.1094	NA	936087.1875	188231.4219	1680665.25	882369.9063	NA	881748.0938	NA	NA	194344.125	NA	227390.875	473666.6875	195553.5156	298111.8906	350972.5625	NA	422921.0469	NA	NA
Ppp1r2	NA	NA	NA	NA	255078.4844	333926.7813	NA	190381.2656	NA	156770.5	NA	267064.5	NA	NA	NA	NA	NA	NA	NA	658648.1875	NA	586962.0625	NA	391901.2656	NA	473356.7188	157023.1719	199416.9688	NA	316908.375	NA	NA	341549.125	135061.875	260159.9844	593855.1094	166817.7891	207950.2344	78122.66406	135916.8906	117010.4766	NA	157806.7813	112616.8906	228218.2031	NA	NA	NA	NA
Epdr1	NA	NA	NA	NA	NA	NA	181279.9219	246593.1875	NA	NA	706084.4375	NA	NA	NA	NA	NA	637369.1875	NA	NA	NA	NA	NA	NA	NA	279732.75	NA	256053.6875	362860.75	NA	NA	NA	NA	NA	NA	NA	NA	NA	NA	NA	NA	NA	NA	277180.8438	346090.5313	NA	NA	NA	NA	70818.17188
Tnc	3343476.063	5729764.156	9760099.063	4217831.461	5374672.5	3850224.93	1974764.705	7154021.691	16255303.76	13404068.92	19481308.51	22617194.15	10181470.88	7757438.203	4244491.109	3089824.871	2962905.594	1534793.25	8035290.816	5510591.547	2019945.93	5607589.938	4643378.242	1886379.23	5527478.688	2800069	3130789.531	11988910.03	27564462.81	9816162.424	25569210.55	43883345.2	8578905.375	6959004.662	5675291.242	3064252.109	2102710.484	7792561.957	2697452.605	2376432.686	2639717.293	2332366.484	2652401.52	3029288.883	2585519.031	2126898.639	9332480.805	2417338.867	1912539.291
Ddx19a	643605.0625	782047.5332	1005141.199	617041.9063	1748591.734	1559473.983	608579.4121	429612.8418	2069449.344	384643.6289	1689060.826	1167555.604	2392163.469	2978344.213	4042886.672	1641949.887	2048538.197	409694.7188	NA	1425953.297	2178214.578	3190094.258	3739581.195	36779.28906	5082795.527	1159235.23	296688.918	559213.3691	1519712.266	872335.875	1459175.734	594213.7344	1885543.242	1800553.545	980903.8672	947674.6797	524269.2773	1285055.277	749813.0508	550296.3965	1526904.863	1111524.691	1474617.721	1557364.848	1838518.352	27411.70557	787815.7402	352612.3955	40090.35156
Cst3	NA	1301287.5	432267.8125	NA	NA	NA	NA	NA	NA	NA	NA	NA	528394.6875	NA	272660.9375	403714.9688	269013.1875	215543.4688	NA	NA	1252239.75	NA	NA	NA	578873.1875	NA	168817.875	195143.5313	301593.7188	239635.7188	NA	NA	542211.375	325380	NA	NA	172339.5313	366491.7813	521872.3438	365821.4688	329311.5	181521.125	NA	NA	NA	NA	463481.2813	330997.0625	268136.5
Arhgap1	NA	582875.5	1523763.906	975425.75	2749100.008	1735420.016	515571.0625	995352.375	2498605.281	1029919.938	3156349.5	3346299.875	978890.1875	875981.2188	NA	414566.625	636695.5313	754562.3359	NA	632315.125	3337777.125	4565778.25	1350644.375	NA	3247415.313	575971.3594	501438.9141	1228142.563	1636952.203	458581.6875	3420467.891	58098.21094	2863356.969	1287700.031	2251178.453	1259730.406	844469.8281	950833.4375	533902.2813	540255.3789	781518.875	1066497.023	615564.3145	789517.3359	834142.2578	157225.8848	1198266.805	400377	101690.6055
Lancl2	519197.1563	NA	NA	385666.7813	602068.5	607212.7031	303094.5313	518254.3438	804408.125	NA	NA	NA	NA	2247460.875	2015822.406	508398.3438	1833515.859	310988.3125	160678.8906	497763.4063	429200.6563	812811.2969	799698.1875	NA	424328.4063	688849.0156	78957.25781	194686.4063	343143.2188	356124.4766	1178426.625	299539.4453	208048.3125	NA	893369.6875	330977.1875	NA	153874.4063	290253.8594	NA	189217.7656	NA	124288.2422	NA	NA	NA	216207.2969	NA	NA
Rps21	451697.4375	5873021.531	2855326.25	NA	2889864.078	3551048.469	1684073.258	1798140.875	2302867.172	112789.1875	1784670.703	2231450.438	2229326.438	1773027	1603845	1611298.383	1534779.203	805252.7656	2789671.719	6682894.531	2006733.281	4240927.219	3052530.578	1407143.578	620150.6094	1400156.5	2198669.5	1676292.563	2094240.102	2420890.125	1803343	6469202.984	3590458.422	2631256.234	2626759.055	2644136.172	3383881.582	7312808.219	4775486.109	3069468.492	5087548.203	6007060.094	5855001.016	4871134.594	5921173.809	428102.5039	3451324.281	1995930.391	1683923.344
Aak1	NA	NA	1180763	1164554.75	2311392.031	3857108.656	633589.125	1965929.375	1125290.828	1565364.563	1020763.531	787204.4219	160333.0781	377585.6875	1594126.813	180978.6563	NA	82466.28125	NA	NA	NA	1456085.875	1203457.125	565202.375	5466350.313	1166033.875	673335.875	613477.1484	1001518.547	445160.375	465572.3594	NA	NA	445294.4922	1132147.984	583925.0625	193647.4297	639111.4375	609960.4609	NA	109119.9219	388610.8828	NA	120804.5547	297201.875	NA	271457	62057.96484	66651.69531
Glo1	3167926.5	3664725.5	1272066.25	NA	1799568.375	NA	2087117.875	272922.9688	NA	1403243.094	1180716	1316515.75	NA	NA	NA	NA	NA	53119.52344	529467.75	5143840.5	1391032.625	3168231.5	2040944.25	1053541.875	2506103.25	1382939.875	660299.6875	531969	1655769.906	1530762.344	2397624.938	719421.6875	1846370.313	797379.6406	824612.625	627964.4375	1123015.156	2282165.344	1217709.688	714713.75	1305553.063	1199053.625	512255.625	952114.5	862692.625	210074.3242	855951.6563	398358.8125	494610.9688
Rpl28	1878685	10940752.09	8000191.249	4266571.877	4507799.813	3434805.689	2719618.609	2684748.156	4164564.031	4799412.375	5955929.944	6943113.875	3041785.313	5899252.25	6546656.609	4050277.5	4874285.203	1835999	485694.5625	11954379.19	16359530.48	10759280.69	6119489.75	NA	6770673.906	740453.25	1189922.181	4075072.813	4868459.002	2006606.047	9591031.5	2454639.791	11051742.49	5539488.219	8666692.625	6152167.4	2218136.281	7060438.141	1989860.27	1753444.832	4001553.977	5160421.02	3002678.555	3476762.25	4501997.236	525591.7598	4697878.664	1815259.221	314009.9922
Psmd2	4303549	3152047.438	NA	690912.5703	608594.375	1404321.219	607701.5547	193893.7656	1875082.68	958553.8516	1388823.484	2322859.57	2346470.461	3784228.543	3801554.125	2064511.141	4602362.078	618646.2266	1619742.875	3965717.531	2944101.266	6101581.609	2284457.93	378511.1563	22172.01172	556830.751	777224.3789	1962178.104	1645112.297	2153970.766	4524426.766	749170.5859	9040920.727	4379158.052	8400551.344	4319676.926	1113688.988	3022454.211	1012663	1292892.797	3679179.232	4571136.801	2717364.988	3994433.68	5985070.863	164960.8721	3303962.275	840865.5625	543131.3398
Fabp4	881402.5	NA	308684.25	633272.375	2697016.625	11697436.44	4692851	2291453.688	1506335.188	1132833.875	143388.375	677541.3125	267062.7813	192314.6563	442746.3281	452254.625	676774.0156	73791.38281	NA	NA	916597.5	NA	3264523.188	37634.62891	22224950.05	2064292.219	904846.9375	508902.4922	1886737.656	170639.3906	2614247.438	120913.1641	397322.3438	NA	NA	NA	68109.40625	580032.5625	238341.5938	297356.9688	139680.5938	136807.7031	345471.5156	NA	NA	NA	357038.5938	92978.61719	44744.23438
Lgals1	1431848.563	16958773.52	69330811.38	92939010.06	118518289.5	91416883.23	59192479.69	77852376.73	90004479.76	73776093.94	68440546.48	48068833.36	12304101.53	9117127.188	7418299.266	2411805.547	2871505.828	1668513.094	3843374.488	7661804.938	68106914.94	133695238.7	120181053.5	76335968.98	105515406.6	85460180.2	62558781.62	34701199.5	66842214.2	53491811.09	39619681.89	9767716.813	11040563.9	2814368.905	5106536.639	3900756.719	20995631.32	71906418.56	35017275.11	15471527.25	18040869.23	4322012.105	2927944.389	2715032.549	1554261.203	3597189.594	35378029.9	26830283.91	13684460.99
Nsfl1c	876467.75	314712.5	1759221.281	3273980.094	703241.375	2048976.906	1587218.938	2450905.078	1454547.172	2151564.125	4810755.5	8627151.438	6096461.672	3673774.125	7770521	6402366.195	5457746.736	2740361.102	524662.8906	451867.4219	5375722.5	5198293.938	2878422.203	3286152.875	3111788.781	2796668.25	2713050.688	4107848.953	5756082.841	6792631.813	10398370.77	7041729.838	10210862.27	8793155.957	12107048.73	5741751.984	2593979.563	4384636.469	2027513.492	2527690.953	5554148.57	7280996.52	5294771.507	4500109.641	5628565.967	722060.4922	7374618.781	3249798.313	1360262.305
Ptgds	NA	NA	NA	165197.9219	546450.125	391091	252548.8906	166532.0625	NA	1111285.891	2164888.688	2184001.031	NA	NA	NA	259902.5156	NA	NA	NA	NA	1057163.656	NA	700650.0625	NA	1011114.344	NA	46864.59375	426151.6172	1258875.25	1517870.375	2623074.422	1090318.656	445729.125	NA	268405.8438	122014.7891	NA	NA	NA	NA	NA	NA	NA	NA	272099.6563	NA	NA	NA	NA
Ndufb3	NA	487511.6875	192726.0938	241436.4844	315317.2188	295766.5313	206481.4219	NA	236183.25	230461.3281	532667.0625	257276.1875	285013.6875	320658.9688	240772.4531	153500.4219	296078.2813	79318.86719	69613.61719	387148	461253.0938	494748.3125	503416.625	NA	330041.0625	NA	NA	123678.4844	NA	NA	637275.625	NA	1489045.875	405200.5234	1110856.063	344046.4375	75219.80469	226335.5625	NA	NA	162273.6406	210525.6719	96618.50781	186740.8398	180226.8125	NA	136865.0625	NA	NA
Pa2g4	12466177.66	10538200.69	7259982.766	5186451.031	10146646.05	6529836.891	4773093.961	2187329.984	3879550	3681986.484	4099084.383	6719248.359	4440409.598	8387619.156	5998855.426	4776837.867	9329832.859	2810609.246	1619306.551	14566024.78	23628597.11	12226545.8	11212525.98	1010557.188	9499309.109	2868073.078	1526431.941	3506042.359	6956845.797	2097707.762	12215393.31	2801418.414	15392312.97	8023304.131	14002863.88	9112838.148	3904211.57	9600575.406	4173881.611	4047442.289	10054237.84	13110978.94	7667596.9	10265249.16	13807713.69	633750.3408	5553766.719	2135638.624	1162182.223
Tuft1	NA	NA	210783.0625	160888.4531	NA	178133.8594	69824.11719	166279.625	NA	130170.0313	NA	NA	NA	375155.6563	NA	NA	NA	NA	74193.92969	NA	NA	335486.875	NA	53764.81641	NA	101138.5781	56455.69531	117729.4688	NA	NA	251733.7188	NA	NA	97516.24219	NA	NA	NA	NA	120413.8906	NA	NA	NA	NA	NA	NA	NA	NA	55281.03125	19796.63086
Cbx5	NA	446219.6563	901876.4453	538293.5781	1592881.813	1831630.781	707812.0156	762033.5469	687240.7031	540261.3809	1268054.477	1802732.859	1178769.531	1140811.969	2128640.734	1892322.742	1765979.781	487764.9141	37805.61719	NA	1041652.844	1618142.594	1177081.469	663597.6953	1228564.25	1040999.773	168299.9219	395679.6484	1660113.219	588693.6797	2777744.063	1054336.906	2491371.344	2098034.344	2744921.668	2603431.961	586074.3398	1357826.547	371715.5938	625971.5313	1734601.684	2438674.602	2256201.921	2212556.823	2486975.16	93097.95898	849418.959	668975.3984	172485.8438
Gls	NA	317129.5	NA	NA	NA	NA	NA	NA	570399.4531	233731	NA	288145.5	NA	273905.375	576524.7031	259035.2656	NA	55780.13281	NA	1430012.25	471935.375	410233.625	232670.0313	NA	546965.7031	NA	117186.7109	294387.5469	1006002	NA	560290.4375	NA	618362.7344	136275.8438	247794.9688	NA	34844	900191.8438	533050	NA	NA	116436.625	118627.6797	34550.20313	NA	NA	969434.1406	NA	45890.91406
Stam	NA	NA	NA	NA	189397.3125	118802.5938	99380.60938	NA	1143638.188	NA	390111.1719	699866.5	212184	1695180.859	217187.5313	385814.7813	895382.0938	541446.0078	NA	1114935.523	NA	1314353	NA	NA	557288.875	NA	88035.38281	618253.7266	783093.5625	552673	1057165.375	230020.5938	1401088.609	383258.2188	992735.875	424431.9375	88031.38281	NA	537066.7188	73326.84375	277736.25	310680.9063	387845.9688	687428.3594	NA	NA	521990.9375	128661.6641	NA
Pygm	NA	NA	899714.75	125228.3906	NA	121370.8047	NA	NA	554099.3594	114301.2813	566641.4375	551466.0625	485908.1563	853974.3125	1159983.375	638620.375	927295.5234	395730.1875	NA	733973.5625	NA	1176294.625	324543.6875	NA	NA	NA	NA	NA	186261.4375	NA	355127.0625	NA	676294.75	1085470.125	NA	758234.9688	NA	NA	NA	NA	NA	NA	NA	NA	108563.4375	NA	NA	NA	NA
Mcm2	182880.1875	3747301.422	2387537.563	1284771.969	1983908.375	1845711.234	831157.0156	992370.7188	2460525.844	839526.3438	1362502.828	1925127.125	52391111.9	72817640.31	58397410.14	46119295.98	NA	425064.75	666171.4844	1475418.75	4101201.203	1031442.156	3794551.234	397802.7852	2917230.656	991078.9375	4718121.93	17405187.96	28829913.14	11304573.12	1363212.422	3597791.703	23955190.81	18315668.86	14826809.94	14286868	966726.6445	1092487.531	968265.8125	435693.6621	348439.7813	576060.4609	891401.5859	871960.3594	1872700.891	98229.62695	11364669.06	142705.0234	56579.49219
Kpnb1	12714252.25	10194649.59	5232385.688	3531598.359	4098845.531	5768442.5	3626127.969	2530455.109	3938430.441	4006106.422	5272287.594	6531223.039	3608691.547	4796090.422	4974297.977	3594388.09	4244352.633	893502.5781	2198190.359	13449332.69	10750444.41	7731081.492	7067415.953	1264235.004	8965277.016	2708684.531	1938419.664	4251628.096	4475485.703	1970668.611	8320859.961	1560013.82	8722431.43	4639969.438	6510269.891	4316229.949	2078952.703	9407326.752	5132609.949	2820411.771	6162477.648	8226140.137	4539694.01	4116678.875	7388099.824	489721.4414	6809800.199	2797080.861	1091752.781
Slc1a2	352763.2813	3713733.625	3452856.844	2091238.063	2182687.063	261303.7969	219613.9492	206145.8926	2259958.5	NA	2725645.094	74577.875	70175.59375	1105139.5	1606212.531	319457.3906	677088.8359	28472.60352	131680.1875	2465292.375	4275719.969	4510292.5	2265232.25	313151.4336	2969999.859	37696.51953	NA	1472774.902	2417814.219	NA	1685358.188	185862.0313	1178676.375	554147.3984	949149.2813	344764.625	NA	1834050.422	268870.7813	NA	681813.4375	480753.6367	48328.40625	114849.7617	234965.2969	16071.40625	4172789.281	46560.59375	61330.11328
Myl12b	4460784.375	5122729.375	5565662.406	6219423.219	7023215.5	4362559.375	4692593.406	5106936.813	4803834.234	4625500.688	4533179.625	5272314.203	2544855.813	2260732.063	2826275.125	2940013.969	2833914.828	1596153.313	276373.125	9662637.5	8881684.844	10434071.94	8624176.406	4539456.75	7293963.938	2725651.938	3004481.75	3131785.625	4965413.5	3988518.875	6105515.594	3677244.438	4459202.047	2355674.391	1986407.867	3227073.977	6599389.313	11847363.09	7792067.563	5821087.375	6314879.188	5049017.688	3076357.422	3499873.453	4552066.172	1303888.938	6137101.641	4517441.027	3419160.195
Prpf19	3588535.875	6175920.977	3419877.938	2409753.758	3704440.375	3635574.258	1370524.242	1157303.781	3326627.992	1725978.375	2837519.328	2385839.875	2197209.766	5022364.148	2856804.25	1671797.094	4020863.344	1789754.531	340350.0625	8348862.305	10455467.84	10351301.06	9296283.977	1080149.742	7074885.602	1129131.559	606781.8359	932251.4844	4938741.516	3433294.449	9704614.969	3078690.734	10273430.2	5258105.391	8575559.75	4667853.906	1284528.664	5777647.555	279930.2188	1217987.461	3700530.477	6897216.766	3267348.336	5316245.871	8568015.875	369369.9492	619841.3125	314234.6348	834217.8008
Rab2a	452210	1835538.203	1121610.023	1880598.648	1071922.469	1004480.539	598262.6406	1457287.625	4259235	1817977.598	5710737.094	9449038.516	7831639.617	7187129.281	8259750.047	4087857.656	6249855.875	2398766.75	58621.92188	1753327.41	3257224.391	6016276.625	2060193.648	29510.78125	4451497.656	2321025.922	1003825.289	3105549.227	7100232.148	2740890.367	14180873	2167738.023	11997876.44	7815225.008	9067368.711	6686676.492	1304799.5	3202735.625	893388.6328	1175009.074	3521742.922	5193756.539	2534459.438	3735331.789	3689828.516	316384.252	1846658.344	1051176.246	462614.7422
Cotl1	9083816.156	16650903.94	7613326.031	6343530.953	7401155.438	4257403.172	3353389.344	6032177.844	4342640.141	4292250.594	8715755.938	11187556.03	12607834.52	12024662.57	14365729.46	10864622.16	11536959.42	4499372.852	1069582.563	16006567.38	15997663.98	14327914.25	10239649.94	659079.2539	8318351.609	2875423.945	2197951.719	5237434.016	10704578.23	7620254	18227521.61	6319833.625	18568168.3	12254365.4	16711709	11751714.83	4052888.871	9738031.422	5335629.789	4165254.861	9903609.453	12071742.48	4675935.156	8504989.211	12876622.13	678344.127	8111722.133	2694316.254	1157013.008
Synj1	1270223.5	979978.3125	914141	294482.4688	1297106.953	914331.3203	436098.6641	185131.6289	1067732.797	537356.3516	1773991.242	1357824.543	1142275.797	2569346.313	1593254.961	1448280.324	787974.1875	378049.7695	141290.5195	934043.1406	1620879.563	1691442.391	1905172.484	190939.8438	1387283.734	613788.9219	458693.2891	45206.0625	1062220.859	500271.6094	1841365.695	901227.3516	544149.2266	1039144.539	275454.3438	114825.9844	27760.41406	414252.4063	NA	63731.75391	87232.84375	NA	NA	NA	75711.92188	150259.0469	415508.2109	85724.04688	33341.36328
Ganab	2392222.172	5664857.891	4608869.891	4917155.969	7937768.875	6369603.422	2959221.984	3692202.016	8714726.184	5753944.852	12820907.42	13086723.36	7966450.352	9374512.672	9920029.422	5671014.984	4710246.93	1859554.453	NA	2847370.406	10793238.3	16385603.98	10520110.16	285055.5898	11111444.86	2444657.563	1963071.445	5156740.918	10342561.77	3751381.77	14012678.69	1268952.859	7822073.945	3538737.344	6266191.938	5340185.055	2321747.363	6794981.805	2922184.547	2135105.613	2955156.211	3200497.703	1951547.758	3245488.414	4841101.988	595706.1514	5773300.219	1466954.297	407511.9629
Eif4h	3355075.797	1652147.75	2350916.438	5183380.813	6752730.047	5180025.109	3357393.969	3321481.563	560367.8281	3099006.656	4992841	5369340.063	4273198.547	5509234.727	6652888.883	5001208.695	5967860.719	2704304.883	826685.4961	4379291.125	10366540	8331558.125	1712012.547	3273351.453	5971281.5	4312465.992	2946214.289	2529773.133	4268096.063	4779077.313	9151938.625	3939667.969	8391039.125	3051356.516	7284765.203	5826071.547	1945830.875	5123379.07	1813123.031	2133120.813	3488648.438	4576162.078	2872478.078	3570645.578	5288145.813	390327.7383	2865778.438	1719725.156	923540.3027
Slc25a3	310044	815739.2031	205896.0781	448614.8281	485662.7813	408912.6406	78520.10938	199926.9375	319543.6563	143597.1563	2032928.527	2218682.791	1042254.633	2470263.516	2708889.432	287684.9453	2026899.781	718351.1367	283436.625	5723945.047	1973991.375	1253341.719	1247277.359	186748.8281	1367718.719	432749.4688	186290.3906	506208.9922	546434.0156	490600.9883	2163621.711	295321.7188	657180.3281	531571.0234	1531203.875	962213.293	1805006.625	5338617.192	1807634.242	1032392.285	2635836.125	2294207.406	2025207.422	2121595.633	3218521.383	123295.5156	165800.1094	183897.7539	131196.8672
Crym	NA	838880.125	NA	NA	277838.625	126806.6719	NA	NA	NA	NA	NA	NA	436195	575677.75	768706.625	304666.4375	537913.6875	159478.0313	NA	NA	NA	252284.3281	NA	NA	NA	NA	NA	204584.1875	NA	346989.6875	NA	NA	389771.1563	564159.0469	NA	NA	133164.9688	302795.5625	351652.7188	82024.67969	91496.65625	NA	NA	NA	NA	NA	922909.5938	NA	75937.92188
Bin1	1533839.75	NA	NA	269014.3125	493115.9375	NA	433128.7188	675476.6953	743435.5625	866958.8359	824630.1094	599870.875	335255.6563	524548.8906	920440.375	255790.2031	118582.3906	55838.01563	NA	NA	NA	242882.0469	758747.9531	257731.5	2809405.625	420623.4688	423338.6563	374466.4844	901794.5	488513.1523	751954.2617	3817969.344	894444.2734	256443.5371	215760.125	554079.6445	117762.5625	109684.4922	107657.5303	150410.4766	175550.2344	111377.8984	NA	58870.47266	190192.3516	40141.56641	63938.25391	17047.5625	NA
Eif3a	3039137.063	6814341.746	3569256	2511431.688	2679217.422	3391783.641	1296009.75	1573791.25	1426934.563	1984344.211	3198446.594	3863410.703	2551076.25	3532338.844	3628523.945	3343796.602	3361824.625	1184350.371	47683.42578	5680996.002	10685486.28	5346543.305	2296706.016	471733.5762	3657607.641	491243.8906	590278.6719	1582825.668	3107205.344	1137155.695	3172401.5	480938.875	3390195.453	2925050.457	4606634.664	3139120.402	2224794.115	5226008.531	1161454.195	1544827.141	5043499.516	5077483.09	3244182.695	4930483.301	6098244.488	261115.9688	2731675.484	1056616.578	142937.8711
Tln1	3944172.695	19433773.67	13248134.62	13278215.23	17933670.09	13265291.28	7564666.727	8281779.781	11577179.76	7065253.104	11015519.88	8682790.928	5278296.75	5219232.273	5724778.031	3553888.297	4185490.842	1896962.359	965411.582	22272061.38	33017729.26	34288304.32	21691448.42	2505789.035	17997871.48	4713077.648	2342397.663	8153548.068	11798877.2	2886419.143	8641420.207	2853895.055	5535744.42	4018822.984	3143553.454	2295923.027	6660663.612	25484177.35	6995313.821	6130386.987	6442997.545	2489297.062	1469374.967	1435733.885	1353918.004	1248856.03	20255770.47	5378122.188	956851.2344
Pkp1	40119843.13	109239789.2	26210341.47	16226284.87	13640827.34	7061272.375	3203376.832	2505880.281	3273517.594	4263239.602	2824234.844	3383353.906	1203615.609	1670310.703	3946670.219	1512775.293	3129439.505	1461666.09	9988604.52	121189300.7	111269884.3	42097534.09	14563360.88	2664042.328	6238709.594	4232067.363	3619215.426	2527560.641	4097065.258	3956661.232	5649364.305	39258422.31	6268679.391	3862052.406	1681503.578	1966619.863	327232.0586	1353445.641	10553387.1	1346150.34	778498.2266	1248477.195	295464.4609	642894.6563	570551.6016	1892090.367	2102434.195	1882525.152	659987.1274
Pgd	6272174.125	8757664.781	7916995.375	11832279.56	16676348.11	14427429.44	8271129.75	8987402.844	9902016.875	5846441.617	11267609.81	9987197.867	1879976.031	3846006.297	3175515.391	769053.9375	2065611.453	648704.25	1596041.836	7357608.75	17583548.59	20186694.06	20103790.05	42057.63672	17169089.3	11241871.23	379870.1875	2216151.16	4049992.219	1512586.719	5590779	1584642.141	5182922.703	3060085.922	3878398.5	3165076.406	3133596.914	8766099.453	4653819.813	2734840.461	4504760.375	3601115.633	2644901.813	3228461.754	4579313.25	263465.0059	7952323.219	1091009.125	494193.6875
Shank1	NA	NA	NA	NA	NA	NA	NA	NA	NA	NA	NA	NA	NA	NA	NA	NA	NA	NA	NA	NA	NA	NA	NA	NA	NA	NA	NA	NA	NA	NA	NA	NA	NA	NA	NA	NA	NA	NA	NA	NA	NA	NA	NA	NA	NA	NA	NA	NA	NA
Syncrip	2400263.406	14100634.83	8202801.805	9773729.766	17353368.31	10016922.55	8098238.078	5226117.652	7150264.641	7788127.078	8947651.25	16156074.74	13572081.7	19126823.16	21032500.41	15584364.07	18833527.04	6629430.043	865650.2344	17236025.38	17657249.58	25178279.16	15236303.11	1298018.25	17066682.3	5499037.758	2805395.641	5857124.263	14132397.17	6968713.383	30108049.02	7063688.977	26826779.03	16882313.89	25508288.78	18843964.23	5416301.242	12449679.99	5923690.539	3836926.328	9830331.48	15782904.83	9166506.115	11661978.34	17377375.08	815971.1558	6680028.836	2340021.521	1181781.781
Rrm1	17164538.64	NA	611594.4375	532649.5938	1347156.906	510323.625	571953.0625	328975.1328	461430.3438	300977.2266	38946.22656	21468.76953	992650.8125	2586702.535	2097341.375	1455509.734	822426.375	452022.2969	474889.4609	5136327.875	4029026.844	3972485.078	2306927	17502.44141	3671258.516	231773.7573	359360.9536	241317.9941	1534124.188	965640.1064	2517535.888	54905.68164	3544105.708	1716082.754	2178427.516	1104800.112	678980.2969	2098505.963	487092.9219	457102.1172	1347677.258	836496.5742	1156254.047	578728.4844	2193474.98	142084.7539	1736953.977	193837.3203	139149.6719
Ighg2b	NA	NA	NA	457874.2188	1106656.203	966523.625	560041.3125	1292939.313	1106389.438	730662.8281	238236.125	NA	NA	NA	NA	398189.9063	NA	NA	NA	NA	NA	1372204.281	1418842.625	247944.5	3486952.656	1193378.516	854795.2344	355448.7188	523111.3125	NA	241362.2188	NA	NA	NA	NA	NA	1990915.219	4699696.75	6139769.203	4916200.781	1353149.344	340650.4141	NA	NA	NA	329613.127	4577553.75	2489939.594	2151809.469
Gsta1	NA	NA	NA	NA	NA	NA	NA	NA	NA	NA	NA	NA	NA	NA	177735.7813	NA	157303.2969	NA	NA	1485040.25	1368496.75	NA	NA	49967.58594	NA	NA	96532.5	NA	NA	NA	NA	NA	NA	147683.8906	NA	198047.125	NA	NA	NA	NA	NA	NA	NA	NA	NA	NA	NA	NA	NA
Hbb-y	4077880.734	46344367.27	46004211.03	68981035.43	284165953.5	613155048.4	861284506.2	816162490.4	319726728.3	345854959.8	347837334.7	348312902.6	193644070.3	162562633.7	79937113.91	50994204.58	42299696.59	15591244.13	13935623.71	15841469.83	145504130.5	251531619.4	250639622.2	675425328.1	1117187911	938194884.6	711632392.1	326270055.2	432259132.7	404378347.7	220675653.7	74786040.05	111929105.5	31820470.27	44459034.31	48804761.13	1272081519	2344618213	605103445.8	542416144.6	604263823	129299851.7	40690389.23	55742026.92	46937296.43	351608061.3	2717285475	495360684.5	316016870.7
Ppp2r2a	NA	734483.75	1516011.938	1443280.813	648114.3125	938603.9063	256552.0156	564047.7188	809065.75	NA	1304893.703	1408070.063	632047.9375	1159732.563	274141.2188	494196.125	739004.25	NA	NA	3258845.75	990453.75	2341330	1528545.563	NA	747231.1875	432216.25	NA	NA	188398.8438	NA	1879809	271365.5938	2355747.625	1492580.563	936728.1875	NA	221882.125	1140852.25	2361560.219	246071.6406	892442.9063	1272814.375	601675.5313	730171.75	1121184.5	60567.34766	NA	140385.8828	100178.7969
Ap3b2	333685.25	NA	NA	NA	NA	NA	NA	NA	NA	NA	409387.2188	NA	734838.7188	350976.6875	652386.875	NA	NA	NA	NA	558654.1875	NA	474594.75	NA	NA	229295.375	NA	NA	558716.6875	NA	96894.47656	537572.7344	126107.5859	NA	688624.7188	740359	321376.375	149772.9375	NA	342725.4688	897543.4375	NA	397400.4844	158804.7813	156295.875	489415.9844	37507.17188	209106.1875	62588.91797	NA
Kif2a	NA	NA	155427.7188	208464.9531	733266.9688	447174.0469	173035.2656	781836.4922	NA	1005758.086	268567.4375	1408880.094	2123155.063	286265.6563	1053697.359	169451.7969	882708.5	529718.3828	NA	NA	NA	858566.5547	712635.25	NA	918100.5	NA	202554.2344	419759.2188	399967.8984	734408.3438	1127822.172	359290.8438	2625259.816	2591742.293	2827117.723	1510004.008	NA	96363.52344	68876.71875	105627.0742	736664.7734	1615421.766	539136.4609	636545.2813	1187058.938	15863.67383	648735.8516	324770.4727	48845.25781
Etfb	1062900.375	3646068.875	2621661.484	4101343.25	5130982.359	4003103.5	1469461.813	1579007.438	3117575.797	1889456.531	5025888.242	3121273.25	3969694.922	3942285.109	2991318.984	2860730.656	3921918.125	573402.0781	205919.9063	2942953.938	7222538.75	6979496.156	5098236.281	694389.9297	6051519.813	1357060.953	1438226.555	2911724.984	3037910.344	1287270	2784296.625	1419478.938	2688511.047	1709478.094	2188762.672	1804037.281	909639.0469	2094167	527271.4531	689322.9219	1158105.51	2620858.641	1093664.469	1340186.641	1753165.938	647526.123	1941021.258	753511.5	372553.248
Ide	77705609.02	38825384.88	15247350.31	8806842.828	9317856.727	4497292.977	1115718.313	1062453.445	3822877.891	970743.8594	1606365.656	3734824.75	3358927.641	5266110.977	4833890.094	2829322.9	2277816.498	1007077.805	8925980.215	80822077.22	40976175.73	13704717.97	8024705.672	260351.4492	7664401.719	981193.75	905399.3086	2325375.813	3237335.094	2244876.023	3336710.031	3079663.047	3363473.969	861207.3828	3306691.914	2118641.898	235952.1641	3169193.664	521203.3438	NA	888930.8789	4661575.699	1050487.23	1342150.652	1628487.141	372910.7422	3362083.695	329817.5977	NA
Cyb5b	NA	NA	314308.625	NA	NA	NA	NA	NA	NA	732533	168750.0313	NA	NA	NA	NA	NA	NA	NA	238595.8281	NA	387841.5938	NA	NA	NA	NA	NA	NA	NA	369102.625	906725.9219	3399024.563	181588.8594	1637931.125	1312734.25	NA	1098317	160982.1094	NA	76305.09375	NA	NA	461874.4688	NA	385121.9297	332878.1875	129428.7969	NA	NA	100417.3125
Gsn	5167593.25	10910261.56	5646346.359	9241299.641	12297871.7	12475540.58	9274872.375	10237158.95	21126668.02	16467210.97	19245973.75	14466765.33	4015200.688	4381890.734	1585370.539	2488949.797	1138737.758	557130.457	958077.7969	11539653.98	19212362.41	21127617.59	13557719.2	314369.0156	13363050.63	5517618.484	4525730.434	8985810.719	19742267.25	5638304.992	8033411.094	386868.8125	2039089.367	711089.8594	474439.1719	889893.3594	2156689.689	9351177.969	6655329.531	3695717.172	3678987.555	408649.4092	260605.7832	712155.999	94608.07813	421186.4258	6965764.781	4051006.703	1029793.993
Rpl14	18659425.94	37373191.64	19116113.41	20095296.12	24957226.78	18428354.81	7731485.828	13047573.94	17396742.27	11170506.91	20761546.14	20732269.34	14943755.06	18627117.39	18211210.93	15014517.7	16503690.56	4082592.063	792467.5469	38762147.22	55962293.31	43461569.67	27333154.88	422664.6563	32757568.98	4984246.898	215483.6797	6132205.742	19079065.56	5233107.992	25678249.13	7049137.703	24067789.24	14855457.14	21894604.55	14424897.48	4589940.614	15771185.88	7370780.771	3906151.914	7231093.086	15104206.45	6063824.564	13530496.58	16698437.64	382788.9688	13382188.52	3683070.184	335802.3906
Lmnb2	498790.0938	1439651.875	141668.4375	179277.8438	NA	502363.125	NA	309003.0156	161268.9141	185864.4688	1026673.094	345666.7109	926151.0781	851938.8281	1662764.875	882914.5547	1208269.867	509559.4141	NA	946407.375	209356.375	581908.4219	278623.9727	NA	295070.5625	90584.3125	165057.4414	258065.1133	814229.75	281103.4219	853457.0938	1844904.531	523887.2031	1357592.352	1554680.813	569395.2813	162048.1836	78041.14063	258803.6641	144746	730496.0664	1064788.149	567796.25	1106212.797	1638845.438	47169.11328	187852.9219	NA	NA
Timm9	NA	NA	391956.8438	NA	NA	83564.46094	NA	NA	NA	NA	NA	333381.6563	146526.3594	NA	NA	420896.375	203170.9375	239883.2031	NA	NA	NA	NA	NA	108086.1719	NA	NA	564511	NA	155885.125	NA	363198.1563	NA	864768.0625	334484.25	318929.5	298499.875	NA	95388.64063	61197.75	64273.05078	162302.9219	161185.2344	186424.6445	154383.25	158757.625	NA	NA	NA	NA
Cbx3	1133563.969	2441122.344	6497333.703	5553863.586	3662058.125	3442627.438	3950930.242	650959.5313	2174651.547	2722988.859	3372032.719	5935650.469	5751935.305	5849422.563	7223392.75	7595306.234	8082806.984	4418631.641	316780.9844	2249208.547	5700932.375	8831238.625	10255903.06	2584948.734	8574939.313	820159.7891	1818178.008	2785759.93	4151262.031	4898000.722	9939682.625	5507896.25	9791752.375	8361331.733	10695974.09	7041100.813	1972954.406	5508155.313	1855787.457	2457202.036	3888081.086	9696885.789	6338537.677	5460455.81	9290808.563	337447.125	3809803.313	2197451.638	685144.9561
Jup	117913726.5	173578195.3	70437444.75	43341630.91	41085075.55	20455806.22	15978764.91	14504755.79	18436525.54	12992086.12	15100226.88	19992263.38	15132370.95	16866496.73	16025923.41	10616776.51	10889912.71	7576510.06	24470150.61	173272983.2	162123450.5	74707605.66	43822196.3	7705746.453	34625716.57	17264358.82	7797020.043	8084821.936	16285002.05	13672912.48	17817306.78	56816066.92	8938273.977	6153653.883	7718595.012	7782534.461	5398056.545	4782575.773	30497583.26	5792078.094	1795915.75	1678864.928	3304533.635	860929.3145	5643439.105	2457725.816	3301836.031	1249476.787	277829.4678
Atp6v1e1	NA	NA	NA	NA	NA	NA	117572.7031	NA	220887.4844	472369.75	150166.7969	630951.0313	219667.7813	3216902.031	NA	571278.625	514356.4375	444214.2969	224421.0313	104428.9531	595950.375	NA	681217.375	NA	2161827	91337.90625	493561.0859	2165719.313	1025110.5	145600.1875	670139.0313	598632.8125	909016.2969	NA	772006.5	95439.71094	622194.9609	1229333.656	489550.8516	370458.9375	2465028.313	2336166.461	993099.8516	1407076.523	1580309.922	69725.92188	NA	260707.8359	432113.7188
Top1	3225569	1489269.75	1831774.813	3000813.031	2200869.688	1882253.32	1090791.922	536858.2617	750193.6563	302310.8867	371190.0625	2328068.719	2721262.195	2276186.203	3820301.977	2061343.758	2875521.328	818694.125	23570.25195	1069557.734	3977523.813	4716629.797	2415767.172	26975.09375	2240836.531	444808.6719	380764.6563	718788.0063	1691484.07	982806.877	3037427.346	591813.1563	5746528.607	3703907.992	6824725.633	3640229.868	1186451.85	2233432.998	541058.2891	1275558.531	3787771.789	7117734.742	4770045.656	7247313.617	9032285.516	505518.0977	1990501.179	981129.4978	520929.6641
Hyou1	731490.9688	993685.1875	493987.0313	715939.9219	NA	247895.6563	678409.6406	455728.1719	1480796.219	575905.8906	1085903.891	742936.3477	555881.5	1926287.705	802290.2461	1002860.539	14667180.3	452185.9375	111839.3984	991307.6875	758505.7188	653757.125	1334138.719	NA	1436590.375	426508.25	424598.9297	1038450.031	1451960.969	256013	2186502.18	NA	2927008.053	2091315.719	3296047.313	1698235.313	1202384.34	3638124.688	2190090.203	1003456.609	2131994.594	3057129.629	956583.2031	1635518.281	1816695.891	71135.65039	1458788.5	350626.1406	132506.9902
Sh3gl1	266840.1563	NA	540088.6406	484630.5156	369707.3438	241659.7969	197177.1094	536598.25	978862.7656	40211.66016	500932.3438	872891.9375	NA	NA	NA	NA	198223.125	49656.16797	37503.41016	NA	NA	909124.6563	1725547.965	109597.6563	1433056.813	699291.6719	533154.8438	441193.5039	1512136.613	502668.9688	28139.62695	117211.875	NA	107875.2266	NA	128123.1406	122404.3594	1047714.586	179116.9063	1014943.367	190920.7188	539169.2813	167654.75	101802.8594	610799.9727	60239.3457	362681.8125	343929.4609	199286.0449
Hspa4l	226626.6094	NA	964249.875	NA	651940.1563	977121.8125	214801.6875	148951.5469	NA	NA	327085.3906	NA	146395.875	NA	351110.0313	NA	NA	165140.2344	NA	1106701.625	153591.75	327597.375	816622.125	94735.67188	939382.1875	170537.6875	104728.8438	292196.6875	830895.6719	NA	190120.5469	NA	NA	158071.7813	NA	NA	366357.7109	268864.0625	NA	NA	331208.9766	NA	48050.41016	NA	287157.4609	NA	NA	NA	122977.3789
Stx1a	4491312.5	4123928.109	7038613.438	5911609.172	7638342.719	5979907.938	6118522.469	6978392.375	5800823.906	7895888.25	6476115.219	6977198.672	5217209	5172277.375	6414418	6535347.188	1929077.75	5064447	417865.9688	4601222.594	4986165.063	909692.25	2589568.219	144489.9063	9840788.141	7263893.5	6166291.156	5513232.789	7418132.375	5987132.5	6139972.594	416597.0313	2180924.781	NA	505911.5938	353106.5625	24022664	49967655.3	19662552	11506925.45	92156.51563	NA	211465.0625	NA	NA	122238.8828	950738.2344	NA	NA
Rbmx	3856030.094	6560291.594	4536719.055	6436880.406	8648961.281	7087158.297	2543711.719	2417393.461	4259073.734	4511863.531	7032612.953	11478297.95	11335300.56	16569796.09	14630852.2	14904738.07	22760602.49	6133403.598	337224.9688	11339137.98	15820679	12920828.8	9062610.266	736503.9551	11005319.19	1725135.898	765572.709	4456376.184	3460519.172	6011881.25	20662504.22	6623206.281	25759031.92	21521261.21	25881198.26	18453265	2700276.949	5646206.625	2452452.781	3218677.713	8027263.605	15919407.05	9370790.633	12847604	14176354.64	501965.6465	5538905.625	1482199.342	493047.8398
Rpl32	6066937.438	12899274.06	7001500.5	4418635.023	4901973.938	4145898.094	3187316.133	3025128.281	5478309.039	4010738.594	7309169.563	6576404.609	4233263.984	4212712.172	3870547.938	2265419.313	3857168.938	258646.7656	1402975.188	15382307.38	10248367.5	10048311.5	8069019.438	1843130.719	8874842.875	2822483.938	1890679.664	2890084.438	5552393.328	2003631.031	7044513.891	4853352.891	4615172.688	2000089.859	4772253.945	2674616.602	1791360.063	4767864.813	1905224.773	1632400.104	3113122.844	3827468.566	2422313.922	3349929.238	4485006.816	164859.0283	2167199.563	1032823.094	407293.2109
Rpl36a	1583451.297	4865788.766	3689589.844	2849027.25	3600801.414	3002428.867	2322893.172	1632456.25	3321227.75	2201243.844	3169278.797	3176568.344	3164207.922	3988014.5	4852971.266	3244913.766	5223825.297	885690.0781	395663.9063	5857310.25	9720833.125	6116911	6031227.313	578488.8125	4466596.813	1897771.688	1043025.469	2356949.086	3505868.406	1743190.125	5313782.031	1715019.516	5260048.094	4231903.844	5035770.031	3793717.016	1069981.773	2854098.969	1209095.734	977902.7031	2198039.656	3084431.605	1100314.688	1848926.125	2508071.578	370210.5117	3377851.781	1241021.641	245625.3906
A2m	1792752.094	NA	417637.3438	420464.9375	453203	692971.8125	970585.4531	889866.0625	707715.3125	501903.5	NA	328423.9063	631966.3438	NA	242452.1719	207172.4844	NA	582827	NA	2039338.875	994780.875	647743.6875	1062718.594	NA	943710.875	362346.6797	204777.2344	NA	255229.9688	NA	414634.8125	1276227.156	203403.4688	388736.9063	1212671.867	NA	386920.2031	1101012.938	1266162.969	1070369.828	540530.9688	1058455.281	324409.8594	582266.875	279473.7188	NA	822382.2813	587382.3125	543341.0625
Ilf3	484792.75	1793092.688	5335145.172	425385.6758	1855643.201	695949.75	849927.5313	4485758.125	1415471.117	850328.6406	6184328.277	2369616.133	7490376.316	8831641.313	4913627.527	4284555.313	6461811.1	2681705.754	342719.5156	2141017.25	3185630.672	3415417.875	12015399.97	56826.25781	2165961.102	384338.2188	NA	272653.2734	2295451.803	5025936.102	6782714.602	2051559.781	12862990.15	7074831.313	13124402.41	8682197.369	3479924.717	1548832.609	217508.1094	676301.0156	3195365.203	7655440.344	4089779.219	5658900.5	5351687.359	146064.8867	1732413.422	707960.7695	NA
Rps15a	11578315.47	20457542.53	11756754.5	7512413.109	12102016.47	6114863.188	4241625.125	3500944.938	7643947.094	4385883.422	8375043	7523891.563	7011923.359	9890739.086	9397109.016	6590950.375	8393796.633	3233386.5	1603327.809	17304945.69	16376825.48	11804199.28	12505211.97	485770.4922	11575079.91	2690499.445	1181272.887	5558729.508	7862617.359	3452891.734	9807831.75	2633118.32	10518792.12	8970926.016	12665079.82	6963175.07	7168167.625	17639579.06	7068515.344	4428958.867	11410415.06	14214363.85	8896871	10906192.02	12005646.89	678314.9473	10023904.12	2090853.996	648833.3125
Calu	1575041.359	5408837.797	4816161.719	5156801.516	4163014.742	4723724.031	5496165.469	10390841.79	8793713.219	8395379.922	6843575.891	6586476.203	3382323.789	3519835.125	1846995.129	2213812.125	1966199.418	1000459.035	376183.9844	NA	3296864.938	3885582.203	9714422.969	6912935.719	7372736.313	8234979.25	7511412.055	7098032.008	9110724.469	8026099.836	5501351.891	6886899.844	3018332.5	2721239.922	3438530.219	3454394.516	2637774.924	7044570.828	3936274.016	2853220.938	3248062.109	2652881.609	2302986.117	2370828.223	3035118.801	797793.8594	4311062.688	3813421.297	1550308.984
Syt1	NA	NA	162903.6875	403843.0625	NA	206410.7041	219117.1172	NA	67003.71094	154689.3203	224500.1865	482871.9531	NA	NA	130518.6094	344984.9063	NA	135671.6406	261761.4297	NA	NA	186855.9102	23177.92969	247526.1035	568030.3047	23374.14453	NA	NA	263652.4375	NA	635355.8672	NA	263340.9688	NA	875809.5625	163086.6563	273559.6875	829677.375	147434.9336	NA	103600.3906	117990.2617	60918.81641	85072.08594	NA	23359.83984	NA	70210.0625	19363.02734
Apoo	NA	NA	NA	NA	NA	NA	NA	NA	NA	106945.9297	310992.7188	NA	317328.3125	NA	342622.75	NA	NA	NA	NA	NA	NA	NA	NA	NA	NA	NA	275754.6563	NA	NA	NA	552033.9375	NA	NA	393160.8438	NA	NA	NA	NA	NA	NA	188764.625	359236.5313	181932.3281	176077.3438	NA	NA	NA	NA	NA
Esd	856018.25	1778702	285220.7188	596605.125	1283382.906	163632.8906	455001.7188	1289910.813	1498501.734	695949.3281	1068772.828	1393716.875	698980.5625	3876987.156	1875455.516	1506095.5	1268121.25	1139266.641	302662.3438	2051247.875	NA	NA	504166.2188	NA	2454657.813	NA	202664.8438	840998.7188	1448700.688	214013.2344	2595877.094	NA	2999488.25	2588707.625	2298849.477	1659682.016	284273.5234	1275651.781	521917.4531	556144.1328	722958.9063	1793130.781	234631.5	572633.375	1348905.063	45405.35547	1939189.188	410078.4844	172294.8574
Pacsin1	NA	6721103.5	NA	4568454.148	NA	NA	NA	47631.45313	310371.8066	14428.52539	219998.5469	680900.8438	NA	51993.96094	293878.8438	370850.2344	NA	119635.8789	NA	264054.1563	NA	2388328	554541.1875	NA	1882881.625	NA	20356.70117	22225.99609	168838.2031	57058.96094	17808.16016	NA	NA	22031.37109	212471.1875	17104.26563	NA	27474.04102	183255.3125	NA	45697.80859	NA	26921.98438	NA	NA	NA	29631.95508	NA	NA
Synpr	NA	165968.3281	299713.4375	NA	324746.5938	NA	NA	NA	291780.9688	NA	NA	224078.9375	461678.5	650697.9375	661913.1875	487451.3125	684986.125	122529.3125	NA	272837.1875	1037732.719	893360.75	280484.5938	NA	247888.25	NA	NA	NA	198738.875	122923.6641	NA	NA	671737.1875	313018.6563	249783.5	293671.7813	NA	NA	108207.3203	NA	129011.2656	100558.2813	101634.3203	118622.1328	67043.35156	NA	NA	NA	NA
Dld	446805.75	2731748.375	1209101.625	1765348.969	3212975.734	2624465.922	1241034.563	2239751.172	3104454.25	2133337.875	6438813.469	4063340.313	4387194	5324656.031	5540571.891	4846217	5341816.234	2420479.875	686711.125	4213388.203	4931647.063	4816354.656	5400755.375	590116.6094	3165566.281	1262245.414	441336.1875	1826171.121	2600908.875	1760242.172	4780594.25	1827479.688	4579597.031	15316705.37	5542481.344	3744393.477	601129.4297	1788750.055	280919.4961	595283.0078	1571299.625	2543417.727	1103352.648	1492585.547	2095076.063	273825.8818	1974722.648	462032.5313	NA
Sdhb	279934.9063	212909.0156	769079.8594	496278.4531	974284.1875	986045.0625	1091843.875	482008.1875	710587.8438	1261122.609	2041919.328	2641503.219	896076.2031	2382012.055	1728385.813	1111975.672	1598298.135	411486.0625	412313.0938	1643734.031	401983.8281	1356886.188	1059940.156	294557.4141	3292944.516	579077.875	353888.7031	436954.0703	903439.2266	760628.6406	2567437.109	283877.0938	1380688.391	363312	1854432.172	1183925.016	304049.6133	428970.5313	51417.85547	374770.1016	934519.2305	754319.3125	598644.9141	918068.4063	1054775.75	NA	481652.7188	NA	NA
Eppk1	29866288.72	62712378.95	26140411.62	15187512.38	10224830	6537626.844	2915617.18	1454756.406	1770167.609	2289857.828	2041335.359	3715030.813	3249643.219	3529181.078	3652634.891	2562889.477	3024037.891	2171673.493	2825594.982	81567029.6	50582998.06	28832636.8	10719328.95	723674.043	9611084.547	1515199.352	638937.2578	648458.4629	2234537.992	1296653.617	6012371.352	1290171.438	4932383.18	478234.4844	5616371.383	2266811.688	1279831.766	2102898.969	2447949.594	1678410.188	1506553.781	1097183	1429604.055	1763740.262	2775240.543	88188.98633	300900.7539	433207.4453	1283168.031
Plcl1	NA	NA	NA	NA	NA	NA	NA	NA	NA	NA	NA	NA	170026.9375	103047.7422	NA	156173.8438	254105.875	NA	NA	NA	NA	NA	NA	NA	411653.6875	NA	NA	NA	NA	NA	195417.1563	NA	NA	123056.2344	NA	NA	NA	NA	NA	NA	NA	NA	NA	62373.75391	NA	NA	NA	NA	NA
Prrt2	45774.57031	116324.0859	570675.75	30987.95313	1113425.25	1103030.5	NA	1618706	714295	NA	900848.5547	451767.1016	81183.39063	NA	90032.92188	64286.35156	101377.0469	1505417.227	1514853.375	NA	2446389.5	NA	1300397.25	17961.72852	1434000.25	NA	NA	456234.9609	1093187.5	617048.5391	195605.3672	418090.4063	1365596.188	1190470.961	196588.8828	171485.0938	NA	NA	NA	440611.2813	20218.74414	23606.09766	NA	1146250.5	NA	NA	NA	NA	NA
Rpl4	17817466.81	49581187.53	19085701.48	17944075.66	24151372.98	13472296.87	6337114.305	7966538.023	14067200.05	9437668.066	14700889.34	15939087.95	12300959.8	10188832.45	15201841.3	10046461.88	14319936.58	4277089.34	1594079.703	39053779.56	40675611.91	37997827.28	29035478.72	901922.9766	26890775.09	4882103.68	2962785.025	6509328.922	16952969.33	5341304.195	26209762.19	4149068.795	17027188.3	3594482.227	15137721.45	6837706.359	7654679.805	19373972.53	8814384.914	5954427.535	12771847.47	10113341.94	7785791.683	7765095.633	10625544.5	825323.6934	9794907.806	2485035.355	1567187.637
Ruvbl1	1895915.563	3039919.031	1605640.102	731843.3125	2814025.594	1829804.047	1419098	1694611.938	2149366.234	1153938.047	1924281.93	3630971.641	3040891.469	4034016.031	3448166.844	2800209.156	3391551.469	378512.625	204762.6289	2465673.391	4222460.844	3968972.469	2482347.219	324194.4375	4315510.219	565166.8906	421558.4102	1662639.44	2321189.688	744610.5273	4952858.969	1303943.727	6086000.294	5394890.635	6595163.543	4303124.922	787501.9844	2339583.032	889534.7188	812186.5313	2880133.73	6089082.234	2796560.094	3518560.945	4783788.352	464710.3594	1541653.931	646098.0156	114405.2695
Nemf	NA	NA	NA	513025	636981.3125	NA	NA	NA	1184801.75	NA	NA	NA	415215.3125	NA	479611.375	512917.2813	514779.1563	NA	39684.05469	NA	NA	NA	NA	NA	NA	NA	306916.7813	536434.5	975740.8125	436633.5156	182568.0156	366891.2031	654072.5859	412395.4219	644815.1875	642820.9063	259294.9727	123841.2109	NA	121755.2539	NA	81237.10938	NA	NA	64478.77734	39605.33203	536254.1406	181476.3438	NA
Rrbp1	4031678.622	3570056.901	4600289.725	7174571.695	9159955.493	7714237.031	4678507.953	9340169.969	16350787.48	12631759.41	16734366.21	9610662.977	3140189.805	3854881.609	3602636.721	1418689.284	2614269.127	923375.6525	1135047.109	2056134.844	12657097.63	13037756.05	16886433.13	2147935.766	19473633.03	5582023.188	7023983.291	12397085.65	19319977.51	7412348.742	8297640.816	10420371.73	5178080.465	2688746.383	3151395.287	2159555.18	3792600.313	16345313.33	6745795.903	4046561.716	3804915.181	2697067.832	911185.3171	793972.072	1177686.706	585719.5557	14885145.21	6086937.748	692978.517
Snrnp200	981117.0469	3291892.547	800293.6563	2855977.75	3208359.875	1762377.984	1686226.738	1343542.016	1656241.203	1537608.41	1849935.242	1509874.453	1723355.625	3157786.277	2251937.641	4251372.004	4148112.594	1482495.023	188430.2813	2870999.25	3624494.578	5553881.215	4735144.75	5276260.234	9434832.438	786742.8281	571581.4922	1839593.484	1995237.695	345848.1602	3028641.766	759360.1406	4179070.594	4790456.867	4702366.563	2756908.117	911890.8672	2117979.906	627839.0469	335291.3008	1803178.344	3268043.492	1899242.75	2863007.574	3634456.828	178542.1172	1694891.922	737902.2813	40900.73047
Ppib	4942577.031	7193992.938	10993528	15168844.44	22247370.59	19804352.59	11612604.7	13604621.3	19239891.39	14990476.36	22358441.88	22414351.15	10683567.43	11964702.13	9926204.219	6814338.141	3405159.891	3458625.422	1784115.109	8503855.531	19998936.19	27764044.49	23989386.28	2237995.742	33044871.44	8253770.109	5223874.492	12685500.17	21316387.61	7381364.824	20809430.05	3951032.289	12690879.91	7771390.703	9728801.438	7109588.375	4955959.984	14429842.23	7899477.516	4734275.227	6731792.156	7565168.094	4581048.172	6071947.102	6922538.938	1303842.639	10424771.86	4378924.914	2171360.789
Cmpk1	24294927.97	19800535.27	12954516.29	15659778.4	15821060.58	13215800.94	7355378.25	5453323.398	7105538.664	6924653.732	11599520.35	12552913.55	12160346.48	13824259.71	15719896.21	10835076.35	17534550.37	5523867.822	7513793.078	37427371.59	30004153.24	18499660.27	13189480.19	5819572.67	22052374.18	7874079.469	3835439.063	6308347.873	11812487.02	7124504.633	20441291.09	9087751.328	26184146.55	15736481.23	20815917.32	15511920.14	2498480.55	6349998.789	3012815.535	2918728.875	6405136.686	11060076.66	6761211.37	7179346.752	10714026.78	644228.6875	5288154.349	2123266.297	954581.4297
Hpca	NA	NA	NA	NA	NA	NA	NA	NA	NA	NA	NA	NA	NA	NA	NA	NA	NA	NA	NA	NA	NA	NA	NA	NA	NA	NA	NA	NA	NA	NA	NA	NA	NA	NA	NA	NA	NA	NA	NA	NA	NA	NA	NA	NA	NA	56365.58984	NA	NA	NA
Rph3a	NA	NA	NA	NA	NA	NA	NA	NA	NA	NA	277124.1563	NA	332100.7813	NA	NA	NA	NA	NA	NA	NA	NA	NA	NA	225565.1328	NA	NA	188352.2031	270425.1641	NA	NA	NA	NA	NA	NA	NA	93236.00781	NA	1037935.688	316050.6563	204618.8438	90735.08594	66487.10938	57274.65625	NA	346311.8125	NA	635543.0938	79749.25781	314806.6367
Selenbp1	1500223.313	695161.125	190755.5313	162108.1719	NA	488768.5	NA	207609.7188	192198.0781	NA	NA	169953.8438	NA	249692.5781	177707.4688	246336.9063	159713.4531	270706.4063	348807.0273	1245988.75	747236.4375	1033743.656	NA	NA	NA	159078.4219	76963.64844	150449.0938	138373.7656	NA	438049.4375	896240	NA	NA	NA	NA	NA	251752.9531	NA	105337.7461	NA	NA	228211.2656	NA	NA	NA	188339.4844	NA	NA
Pafah1b3	NA	377099.3125	979452.8125	494943.1406	1067867.156	539721.8125	379572.875	433906.2969	521009.875	1235093.438	5139845.719	8101387.141	6686656.813	9375229.078	10612199.26	10083705.69	15214027.19	5261890	NA	NA	4321314.531	2119384.688	1096350.094	1825736.703	494445.8438	536482.6875	751779.5938	600375.4219	4718582.688	6656482.688	11825836	7329781.188	16773754.34	9905709.758	12259600.56	9115405.031	1353454.344	1902851.938	1051115.68	1528762.984	4305622.063	4874189.313	3543499.406	4213822.281	6304338.438	235754.2734	1842734.563	869777.5938	439186.8047
Asrgl1	NA	NA	487847.5	614105.2969	654990.3125	294858	70960.91406	NA	421377.2031	177010.6875	363922.375	398226.1406	NA	NA	NA	84749.97656	1484803.453	165965.7188	NA	NA	NA	339300.4063	NA	NA	408474.7813	234668.6719	193544.7656	214987.7188	440239.1563	NA	136490.0156	317417.2344	309841.1875	NA	430544.75	NA	NA	184622.2344	NA	NA	NA	92012.35156	NA	97142.78125	NA	NA	NA	43666.19141	NA
Dnaja1	4818363	132514.2656	NA	NA	137008.2344	436119.0234	176562.8672	NA	63654.72266	NA	256647.3828	158015.625	1852311.164	4616736.09	1137974.781	1412431.828	1342766.391	363352.9063	411745.9531	90551.36719	1571941.953	1808424.797	538213.375	155683.9727	1467902.41	19678.4043	NA	393694.2012	970696.0273	461611.4805	1476733.957	408974.2061	3596034.014	1165663.333	4095164.398	1738354.769	545396.7949	1485259.547	602816.6758	437710.2266	2021025.211	1845531.738	1390260.84	2600520.447	3630098.164	NA	770444.5469	84794.77344	55922.32031
Pabpc1	16801494.83	16309555.88	9988612.344	6072803.922	9609364.234	8209682.063	5927638.219	3322828.797	4183967.531	2960867.711	10235351.53	11056407.77	7705598.625	12559559.28	9626799.914	8712362.805	10308735.86	3454440.75	3826492.543	27036006.69	33385640.91	15682780.86	11591743.03	513619.9727	11016352.52	3380082.301	3559766.563	5927796.996	14707021.23	6956607.859	21423684.16	6933418.844	19163381.05	8782192.539	18521129.84	12354952.88	8211796.785	13201549.05	5048932.996	10520072.12	9200547.973	12063544.87	8099796.773	9886053.07	15688483.56	809229.2285	11551216.24	4669948.426	8010939.223
Lum	880588.1406	6855048.172	13579630.66	23777672.74	36907115.1	28506294.48	20394989.13	27405240.67	21325760.56	18893122.6	18857402.78	13687799.7	9193679.063	7972183.406	4137805.203	1836764.125	1524872.094	750696.25	378118.6172	5279288.984	12351646.94	37555014.56	38495299.17	16407498.37	46044246.14	28832843.65	22521217.45	16818449.26	24488769.74	15679520.76	16448134.75	5786405.148	3485989.672	2226797.578	2963886.672	591986.1016	3415852.277	18136029.07	10917445.11	3952654.457	2965104.996	2792856.301	1321579.156	1634957.133	1766953.863	879102.8652	9776357.555	5401757.117	3979877.221
mt-Nd3	NA	NA	NA	NA	NA	NA	NA	NA	NA	NA	NA	NA	NA	NA	NA	NA	NA	NA	NA	NA	NA	NA	NA	NA	NA	NA	NA	NA	NA	NA	NA	NA	NA	257628.8125	NA	NA	NA	NA	NA	NA	NA	260273.5313	94779.25781	NA	133264.4375	NA	NA	NA	NA
Trnt1	NA	477511.4375	456699.6563	232840.75	441038.75	311195.4063	270355	207527.3281	NA	NA	473719.5	672131.3125	394172.2813	584817.6875	794929.375	NA	NA	226966.9688	NA	302228.3438	547224.375	505031	NA	NA	NA	NA	135212.1719	255948.9375	472033.7813	525793	813275.375	541569.5	953918.5	788898.6875	613573.0625	642489.9375	180774.0156	242593.7969	176340.4063	131245.625	378388.5625	372293.7188	299268.0313	308797.3438	400644.6563	45024.65234	278374.25	NA	65095.16016
Rnh1	6151806.063	7844086.547	4505227.477	2902164.023	4486502.75	378164.2813	995758.1953	2326696.555	2250579.422	3033128.914	2500027.594	2269730.344	1126568.953	1686931.875	952151.9219	723739.625	1481848.891	339404.8906	567440.5742	21363122.56	18524218.67	10225577.97	4057831.625	416341.5703	3501296.688	1903034.453	1095727.961	2822724.438	2301107.023	319906.8359	1563226.563	3411580.625	993803.6484	104252.9375	727054.9375	442275.5	601160.7188	2296044.656	802876.125	648735.7344	359991.0391	599906.2969	NA	286139.1172	565514.7344	341485.7656	3406632.086	910277.125	343433.6543
Cyfip2	46944270.13	8453419.75	8715130.5	7005497.25	5378167.75	1243068.75	NA	99547.16406	NA	NA	122896.3359	NA	630262.1719	435981.3125	341260.7188	278949.0313	1857249.906	202731.2188	964024	17076588.75	12826164.73	5521538.25	4086268.719	33373.64844	5620551.672	NA	114353.9609	NA	NA	NA	253650.6094	NA	1951534.625	804871.5625	1472169.969	1124945.734	61142.84766	77797.46875	NA	183713.5391	278070.5313	271718.1484	287363.6016	NA	144344.8125	50112.67969	NA	209688.5547	29477.08789
Tcof1	299887.5	81569.57031	NA	NA	283276.9688	NA	269586.375	94658.67188	312248.6563	NA	NA	NA	NA	324072.8438	265888.125	224600.9219	NA	171370.2344	NA	NA	NA	NA	NA	279420.375	NA	NA	18398.67773	25878.16992	608703.5859	52312.28125	515551.7344	502449.6563	1821758.344	816331.0547	1984433.252	887472.9355	213258.0156	180488.1602	10108.46484	117859.9336	111586.5469	691959.2031	181607.875	513371.0996	481048.293	NA	NA	4474.213867	5620.405273
Copa	536341.7031	5442406.047	5637996.906	37039678.88	8619076.25	6837720.844	4100210.821	4639146.211	7859688.32	4741753.031	9437118.547	9278365.484	3550535.148	5996101.588	6312494.461	3324818.563	6648518.297	1501640.105	618631.6328	6018877.438	12070856.64	14248864.31	15585588.41	488379.6172	13778748.07	2436759.102	1730739.742	6975781.492	10402085.22	1994024.25	10203626.03	2223269.441	9297684.375	4257933.469	10466997.47	6323176.914	2766432.602	8399496.75	1939088.336	1921672.922	4122173.313	3600465.178	1750748.436	2727372.699	6398303.799	512842.8311	8683260	2860615.293	649769.5088
Hpcal1	NA	NA	NA	NA	122648.3984	809381.9287	11416.43457	NA	189241.3477	194363.9063	939835.3945	22719.74414	NA	22119.625	NA	NA	NA	9247.595703	NA	NA	88677.57813	396702.4063	504929	114661.1797	30235.56641	NA	29550.68945	41524.45313	73166.84375	120204.4688	122233.6641	NA	NA	66020.29688	NA	NA	38867.07031	92910.75	80776.71875	7836.770996	179466.8008	NA	NA	53884.36328	215232.7813	NA	43143.80469	NA	NA
Dpp3	9564289.109	8741698.563	4387556.422	2188405.328	3067276.484	1420265.289	4412077.234	2842829.391	1920454.547	4656587.133	2762226.578	1883422.789	1712598.219	2040672.875	3727750.906	1469955.289	1054230.109	1776901.848	883822.9648	13113029.16	7021380.688	5309718.094	4106598.266	847979.7031	3046680.438	861338.9844	313556.5273	1284170.926	2425490.125	1178904.555	2212258.063	1013746.719	2988284.648	1195928.906	1692473.688	746163.6172	894484.4609	1926382.141	497086.6328	393554.7422	1286491.184	1397127.469	1829039.5	935618.25	2338387.516	283117.0742	1968839.766	506746.9453	92375.04297
Nr2f1	1081225.156	208619.6719	1287667.375	648459.1875	2473285.75	1874892.422	578323.9531	733288.5313	3000666.125	1538880.031	1416512.688	3063078.535	6033960.25	8622306.875	9259296	3928705.563	5268215.141	929510.7266	NA	1517754.516	NA	801564	832613.4688	NA	3509470.5	525426.2813	NA	337508.8594	1604919.891	407334.4375	2629188.875	429499.9375	154548.4375	188850.3594	484750.3594	120758.2188	NA	NA	1087732.203	79392.03125	NA	346926.8281	105069.3906	117811.4375	273408.6328	NA	NA	NA	54325.70313
Krt85	803054.75	1877972.813	662665.8086	718014.9922	439868.5156	903910.7266	2855974.992	1894572.102	2237735.297	1025501.488	1265332.93	158916.8594	1286103.766	752715.1758	1010908.549	250391.2715	2320617.072	253828.6406	83432.02344	1762166.047	9000541.297	312075.1094	359083.625	492314.4102	2068575.742	740198.2188	216287.2305	807733.6348	1349782.922	365963.3789	1139639.125	1910646519	8393308.27	44803877.63	2039083.477	1420430.648	220647.6367	1728184.434	824205.7402	159776.0117	595491.6406	1757453.547	565348.6523	378028.5117	348089.6758	42024.04102	973276.6094	907741.4063	76169.23438
Ndufa4	541644.8125	5012630.281	3870688.313	5163292.648	5825193.5	5128112.391	3051888.5	2169132.547	2140164.344	2787528.477	6076229.688	9100943.781	9606833.469	13985991.16	12754515.97	9620499.438	5843774.766	3645912.695	387219.3516	3714369.531	7791808.594	9417059.219	6603143.547	505066.8574	8078359.313	1147926.375	NA	2281757.758	5190974.688	3469186.891	15722220.75	4112834.875	8141489.391	5109590.695	5218839.609	5185735.938	1862405.477	4222190.828	2078970.031	1438211	2593977.117	2755021.125	2341430.859	2554500.797	2724099.758	269173.9141	2059544.667	631991.6201	467718.7012
Rcc1	22444422	1030399.422	NA	653884.875	1191947.531	943390.375	376312.3125	671970.8125	760837.5078	442960.75	NA	1449028.563	NA	2638954.188	1147695.875	1570951.109	1338051.75	NA	NA	472875.0313	1207772	2097183.406	962094.0313	219778.7852	1667878.016	1410598.016	53203.19531	816314.4063	679232.5156	6535936	906588.7656	NA	2562046.922	1913986.688	2344700	1295916.531	32651.32813	500489.3906	NA	107355.5547	1410051.75	2114127.516	809228.207	1326286.156	1753331.625	33320.84766	1014122.594	1968017.125	286068.8398
Pcp4	NA	NA	329004.25	NA	419925.3125	NA	NA	NA	NA	NA	NA	472970	944380.4688	1065873.875	319776.6563	1020854.188	1224931.625	567727.6172	NA	486530.4375	NA	NA	416843.9063	NA	473845.0625	NA	NA	NA	508559.1875	NA	491647.125	NA	NA	1074002.625	420112.2656	105809.5547	NA	NA	NA	63559.51953	161764.75	266112.5625	260440.6406	238503.1875	222706.25	NA	NA	63578.83984	NA
Uqcr10	NA	NA	NA	260330.1719	1331689.25	639532.1875	NA	NA	185972.2656	NA	NA	200686.3594	NA	NA	1760210.109	147137.4063	NA	199626.8047	NA	895876.5	NA	382630.875	590702.6406	NA	1087841.125	NA	59916.28125	350886.875	NA	801744.6016	2095575.922	251714.2656	1473053	718417.2344	1288841.406	919416.4531	196525.4375	531364.5469	NA	200900.6719	668476.2031	411474.0313	249265.5781	563172.3125	508328.4375	NA	459655.7344	100960.2031	79479.63281
Ndufb7	NA	296449.6875	NA	NA	NA	NA	NA	NA	NA	149168.3438	NA	NA	228685.2813	261944.0469	NA	516771.4531	NA	NA	NA	NA	368656.75	NA	309043.6563	NA	NA	119610.9297	NA	NA	420468.7813	122953.6797	214440.9531	148802.1719	784177.7031	453744.9063	621220.7031	392155.2578	NA	NA	82643.85156	NA	207026.125	476773.9375	85033.92188	NA	155353.6094	NA	NA	NA	65784.3125
Psmd1	6528466.875	8805146.43	2420998.406	3038597.516	2812746.625	3137269.469	1325670.773	867597.4063	4253992.891	1250485.846	2173022.031	2276885.379	3686235.18	2370482.063	5137349.063	3348579.824	3448068.094	1049534.625	619498.1172	13605580.88	12512680.08	6115955.938	5374215.969	649087.1094	3807278.156	2075800.086	1543265.988	1098810.695	1381771.086	1676955.992	5324758.063	483844.2813	8525630.531	3173561.672	5830810.813	3672008.047	754769.0313	6990158.676	4363813.102	1513104.945	2575552.563	4552426.133	2520415.813	2340017.75	6172761.781	305559.5039	10771141.98	5276260.453	2063532.559
Ddx1	141839.25	871298.5625	1044583.391	1306566.25	1704300.469	1629029.813	813186.75	1062418.164	1590213.813	988984.6719	2274804.141	1627019.344	1788762.953	1615228.086	2113060.195	3109976.211	1611949.422	1446029.215	NA	1795590.531	2757989.25	3514774.656	2152627.031	32143.17578	2987654.078	471320.25	205467.3125	820671.8281	2045081.563	610715.875	4376057.938	416456.3594	4697782.188	2308504.563	5672691.641	3156165.859	593662.7031	1355698.047	269392.6328	279181.9141	1152585.797	1410288.156	1468742.734	2193170.367	2493653.891	110845.293	1221827.969	419771.2578	44568.32031
Lsm6	NA	704414.75	826358.8125	NA	NA	490263.7656	NA	158467.6719	656053.3125	249787.3125	596549.25	821708.5938	650497.1875	678238.0625	1075037.531	604941.5156	291348.6328	417260.3906	250552	1735990.25	NA	643496.1875	NA	191669.3906	734230.9219	201216.9609	250328.9531	300298.9453	414644.9688	NA	NA	NA	NA	482364.4375	NA	876436.3438	316202.2344	277567	158136.7969	206225.375	179464.8281	663750.7188	452023.4219	293458.7578	478684.7578	74034.8125	362892.6875	73947.67188	NA
Gstm5	NA	525581.0625	3126465	1572914.641	995375.5625	293101.6875	1923916.594	1059487.922	1163461.625	943798.6094	2976666	604226.875	524154.3906	1713003.719	1153013.469	675852.0625	NA	217838.3203	3319279.609	NA	389342.7188	4541429.219	758953.5	213587.1797	430738	1144647.164	155390.4219	694788.6563	1715578.281	185847.0469	2484115.406	NA	546311.0625	541651.5313	NA	212153.8906	368550.832	2208395.016	161143.5469	106473.9922	697608.4531	665224.2813	359527.0469	646078	978696.3125	27384.50391	2468433.719	215947.0313	NA
Anp32a	4743841	1920582.594	2441976.297	3281868.75	2211070.906	1997417.891	1964976.258	1634035.289	2967751.656	2064429.203	2711920.891	4297722.5	4358716.75	5548282.828	5944136.398	5280365.992	3745976.719	2808985.598	690062.3516	7141457.574	2816072.649	5144160.771	4671537.403	1316781.336	3899052.563	1828570.459	2386804.072	2898122.192	5123917.126	7506920.21	7682259.919	6419824.99	15705152.5	7194730.064	14306217.91	10793560.74	2038565.373	4421954.214	3688080.729	2581156.797	6163144.629	6823606.104	5982298.112	6970925.813	10403118.76	219980.9512	2184153.904	1241778.675	765289.0898
Chp1	529479.8125	293840.5313	NA	81733.10938	NA	73371.46875	NA	NA	NA	NA	NA	NA	338473.6563	NA	NA	NA	154325.7813	NA	NA	150708.5156	117567.6094	NA	NA	NA	NA	51056.32422	156624.3125	132600.25	NA	NA	276816.8438	NA	327587.0781	259646.0469	NA	64859.66797	46368.17188	226339.4219	NA	NA	158954.4063	249530.4297	182132.9531	199152.1563	NA	NA	NA	NA	NA
Eci1	295473.9688	NA	663578.6563	467321.125	408423.8164	270963.6641	NA	173964.7695	9159306.344	1000685.393	2128293.813	902209.5625	451245.7188	3455829.125	NA	341274.5	NA	675334.5469	NA	712158.25	1190368.969	1058084.238	357087.7578	92081.30469	1053893.824	NA	331732.8164	383021.3125	892404.6563	241493.25	2024637.578	NA	392257.7188	3157207.477	682269.9063	NA	142060.4219	7428821.5	164236224	12001135	2435954.125	3153662.25	38783.69531	NA	409639.0625	NA	516724.5938	145438.4375	NA
Anp32e	NA	336204.8125	397240.3125	1819004.875	1687499.25	3495024.5	2410641.25	1422011.625	1346986.594	2467497.188	2573465.063	3568389.203	1828513.313	2131335.781	2571320.563	1291598.094	2286158.406	868399.0859	NA	NA	1039924.563	2006904.313	2598826.344	318764.1563	1455455.625	1319390.438	702394.25	300349.3281	2799329.5	3048244.25	2122065.438	396058.4375	2321752.125	1001430.672	2197057.5	1929308.438	554402.8984	929804.875	660455.9609	624367.0117	1619128.445	2414021.943	2059115.662	2486971.336	4153275.247	222041.4609	622429.543	756431.5391	267590.4922
Ctsd	53016961	18637287.88	11021299.41	9945801.398	9886179.281	261522.7344	331149.3203	1239434.023	266979.6875	753586.3125	1097774.844	2025070	1160391.016	498471.5391	1006656.156	1089491.359	629346.9375	233475.4844	2159507.75	29918867.5	25057550.61	11143740.88	2982669.719	404892.7617	8651950.344	631240.2109	484490.4688	928648.2188	1259706.625	583616.9375	1108122.344	623482.7656	2340626.063	1462601.188	1524442	1054776.141	495661.3047	281680.3281	291715.5977	322979.4844	833385.5938	900705.1563	744446.0313	482875.7813	714061.1563	82706.9375	169887.7656	353157.9922	151859.8906
Rpl10	209810	8648669.938	3354467.406	5051927.313	4982271.25	3183292.063	2681893.25	1962990.656	2779986.016	2616037.594	5429432.25	7437667.656	6040915.219	8965356.438	6822298.5	5328520.063	7112425.273	1985961.18	328058.8125	9121953.117	9238575.754	7523623.719	5110557.547	291526.8125	7527275.688	1179019.031	696046.2422	1993544.141	3494112.313	1941881.344	8277983.813	2616393.5	10524201.81	4826074.43	8242382.711	6328123.75	3973340.438	10060752.73	3870297.266	2807834.379	7506488.766	7792618.375	4479967.586	6228723.557	9015206.582	476945.9453	4602140.234	1606998.797	400971.9102
Plcb1	NA	160410.9531	NA	161314.5156	NA	157868.2031	NA	NA	NA	NA	209668.9238	245741.2031	1103485.152	1184490.445	1194755.953	966066.7305	NA	478508.4531	NA	677828.1875	80673.10938	170522.7031	772838.0625	NA	NA	NA	NA	167480.1016	139813.9063	91181.24609	61271.32813	74774.88281	3914518.984	2694276.367	2350885.906	1703790.195	160824.1719	154391.6563	NA	NA	68741.49219	224588.5781	NA	NA	79489.8125	NA	NA	108593.6719	95423.36719
Slc27a6	617702.5625	592645.6875	1098353.375	2035077.5	3289826.75	3380257.875	783059.875	981672.6875	2422386	942347.5	2035753.125	3148051.25	8960143	10894327.84	12292460.75	9561277.719	11365558.63	5354002.141	NA	742020.125	1579039.5	2127224	2793983.25	413774.0313	2874497.75	1166062.125	775454.5625	1945448.25	2313456.5	1144835.125	3178362.75	1788556.25	6448289	4281480.5	2629580.25	2509474	NA	NA	NA	NA	NA	NA	NA	NA	NA	NA	1542215.625	NA	NA
Uchl3	4220033.75	3019617.75	2217367.422	314181.4063	1999056.57	2264987.406	461583.8438	2430522.031	2969674.25	969693.5742	2986713.031	1472887.014	2315752.713	1357293.246	2546933.227	1935447.152	1855318.891	1285381.992	273885.6875	1227162.141	905520.375	2361792.063	1926177.125	710304.6719	4278514.406	2954192.988	1628093.206	1403972.803	2356876.313	2084131.375	2650349.781	696308	4404311.25	1631508.664	3455053.82	3559968.922	298709.0781	401381.7637	12038830.65	312794.2813	1143614.398	1845039.047	1346038.375	1470793.922	2080680.422	NA	870897.375	NA	138779.7344
Hmgb1	5355825.242	21306832.86	23133149.31	13236244.33	22620316.05	11802254.12	10581832.05	5466671.609	6101107.109	5540057.563	16133636.09	17446397.41	10697936.05	15008792.88	13692999.82	15431547.88	14882293.81	4283646.695	600140.1719	12061277.48	34318734.59	35018406.95	23394306.8	4426124.883	19612150.06	5638354.5	3102967.016	3473579.719	6895079.086	5603650.672	28017526.45	9577295.063	17406192.03	6719044.809	12779776.9	11177939.46	3329371.809	8425391.688	3282254.504	3283261.33	6736721.836	11701886.75	5605297.031	9313979.684	14345598.1	383158.0762	5124392.867	1776898.066	839378.4844
Lgals7	206046642.2	285695301	128367979.1	16786440	28751634.3	9142490.078	6146363.688	4976153.625	5842398.469	1450663.961	1926523.867	5915141.344	4454209.859	5483239.242	6725670.688	6011240.461	1408595.156	2298384.039	1764691.031	194634558.4	23257321.64	34594513.06	19221311.38	2931934.406	8812287.227	3072243.234	3349014.211	736068.2031	868558.2031	724797.9688	3439554.094	375893.7969	4137819.375	2666865.039	1141111.953	617461.625	292280.9023	2010449.906	2092876.344	1337319.668	2735421.945	5329975.109	951140.9141	575134.4375	410597.3398	887417.8711	732349.2969	1022720.887	1494704.188
Hnrnpc	3111973.836	9854072.344	5496109.885	4529200.309	7629271.063	11141985.7	8144833.309	9294949.586	2950404.656	8584179.07	12348307.53	17444897.6	8246998	4467124	15081792.31	13247115.59	7724793.688	5092446.563	393465.1953	5091423.531	14642162.62	19237523.89	12974854.09	3565645.227	12519536.95	5651520.207	3114928.047	4405253.559	9336779.164	7782417.813	21455096.01	72066061.59	25810314.55	8320143.723	20047283.59	12235584.17	5742063.666	9613748.841	4131212.444	3845819.256	11369549.39	14373137.28	10591342.23	11825531.41	14339270.87	1315594.775	5194931.934	2793896.272	1813351.102
Cma1	11386463.5	3800740.625	2398102.844	10483633.38	32677396.38	22980428.94	10494225.97	5740007.438	2507077.859	2726307.078	1756071.422	1388485.273	NA	1291622.656	1385380.57	607377.9258	1003667.453	621059.1953	978341.625	4431906.75	3143734.625	16894043.86	45745265.88	9805471.117	42729209.19	12396281.2	4357476.488	2902424.406	1254890.367	715412.3438	2614140.938	1095800.375	840396.8438	671580.5527	1411918.664	287073.7344	NA	60827.64844	NA	112281.9453	453055.6875	1069906.176	849285.0625	734748.8438	1252123.852	56049.29688	NA	132052.3164	32127.17578
Eif4b	1091025.844	2516895.445	2356625.859	1509076.598	1711678.406	2686519.131	2602754.424	2320436.438	1528154.847	2848906.283	3020792.58	4622074.074	3855947.609	5622612.589	3737784.516	5455284.68	3612128.266	2637665.301	1894225.221	2298662.895	14451333.99	4574094.313	4866523.796	3778574.942	2818530.574	2882343.656	3363415.281	2138120.172	3323691.711	5796854.5	15921233.32	6846495.01	6371098.255	3791900.058	7065246.233	3596382.96	1692078.016	3265085.844	1583273.184	3024367.994	2150021.27	2953941.535	2451629.622	2458616.896	4058336.468	8801734.362	8953798.079	16023243.29	6690437.334
Jpt2	NA	572764.3125	308411.7188	109668.1094	847047.9688	320622.8438	NA	297941.4375	NA	NA	314655.3125	480150.7266	160746.0781	NA	NA	NA	2901445.156	NA	NA	NA	2102001.219	NA	671172.75	567656.375	NA	108001.4375	261897.2188	100610.6484	NA	428854.7188	NA	796313.875	325264.0938	517898.0156	350747.3828	157420.2031	562471.7344	1649973.438	125796.9844	357244.9453	505808.4766	1210648.109	780896.2188	613991.375	1139272.844	147248.375	1338793.75	709427.2031	314689.8301
Cpsf6	18234886.31	12701284.94	6080618.906	2675891.188	2636919.188	1483385.297	610187.5547	372537.3125	979815.7188	342223.8125	987323.8281	759288.3594	1210278.281	1325217.313	2684054.969	1995702.484	2313721.891	788744.5781	8994189.766	22339163.94	13277347.88	3955010.359	2713920.438	1203414.047	1703628.859	710117.8125	433592.0938	551987.5137	1869769.723	457241.7939	1420505.582	1595560.199	4768646.773	2071214.949	3148692	2349085.193	516932.3789	947503.5938	3194403.781	937223.0508	1596433.289	3642737.043	1880372.906	2098453.031	3430478.906	99456.81445	591544.5313	830846.0391	83056.6875
Vars1	205669.2813	2833830.875	2610660.641	5780861.016	2599158.813	2816693.297	1691136.703	984203.3359	4714332.328	1210135.914	3500965.188	4436061.516	3041424.547	18912240.66	5213341.297	2783013.234	3801025	446572.3672	532244.7656	903616.3281	5889315.125	21486472.09	5078319.484	182431.9297	5420774.781	474535.7031	678877.1641	2368111.477	4257484.266	1636992.695	6590655.234	565644.4844	5368275.531	3072548.984	6032763.359	3076139.453	1562766.352	1590583.867	1136212.555	1043856.711	3160867.723	4325837.289	2236770.883	3277481.523	4951213.172	305057.6953	2207329.156	841193.9609	328991.2012
Vps29	2329442.75	3215549.25	293538.1875	447257.2188	1236473.188	456106.4063	137856.9531	262296.1094	417293.3125	162754.7813	765262.9375	633603.875	670927.375	1330740.5	1122557.781	448453.625	694621.5156	310152.125	43655.03906	NA	NA	245614.5313	383092.7188	NA	1484206.625	183084.2969	247800.5859	821211.0938	NA	553790.2891	NA	839333.3281	3251921.313	2154787.063	2191066.25	1915674.688	207306.6016	1726786.703	325899.9375	237830.0781	1059100.875	1389491.688	593429.5313	865374.6445	207140.5938	64595.99609	1270930.125	169527.4531	79461.14844
Etfa	629312.6875	889466.8281	1241958.367	1093880.375	1603284.25	331253.3594	289467.5	NA	679963.6094	NA	NA	NA	741166.9531	216063.375	447727.125	NA	NA	NA	145018.8594	294720.8438	3227980.375	1394409.313	973665.1563	141022.1992	4003375.75	412772.2969	497211.8906	261697.0313	756191.0313	486738.7188	3227528	NA	679175.7813	961381.8906	937970.125	NA	440519.9531	1245453.984	400648.2656	463601.0547	1295371.914	1194603.688	1139946.102	1077124.289	907504.6172	347555.9453	298503.375	46532.78125	212289.8965
Wdr47	NA	NA	127797.125	53550.98047	111019.6797	149203.2969	112276.5391	NA	NA	116924.1328	149135.4375	285224	421155.3281	267126.7188	844086.1875	209181	602373.75	111714.8047	NA	160864.6094	331887.7188	308188.4063	NA	38702.80469	325885.9688	83484.20313	60543.57031	57415.10938	361173.9219	228374.9688	373630.2813	203463.5313	722942.7031	NA	245831.1719	303998.6719	NA	203320.8438	NA	NA	110804.7813	NA	134008.1953	NA	NA	23580.06055	415155.5938	101932.8672	NA
Gng2	1203268.688	499389.4375	244012.3125	2367897.5	1469285.875	NA	605433.4375	NA	NA	186412.4688	869683.7656	1438384	979254.625	2117321.516	2316417.25	1123162.078	1173064.859	333225.5	114822.8672	1037820.625	768550.375	6238133.25	NA	164255.8203	185805.7656	NA	NA	603472.6602	1245167.75	1932543.063	4241937.656	2668475.367	4107171.094	1315528.336	3979185.359	2499594.188	223857.3594	499640.2969	404230.9063	451558.5898	1613397.17	2044524.781	1053825.805	1209748.156	1559368.453	NA	154277.5781	36845.53516	NA
Nid2	700580.9375	260640.2813	375633.1563	151938.3438	NA	NA	212565.875	341618.6992	450496.8281	336541.0781	378945.375	NA	830199.8906	509844.5	1007143.938	476958.2422	333918.5234	80192.1875	NA	NA	221859.5	335598.125	NA	NA	434722.3125	236040.7969	NA	123591.6328	311600.8438	172150.5156	NA	529195.8438	NA	120049.7891	NA	NA	NA	249903.4219	383232.9688	202838.0781	491421.0938	NA	NA	NA	NA	NA	NA	NA	NA
	4066008.75	7364727.906	5087832.172	2861706.656	8556613.516	4146519.391	3433349.648	3541035.102	3203977.523	3145520.125	3217639.777	2910649.234	4205782.258	5665812.906	4416288.984	2644544.531	2183341.875	862611.3906	255141.5039	5980784.031	7341263	12821406.27	10143142.54	154457.0938	8847188.35	1638194.406	1087256.543	2361637.125	3858015.938	2354943.047	4692243.125	662952.875	3213447.891	1418480.32	2137423.25	1791860.281	1341262.969	4912326.875	1775833.523	1917833.953	3011404.438	2898521.832	1295058.469	1771167.117	6081812.832	425115.2188	5243346.193	1508776.602	405837.6016
Erc2	NA	NA	NA	NA	NA	360609.5	NA	403464.75	NA	NA	405727.6875	272306.1563	700246.625	2893350.813	2589120.75	2850681.375	2084055.25	346849.9375	NA	NA	319669.2813	NA	829870.0625	NA	NA	NA	NA	814043.5625	221412.2813	493055.875	NA	NA	2117712.25	1800190.297	780541.6992	1140216.5	NA	497967.0469	NA	NA	NA	175894.6094	NA	NA	NA	NA	NA	NA	NA
Parp1	3971927.94	3430461.063	1205552.688	640170.0156	2362407.031	1142887.117	NA	1869234.25	854352.3906	551926.1016	1585313.695	2819089.438	1626797.203	3880608.773	1908000.125	1886595.078	2159689.547	786732.9375	180246.4336	2707986.984	1858466.414	2149342.234	920596.3125	49869.01563	3975743.789	2814685.531	270657.0156	379633.6445	1398675.922	610369.7656	2643983.99	602948.4492	7388458.426	2818767.992	6406194.983	2890400.648	652125.6758	1614114.131	759037.7422	459761.2861	3339311.912	6428976.69	3758658.551	5502443.898	7961472.969	25542.42383	1080454.148	17856.04773	82205.03906
Septin6	844551.875	NA	164706.9688	756140.5625	175530.6875	NA	142296.5156	NA	975423.4063	171142.4688	NA	204070.6875	1922187.063	701220.125	256866.7656	169960.8438	746055.9375	93316.80469	NA	NA	307077.125	340945	NA	NA	NA	222757.6875	NA	150640.3594	977646.0313	NA	NA	271620.9609	537704.5391	880957.2656	295189.4219	1082147.016	90216.3125	166615.1875	177759.7656	145054.4531	318014.6641	267453.8594	275942.4766	424827.0703	397186.5781	49288.88281	NA	103497.8906	NA
Gnai1	2735394.5	927252	NA	NA	NA	NA	NA	NA	NA	NA	515794.1875	227436.2813	NA	227157.8125	269917.9063	33319.33203	NA	NA	365963.9375	1080192.375	1138369.625	732394.9375	837393.3125	62101.59766	260839.4063	NA	NA	75646.82813	NA	NA	NA	16118948	NA	NA	115052.9063	100436.0781	174114.9033	563504.25	NA	366512.5332	429198.0078	94089.3125	50773.91797	95329.21094	36487.9375	NA	610976.6953	343076.8125	298780.981
Chtop	NA	NA	265912.5	803204.4688	956666.9063	1175904.031	573153.4219	639548.0938	2066172.219	534557.9063	1778946.281	1163246.094	2041493.688	2141481.469	1609336.906	189550.3906	341153.3672	144376.5313	NA	NA	NA	494367.7656	1480204.219	718401.4688	1480993.375	1255341.813	636311.9531	1784194.297	2055947.375	734859.7188	361657.0469	239241.875	NA	798599.5313	115922.1328	NA	109304.7969	567774.75	145368.3594	NA	958869.2813	1274370.266	NA	1408448.188	1609964.25	26369.69727	NA	174205.3828	17097.03906
Fkbp4	6415791.375	1964875.156	3515696.547	5334490.406	2010751.781	5293197.563	1499191.156	4425668.789	4349905.719	1910279.664	4414647.828	6564897.906	4459795.016	7522089.609	4758274.648	4642455.563	6009464.922	807353.1094	609807.0938	4929836.422	2530519.891	4067363.906	4031930.344	680809.3711	4442507.625	1045095.328	580548.1953	1855450.555	2911497.25	741394.5234	8915365.547	2293891.625	8672353.017	5657099.977	5780700.396	5066762.147	2381932.688	5323051.68	2648635.766	2874997.078	7945936.352	11544123.04	11605110.11	9978046.262	10663192.24	355077.4844	4507010	1127589.77	725344.6289
Dnajb6	NA	NA	NA	NA	NA	107453.9922	NA	NA	NA	NA	113920.3672	258925.2031	787288.9531	778977.6875	1045750.531	810323.875	760171.3125	1394639.375	NA	NA	NA	NA	NA	125311.9766	NA	119363.7578	NA	111642.3594	132401.8125	96481.71875	NA	NA	398591.7188	NA	196571.8906	NA	NA	NA	NA	NA	NA	NA	NA	133948.5	NA	NA	126618.3359	NA	NA
Rpl27	665506.8125	9352786.344	4275627.344	1172126.375	4033342.688	3180119.781	657610.3125	2068581.031	2276710.125	1252974.016	2585513.438	2091606.625	809875.7188	1123889.375	3843811.75	2622051.281	2311881.375	290250.9883	172509.9844	8411217.969	3859323.297	6906103.688	2943564.813	129996.2969	3437626.484	848262.6875	NA	197062.4844	1080260.063	219636.7344	1874017.922	1836468.219	460251.125	512163.4844	379679.4375	275433.4375	342999.8438	2171287.211	1023371.063	429810.3594	1036898.531	205782.0391	647787.1875	945157.8438	1999225.758	25986.40161	735800	NA	NA
[truncated: 4,607 more rows]
[truncated: 318 more columns]
