# Supplementary material for: Spatial Proteomics Reveals Distinct Protein Patterns in Cortical Migration Disorders Caused by LIN28A Overexpression and WNT Activation
Source: Mol Cell Proteomics. 2025 Jul 16;24(9):101037. doi: 10.1016/j.mcpro.2025.101037 (PMC12419088; doi:10.1016/j.mcpro.2025.101037)
Supplement: Supplementary Table 05 [file mmc5.xlsx]

## Sheet: E14.5
Gene.Symbol	E14.B1.1	E14.B1.2	E14.B1.3	E14.B1.4	E14.B1.5	E14.B1.6	E14.B1.7	E14.B1.8	E14.B1.9	E14.B2.1	E14.B2.2	E14.B2.3	E14.B2.4	E14.B2.5	E14.B2.6	E14.B2.7	E14.B2.8	E14.B2.9	A1	A2	A3	A4	A5	A6	A7	A8	A9	B1	B2	B3	B4	B5	B6	B7	B8	B9	C1	C2	C3	C4	C5	C6	C7	C8	C9	D1	D2	D3	D4
...1	1.52586	2.51127	1.57577	2.30056	2.28162	1.99607	1.04452	1.46176	3.34331	1.63213	2.83952	2.03941	0.581214	1.50735	2.03434	1.92508	1.95098	2.19494	3.3	2.53663	1.72417	1.09646	2.76021	2.00612	1.53896	1.64881	1.82757	1.10037	2.76899	1.39421	2.40887	1.72143	1.61647	2.20386	1.48107	1.82297	1.80845	2.42567	0.774654	2.40749	2.29164	2.43297	2.09664	1.29065	2.14289	1.85355	0.493641	2.37139	0.720192
X.1	0.730352	0.825668	1.81306	1.80242	0.877036	-0.684923	-1.27361	-1.24601	NA	-0.350654	0.469514	0.32467	1.92237	1.23335	0.51169	-2.44113	-1.49804	-0.388396	1.55089	0.520192	-0.121556	0.0852273	1.15671	-1.80268	1.24359	NA	-1.72108	0.00507053	0.374791	1.69256	-1.48346	-0.830418	-1.33025	-0.0221304	-0.55631	1.14917	1.09345	1.75153	-0.258876	-1.07522	1.64972	0.268423	-0.65313	NA	NA	1.67909	-0.321815	-0.594345	-0.465341
X.10	-5.79768	NA	NA	-4.66311	-4.9103	-3.31038	-3.52624	-3.87898	-4.86137	NA	NA	-4.09932	NA	-4.9436	-4.27781	-4.16233	-4.81802	-3.47237	NA	NA	NA	NA	NA	NA	NA	NA	NA	NA	NA	NA	NA	NA	NA	NA	NA	NA	NA	NA	NA	NA	NA	NA	NA	NA	NA	NA	NA	NA	NA
X.11	-1.91537	-1.55628	-0.662775	-0.631755	-1.4401	-3.52925	NA	NA	NA	-2.3143	NA	-1.09755	-0.481061	-1.19786	-2.55569	-3.28764	NA	-3.0935	NA	NA	NA	NA	NA	NA	NA	NA	NA	NA	NA	NA	NA	NA	NA	NA	NA	NA	NA	NA	NA	NA	NA	NA	NA	NA	NA	NA	NA	NA	NA
X.13	NA	NA	NA	NA	-2.33776	-1.98893	NA	-2.01854	-2.0452	NA	NA	NA	NA	NA	-2.26058	NA	-1.9602	-1.91214	NA	NA	NA	NA	NA	NA	NA	NA	NA	NA	NA	NA	NA	NA	NA	NA	NA	NA	NA	NA	NA	NA	NA	NA	NA	NA	NA	NA	NA	NA	NA
X.15	NA	NA	NA	NA	NA	NA	-5.84833	NA	-5.69807	-6.63258	NA	NA	NA	-5.87194	NA	-5.28243	-5.73601	-5.50667	NA	NA	NA	NA	NA	NA	NA	NA	NA	NA	NA	NA	NA	NA	NA	NA	NA	NA	NA	NA	NA	NA	NA	NA	NA	NA	NA	NA	NA	NA	NA
X.2	-0.863499	0.0229142	NA	-0.448289	-1.10928	-2.2024	NA	-3.07355	-2.29855	-0.37527	0.0491888	0.132947	-0.305674	-0.72019	-2.24069	-2.32691	NA	-2.80913	NA	NA	NA	-0.909768	NA	-1.11882	NA	-1.70381	NA	NA	NA	NA	NA	NA	NA	NA	-1.51399	NA	NA	NA	NA	NA	NA	NA	NA	-1.33839	-0.470403	NA	NA	NA	-1.25095
X.22	NA	NA	NA	NA	-1.46046	-1.33008	-1.19975	-1.38533	NA	NA	NA	NA	NA	NA	-1.31326	-0.801835	-1.33278	-1.25299	NA	NA	NA	NA	NA	NA	NA	NA	NA	NA	NA	NA	NA	NA	NA	NA	NA	NA	NA	NA	NA	NA	NA	NA	NA	NA	NA	NA	NA	NA	NA
X.23	NA	-1.58358	NA	-0.849777	NA	NA	NA	-2.43817	NA	-2.80951	-2.38517	-0.309125	-0.0605361	-1.12803	-1.82664	NA	NA	-1.988	NA	NA	NA	NA	-1.65994	-1.56222	NA	NA	NA	-3.068	-1.27465	-0.977193	NA	-2.12755	-1.03147	NA	NA	-2.58455	NA	NA	NA	NA	NA	NA	NA	NA	NA	NA	NA	NA	NA
X.25	NA	NA	NA	NA	NA	NA	NA	NA	NA	NA	NA	NA	NA	NA	NA	NA	NA	NA	-1.56114	-2.52553	NA	NA	NA	NA	NA	NA	NA	NA	NA	NA	NA	NA	NA	NA	NA	NA	NA	NA	NA	NA	NA	NA	NA	NA	NA	NA	NA	NA	NA
X.3	0.0553699	0.296952	0.998621	1.36051	0.164333	NA	NA	-2.89744	NA	-0.449335	0.400846	0.780963	1.60429	0.91641	0.19556	-3.26347	NA	-1.12154	NA	NA	NA	NA	NA	NA	NA	NA	NA	NA	NA	NA	NA	NA	NA	NA	NA	NA	NA	NA	NA	NA	NA	NA	NA	NA	NA	NA	NA	NA	NA
X.37	0.375048	1.10477	2.03015	1.16159	0.82924	NA	-2.39663	-3.03469	-1.38661	-0.993761	-0.409355	-1.39402	1.91933	1.43836	-0.190348	NA	-1.41543	-1.59354	1.07734	-0.834697	-2.67922	NA	0.749996	NA	-1.53266	-2.22791	NA	NA	NA	-1.50207	-1.09488	-0.502216	0.202575	-0.481581	0.949539	NA	-1.24749	-0.863464	0.446318	-1.16247	1.98221	0.336962	-0.673966	-0.0989282	-1.01623	0.962783	1.31497	1.08173	1.66437
X.4	NA	NA	NA	NA	1.99246	0.471134	NA	NA	1.55074	NA	4.81026	NA	NA	NA	1.14961	4.65787	NA	3.0699	-0.912218	1.88717	2.97482	2.5412	4.75006	5.00597	4.49057	1.59934	3.63583	1.86433	3.23123	3.66189	3.59311	3.20179	2.45708	3.20753	2.65365	1.78393	1.59476	0.948908	1.66241	2.12177	2.24579	2.12507	2.66233	1.11828	1.50398	1.1917	2.16691	2.93658	2.51654
X.40	NA	NA	NA	0.257778	-0.632409	-2.47538	NA	NA	NA	NA	NA	NA	0.902545	0.132044	-1.0198	NA	NA	NA	NA	NA	NA	NA	NA	NA	NA	NA	NA	NA	NA	NA	NA	NA	NA	NA	NA	NA	NA	NA	NA	NA	NA	NA	NA	NA	NA	NA	NA	NA	NA
X.7	NA	NA	NA	NA	1.22847	NA	-1.13851	0.251305	NA	-0.909415	-1.10808	NA	NA	0.177701	-0.617848	-1.32331	-1.10544	NA	NA	NA	NA	NA	NA	NA	-0.736259	NA	NA	NA	NA	NA	NA	NA	NA	NA	NA	NA	NA	NA	NA	-2.66107	NA	NA	NA	2.06638	0.306116	-1.29918	NA	NA	NA
A2m	-1.52746	-1.15512	-0.32131	-0.124153	-1.60534	-0.888949	-2.05146	-1.40384	-2.61528	NA	-1.38421	-0.775388	-0.211465	-0.494853	-1.30482	-4.12249	-1.25781	-1.11998	-2.01055	NA	-1.37772	NA	NA	-0.963864	NA	-1.43867	NA	-0.379191	NA	NA	NA	-1.83253	-0.586358	-1.65898	NA	NA	NA	NA	NA	NA	-1.76023	NA	NA	NA	NA	0.342249	-1.79583	-2.1294	NA
Aacs	NA	NA	-3.18068	NA	NA	NA	NA	NA	NA	NA	NA	NA	NA	NA	NA	-2.49487	NA	NA	-1.99292	NA	NA	NA	NA	NA	-1.84548	-1.76035	-1.41036	-2.60632	NA	NA	-2.51777	NA	NA	-1.61365	NA	-2.6345	NA	-2.74985	NA	NA	NA	NA	NA	NA	NA	NA	NA	-2.01643	-2.91401
Aak1	-0.528625	0.0780706	0.715305	NA	-1.87561	-0.273046	NA	-1.62087	-0.649793	NA	-0.953686	-1.88401	-1.06979	-2.45087	-1.74263	NA	-2.6955	NA	-0.383711	NA	NA	NA	NA	NA	NA	-2.08491	0.695865	-2.23054	-1.28059	-2.35251	NA	-1.22991	NA	NA	NA	-0.603816	NA	NA	NA	NA	-1.94718	NA	NA	NA	NA	-0.0898962	-1.58983	-1.73971	NA
Aars1	0.176284	0.398242	-0.807164	-0.745312	1.03712	1.02824	1.11318	1.00973	1.02197	-1.33892	0.23215	-0.206938	-1.87282	0.418577	1.11189	1.17216	0.857748	1.31775	-0.764894	1.16846	1.66092	-0.547976	1.58569	-0.0140233	0.405848	0.590427	-3.38719	-0.956844	0.81536	1.18791	0.823435	0.944514	1.03911	0.233493	-0.757658	-0.808879	2.23748	2.33394	1.75203	-0.174199	1.94713	-2.60233	0.258861	-0.0721658	0.737802	1.74294	0.845424	0.284261	-2.59661
Aatk	NA	NA	NA	NA	NA	NA	NA	NA	NA	NA	NA	NA	NA	NA	NA	NA	NA	NA	-0.901064	NA	NA	NA	NA	-0.118968	NA	-1.67677	NA	NA	NA	-0.656874	-1.52105	-0.87049	-1.32313	NA	-1.93291	NA	NA	-1.74045	NA	NA	NA	-0.143335	NA	-1.31335	NA	NA	-0.00238699	-0.269689	NA
Abat	0.41188	0.135799	0.542672	-0.548627	-0.425878	-0.822817	1.10172	-0.764294	-2.8128	-2.20995	NA	NA	-1.57838	-0.611106	NA	-3.05458	-2.20263	-2.57057	-0.243471	-0.300709	0.175998	-0.379892	-3.9305	NA	NA	-3.43788	-1.97898	NA	-0.667271	-1.94921	-1.1488	0.134482	1.1816	0.238463	NA	0.00884599	-1.34189	-0.46213	-0.719436	-1.62347	0.188561	NA	-0.381196	-1.29473	1.07456	-2.2622	-3.00458	0.0987693	-2.84232
Abcd3	NA	NA	NA	NA	NA	NA	NA	NA	NA	NA	NA	NA	NA	NA	NA	NA	NA	NA	NA	NA	NA	NA	NA	NA	-2.00871	NA	-1.27217	NA	NA	NA	NA	NA	NA	NA	NA	NA	NA	NA	-2.40277	NA	NA	-1.85923	NA	NA	NA	NA	NA	NA	NA
Abce1	0.26595	0.930975	-1.13704	0.854849	0.870699	1.5375	1.8126	0.842486	1.41718	0.829392	0.89667	0.919369	-0.394607	1.43889	1.28171	1.75057	1.43038	1.38638	0.142468	0.598762	0.649747	-0.0823255	1.44109	0.353463	2.43899	0.20014	0.187757	-0.247842	1.51786	0.366361	0.400479	2.0167	1.09033	0.793988	1.39125	0.759852	1.62325	1.16981	1.79227	1.27629	1.84986	0.814446	1.01572	0.203757	1.28685	-1.21969	0.743616	1.72974	2.27049
Abcf1	-2.26545	NA	-2.30509	-1.6641	-1.4695	-1.04139	-1.89526	-1.5975	-2.49864	-2.24864	-1.82485	NA	-3.33655	-1.90075	-1.4639	-0.869948	-1.38327	-1.49939	NA	NA	NA	NA	-1.49089	-2.02418	NA	NA	NA	NA	NA	NA	NA	NA	NA	NA	NA	NA	NA	-0.854542	-1.50073	NA	-1.91449	NA	NA	-3.58797	NA	-1.61774	NA	NA	-1.88915
Abhd10	NA	NA	NA	-2.35804	NA	NA	-2.65857	NA	NA	NA	NA	NA	NA	NA	NA	-1.98308	NA	-2.16735	NA	NA	-2.60521	NA	NA	NA	-2.55763	NA	NA	NA	NA	-2.17363	-2.21532	-2.54552	-1.9596	NA	-2.75666	NA	NA	-1.62764	-2.05021	NA	-2.22907	NA	-2.69066	NA	-2.00842	-1.63307	-1.83069	-2.83247	-1.85627
Ablim1	NA	NA	NA	NA	-1.61145	NA	NA	NA	NA	NA	NA	NA	NA	NA	-0.92374	NA	-2.27485	NA	NA	NA	-1.2146	NA	NA	-0.777024	-2.35391	NA	NA	NA	-2.15921	NA	NA	NA	NA	NA	NA	NA	-2.06269	-1.96061	NA	NA	NA	NA	NA	NA	NA	NA	-2.72833	-2.53411	NA
Ablim2	NA	NA	NA	NA	NA	NA	NA	-1.72833	NA	-2.18788	NA	-3.08453	NA	NA	NA	NA	NA	NA	NA	NA	-1.92461	NA	NA	NA	NA	NA	NA	-2.0473	NA	NA	NA	-2.51948	-2.08483	NA	-2.56684	-1.19144	-1.62977	-2.64783	NA	-2.64706	NA	NA	NA	-2.81847	-2.18317	-2.28236	-2.40546	NA	NA
Abr	NA	NA	NA	NA	NA	-2.59939	NA	NA	NA	-0.979767	1.05682	-0.0209549	NA	NA	-2.11691	0.184046	NA	-2.08439	0.501792	0.147128	0.18691	-1.4851	-1.02224	-1.09473	-1.09353	-2.46979	-1.56927	-1.38791	-0.447336	-0.117691	-1.29981	-0.69689	-0.968836	-0.710678	-2.2603	-4.28969	-0.175236	-1.01111	-0.916181	-1.04161	-0.551166	-1.19669	-1.33713	-2.7476	-2.07494	-0.750866	-0.353825	-0.739345	-2.1492
Abracl	-1.99406	-2.54929	-2.73407	-2.2051	-1.13604	-1.05623	-0.690722	-0.756409	0.173883	-2.25764	-2.09635	-2.13076	-2.74408	-1.77579	-0.869133	-0.736153	-0.72589	-0.226649	-0.209006	0.0365148	0.252801	-2.27298	-0.329697	-0.907515	-1.60115	-1.53238	-2.57457	NA	NA	NA	NA	-2.54059	-1.40451	-2.74885	NA	-2.41577	-1.27508	-2.12409	NA	-1.57136	NA	NA	-1.73226	-3.43605	NA	NA	-0.85279	-1.85031	NA
Abraxas2	NA	NA	NA	NA	NA	NA	NA	-3.79362	NA	NA	NA	NA	NA	-3.3387	-3.05449	NA	NA	-2.8843	NA	NA	NA	NA	NA	NA	NA	NA	NA	NA	NA	NA	NA	NA	NA	NA	NA	NA	NA	NA	NA	NA	NA	NA	NA	NA	NA	NA	NA	NA	NA
Acaa1a	-0.964467	NA	-0.196388	-1.22939	-0.917368	-0.436871	-0.998148	-1.44712	-2.77512	NA	-2.07953	NA	-1.39404	-0.386336	-0.317054	-1.44193	-1.52523	-1.4941	NA	-1.56142	NA	NA	NA	NA	NA	NA	NA	NA	-1.42319	NA	NA	-0.907169	NA	-1.1189	NA	NA	NA	-1.45489	NA	NA	NA	NA	NA	-0.284811	NA	NA	-2.75782	NA	NA
Acaa2	1.90903	0.966799	-0.000967738	0.441906	0.458058	-0.240666	-0.514926	-2.96333	-2.29675	1.71602	1.00932	0.618057	-1.02965	0.5848	-0.624723	0.163297	-0.85967	-0.135341	1.33603	0.48606	-1.0551	0.987656	2.47065	2.40022	-1.80303	0.289744	1.08359	NA	-0.84984	1.84041	-1.52115	-0.458088	-3.44127	2.33794	0.089637	-0.937752	-0.0382564	-0.970185	-0.397012	-0.204999	-0.0125708	-0.53544	-0.38061	-1.25929	-1.32495	-0.0301183	-0.196341	-0.390777	-0.717282
Acaca	-2.94251	-1.86554	NA	-1.15925	-1.37187	-0.982928	-1.58152	-1.4836	-1.06837	NA	-0.554988	0.848934	NA	-1.13308	-2.31661	-0.215704	-1.14951	-1.3354	-1.57732	NA	-1.50436	-2.41991	-2.41095	-2.0715	-1.41639	0.121299	0.404832	NA	NA	-0.826072	-1.13249	-0.985563	NA	-2.21438	-1.91521	NA	-1.17522	-1.00504	-0.396186	-0.107606	-0.0685509	NA	-1.60972	-2.00122	-2.68754	-2.08246	NA	-1.81582	-0.587739
Acad9	-0.86661	NA	1.30194	-1.47281	-0.179931	0.177987	-0.15055	0.0645271	0.476378	NA	0.601417	-1.85137	-1.69281	-1.03476	-0.327169	0.933881	0.325589	0.204243	-0.784355	0.452111	-0.178547	NA	-0.391169	NA	-0.0978268	0.436886	NA	NA	-2.35524	-0.237825	-0.850817	NA	-0.638665	NA	1.63463	-0.607087	1.23457	NA	NA	NA	0.388127	-0.166661	NA	NA	NA	NA	0.637116	NA	-0.381212
Acadl	-0.35395	-1.68278	-1.26318	0.24681	-0.567293	-0.959087	-1.76579	-1.43549	-2.14459	0.218415	-1.6341	0.584019	0.278086	-0.645259	-1.00931	-1.17897	-2.7482	-1.97536	-0.0671985	-0.364382	-1.24434	-0.0973471	-0.694424	-0.721845	-1.30617	-0.793882	-0.215524	-0.0379672	-2.64033	-2.75737	-2.75428	-0.812884	0.72669	-0.889496	-0.754838	-0.716938	-2.09994	-1.88121	-3.07261	-1.72218	-1.69245	-1.25379	-1.08915	-1.05543	0.826034	-1.12839	-2.27601	-0.870405	-1.09722
Acads	NA	-2.14602	NA	NA	NA	-1.93968	NA	NA	NA	NA	NA	NA	NA	-2.11218	-2.4167	NA	NA	NA	NA	-2.38073	NA	NA	NA	-2.42715	-2.62544	-2.33993	-2.1416	NA	NA	NA	-1.74045	NA	NA	-2.30558	-2.69119	NA	NA	-2.36419	NA	-2.35466	-1.93168	NA	-2.33932	-2.14446	-1.61638	NA	-1.64485	-2.07875	-2.70154
Acadvl	-2.03297	-2.18294	NA	-2.01569	0.0920512	-1.95511	-1.60195	-0.106605	-0.154171	NA	NA	-1.03995	NA	NA	0.0759479	0.172259	0.0478242	-0.137939	-1.55715	NA	NA	-0.842705	NA	NA	0.816547	-0.165427	NA	NA	NA	-2.17147	NA	NA	NA	-2.32095	NA	NA	NA	NA	NA	NA	-2.49128	NA	0.826646	NA	NA	NA	NA	NA	NA
Acan	NA	NA	NA	NA	NA	NA	NA	NA	NA	NA	NA	NA	NA	NA	NA	NA	NA	NA	-1.03136	-2.58205	NA	NA	NA	NA	NA	NA	NA	-2.15549	NA	-2.41434	NA	NA	NA	NA	-2.83291	NA	NA	NA	NA	NA	NA	NA	NA	-1.8276	NA	NA	NA	NA	NA
Acat1	0.915771	0.464401	-0.174106	0.382461	1.53992	0.0557383	0.953837	1.65138	1.59537	-1.29628	2.97949	-1.08051	NA	1.03585	1.61248	1.00686	1.54978	1.59653	1.07523	1.05472	0.32233	1.61753	1.59586	2.38725	1.26242	0.71874	0.697459	0.170522	2.75092	0.734413	0.99689	2.92137	2.05088	0.163528	0.423808	-0.0674073	-0.800513	0.476408	0.723675	-0.0271942	-0.314282	0.762753	1.68862	-0.34753	-0.487226	-0.18197	0.931406	0.649789	0.906752
Acat2	2.57054	3.02351	2.16862	2.3056	2.82299	3.28762	3.00813	3.22497	3.5551	1.33697	1.83049	1.59527	1.43903	2.37461	3.21838	3.27498	3.39612	3.3191	2.06229	1.14643	2.86593	0.88164	3.17722	2.72774	2.6834	2.93895	2.46806	2.19885	2.44698	2.0597	3.19431	3.09398	3.14788	3.11433	3.4404	3.61815	1.87728	2.91922	2.42975	3.13666	3.1675	2.9262	2.78719	2.58391	2.75031	2.69429	3.07696	2.67712	2.81293
Acbd3	NA	NA	NA	NA	NA	-3.25102	NA	NA	NA	NA	NA	NA	NA	NA	NA	-3.00835	NA	NA	NA	NA	NA	NA	NA	NA	NA	NA	NA	NA	NA	NA	NA	NA	NA	NA	NA	NA	NA	NA	NA	NA	NA	NA	NA	NA	NA	NA	NA	NA	NA
Acin1	0.0253627	0.468788	-0.355223	0.545021	0.0836114	2.11053	1.50537	1.40966	1.45816	-0.384561	2.02914	0.831358	0.927864	1.24553	1.24918	2.88304	1.25517	1.82346	-0.409802	0.537852	1.63282	1.60607	2.86304	2.44594	2.00851	0.48184	1.37751	-0.178144	0.744629	1.27192	1.24099	1.40024	1.26826	2.59342	1.09758	0.275404	0.165627	0.142485	-0.0240179	0.804918	1.10978	0.985344	0.865529	0.312295	0.601022	-0.624367	0.635163	1.34048	0.978089
Acly	3.18089	3.52158	1.96334	2.77643	3.31291	3.75356	3.98866	3.84031	4.13286	3.46772	3.28586	3.30119	1.47086	3.2127	3.5351	3.72708	3.86846	3.24527	2.31413	3.33083	4.12978	1.96035	3.63493	3.35741	3.18085	3.43282	2.66352	3.03904	3.43796	2.62789	4.30792	4.23724	3.88267	3.10165	3.65514	4.26431	2.63582	3.37617	3.57411	3.36669	3.24508	3.62339	3.20107	3.43897	2.87051	2.76316	3.52575	3.72094	3.4721
Aco1	-1.38566	-0.715971	NA	-0.770732	1.00763	1.33182	-0.843739	1.56052	1.12125	-0.0490453	-0.655703	-0.102719	-0.949894	-0.691951	0.705323	1.04946	1.053	1.67055	0.170011	-0.318215	-0.101801	NA	-1.03438	0.884335	-0.294535	0.593259	-1.55351	0.225552	0.106826	1.01348	1.0793	0.169968	0.0914151	0.853532	-1.60751	-1.42368	1.43363	0.790272	-0.445734	-0.78971	0.626578	0.384135	1.01053	0.188105	-0.135395	1.02951	1.46588	0.703617	1.24726
Aco2	2.21274	2.90087	4.50559	2.99628	3.40618	3.50166	3.28175	3.52979	3.26417	2.9288	2.76027	2.64573	2.04852	2.81919	3.28371	3.32343	3.40904	3.40064	3.10132	4.13689	3.03691	2.53451	2.37691	3.21462	2.01689	3.12624	3.91594	3.6267	3.49047	3.89792	3.34461	3.6231	3.04585	2.92626	3.51938	3.2396	3.36065	3.0399	2.33687	2.38151	2.62521	2.30949	2.49116	4.42124	3.10585	3.2382	3.18543	4.05473	3.2063
Acot1	-1.71073	NA	NA	NA	NA	NA	-1.55308	-1.11204	NA	NA	NA	NA	NA	NA	NA	-2.47477	-1.75879	-2.68116	NA	NA	NA	NA	-2.75289	NA	NA	NA	NA	NA	-1.85302	NA	-2.10713	NA	-0.499121	-2.29848	-0.934592	NA	-2.50413	-2.4564	-2.46029	NA	-0.717938	NA	NA	NA	NA	NA	NA	NA	NA
Acot11	-1.89172	NA	NA	NA	NA	-1.62992	NA	NA	NA	NA	-1.57891	NA	-0.188932	NA	NA	NA	NA	-1.29666	NA	NA	NA	-1.03346	-1.51167	-0.968876	NA	NA	NA	NA	NA	-1.75848	-2.19212	NA	NA	NA	NA	-2.09416	NA	NA	-2.01685	-2.53188	NA	NA	-1.91574	NA	NA	-0.667359	NA	-1.27664	NA
Acot13	-0.554187	-1.15093	-0.526576	NA	-2.24986	-2.8441	NA	NA	NA	NA	NA	-0.274739	NA	-0.88392	-2.35982	NA	NA	-2.72344	-1.86344	NA	NA	NA	NA	NA	NA	NA	NA	NA	NA	NA	NA	NA	NA	NA	NA	NA	-1.62958	NA	NA	NA	NA	NA	NA	NA	NA	NA	NA	NA	NA
Acot7	-0.472477	-0.081029	-0.404427	-0.432782	0.184634	0.178855	0.320886	-0.525518	-0.0393803	-0.345355	NA	-2.82421	1.09752	-0.287584	0.411498	-0.559668	0.473799	-0.249447	0.428267	-1.45142	0.58114	-1.7079	-2.03202	0.0639376	-0.0139255	0.308443	-0.326501	2.28832	NA	-0.10682	0.890589	0.459884	0.23907	-1.34799	0.305808	0.0876987	0.345844	0.559379	-0.588481	-0.586047	0.288684	0.513844	-0.559059	-0.549396	0.449614	-2.18181	-1.07649	NA	-0.787404
Acox1	-2.58239	NA	NA	-1.87452	NA	-3.49529	-1.4934	-1.51669	-2.60413	NA	NA	NA	NA	NA	-2.91095	-2.71043	NA	NA	NA	NA	NA	NA	NA	NA	NA	-2.88861	NA	NA	NA	NA	NA	NA	NA	NA	NA	NA	NA	NA	-2.17262	NA	NA	NA	NA	NA	-2.98416	NA	-1.85374	NA	NA
Acp1	0.374403	0.524304	-1.24299	-0.101129	0.460541	1.002	0.606597	0.764474	0.440099	-0.41484	1.76138	-0.190874	0.225836	0.446602	0.763848	1.05641	0.695454	0.977166	0.137112	0.201304	0.498554	0.938287	0.717517	0.119627	-0.228216	0.854532	1.02528	0.463739	-0.21544	0.101442	-1.66245	-0.584927	-0.247746	-0.0635345	1.49659	0.952402	0.642032	0.63729	1.32663	0.652999	0.775852	0.878902	1.13107	0.601945	0.714355	0.483178	0.799329	-0.180714	-0.314414
Acsbg1	NA	-1.16483	-1.87635	NA	-2.50163	-0.772084	NA	-2.95812	-0.822884	NA	NA	-1.73046	-2.55963	NA	-0.914877	-0.832415	-0.579724	NA	-2.29981	-1.21492	NA	NA	NA	-2.29774	-0.482156	NA	-0.0732386	NA	NA	NA	-2.78396	-0.368653	NA	-0.83183	-1.07021	NA	-2.9258	-3.52212	NA	-2.19874	-2.32928	-0.415748	-0.932885	-3.1854	NA	-2.29367	-1.67073	-1.45181	-0.76512
Acsf2	-1.61678	-2.18022	NA	NA	NA	NA	NA	NA	NA	NA	NA	NA	NA	-1.88145	NA	NA	NA	NA	NA	NA	NA	NA	NA	NA	NA	NA	NA	NA	NA	NA	NA	NA	NA	NA	NA	NA	NA	NA	NA	NA	NA	NA	NA	NA	NA	NA	NA	NA	NA
Acsl1	NA	-1.50748	NA	NA	-1.37361	-1.212	NA	-1.46788	-1.86909	NA	-1.72762	NA	NA	-4.03388	-1.22318	-1.0307	-1.04661	-1.40282	-1.2663	NA	NA	-2.34666	NA	NA	NA	NA	NA	NA	-0.969489	NA	-0.838062	-1.85782	NA	NA	NA	NA	NA	-0.23131	-0.865857	NA	NA	NA	-3.00441	NA	NA	NA	NA	-1.12585	-2.49957
Acsl3	NA	NA	NA	NA	NA	NA	NA	NA	NA	NA	NA	NA	NA	NA	NA	NA	NA	NA	NA	NA	-1.87688	NA	NA	-2.17377	NA	NA	NA	NA	NA	-5.1025	NA	NA	-2.31588	-1.94784	NA	-1.86	NA	-5.63482	-2.48727	-2.46337	-1.98273	-2.30094	NA	-1.54181	-1.98921	NA	-2.14355	-4.67308	-2.06697
Acsl6	-0.782453	-1.54577	0.415237	-2.30487	NA	-1.44738	NA	NA	-2.82761	-2.53323	-0.870223	-1.09762	-1.26936	-0.608266	-1.60731	NA	-2.7245	-1.13085	-0.899232	-3.46628	-1.11682	-2.59937	-1.24767	-1.92815	-1.05234	-1.04995	-3.05755	-1.0549	-1.15335	-0.624024	-2.19469	-0.271126	-0.944744	-1.64011	-0.955415	-1.95733	-1.5642	-1.45146	0.207323	-1.82083	-1.38095	-0.333765	0.191933	-2.05322	-3.23319	-2.01345	-1.73475	-1.2884	-0.0694048
Acta1	NA	NA	NA	NA	NA	NA	NA	NA	NA	NA	NA	NA	NA	NA	NA	NA	NA	NA	NA	-1.65466	NA	NA	NA	-0.920556	NA	-1.4395	-1.69975	-1.69843	0.0612388	-0.726589	0.492384	-0.649246	-0.68983	NA	-0.51869	-0.63817	NA	-1.05283	-0.448072	NA	-0.506746	-0.804133	NA	-0.806108	NA	-0.953762	-1.63393	NA	-1.03901
Actb	9.14907	9.53169	9.13592	9.08601	9.48304	9.35746	9.237	9.27309	9.47964	8.14619	9.03663	8.58843	8.07085	9.14025	9.38181	8.80684	9.2269	9.14487	9.78329	9.42188	9.25741	8.59133	8.57055	8.3937	8.48404	8.82494	8.67608	10.2764	9.59832	9.35469	9.58107	9.18709	9.35436	8.87331	9.15063	8.95379	9.92503	9.64099	9.31041	9.00439	8.95773	8.9265	8.77524	8.6813	8.72184	9.51976	9.32633	8.8427	8.62709
Actc1	2.75624	3.9425	3.37983	2.58992	2.71169	1.35823	0.908422	1.93368	2.8233	1.78459	2.90779	2.19395	1.41321	1.95809	2.3707	-1.58369	1.44756	1.08074	5.30967	4.10313	1.16622	0.188445	NA	2.55815	-0.330142	NA	0.326185	4.93107	4.14073	0.336243	1.11478	2.46595	NA	0.729154	1.58604	1.66797	5.32297	4.20644	1.3531	1.87501	-0.369034	0.821129	1.20374	4.16073	2.15415	4.40076	2.06752	1.87768	-0.0279012
Actl6a	-1.12513	-0.173793	-1.50337	-1.42643	0.0358526	0.531282	0.522702	0.753817	1.57222	-1.83993	NA	-0.605896	-1.3707	0.210314	1.12563	0.0952723	1.40625	0.492959	-2.59842	-0.61001	-0.0224835	0.361512	-0.0529504	0.986823	-0.567722	-0.456198	0.703279	NA	-0.513687	NA	0.282519	-0.480624	0.779268	-0.134806	1.45057	1.20623	NA	-0.780862	-1.25022	-0.320506	-1.02057	0.712438	-2.23747	0.342965	0.202496	0.489366	-0.427262	0.950655	0.0347325
Actl6b	-1.89082	-1.98202	NA	-2.74419	NA	-1.98869	NA	NA	NA	NA	NA	NA	-2.16659	-2.47877	NA	NA	-0.938699	NA	NA	NA	-2.41401	-1.71913	-1.36899	NA	-1.04937	NA	NA	NA	NA	NA	-1.31492	NA	-2.07732	-1.82583	NA	NA	NA	NA	NA	NA	NA	NA	NA	NA	NA	-2.36754	-2.93274	NA	-3.13899
Actn1	1.17794	1.35559	1.31242	0.840007	0.737795	0.71325	-0.311848	-0.0920923	-0.0175856	-2.63606	0.859296	0.807122	-0.0591804	0.470728	0.146582	0.111651	0.129882	0.687534	0.50104	1.25717	-1.10025	-1.03395	0.328101	-0.295289	1.42652	0.0738285	0.582138	-0.262394	1.49166	0.589687	0.208225	1.09616	1.35064	1.31169	1.12138	0.210132	1.0456	2.07814	1.25179	-1.74567	-2.33837	0.698599	0.891704	-2.39881	0.134866	1.65397	-0.357636	0.0899571	0.574325
Actn2	-1.97351	NA	NA	NA	-0.261125	NA	-1.92405	NA	NA	-2.54537	NA	-3.29229	NA	NA	NA	NA	NA	NA	NA	NA	NA	-1.30885	NA	NA	NA	NA	NA	NA	-1.39403	-2.62525	-2.36199	-1.70998	NA	NA	NA	NA	NA	-1.59055	-1.18711	-1.22871	-3.0901	-1.58084	-2.86542	-3.67119	-3.6878	-0.262235	-0.841357	-2.39352	-3.06559
Actn4	3.97641	3.93122	3.31754	3.16005	2.92068	2.27746	1.35814	1.92329	2.07761	3.2056	3.5117	3.05762	2.36041	2.95236	2.83007	2.26949	2.04071	2.10525	3.96074	2.93364	2.37675	1.13162	1.68362	2.14367	2.81785	2.57715	2.91211	3.37624	3.83188	3.66909	2.96899	2.62697	2.53612	2.40884	2.52814	2.91952	4.50788	3.15159	1.90022	2.37489	2.35878	3.37047	3.03277	3.09596	2.55218	3.81771	2.20502	3.04594	2.06592
Actr10	0.431682	NA	0.599736	0.962292	-1.6404	NA	-2.09651	-1.85813	-1.27639	0.0727069	-0.093959	NA	NA	NA	-1.09223	-1.82123	-2.13341	-1.7644	NA	0.826014	0.0482817	-0.533741	NA	NA	NA	-2.85101	NA	-1.76661	NA	-0.359423	0.0968832	-0.275968	NA	-0.343188	NA	-0.448654	-1.98977	-0.0167184	-0.34009	NA	NA	NA	-2.56765	-1.16401	NA	-2.93483	-2.53568	-0.338218	-1.39938
Actr1a	1.07954	1.68311	1.16496	1.79181	3.04687	2.76441	2.68483	2.4083	2.35338	1.43849	1.81566	1.28922	1.80477	2.39753	2.88935	2.24052	2.82954	2.60166	1.66049	2.51914	1.75596	0.968387	2.17885	1.79623	2.3057	1.97209	0.832418	2.466	2.40221	2.49811	3.61152	2.72984	2.56672	2.0828	2.13251	3.24372	2.23615	2.67189	2.75899	1.8934	1.69111	2.44829	2.20189	2.3803	2.53977	1.82823	1.99937	0.656463	1.80024
Actr1b	NA	NA	NA	NA	-0.124527	-1.13575	NA	NA	NA	NA	NA	NA	NA	-0.791702	-0.384697	NA	-1.99195	-0.367718	NA	NA	-0.155974	NA	NA	NA	NA	NA	NA	NA	NA	NA	-0.443945	NA	NA	NA	-0.353536	NA	NA	NA	NA	NA	-0.698362	NA	NA	NA	NA	NA	NA	NA	0.00327307
Actr2	0.716173	1.09486	-0.0372592	0.632234	1.15406	0.86583	0.651939	0.480694	0.703784	-1.07164	-0.352443	NA	-1.13491	0.84378	1.09362	-0.719713	0.984201	0.182551	-1.09004	NA	-0.826685	NA	0.224335	NA	0.781897	0.36206	NA	-0.262458	0.843383	-0.294095	NA	0.744763	-1.49534	1.00786	0.760065	NA	0.385919	0.583309	1.31713	0.717624	0.745067	1.427	1.31542	0.82284	0.402422	0.566693	1.42685	1.27446	1.05853
Actr3	5.5126	5.3038	6.74657	5.91714	4.39594	4.3767	5.76414	4.01854	4.13267	5.55316	4.86337	5.36985	5.66087	5.49545	4.20247	4.01032	4.15681	4.1228	4.16046	5.69044	5.22129	5.68896	4.63793	4.97741	4.79288	4.90594	5.42092	4.47706	4.55915	4.85968	4.63558	5.31575	5.12977	5.37276	5.47008	5.46065	3.9441	4.25999	4.18068	4.48696	4.31365	5.15949	5.16601	6.16043	5.6883	4.34677	5.01802	5.14418	5.58365
Acyp1	NA	NA	NA	NA	NA	-0.300188	NA	NA	NA	NA	NA	NA	NA	NA	-0.650164	-0.762248	-0.757133	-1.3507	NA	-4.40034	-0.607959	NA	-0.0243818	0.310779	-0.443156	-0.300482	-0.426072	-4.41716	-1.37358	-0.424723	-0.226485	-0.111789	0.103597	-0.273981	-0.0557134	0.0168359	-1.88666	-1.12928	-0.888632	-1.71807	-0.433023	-0.131633	-1.00174	-1.1971	-0.832268	-1.72851	-0.78266	-0.269281	-0.155255
Acyp2	-3.31338	-3.27684	-3.24888	NA	NA	NA	NA	NA	NA	NA	NA	NA	NA	NA	NA	NA	NA	NA	-3.27113	-3.35784	NA	-3.20353	NA	NA	NA	NA	NA	-3.30087	NA	NA	NA	NA	NA	NA	NA	NA	NA	NA	NA	NA	NA	NA	NA	NA	NA	NA	NA	NA	NA
Adam10	NA	NA	NA	NA	NA	NA	NA	NA	NA	NA	NA	NA	NA	NA	NA	NA	NA	NA	NA	NA	NA	NA	NA	NA	NA	NA	-1.44085	NA	NA	NA	NA	NA	NA	NA	NA	NA	NA	NA	NA	NA	NA	NA	NA	NA	-1.34557	NA	NA	NA	NA
Adam23	-0.395673	-1.97607	-0.539335	NA	-2.24035	-2.25792	-2.73028	-3.6639	NA	NA	NA	-1.21762	NA	NA	-2.42562	NA	-2.70529	-3.26845	NA	NA	NA	NA	NA	NA	NA	NA	NA	NA	NA	NA	NA	NA	NA	NA	NA	NA	NA	NA	NA	NA	NA	NA	NA	NA	NA	NA	NA	NA	NA
Adamts10	NA	NA	NA	NA	NA	NA	NA	NA	NA	NA	NA	NA	NA	NA	NA	NA	NA	NA	NA	NA	NA	-1.97152	-1.15677	-0.696284	-1.01723	NA	NA	NA	NA	NA	NA	NA	NA	NA	NA	NA	NA	NA	NA	-1.93425	NA	NA	-1.45945	NA	NA	NA	NA	-1.78762	-1.36445
Adck1	NA	NA	NA	NA	NA	NA	NA	NA	NA	NA	NA	NA	NA	NA	NA	NA	NA	NA	NA	NA	NA	NA	NA	NA	NA	NA	NA	NA	NA	NA	NA	NA	NA	NA	NA	NA	NA	NA	NA	NA	NA	NA	NA	NA	NA	NA	NA	NA	NA
Adcy5	-4.03618	-4.23664	NA	NA	-3.97593	NA	-2.12811	NA	NA	-2.79647	-2.12888	-1.56728	-2.92423	-2.41989	-5.6392	-2.42045	-2.76667	-1.2506	NA	NA	NA	NA	NA	NA	NA	NA	NA	NA	NA	NA	NA	NA	NA	NA	NA	NA	NA	NA	NA	NA	NA	NA	NA	NA	NA	NA	NA	NA	NA
Add1	-0.499197	-0.193158	-1.37638	0.00328325	1.06125	0.198789	-0.34758	0.18662	0.982907	-3.89426	-1.70876	-0.803752	-0.73927	0.198785	1.07313	-0.116029	0.0888013	0.557967	0.208445	-0.997926	-0.0878986	0.344118	-0.670457	0.308556	-1.79624	-2.9863	NA	0.699362	1.15005	0.265934	-1.74481	-0.677869	0.672428	-1.38496	0.283259	-1.61012	0.866771	2.08388	0.846598	-0.680909	-1.89108	1.0559	0.0755022	-0.515764	-0.45724	1.70034	1.19575	-2.10987	NA
Add2	-0.78678	NA	-2.9352	-1.52131	-0.468713	-0.44766	-0.298846	-0.156139	-1.69435	NA	NA	NA	NA	-2.89575	-1.88017	-0.403824	-0.390466	NA	NA	-2.61809	NA	NA	-3.01687	0.494159	0.233622	0.0690812	-0.15919	-0.0370775	NA	-2.07069	NA	-2.02922	NA	-1.53432	-0.40987	-1.17462	-1.9303	NA	-0.129379	NA	-2.30645	NA	-2.04034	-0.0564354	NA	-1.01525	-1.19142	-1.60577	-1.81536
Add3	NA	NA	NA	NA	NA	NA	NA	NA	NA	NA	NA	NA	NA	NA	NA	NA	NA	NA	NA	NA	NA	NA	NA	NA	NA	NA	NA	NA	NA	NA	NA	NA	NA	NA	NA	NA	NA	NA	NA	NA	NA	NA	NA	NA	NA	NA	NA	NA	NA
Adgre5	-2.20167	-2.08739	NA	NA	NA	NA	NA	NA	NA	NA	-1.87065	-0.951061	-1.81304	NA	NA	-1.13681	-2.15636	NA	NA	NA	NA	NA	NA	NA	NA	NA	NA	NA	NA	NA	NA	NA	NA	NA	NA	NA	NA	NA	NA	NA	NA	NA	NA	NA	NA	NA	NA	NA	NA
Adgrl1	NA	NA	NA	NA	NA	NA	NA	NA	NA	NA	NA	NA	NA	NA	NA	NA	NA	NA	0.00396388	1.05604	NA	NA	NA	NA	NA	0.449677	1.51535	NA	NA	NA	NA	NA	NA	-0.169717	NA	NA	NA	NA	NA	NA	NA	NA	NA	0.455664	0.551259	NA	-0.195334	NA	-0.10381
Adgrl3	NA	NA	NA	NA	NA	NA	NA	NA	NA	NA	NA	NA	NA	NA	NA	NA	NA	NA	NA	NA	NA	NA	NA	NA	NA	NA	NA	-1.15969	NA	NA	-2.07566	NA	-1.95929	NA	NA	NA	NA	NA	NA	-2.17112	NA	NA	NA	NA	NA	NA	NA	NA	NA
Adh1	-0.569823	NA	NA	NA	-2.61191	-1.75816	-2.16175	0.245911	-1.45032	NA	NA	NA	NA	NA	-1.45582	-0.643087	-0.41611	-0.17641	-1.82243	-1.02245	0.25013	-2.03649	-1.89768	-0.167784	-1.01176	-1.65857	-1.58356	-0.281909	-1.59489	-1.90643	-0.0918331	-0.871653	-0.442994	-1.6277	-0.296284	-1.91072	-0.971554	0.112718	0.0161402	NA	-1.91961	-1.44726	-0.882751	NA	NA	-0.325437	-1.97365	-0.921244	NA
Adh5	1.29893	0.897598	1.36927	1.47664	2.01874	2.41853	2.18059	2.44498	2.48239	0.6763	0.457053	0.936693	-0.0243697	1.67942	2.33951	2.20543	2.33968	2.37229	1.26132	2.00558	1.835	0.999223	1.58181	2.33264	1.36977	1.37811	1.99698	1.19167	1.38697	1.75757	1.83918	2.40495	2.95783	2.03412	2.85073	3.04232	-0.518396	1.15465	2.10616	2.24606	1.07888	1.34091	1.39124	1.87815	1.74629	1.2317	1.41164	1.29696	1.23235
Adk	-1.09431	-0.24646	-1.33463	-2.22612	-1.20674	-0.968752	-1.65162	-0.287999	-1.7289	NA	-1.47212	-1.65307	NA	-2.66207	-0.321659	0.567806	-0.947087	-1.10085	-2.61072	-2.2588	-2.07727	0.00225151	NA	-2.18078	-0.306178	NA	-0.612765	NA	-0.188862	-0.416447	-0.759951	NA	-1.49968	-1.5183	-0.322509	-1.67281	-0.5927	-0.354901	-1.92052	NA	-0.719564	-2.28513	0.0183792	-0.391269	-0.226024	-0.861268	-2.04181	-2.2052	-0.0541034
Adnp	0.334246	-2.33884	-2.85421	-3.29694	-1.25237	0.26363	-0.972836	0.125807	-0.864062	-1.12624	-0.807778	-3.47889	NA	-0.739621	-0.875906	0.368544	-0.884771	-0.429746	-1.5866	-0.0753893	0.0448246	NA	-2.73416	0.466695	-2.25701	NA	NA	-0.378176	0.074101	-0.912149	0.0463741	0.115078	-2.74754	NA	-2.32702	-1.85467	0.36263	-0.494147	-0.472578	-2.43927	NA	NA	-1.02203	NA	NA	NA	-1.0905	-2.41069	-3.16052
Ado	NA	NA	NA	NA	NA	NA	NA	-2.65161	-2.68318	NA	NA	NA	NA	NA	NA	-1.8742	-2.3397	-2.5109	NA	NA	NA	NA	NA	NA	NA	NA	NA	NA	NA	NA	NA	NA	NA	NA	NA	NA	NA	NA	NA	NA	NA	NA	NA	NA	NA	NA	NA	NA	NA
Adpgk	-1.845	-1.33791	NA	NA	NA	NA	NA	NA	NA	NA	-1.32582	NA	NA	NA	NA	NA	NA	NA	NA	NA	NA	NA	NA	NA	NA	NA	NA	NA	NA	NA	NA	NA	NA	NA	NA	NA	NA	NA	NA	NA	NA	NA	NA	NA	NA	NA	NA	NA	NA
Adprh	-0.352922	0.445386	-0.415156	0.145319	0.446257	0.328133	0.508844	-0.170935	0.974499	-1.90539	-0.779303	-0.918964	NA	0.205779	0.236583	-1.68598	0.862173	-1.50463	0.079251	-0.920652	0.399608	-0.445438	0.884772	-0.0176047	-0.0961477	-0.696429	-2.68993	0.0624466	0.269507	0.23976	0.874951	-1.07661	0.545359	0.206536	0.650178	0.459106	-0.357587	0.239847	0.32272	-0.416995	-0.941067	-0.57145	-0.768582	-1.3368	-1.6935	-0.22791	0.255602	-0.347851	0.279175
Adra2a	-5.61588	NA	NA	NA	NA	NA	NA	NA	-6.58614	NA	NA	NA	NA	NA	NA	NA	NA	NA	-6.12998	-6.93576	NA	NA	NA	NA	NA	NA	NA	NA	NA	NA	NA	NA	NA	NA	NA	NA	NA	NA	NA	NA	NA	NA	NA	NA	NA	NA	NA	NA	NA
Adrm1	-0.823213	-1.34429	-1.17689	-1.05106	0.247066	0.264227	0.429926	-0.136967	0.191698	-0.16965	0.0178875	-0.711821	-1.07515	-0.442324	-0.25229	0.521372	0.480546	0.368163	-1.28425	-0.775745	-0.304085	-0.0921059	-0.385207	-0.221142	-0.205511	-1.27566	-0.983271	0.176944	-0.197946	-0.789459	0.528369	-0.0112786	0.245068	0.0328102	-0.405193	-0.490122	1.27461	0.995071	-0.90514	-1.07344	-0.39185	-0.245551	0.123559	0.0116194	-0.249983	0.51796	0.248158	-0.0888827	-0.670233
Adsl	-0.302483	-0.839651	-1.70247	-0.608727	-0.00863469	0.377798	0.20124	0.0751845	0.456678	-0.662554	-0.27434	NA	-1.47577	-0.372511	-0.0366964	0.295604	0.0905025	0.256349	-1.61138	0.280177	-1.3894	0.428332	0.623194	-1.42164	0.516426	-1.39484	-1.27394	NA	-0.297353	NA	NA	NA	NA	0.397674	-0.486635	NA	-0.712829	-0.651488	0.339319	NA	0.151608	-0.0402724	0.591715	0.855823	-1.54885	-0.335821	0.582839	0.195692	0.48272
Adss2	NA	-2.52501	-1.92419	NA	-0.974958	-0.582693	-0.728446	-0.893261	-0.581544	NA	-2.28521	NA	NA	-0.096661	-0.706408	0.00988284	-0.584346	-1.66555	-2.46089	NA	-0.586854	-2.77785	NA	-0.674573	-0.354941	0.217721	-0.574565	-1.53138	-1.39361	NA	-0.673595	-0.763415	-0.583456	NA	-1.04622	-2.2146	-0.758824	-0.261147	-0.78572	NA	-2.66535	NA	-1.29666	-1.10506	0.0403198	-1.42985	0.224279	-0.871577	-1.62637
Aebp1	NA	-2.8637	-3.66381	-2.38141	NA	NA	-5.05049	NA	NA	NA	-2.71699	-1.69504	NA	-2.46007	NA	NA	NA	NA	-2.74416	-3.57141	NA	-3.6676	NA	NA	NA	NA	NA	NA	-3.19402	NA	-1.5289	-3.74881	NA	NA	NA	-4.09105	-3.12411	-3.95687	-3.12414	-3.86592	-3.66417	NA	NA	-4.33373	NA	-0.0943436	NA	NA	NA
Afdn	-3.33905	-5.27497	-5.40402	-3.5202	-1.17698	-2.57468	-1.43244	-1.16066	-1.38213	-3.81042	NA	-2.85062	NA	-3.12142	-1.56625	-0.864109	-1.31626	-1.19081	-0.134247	NA	NA	NA	NA	NA	NA	-3.71816	NA	NA	-2.64479	NA	-3.05224	NA	NA	NA	-3.46193	-3.45309	-0.605652	NA	NA	-3.96615	NA	-3.53092	NA	NA	-2.69667	-1.59052	-3.02815	NA	NA
Afg3l2	NA	NA	NA	NA	NA	NA	NA	-3.77378	-3.28427	NA	NA	NA	NA	NA	-2.40217	NA	-3.05498	-2.84658	NA	NA	NA	NA	NA	NA	NA	NA	NA	NA	NA	NA	NA	NA	NA	NA	NA	NA	NA	NA	NA	NA	NA	NA	NA	NA	NA	NA	NA	NA	NA
Afp	7.99009	8.43773	9.4552	9.66189	8.64639	7.28647	6.12553	6.85573	6.52255	8.48551	8.15726	9.90306	10.5043	9.26328	8.47043	6.70369	6.69634	7.66674	9.28399	8.67481	7.2667	6.66463	5.51106	5.74565	8.5208	10.0733	9.8802	9.09679	8.48818	8.22396	7.99816	7.27704	6.95321	6.50968	7.16553	7.82855	7.96007	8.87488	8.38649	8.55246	8.39496	8.70541	8.98537	9.15489	9.45745	8.68141	8.00085	7.63001	7.94199
Agap1	NA	NA	NA	NA	-0.854086	-0.995605	NA	-1.49932	NA	NA	-0.193155	NA	NA	NA	NA	0.722806	-0.766325	-0.410217	-0.552848	-0.58808	-0.515036	-0.156894	-0.743128	0.0469408	-0.756729	-1.04113	-0.313718	-0.237667	-0.158316	0.0215755	0.461321	0.340481	-0.0391009	0.504368	-0.520608	-0.326103	-1.67958	-1.5418	-1.86342	-0.987617	-1.53696	-1.4636	-1.16124	-1.15708	-1.37759	NA	-0.810054	-0.982587	-1.16228
Agap2	-1.41107	-1.28093	NA	NA	NA	NA	NA	NA	NA	NA	NA	NA	NA	NA	NA	-3.46587	-3.16589	NA	NA	NA	NA	NA	NA	NA	NA	NA	NA	NA	NA	NA	NA	NA	NA	NA	-2.22573	NA	-3.7044	NA	-1.3409	NA	NA	-2.68594	NA	NA	-2.98907	-3.65268	-1.42077	NA	-3.37791
Agap3	NA	NA	NA	NA	NA	NA	NA	NA	NA	NA	NA	NA	NA	NA	-2.21204	NA	-2.47143	NA	NA	NA	NA	NA	NA	NA	NA	NA	NA	NA	NA	NA	NA	NA	NA	NA	NA	NA	NA	NA	NA	NA	NA	NA	NA	NA	NA	NA	NA	NA	NA
Agfg1	NA	NA	NA	NA	-1.48526	-1.60319	-2.16326	-1.84347	NA	-2.11365	NA	-1.28498	NA	-2.57248	-1.63318	-1.67448	-1.40368	-1.60908	NA	NA	NA	NA	NA	NA	NA	NA	NA	NA	NA	NA	NA	NA	NA	NA	NA	NA	NA	NA	NA	NA	NA	NA	NA	NA	NA	NA	NA	NA	NA
Agk	NA	NA	-1.87195	-2.62022	NA	-2.59809	NA	NA	-1.37903	NA	NA	NA	NA	NA	-1.49775	-3.10447	-2.03175	-2.44122	NA	-2.46562	NA	NA	NA	NA	NA	NA	NA	NA	-1.7548	-1.44491	NA	NA	NA	NA	NA	NA	NA	NA	-2.2305	-3.17646	-1.6104	NA	NA	NA	NA	NA	NA	NA	NA
Ago1	NA	NA	NA	NA	NA	-0.617243	-2.0071	-2.18234	-1.76561	NA	NA	NA	NA	NA	NA	NA	-1.05087	NA	NA	NA	-1.50465	NA	-1.09306	-1.65297	-1.36934	-2.36333	NA	NA	-1.93767	NA	-1.53376	NA	NA	NA	NA	-1.62063	NA	NA	NA	NA	NA	NA	NA	NA	NA	NA	NA	NA	NA
Agrn	NA	NA	NA	NA	NA	NA	NA	NA	NA	NA	NA	NA	NA	NA	NA	NA	NA	NA	NA	-1.5554	NA	-0.952241	NA	NA	NA	NA	-2.10505	NA	NA	NA	NA	NA	NA	NA	NA	NA	NA	NA	NA	-2.41525	-2.37615	-1.79704	-2.19164	NA	NA	-2.76813	NA	NA	NA
Agt	-1.70659	-1.10262	0.697573	0.598043	-0.916213	NA	NA	NA	NA	-1.17072	NA	1.55616	2.15172	-0.0927619	-0.776569	NA	NA	-2.70202	NA	NA	NA	NA	NA	NA	NA	NA	NA	NA	NA	0.703381	0.504183	NA	NA	NA	NA	NA	NA	NA	NA	NA	NA	0.970988	-3.05597	NA	NA	NA	NA	NA	NA
Ahcy	2.20232	1.95177	1.25399	2.0525	2.05729	2.5057	2.19685	2.48549	2.77862	0.301134	1.8792	1.13457	0.153633	2.1261	2.47261	2.66928	2.40154	2.46178	1.06337	1.22226	1.90594	0.0207931	1.00558	2.41062	2.53468	2.94336	2.31429	2.0699	1.74581	0.750858	2.06684	0.192576	2.71487	1.49295	2.60478	2.72276	2.13068	2.27732	2.90345	2.39431	2.86072	2.44507	2.34983	0.551424	3.04673	1.52905	2.61733	2.63901	1.34901
Ahcyl1	3.8459	3.20203	3.78082	4.06278	3.60717	3.46223	3.62777	3.65223	3.29013	5.40734	2.99005	4.08716	4.58442	3.88062	3.37555	3.3045	2.62686	3.54719	3.37791	4.24511	4.05561	5.00706	3.358	3.50793	3.79319	3.81251	4.61745	4.27201	3.87151	2.43977	3.49602	3.79715	3.70048	3.64946	3.68068	4.06046	2.94532	3.50823	2.94634	3.39771	2.98735	3.33056	3.89454	4.08637	4.05759	2.88203	3.52433	3.6462	3.76741
Ahcyl2	NA	NA	NA	NA	NA	NA	NA	NA	NA	NA	NA	NA	NA	NA	NA	NA	NA	NA	NA	NA	NA	NA	NA	NA	NA	NA	NA	NA	NA	NA	NA	NA	NA	NA	NA	NA	NA	NA	NA	NA	NA	NA	NA	NA	NA	NA	NA	NA	NA
Ahsa1	-0.817245	-0.659859	-2.51611	-0.75259	0.219737	0.266031	-0.0470369	0.368818	0.513	-1.39375	-0.608143	NA	NA	-0.551548	0.455929	0.149454	0.33614	0.312593	NA	-0.724259	-0.448294	-0.773334	-1.6238	0.191338	0.112464	-0.746323	-0.584314	-3.12164	-1.00743	-0.986062	0.483516	-0.336146	0.132204	-0.469928	-1.04939	-0.573031	0.748744	0.477031	0.48964	0.213427	-0.586453	0.584198	0.781232	0.0143078	-0.0965192	-0.479874	-0.735509	0.268317	0.380654
Ahsg	1.60519	1.58027	2.91716	2.60965	1.67188	1.62247	-0.127831	0.712362	1.62027	0.537441	0.252315	1.82179	3.37058	2.55098	1.69544	0.997455	1.20434	1.1687	1.38724	0.800245	1.60839	1.00607	1.46947	1.3687	3.01086	-0.0608586	-0.0125194	0.127538	1.47071	1.88532	2.64631	2.03896	2.61528	0.903521	2.27028	-0.253874	1.66379	0.368388	2.20104	2.12024	2.18825	1.74482	2.33407	0.536442	1.76885	2.04942	2.26201	1.8957	1.60741
Ahsp	-3.28235	-2.53359	-4.52541	-3.95552	-6.59487	-6.6431	NA	-3.89281	-5.68823	NA	-3.10001	-3.94569	NA	-4.51762	-3.47661	-6.24042	NA	-6.40764	NA	-3.44656	NA	NA	NA	NA	NA	-4.71932	NA	-3.0317	-5.24513	NA	NA	NA	-5.74001	NA	NA	NA	-5.93084	-4.73056	NA	-4.36064	NA	NA	-3.98755	-4.7083	NA	-5.72925	NA	-4.801	NA
Aif1l	NA	NA	NA	-3.70576	NA	-3.70752	-3.84624	-4.23332	-3.59962	-3.81072	NA	-3.16792	-3.92693	NA	-3.64133	-2.27801	-3.11828	-3.37138	NA	NA	NA	NA	NA	NA	NA	-4.01193	NA	NA	-4.11686	NA	NA	NA	NA	NA	-2.94959	-4.04491	NA	NA	NA	-3.80812	NA	NA	NA	NA	NA	NA	NA	NA	NA
Aifm1	-3.78257	-1.73131	-3.6736	-2.77169	-0.34709	-0.559398	-0.360783	-0.402514	-0.553574	-2.90036	-1.33809	-1.52264	NA	-1.2767	-0.351673	-1.16966	-0.591318	-0.525792	-0.862408	-1.76243	-1.28404	NA	-3.96782	NA	NA	NA	-0.942529	-1.64345	NA	NA	-1.48826	-1.31989	NA	-0.0475309	-0.212174	-0.970676	0.368206	NA	NA	-0.978664	-2.36292	NA	-1.03044	-2.87588	-1.82504	NA	-1.98987	NA	NA
Aimp1	-0.345295	-0.159704	-0.281667	-0.748028	0.402765	0.822394	-0.0388099	0.339955	0.883741	-1.97006	0.854846	-1.58086	0.540126	-1.02731	0.69658	1.09492	0.462318	0.682881	-0.326457	2.0604	0.011405	NA	0.827603	0.729755	-0.726141	0.177795	1.75203	NA	-1.9085	1.15553	0.718598	0.127074	0.122384	0.149337	-2.20858	-0.989882	-0.29163	-0.0580403	-0.624079	0.25049	-1.82301	0.466973	1.04721	-0.413309	0.0689275	-1.38648	0.357653	0.833319	-2.09625
Aimp2	-1.41019	-1.5125	-1.90243	-1.78225	-0.179806	0.0484861	-1.09438	-0.985583	-0.451809	-1.81776	-1.08188	-1.78407	-2.61551	-1.02995	-0.0412746	-0.198718	0.0590223	-0.579968	NA	-2.49093	-1.38805	NA	NA	NA	NA	-0.833661	0.49901	NA	NA	NA	NA	NA	NA	-3.04726	NA	-0.10182	NA	NA	NA	NA	NA	NA	NA	NA	-0.205852	NA	-1.37533	NA	NA
Ak1	NA	-3.07722	NA	-2.31036	-0.936193	-0.654923	-1.14687	-0.515779	-1.53806	-0.475692	-2.31621	-1.75848	-2.26962	-0.499948	-1.31544	-0.602095	-0.900589	0.227142	-0.399231	-0.879016	NA	-0.778335	NA	-2.07067	NA	-0.416031	-2.80457	-1.31311	NA	-0.389716	0.154571	-2.79783	-0.284249	-1.1605	-0.620365	-0.679673	-3.09432	-0.86096	-0.685246	NA	-1.62387	-2.57221	-0.850948	-0.934775	-1.53728	-1.9193	-0.665581	-3.81387	-0.211181
Ak2	0.419905	0.314249	-0.255264	0.40199	0.968472	1.08463	1.18966	1.06448	1.19546	1.65635	-0.00909026	0.0479985	1.20543	0.553091	0.930223	1.12849	0.936126	0.793736	0.413967	0.87425	1.002	1.25705	0.528167	1.12389	0.12157	0.982732	1.11546	-1.45988	0.981072	0.98962	0.596552	0.662753	0.657084	0.43013	1.19634	0.806014	1.30096	1.20781	1.1204	1.18243	0.370084	1.20846	0.805153	0.620619	0.446769	0.500637	0.974948	1.08475	0.529582
Ak3	NA	NA	NA	NA	NA	NA	NA	NA	NA	NA	NA	NA	NA	NA	NA	NA	NA	NA	NA	NA	NA	NA	NA	NA	NA	NA	NA	NA	NA	NA	NA	NA	NA	NA	NA	NA	NA	NA	NA	NA	NA	NA	NA	NA	NA	NA	NA	NA	NA
Ak4	NA	NA	NA	NA	NA	NA	NA	NA	NA	NA	NA	NA	NA	NA	NA	NA	NA	NA	NA	NA	NA	NA	NA	NA	NA	-2.20929	NA	NA	NA	-2.42376	NA	NA	NA	NA	NA	NA	NA	NA	NA	NA	NA	NA	NA	NA	NA	NA	NA	NA	NA
Akap12	2.7018	3.75125	4.0057	3.23195	2.22933	0.684559	-0.6287	0.50597	-0.767379	2.22587	3.59574	4.22252	3.61816	2.71414	1.78334	0.388243	-0.388758	0.890871	4.47484	3.4251	2.99975	2.59571	2.37175	1.7436	0.223986	0.316937	-0.00844702	3.016	2.91781	2.41805	2.72737	1.90678	1.44226	2.26794	-0.107435	-0.196197	4.28956	3.06017	2.31783	2.16854	1.06771	2.54487	0.940746	0.188446	0.991317	3.53063	1.97884	2.30812	-0.341213
Akap5	NA	NA	NA	NA	NA	NA	NA	NA	NA	NA	-2.92864	NA	NA	NA	NA	NA	NA	-2.59516	NA	-2.58956	NA	NA	-3.19495	NA	-3.06676	-1.66242	NA	NA	NA	NA	NA	-2.12196	NA	NA	NA	NA	-0.884064	NA	NA	NA	-3.00902	NA	NA	NA	-3.22136	-0.967407	NA	NA	-2.69338
Akap7	NA	NA	NA	NA	NA	NA	NA	NA	NA	NA	NA	NA	NA	NA	NA	NA	NA	NA	NA	NA	NA	NA	-1.58909	-1.80931	NA	NA	NA	NA	NA	NA	NA	NA	NA	NA	NA	NA	NA	NA	NA	NA	NA	NA	NA	NA	NA	NA	NA	NA	NA
Akap8	NA	NA	NA	NA	NA	-2.13317	NA	NA	NA	NA	NA	NA	-2.24497	NA	NA	-1.10553	NA	NA	NA	NA	NA	NA	NA	NA	NA	NA	NA	NA	NA	NA	NA	NA	NA	NA	NA	NA	NA	NA	NA	NA	NA	NA	NA	NA	NA	NA	NA	NA	NA
Akr1a1	0.574434	-0.153097	-0.858083	-0.151353	0.772978	0.808208	-0.0946876	0.714977	0.550862	-0.553675	1.31661	1.58518	-1.54111	-0.0733988	0.641973	0.965503	0.459053	0.955484	1.09614	1.30081	0.976923	0.367757	1.2954	1.17267	-2.3057	-0.340954	0.517345	-0.311488	0.551693	0.888923	0.0114983	0.746051	-0.33497	1.37734	-0.0840452	0.671067	1.32077	0.888643	0.27407	0.419112	0.1099	0.884942	-2.68854	-0.388165	-0.0457588	0.0668495	0.944428	0.183319	0.253623
Akr1b1	1.2404	1.11316	-0.328236	0.44067	1.50611	1.26878	0.985349	0.664404	1.71058	0.0224981	0.878872	-0.0226459	0.555934	0.616035	1.2909	1.58029	1.34239	1.38866	NA	1.55064	0.560896	0.829701	1.4526	-0.134918	1.46008	1.29566	1.44774	0.698013	1.25442	0.672817	1.31492	-0.0526533	1.79715	1.54722	0.996827	-0.00777633	0.764954	1.57276	1.50652	1.55455	1.27358	0.357016	0.121513	-1.02002	1.26518	0.740269	0.439656	-0.743933	1.77907
Akr7a2	-0.345087	1.03719	-0.143523	2.52202	0.12842	0.303525	-0.477926	-3.67778	-1.71981	NA	NA	NA	1.55306	-2.29153	NA	NA	-2.92082	-1.02608	NA	NA	NA	0.0861704	-0.753854	-0.362489	-1.69054	NA	-1.18216	NA	NA	-0.942922	-0.790098	-0.224046	-2.5926	NA	NA	-0.478258	0.654912	-1.26918	-1.7471	-0.659501	NA	NA	-1.54529	3.12374	NA	-1.65825	-0.234556	1.44841	NA
Akt1	NA	-1.28531	NA	-1.92467	-1.21249	-0.309974	-0.58649	-0.309308	-2.59939	-1.43415	NA	-1.36522	NA	-1.56333	-0.637536	-0.194181	-0.661901	-1.92048	-0.868455	-2.49867	NA	NA	NA	-0.874839	-1.22227	-1.6371	-1.53595	-0.595292	-1.09116	-0.805828	0.532188	-0.219308	-0.217617	-1.11694	-1.42949	-0.68702	-1.37914	NA	NA	-1.12975	-0.565323	-0.984936	NA	-1.91417	-2.24088	-0.895092	-1.28435	-1.40167	NA
Alad	-0.156765	-0.233416	-0.837604	-0.920064	-0.993882	-1.33414	-2.87632	-2.86623	-2.28172	-0.782545	-0.0113407	-1.46169	-3.27811	-0.573229	-0.885907	-1.6924	-2.56736	-2.22836	NA	-2.47767	-1.86408	NA	-2.53811	NA	NA	-0.468069	-0.156107	-0.856254	-1.27965	NA	-1.04815	NA	-2.45403	-0.774018	NA	-2.02656	-2.37535	NA	-1.43278	NA	NA	NA	-2.53295	-0.883239	NA	-0.660534	0.116076	-2.46212	NA
Alb	6.22523	6.37646	7.36001	7.47736	6.40522	5.19328	4.04722	4.71833	4.10082	6.29284	6.17088	7.88593	8.53502	7.29611	6.22226	4.44439	4.39738	5.43687	7.77711	7.04783	5.0735	4.61081	3.07772	6.53966	5.56226	7.10967	6.90029	7.419	6.61645	6.27336	6.13429	5.40049	5.18721	4.6511	4.7752	5.66161	6.58982	7.03346	6.45989	6.71015	6.13828	6.30065	6.52748	7.02599	7.28132	5.76636	5.0589	4.68116	4.82445
Alcam	-0.282735	2.18125	1.37148	0.665497	0.183934	-0.0382924	-1.30875	-1.52364	-0.844528	-1.63654	2.00605	2.15249	-0.360058	0.567781	0.215644	-0.152573	-0.989852	-0.62175	3.13045	1.74091	0.531082	-0.662892	-1.78632	-1.13737	0.159058	NA	-0.109062	2.51193	1.33427	0.389959	-1.95827	-0.972498	-0.253421	-1.21201	-0.686483	0.183042	2.94768	1.46466	-2.014	0.0959253	-0.447671	-1.18451	-1.32951	NA	-0.333721	1.61913	-0.809928	NA	-0.407246
Aldh16a1	NA	NA	NA	-5.92868	-4.85731	-4.29654	NA	-5.95848	-5.21453	-4.88877	-4.48475	-4.50868	NA	-7.21089	-5.39475	-4.9412	-5.13982	-5.16303	NA	NA	-5.01033	NA	NA	NA	-4.22616	NA	-4.89794	NA	-5.39892	-4.96565	NA	NA	NA	-4.4444	NA	NA	-5.74309	NA	NA	NA	NA	-6.43373	-4.76461	-4.2081	-6.61228	NA	-6.35159	NA	-6.63432
Aldh18a1	0.715269	1.6963	0.842822	-0.455765	0.558501	0.842671	1.69432	0.540617	1.3192	-0.251699	2.41555	3.34096	0.725197	1.72257	1.15241	1.87348	1.4142	1.16978	-1.86421	0.739464	2.85498	NA	2.67597	2.49888	1.13333	0.241538	1.78567	1.5282	1.21855	-0.078625	2.35568	1.62224	1.24386	0.375446	2.40476	1.00503	0.336772	-1.32633	1.65153	0.458971	2.80837	1.79658	1.15647	1.33027	1.44072	-2.08017	1.08996	NA	NA
Aldh1a1	NA	-1.08556	NA	NA	NA	-2.09593	-1.56135	-2.11951	-1.37376	NA	NA	-1.53722	NA	-1.48662	NA	-1.06834	NA	NA	-0.310637	NA	-0.247345	NA	NA	NA	-0.38263	-3.39864	NA	NA	NA	-2.50355	NA	NA	NA	NA	-3.67566	NA	-0.0254438	NA	-2.12029	-2.80412	NA	NA	-1.95733	NA	NA	-1.55969	NA	-3.03829	-1.42517
Aldh1l1	-3.19892	NA	NA	NA	-1.24233	-0.562933	-2.95124	-1.36376	-2.40656	-0.352119	-2.82234	NA	NA	NA	-1.25113	-1.20122	-1.37171	-1.02191	NA	-2.45169	NA	-1.89028	NA	-1.13372	NA	NA	-0.966285	NA	NA	NA	NA	NA	NA	NA	-0.707631	NA	-2.35332	-1.18994	-2.1364	-3.28576	-0.784944	NA	-1.37758	NA	NA	NA	NA	NA	NA
Aldh1l2	NA	NA	NA	NA	NA	NA	NA	NA	NA	NA	NA	NA	NA	NA	NA	NA	NA	NA	NA	NA	NA	NA	NA	NA	NA	NA	NA	NA	-1.93462	NA	NA	-1.85904	NA	NA	NA	NA	NA	NA	NA	NA	NA	NA	NA	NA	-2.91889	-2.23486	NA	NA	NA
Aldh2	1.68299	2.09508	0.576405	0.812585	1.01343	0.904588	0.196292	0.733231	-0.932657	0.766762	1.91292	0.698891	0.766229	1.46702	1.64306	0.00501517	0.340554	0.102041	2.12414	0.796851	1.3502	-1.44595	0.99492	-0.788265	0.90459	0.945807	1.98885	-1.29038	1.56976	0.225039	2.2895	0.844677	0.974451	1.93496	0.964932	1.1224	1.47607	0.482274	1.11115	1.6411	0.874954	2.50049	-0.31578	0.702656	1.36101	1.54214	-0.589121	-0.339537	-1.0781
Aldh3a2	NA	-2.21296	-2.30422	NA	NA	NA	-2.2819	NA	NA	NA	NA	NA	NA	NA	NA	NA	-2.54963	NA	NA	NA	-2.06039	NA	NA	NA	NA	-2.2877	NA	NA	-2.54538	NA	NA	NA	-2.84394	NA	NA	NA	NA	NA	-2.07589	-2.99096	NA	NA	-2.50124	-2.2078	NA	NA	NA	NA	NA
Aldh3b2	NA	NA	NA	NA	NA	NA	NA	NA	NA	NA	-1.35639	-2.28282	NA	NA	NA	NA	NA	NA	-2.03109	NA	NA	NA	NA	NA	NA	NA	NA	NA	NA	NA	NA	NA	NA	NA	NA	NA	NA	NA	NA	NA	NA	NA	NA	-2.49402	NA	NA	NA	NA	-2.23242
Aldh4a1	NA	NA	NA	NA	-1.3504	-0.831535	NA	-2.6162	-1.55238	NA	-2.0454	NA	NA	NA	NA	-0.819938	NA	-0.439083	0.344616	-2.89144	NA	NA	NA	NA	-1.13522	NA	NA	-1.12076	-1.75723	NA	-2.23834	-0.628656	NA	-3.74968	NA	-0.336718	-0.0803094	-2.20899	NA	NA	NA	NA	NA	NA	-1.26017	NA	-1.2267	-2.32005	NA
Aldh5a1	NA	-1.46942	NA	-2.45192	NA	-0.90108	-2.21722	-1.82935	-4.3255	1.84228	-2.7712	-2.87223	-1.73638	-1.6571	-2.20815	-1.78277	-1.90273	-1.1145	NA	-2.79798	-0.116215	-2.76179	-3.48717	0.157037	-0.287156	-0.528556	-2.20656	NA	NA	-0.811591	NA	NA	NA	-3.70299	-0.332749	-1.30785	NA	-4.22541	NA	-0.383804	-4.19721	-2.34033	-1.85208	-2.97974	NA	NA	NA	-0.493728	-2.02749
Aldh6a1	-1.06768	-0.75235	-3.06515	-0.914187	-2.10185	-2.66323	-2.85385	-1.76816	-2.04252	-1.28896	-1.36335	NA	-2.06971	-1.01138	-1.5776	NA	NA	NA	NA	-1.80649	NA	-0.47477	-2.40298	-1.96509	-2.05294	-1.74567	-1.34985	NA	NA	NA	-2.41707	-2.46353	NA	-2.27128	NA	NA	-0.33386	NA	NA	-1.44573	-2.43641	NA	-1.86269	NA	-1.89673	NA	-1.73418	NA	NA
Aldh7a1	-0.390798	-1.42393	-0.71771	0.0350376	-1.63813	-2.09352	NA	NA	-1.67702	-0.8039	-1.51871	-1.88513	-1.57093	-1.69004	-2.04568	-1.08055	NA	-1.94391	-1.39998	-1.57437	NA	NA	-0.75473	-1.35899	NA	-1.12062	NA	-2.37925	-1.25548	NA	-1.6749	-1.82392	-0.921589	-0.658061	NA	-2.78953	-1.67588	-1.28009	-2.00745	NA	NA	NA	NA	-0.92721	-1.98075	NA	0.894476	NA	NA
Aldh9a1	-2.48051	-0.213119	NA	-2.10384	-2.00621	-2.25506	NA	-0.866903	-2.10162	-1.63781	-0.453512	0.599449	NA	-1.40714	-1.39388	-1.35797	-0.3322	-2.48234	-2.07565	-2.22067	-0.0885461	-2.67785	NA	NA	NA	-2.01009	NA	-1.81572	NA	-1.25701	-1.11653	NA	-1.86745	-2.42888	-2.53082	-2.08192	NA	NA	-1.48521	NA	NA	0.759075	0.312925	-2.17203	NA	-1.23517	NA	-0.223946	0.0235739
Aldoa	4.09631	4.54249	3.74653	4.04527	4.04266	3.7334	3.48677	3.81725	3.96037	4.16989	4.19656	3.62301	2.63569	3.4925	4.01717	4.10042	4.05411	4.16744	4.06363	4.00389	3.3946	4.17128	3.50888	4.03173	3.75491	4.69134	3.76152	3.26033	3.376	3.20104	3.55753	3.79515	4.73266	3.6167	3.78185	4.21641	4.32106	4.43486	4.19484	4.38025	3.97164	3.66573	3.69477	3.66659	4.87698	3.80099	4.06864	3.17003	3.35565
Aldob	NA	NA	NA	NA	NA	NA	NA	NA	NA	NA	NA	NA	NA	NA	NA	NA	NA	NA	-1.7259	NA	-1.56832	-2.15507	-1.99756	NA	NA	-2.36635	NA	-2.34835	-2.61001	NA	NA	-2.14726	NA	NA	NA	NA	NA	NA	NA	NA	-2.14985	NA	NA	-2.21187	-2.49419	-2.33365	NA	NA	-2.54091
Aldoc	0.0245464	-0.995175	-1.1397	0.428791	2.4926	2.33123	2.60464	2.60179	3.57209	NA	-0.580203	1.89428	1.47873	1.58088	2.07688	2.81428	2.61955	2.61902	-2.15869	0.757197	1.98944	1.34929	1.88577	3.25161	2.7612	3.41705	3.13581	-0.466259	1.31135	0.886578	1.53762	1.2568	1.08455	1.515	2.95296	3.31359	-3.41688	2.04172	1.34507	1.21882	1.87199	2.30654	1.68654	1.27407	1.92222	1.48494	1.22203	1.55731	1.20428
Alg2	-4.03281	-2.23607	NA	-2.47764	-1.87237	-1.39454	-2.03584	-1.09265	-1.49904	NA	NA	-3.18601	NA	-1.36489	-1.67308	-1.95316	-1.5411	-2.17203	NA	NA	-1.35709	-2.20757	-2.77487	-1.41448	-0.452622	-3.34371	NA	NA	-3.23217	-1.76759	-3.03896	-2.17874	-2.65372	NA	-3.28327	NA	-1.29082	-1.90115	-1.02531	-3.31593	NA	-1.80662	NA	-0.871051	NA	-1.7371	NA	NA	NA
Alox12b	NA	-1.98737	NA	-1.21614	-0.745147	0.018992	-1.26705	-1.54718	-0.205726	NA	-1.41407	-0.392339	NA	-0.72122	0.36171	-0.631366	-2.72812	-1.79827	-1.21589	-0.142606	-0.6523	-0.57972	-2.30196	-0.698525	-0.201292	-1.6626	-1.86206	-0.290685	-1.88338	0.0416448	-0.288847	-0.65319	-2.44979	-1.3285	-0.643	-2.03672	-0.239264	-0.797987	-1.40079	-1.77437	-0.254173	-2.95421	-0.955411	-3.28226	-0.130363	-1.10725	-1.28945	-1.18597	-1.21601
Aloxe3	NA	-0.554247	-0.755453	-0.423355	-1.54704	NA	-2.38713	-1.76438	NA	NA	-1.53554	0.578637	0.193553	-0.525644	-0.779348	-2.70993	-2.19672	NA	-0.736663	-3.09711	NA	-0.211537	-0.20271	0.438614	-0.331028	-1.44075	-2.40258	-0.669247	-3.09332	-1.11984	-1.55275	-1.38497	NA	-0.235341	-0.387056	-1.53711	-0.710046	-2.90138	-0.25754	-1.58516	-1.87907	-3.05078	-0.301084	-0.74669	-1.23419	-1.22143	-1.03129	-1.8017	NA
Alpl	NA	NA	NA	NA	-2.67635	NA	-0.662046	-2.70682	-0.872641	NA	NA	-1.76753	NA	-1.94362	NA	NA	-1.84822	NA	NA	NA	NA	NA	NA	-2.21921	-1.20397	NA	NA	-2.09875	NA	-2.70108	NA	-1.8301	NA	NA	NA	NA	-1.96847	-2.64251	-2.66593	NA	NA	NA	NA	-0.84979	NA	NA	NA	-2.97635	-0.953119
Alyref	2.70857	3.03334	2.39603	2.09852	2.02623	2.29551	1.70694	2.31927	2.01158	1.79296	0.457458	-0.375153	0.591598	2.56885	2.36917	2.47179	2.35573	2.27632	-0.978137	1.7521	1.83249	2.8799	2.1661	2.99467	1.98891	2.68337	2.1851	1.13868	1.72005	1.68445	2.52148	2.81118	2.7055	2.52311	2.92352	3.11793	1.64205	1.11555	1.95675	0.839114	2.22617	1.59826	2.00484	2.3124	2.233	1.574	-0.254938	2.09644	2.75214
Ambp	-1.13577	-0.835363	0.0208125	0.132954	-0.954205	-1.85315	-2.00084	-2.9381	NA	-0.928163	-0.40603	0.770722	1.06386	-0.343452	-0.472222	-2.84005	-2.42579	-1.83858	NA	-3.45003	NA	-1.79949	-0.710064	-0.0645258	-0.809964	-0.697798	-1.39409	-1.43276	NA	0.0294823	NA	NA	NA	NA	NA	NA	0.78252	NA	-1.00444	NA	-0.470986	NA	-2.47369	NA	NA	-2.04736	-0.684776	-1.26051	NA
Ampd2	NA	NA	NA	NA	NA	NA	NA	-1.78476	-0.111165	NA	NA	NA	NA	NA	NA	NA	NA	NA	NA	-1.91278	-1.85168	-1.69425	NA	-1.10806	NA	-0.493588	NA	-1.81622	-1.48617	NA	-1.34923	NA	NA	NA	-0.35819	NA	NA	-2.12873	NA	-1.25734	NA	NA	NA	-1.1509	NA	NA	-1.62758	NA	-1.23797
Amph	-2.10778	-2.57516	-1.1647	NA	-2.79886	-1.88962	-1.05713	-1.73676	-2.15153	-0.540886	-3.05044	-0.786231	-1.09917	0.148005	-2.02805	-1.97983	-1.33976	-1.46301	-1.07501	NA	NA	-2.3156	NA	-1.31519	NA	NA	-0.980367	NA	-3.25532	NA	NA	-1.34269	NA	NA	NA	-1.25072	NA	-1.31891	NA	NA	-1.55582	NA	NA	-1.18759	-1.68529	-1.80881	-2.5772	NA	NA
Amy1	NA	NA	NA	NA	NA	NA	-0.802615	NA	NA	NA	NA	NA	0.123969	NA	-2.08987	NA	-2.20387	-2.226	NA	-0.197787	NA	NA	NA	NA	NA	NA	NA	NA	NA	NA	-2.72698	NA	NA	NA	NA	NA	-0.523961	NA	-1.14998	NA	NA	NA	NA	NA	NA	NA	-0.762034	-2.86482	-0.643878
Anapc4	NA	NA	NA	NA	NA	NA	NA	NA	NA	NA	NA	NA	NA	NA	NA	NA	NA	NA	NA	NA	0.935547	0.769474	0.110712	-0.181054	-0.316154	NA	-0.240213	1.53518	NA	NA	NA	0.22283	-0.672217	0.040209	-1.4068	NA	NA	NA	NA	NA	NA	NA	NA	0.811967	0.675819	NA	NA	NA	0.570719
Anapc5	NA	NA	NA	NA	NA	NA	NA	NA	NA	NA	NA	NA	NA	NA	NA	NA	NA	NA	NA	NA	NA	NA	NA	NA	NA	NA	NA	NA	NA	NA	NA	NA	NA	NA	NA	NA	NA	NA	NA	NA	NA	NA	NA	NA	NA	NA	NA	NA	NA
Ank1	-2.17699	NA	NA	NA	-2.50273	NA	NA	NA	NA	NA	-1.34487	NA	NA	NA	NA	NA	NA	NA	NA	NA	NA	NA	NA	NA	NA	NA	NA	NA	-1.56523	NA	NA	NA	NA	NA	NA	-1.67362	NA	NA	NA	NA	NA	NA	NA	NA	NA	NA	NA	NA	NA
Ank2	1.57285	1.61968	2.56328	1.56227	1.33284	0.931955	1.30798	1.24035	1.03284	2.68067	0.873104	2.35098	2.66786	1.33416	1.02296	0.913444	0.397685	1.0449	1.46476	0.958562	1.85385	2.65312	1.78613	1.13642	2.25103	0.731649	1.82624	1.7673	1.49554	1.12706	1.60891	1.12467	1.23619	2.29862	0.536023	0.971219	2.03792	1.01895	0.168085	1.24411	1.31015	1.33449	1.82827	2.45876	1.80195	0.998462	1.31601	1.39075	2.02598
Ank3	NA	NA	NA	NA	-2.47897	-2.69999	NA	-2.17693	-2.38667	NA	NA	NA	NA	NA	NA	NA	-2.41052	-2.87727	NA	NA	NA	NA	NA	NA	NA	NA	NA	NA	NA	NA	NA	NA	NA	NA	NA	NA	NA	NA	NA	NA	NA	NA	NA	NA	NA	NA	NA	NA	NA
Ankdd1b	NA	NA	NA	NA	NA	NA	NA	NA	NA	NA	-0.0365752	NA	NA	NA	NA	-0.605929	NA	NA	-0.130091	-0.0860859	2.48022	0.6575	2.47938	2.23512	2.03689	0.351404	1.04603	-0.612199	0.609218	1.26725	0.520013	1.37496	0.58641	2.20458	0.584768	-1.52411	-1.97122	0.575159	0.67062	0.471562	1.04154	1.36467	1.37903	0.102047	-0.0314007	0.240306	1.01216	1.67203	0.44478
Ankfy1	NA	NA	NA	NA	NA	-3.31439	NA	NA	NA	NA	NA	NA	NA	-2.88178	NA	NA	-2.84705	NA	NA	NA	NA	NA	NA	NA	NA	NA	NA	NA	NA	NA	NA	NA	NA	NA	NA	NA	NA	NA	NA	NA	NA	NA	NA	NA	NA	NA	NA	NA	NA
Ankrd17	NA	NA	NA	NA	NA	NA	NA	NA	NA	NA	NA	NA	NA	NA	NA	NA	NA	NA	NA	NA	NA	NA	NA	NA	NA	NA	NA	NA	NA	NA	NA	NA	NA	NA	NA	NA	NA	NA	NA	NA	NA	NA	NA	NA	NA	NA	NA	NA	NA
Anp32a	2.86365	2.88241	3.25331	3.21143	3.6805	3.66154	3.83652	3.9152	4.14249	1.69404	2.20461	2.48278	2.51692	2.87706	3.63851	3.48817	3.91469	3.77719	2.98247	3.64766	3.07701	4.35303	2.9426	2.83012	3.3732	3.59089	3.42132	3.80863	2.84868	2.89337	3.91002	3.73135	3.61144	4.10676	3.95512	3.95627	2.20207	2.50598	3.19713	2.21859	2.34073	3.06731	3.04549	3.83957	3.78865	1.8365	2.67813	2.32114	3.26202
Anp32b	1.23135	0.898597	0.334478	1.22497	0.780317	1.50841	1.791	1.48784	2.43587	1.20725	0.154274	0.805642	0.305787	-0.403069	0.985524	1.61521	1.55328	1.87898	NA	-0.0211253	NA	1.87596	1.39644	1.53856	2.06782	1.79664	1.8326	0.280319	-0.406719	0.150154	1.2943	0.663342	1.0033	1.2961	1.9706	1.87328	-0.753014	0.685735	0.663871	0.998958	NA	1.3847	1.22995	1.08852	1.32892	0.0502964	1.11762	1.2746	1.47583
Anp32e	0.414257	0.0256215	0.288001	0.71418	1.50678	1.96024	2.16196	2.3304	2.83137	0.88569	-0.436774	1.17979	0.33226	0.50904	1.02608	2.31455	2.32197	1.68827	NA	NA	NA	NA	NA	NA	2.75443	2.18154	NA	NA	1.8673	0.446963	0.761647	NA	NA	1.05282	NA	1.29657	1.24805	0.21312	0.274756	1.47715	NA	NA	NA	NA	NA	-0.0125455	-0.154511	0.276061	2.93931
Anpep	NA	-3.43673	-0.604739	NA	NA	-2.35204	-1.06855	NA	-1.17482	NA	-2.43276	NA	NA	-2.58713	NA	-1.11474	-1.45621	NA	-0.760597	-0.89562	-1.19091	-1.19891	-3.1077	-1.45227	-2.75608	-3.65317	-2.20737	-0.323289	-1.62733	-0.91018	-1.03236	-1.6467	-2.37048	NA	-2.15042	NA	-1.91849	-0.982186	-2.41454	-1.69746	-1.29324	NA	-2.33414	NA	NA	NA	-1.92394	NA	NA
Anxa1	3.66528	1.79928	1.47498	2.82598	1.03945	0.254214	0.914526	1.02003	-0.347157	2.04459	2.25891	2.00835	0.90506	1.4423	0.900146	-0.3866	1.48074	-0.30385	2.45118	-1.13704	1.97595	0.959612	1.69326	2.3909	1.2329	1.69861	1.50605	1.07659	1.27201	0.324503	0.0791944	1.83222	1.09886	2.23636	1.85443	2.77206	2.89476	1.83654	1.89117	1.79106	0.234548	0.945145	0.477864	0.979926	2.03845	1.66963	0.531778	0.467063	0.686757
Anxa11	NA	NA	NA	NA	NA	NA	NA	NA	NA	-2.25822	NA	-2.12579	NA	NA	NA	NA	NA	NA	-2.20823	NA	NA	NA	NA	NA	NA	NA	NA	NA	NA	NA	NA	NA	NA	NA	NA	NA	NA	-2.14711	NA	NA	-1.68266	NA	NA	NA	-1.69553	NA	NA	-3.06839	NA
Anxa2	5.07684	5.18332	4.79667	3.84141	3.19876	2.27893	1.45631	1.6493	1.76956	4.30121	5.1137	4.39416	3.63038	3.85265	2.81012	1.76578	1.59254	1.88374	6.43561	3.59443	2.05229	2.64118	2.57712	2.51468	2.20498	2.28024	2.8637	5.42886	4.57203	3.98439	3.03955	2.30796	3.16449	2.74166	2.82973	3.00699	6.93819	3.75003	3.70146	3.07899	2.65299	2.52979	2.91016	2.59034	2.74185	5.0115	2.56526	2.6697	2.88406
Anxa3	-2.86954	-1.02586	-0.980424	-1.086	-1.43317	-2.46321	-2.122	-3.47992	NA	-1.62063	-0.278628	-1.35007	NA	-1.3122	-1.73172	-3.72856	-3.31257	-1.94749	NA	-1.215	NA	-1.50306	-1.84799	-1.35842	NA	-2.1728	-1.18533	-0.0314006	-2.73959	NA	NA	NA	NA	-3.53615	-3.35969	-3.5454	-1.04265	-1.23141	NA	NA	-1.43308	NA	NA	NA	NA	NA	-2.68789	-3.24897	-1.98169
Anxa4	-0.138947	-1.74132	2.88953	-1.28281	1.118	0.561975	NA	1.34554	0.646808	NA	0.231281	-2.24859	NA	NA	NA	NA	-2.96564	NA	NA	NA	NA	3.82769	NA	NA	NA	NA	NA	-1.87822	NA	-1.94467	NA	NA	NA	NA	NA	NA	NA	NA	NA	NA	NA	NA	NA	NA	NA	NA	2.01711	NA	NA
Anxa5	2.53719	2.98269	2.92308	2.4884	1.8149	0.589387	-1.24826	-0.469235	-1.70161	1.95503	2.95824	2.95464	2.44685	2.25327	1.70474	-0.679619	-0.926278	-0.218003	2.96362	1.84504	-0.492154	-2.31305	1.14024	NA	1.55326	0.994297	0.253105	2.97341	1.86126	1.43873	2.13586	0.822426	1.82445	0.230465	1.53358	2.6256	3.83256	2.6877	1.7129	-2.41924	1.73503	-0.205211	1.53679	1.61978	1.74534	2.46191	0.611214	-0.503967	1.70304
Anxa6	3.43796	3.82233	3.45235	3.24047	2.51033	1.40726	-0.741416	0.873344	0.655773	2.69207	3.70203	3.4072	2.36277	2.85789	2.45442	1.38947	1.23907	1.40885	4.34486	2.72412	1.46206	3.3116	1.40842	2.74949	2.05493	1.6591	2.62943	3.8194	2.90015	2.86361	1.96279	1.9392	0.915894	0.580114	1.78096	1.84774	4.49644	2.79703	2.02103	2.9798	1.72019	1.78583	0.633163	1.30304	0.66999	3.04252	2.66766	1.98641	0.899229
Anxa7	-0.217808	0.324486	0.818988	0.583157	-2.66741	-1.94994	-0.403592	-1.62811	-3.05792	-0.909255	0.392745	-0.58365	NA	-1.27997	-2.85264	-1.70842	-2.05084	-2.48413	-1.15253	-0.0753865	-1.4723	-0.411506	-0.173859	-1.01823	-0.981769	0.561377	0.515782	-2.49685	-0.626368	-1.2774	-4.1801	-1.37768	-1.96974	-1.90471	-3.46719	-1.99819	-0.487137	-1.25419	-2.56187	-1.14643	-1.98936	-0.539001	-1.45206	-1.66696	0.371383	0.346841	-0.740417	-1.002	-1.21435
Anxa8	-1.29701	-1.72083	-2.79818	NA	NA	-1.4271	-1.78601	NA	-3.19764	NA	-3.14547	-1.32203	-0.271114	-2.21364	-1.48252	0.15144	-3.07651	NA	-0.941174	-1.90745	-1.07869	NA	-1.98802	-0.694322	-3.3001	-0.926704	-1.10321	-2.45316	-0.770421	-3.22009	-3.59257	-1.57742	-2.03894	-2.7348	-3.06556	-1.78151	-1.73457	-1.44866	-2.1055	-0.473016	-1.13325	-3.15873	-0.507368	-0.979921	-2.20413	NA	NA	-3.58898	-2.24097
Aox4	0.763032	1.66174	2.11121	2.02112	1.01985	0.562005	-0.480915	1.49722	1.88041	1.67485	-0.284708	-2.21753	0.600833	1.54159	1.47056	1.15814	1.28584	1.76739	0.264329	1.15303	0.999237	2.64518	2.26679	-0.495409	1.36359	0.424905	0.284133	-0.0328321	2.35016	0.906282	0.87282	1.92994	0.883413	0.596944	1.96612	-0.225759	1.79503	2.03981	1.6175	2.67298	-0.102204	2.21706	0.444781	2.32902	0.0231069	0.659678	-0.597485	0.89506	-0.971153
Ap1b1	NA	NA	NA	NA	-2.04556	-0.0852887	-1.10746	-2.13826	-2.4768	-1.24674	-1.34147	-0.648387	-0.987166	-1.426	-0.293848	0.21627	-0.392019	-0.515219	NA	0.340515	NA	-1.62028	NA	-1.09925	NA	-1.41799	-1.55805	0.056083	-0.574329	-1.41024	-1.44839	0.686757	-1.57157	-1.71658	-1.36414	-1.80833	0.0314824	-0.930422	-2.18446	-0.57435	-1.4898	-1.22577	-1.98609	-0.151722	-0.391997	-1.39849	-1.47836	-2.03128	NA
Ap1g1	0.05019	0.615509	-0.685306	-0.114674	0.658109	0.690217	-0.0869185	0.0124948	-0.183957	-0.912792	0.432149	-0.726183	-1.7986	0.239817	0.72935	0.759053	0.70443	0.906602	-0.675214	0.230794	-1.29215	0.461881	-2.74446	-0.40167	0.859952	1.14264	0.0439458	-0.462993	0.509745	-0.229631	0.550633	-0.966842	-0.130111	0.623744	0.943217	0.136494	-0.403498	0.0591473	-0.124717	1.28311	NA	0.991223	0.963102	0.312051	1.03691	-0.534926	-0.112936	0.656935	0.456038
Ap1m1	-1.8531	-1.01144	NA	-1.1754	-1.22409	-0.295488	0.356351	-0.354723	-0.494615	NA	-1.22869	NA	-1.81097	-0.402248	0.194182	-1.88215	-1.61039	-0.89247	NA	NA	-1.02794	NA	NA	NA	NA	0.192986	-2.14456	-1.98109	-0.417827	NA	NA	NA	-0.867547	-1.75233	-0.893665	0.733281	-1.4416	NA	-1.04786	-0.569637	-1.81877	NA	NA	NA	0.0879101	-0.632119	NA	NA	-0.701645
Ap2a1	-0.0753564	0.803587	-0.268805	0.760271	1.08122	1.21413	0.807492	-1.93085	0.167406	-0.566452	-0.310445	-0.497492	NA	0.309813	0.518488	1.24043	0.87884	0.527376	-0.163154	2.61893	1.66147	-1.15176	NA	-0.452195	-0.541319	0.667398	-0.401113	NA	1.21573	-0.532798	0.281277	0.137431	NA	-0.00675451	0.118594	NA	0.121617	1.0277	0.546751	0.133345	0.549934	1.95097	0.502561	-0.696877	-0.694836	0.35151	0.436412	-1.05664	0.504752
Ap2a2	1.83985	2.07177	1.5031	2.06789	2.03931	1.55528	1.97731	2.07093	1.71209	1.04955	2.11282	1.03271	-0.762295	1.55116	1.52691	1.16501	1.49513	1.23409	0.785063	2.18668	1.62637	1.09799	2.34451	-0.063087	1.88503	1.71662	-0.981559	1.84303	2.48565	1.2488	1.49459	1.68485	0.730345	1.76456	1.65346	1.64484	1.74361	1.52999	2.40046	2.10618	1.36084	2.70431	2.1239	1.94269	0.998508	1.29483	1.96985	1.59308	1.43746
Ap2b1	1.30449	2.23147	0.815576	1.44776	2.70503	2.52215	1.55399	2.28668	2.35576	0.6393	2.39381	0.649848	0.224335	1.52665	2.51618	2.39628	2.40993	2.59867	1.53536	2.26943	1.3916	1.257	1.46327	1.85246	1.50182	2.40013	1.01838	2.20989	2.05126	1.82981	2.58599	2.55579	2.25931	2.21114	2.82126	2.72055	1.6173	2.82566	2.45921	1.25642	2.18668	1.50977	2.23528	1.84267	2.1666	0.254701	2.26241	2.24255	-1.82391
Ap2m1	0.132269	0.792281	-1.32506	0.44595	2.00406	0.942826	0.933359	1.0156	2.02079	-0.957107	0.645503	0.578326	-0.833235	0.537309	0.818721	0.716435	0.87444	0.761417	1.23679	0.636307	-0.728259	0.670029	0.313668	1.4126	-1.85036	0.132909	1.56346	-0.220918	1.19612	0.261391	0.749838	0.231564	1.77404	1.78044	0.951063	0.121625	-0.24833	1.39783	0.171022	0.50279	1.27185	0.340359	-0.265131	1.07246	0.764845	1.31489	0.761236	1.34236	-2.10753
Ap2s1	-0.248079	0.0248636	-1.11927	-0.465798	-0.0750314	-0.0275596	-0.566793	-0.527241	-0.00467108	-0.941672	0.236717	-0.402836	-1.42993	-0.759881	-0.146137	-0.121107	-0.410656	0.0947124	NA	NA	-0.966157	NA	NA	NA	-0.452144	NA	-0.472242	NA	0.0249585	-0.0114326	0.0960045	-0.77789	NA	-0.301082	NA	NA	-0.676324	-0.104345	-0.250479	0.0747967	0.210225	NA	NA	NA	-0.602134	0.426094	NA	NA	-1.5385
Ap3b2	-1.93962	NA	-1.30635	0.107997	NA	-1.42929	-2.12727	-2.23783	-1.2026	-2.13509	-2.28083	-2.72083	NA	-2.12772	-1.86714	-2.01407	-1.22897	-1.21955	-1.74644	-2.18573	NA	NA	-1.27303	NA	-1.30356	NA	-1.42147	NA	NA	NA	NA	NA	-1.55501	-1.62884	-1.99637	-3.49671	-1.9904	-2.12049	NA	-1.62906	NA	-1.23824	-1.19477	NA	NA	-1.43326	NA	NA	NA
Ap3d1	-2.67636	-1.31948	NA	-1.6489	-2.01594	-1.4298	-2.73673	-0.156449	-2.06698	-2.34881	-0.816213	NA	NA	NA	-1.34361	0.531938	-0.167299	-0.763375	-1.28878	-0.189743	NA	NA	-0.360979	NA	-2.24848	-0.631718	-2.67649	-0.557211	-2.34246	NA	-2.60712	0.176237	-2.18967	NA	-2.75954	-2.53838	-2.1984	-1.97161	-1.62073	-1.28447	NA	NA	-2.21818	-0.956796	-0.545274	-1.66075	-2.16555	0.255972	0.661042
Ap3s1	-2.72367	-2.16068	NA	NA	NA	NA	-1.76049	NA	NA	NA	-1.99133	-1.80051	NA	-1.83251	NA	NA	NA	NA	-1.43098	-1.95609	NA	-2.68584	NA	NA	NA	NA	-1.73004	-2.14835	NA	-2.88492	-1.53131	-1.89925	-1.72441	NA	NA	NA	-1.40177	-2.40601	-2.20794	-2.92284	-1.9543	-2.72485	-2.53238	NA	NA	-2.08893	-1.88929	-2.45504	NA
Apc	NA	NA	-5.07122	NA	NA	NA	NA	-5.31024	-4.80617	NA	NA	NA	NA	NA	-4.80842	-4.80661	-4.88483	NA	NA	NA	NA	NA	NA	NA	NA	NA	NA	NA	NA	NA	NA	NA	NA	NA	NA	NA	NA	NA	NA	NA	NA	NA	NA	NA	NA	NA	NA	NA	NA
Apeh	NA	NA	NA	NA	NA	-1.38712	NA	-1.936	-1.41663	-2.73536	NA	NA	NA	NA	NA	NA	NA	-0.418991	NA	NA	NA	NA	NA	NA	NA	NA	NA	NA	NA	NA	NA	NA	NA	NA	NA	NA	NA	NA	NA	NA	NA	NA	NA	NA	NA	NA	NA	NA	NA
Apex1	1.30654	1.03697	0.959787	1.14995	1.84711	2.4999	2.26375	2.40062	2.38678	-0.154125	0.696837	-0.991495	0.0586742	1.68712	1.42703	2.71526	2.61771	2.17027	0.731266	0.732624	1.55024	-0.140767	1.68772	2.25465	1.36259	0.143533	1.18785	1.85082	2.18954	-0.638696	1.5757	2.23721	2.37293	1.61506	1.94038	2.66092	1.24319	2.04512	2.28577	2.28326	1.0257	1.92715	2.36968	1.0599	1.62374	1.91165	2.47827	0.424998	0.44376
Api5	0.813672	-0.178678	-1.33641	0.93305	1.60484	1.80816	1.54945	1.89685	1.81986	0.566586	0.533913	0.471737	0.18785	0.834337	1.5163	1.72006	2.01911	1.88685	1.20816	2.53506	0.93329	0.530261	-0.124063	2.01902	0.378606	0.983355	1.42536	-0.743748	1.29959	2.34464	0.758257	1.9497	0.918	1.1347	1.11059	0.458178	-0.123015	0.661879	0.416148	0.702371	1.10227	1.2013	1.47848	2.1497	0.41917	1.24678	0.741766	2.18728	0.765221
Apmap	NA	NA	NA	NA	NA	NA	NA	NA	NA	NA	NA	NA	NA	NA	NA	NA	NA	NA	NA	NA	NA	NA	NA	NA	NA	NA	NA	NA	NA	NA	NA	NA	NA	NA	NA	NA	NA	NA	NA	NA	NA	NA	NA	NA	NA	NA	NA	NA	NA
Apoa1	2.93043	3.35199	3.22883	3.62084	2.47432	0.466422	-0.825461	-0.152206	-0.786981	2.67947	3.12814	3.43705	4.33951	3.34263	2.38216	0.733425	-0.651337	0.725239	3.33833	2.3193	0.66339	0.431163	1.26029	1.35931	0.839385	1.49145	0.642212	3.29496	4.3473	2.2753	1.66435	1.47225	0.94121	0.921327	0.743202	-0.522969	6.11203	4.28922	3.33925	2.34799	1.50697	1.59312	1.74607	1.19327	0.733862	5.2787	3.12338	0.813282	0.214596
Apoa2	-3.69837	-3.57828	-3.69905	-2.48666	-4.53732	NA	NA	-5.65896	NA	-0.648176	-2.57359	-0.678535	0.878612	-3.75379	-4.48124	NA	NA	-5.54491	NA	-2.60721	NA	NA	-3.79135	-1.96336	-4.61437	NA	NA	NA	-4.39163	NA	-1.98054	-1.22557	NA	NA	-0.604107	-6.49374	-3.26605	-3.6527	-3.02026	NA	NA	NA	NA	NA	-4.80635	-3.34056	-3.77216	-3.15049	NA
Apoa4	1.44211	1.73698	2.35466	2.66379	1.59021	-0.388968	-0.516254	-0.819377	-1.22745	1.24583	1.64658	2.69596	3.31809	2.25672	1.42128	-0.451501	-2.47181	0.530409	0.551393	0.728712	1.37252	1.24321	-1.04629	1.70408	-0.384838	0.268348	0.963923	0.389702	1.04441	0.557036	-0.176526	1.06657	2.83163	-0.0119646	1.66653	0.308955	1.65199	0.666427	1.31814	1.4732	0.304019	1.11927	0.684799	2.18175	1.83505	2.30763	0.981835	2.881	-2.91375
Apob	1.88799	1.84381	2.25204	2.57424	1.52263	1.06013	-0.533617	0.0941142	-0.179851	1.75115	2.09693	2.48145	2.71721	2.56232	1.84119	0.586006	0.403033	0.535263	2.5514	1.84479	1.38728	-0.139074	1.62338	0.996981	2.27685	1.55959	1.58219	1.44605	0.651427	0.547786	-1.23789	1.9737	0.613498	1.50057	2.04501	1.18542	1.0969	1.82116	1.58377	0.658389	1.25765	1.56473	1.9201	1.53018	2.17476	2.02152	1.61069	1.44724	0.737331
Apod	-1.58414	-1.37484	-0.70418	-0.877454	NA	NA	NA	NA	NA	-0.846984	NA	-0.298239	-0.224497	-0.996451	-1.80121	-1.47443	-2.37299	-2.38899	-0.259491	-1.20586	-1.06757	NA	-1.53534	-1.23662	-0.524967	NA	NA	-0.815476	-1.38853	-1.3814	-1.61775	-2.12686	-1.90436	-0.858661	-2.12208	NA	0.0285889	NA	-2.22798	-1.17533	NA	-1.74245	-1.44179	NA	NA	NA	-2.07691	NA	NA
Apoe	0.969538	1.11779	1.0913	1.40309	0.683448	-1.9687	NA	-0.778298	-3.92164	0.781336	1.13437	1.79261	2.28443	1.3182	0.695966	-1.60303	-1.23585	-0.587775	1.61375	-0.0407486	0.10846	NA	1.22269	-0.543941	0.106762	1.46706	-0.976884	2.15573	1.64259	0.446921	-1.16273	-0.722754	-1.6457	0.45523	NA	-2.74336	2.51122	-0.0736456	-1.94135	NA	NA	1.07166	1.31143	-0.827687	-0.602062	2.45118	0.984519	0.217852	-2.00135
Apoh	-1.64889	-1.52236	-0.180739	-0.113589	-1.00998	-2.63201	-3.16122	NA	-2.00792	-2.08938	-1.47185	-0.107069	0.453562	-0.562407	-1.15993	-2.40045	-3.67073	NA	NA	NA	NA	NA	-1.90743	-1.96101	NA	NA	-0.350488	NA	-2.37348	NA	-0.15377	-2.06544	NA	-2.37862	-1.09772	-1.49579	NA	-1.47634	-2.48912	-2.17557	-1.65534	-1.71087	NA	NA	NA	NA	NA	0.497336	NA
Apom	-1.74958	-1.73251	-1.85505	-0.92501	-1.6729	-3.70916	NA	NA	NA	NA	-2.50594	-1.6785	0.123868	-0.974709	-1.77968	NA	NA	NA	-1.65757	NA	-2.40379	NA	NA	-0.512735	-1.56066	NA	-1.13306	NA	-1.31733	-2.58022	-0.616537	-3.1822	-1.65119	-2.24696	-3.4156	-2.58701	-0.917658	0.152024	-1.28422	-0.866746	-0.563872	-1.20764	-2.31976	-2.61351	-2.91108	-1.05336	-1.25546	-2.37672	NA
Apoo	NA	NA	NA	NA	-1.86732	-1.06289	-1.66992	-1.84927	NA	NA	NA	NA	NA	NA	NA	NA	NA	NA	NA	NA	NA	NA	NA	NA	NA	NA	NA	NA	NA	NA	NA	NA	NA	NA	NA	NA	NA	NA	NA	NA	NA	NA	NA	NA	NA	NA	NA	NA	NA
App	NA	NA	NA	NA	NA	NA	NA	NA	NA	NA	NA	NA	NA	NA	NA	NA	NA	NA	NA	NA	-2.86813	NA	NA	NA	NA	NA	NA	NA	NA	NA	NA	-0.971608	NA	NA	-1.7081	NA	NA	NA	NA	NA	-1.65252	-2.13548	-1.86124	-1.9512	-1.95975	NA	-2.39857	NA	NA
Appl1	NA	NA	NA	NA	-1.78476	-1.52378	-2.46932	-1.96887	-1.97865	NA	NA	NA	NA	-2.19171	-1.70626	-1.33803	-1.935	-0.709782	NA	NA	NA	NA	NA	NA	-0.962197	NA	-2.00545	-2.02688	NA	NA	-1.68775	NA	-1.65082	NA	-3.00817	NA	NA	NA	NA	NA	NA	NA	NA	NA	NA	NA	NA	NA	NA
Aprt	-0.0589957	0.194029	-0.401374	-0.921817	-0.504601	-0.724692	-0.864315	-0.931473	0.131381	-0.865466	NA	-1.2394	-2.29773	-1.33336	-1.68324	-0.144959	-0.344199	-0.977074	NA	0.567515	NA	0.115978	-1.26544	NA	NA	-1.09996	-0.597948	-1.45623	NA	NA	0.0573357	-0.979377	NA	-1.29389	NA	NA	NA	NA	NA	-1.19648	-1.58432	NA	-1.67586	NA	NA	0.224204	NA	-0.795397	NA
Aqp1	NA	-0.822509	-0.870325	NA	NA	NA	NA	NA	-3.22701	NA	-1.01542	NA	-2.56719	NA	NA	NA	NA	NA	0.796565	NA	-2.47169	-2.2492	-0.947102	NA	-1.18365	NA	NA	NA	-2.56617	NA	NA	NA	-1.45151	-0.970038	-2.36237	NA	NA	NA	-2.17902	-1.64749	-1.17781	-1.58097	NA	NA	NA	-0.578332	-1.71213	-0.980259	NA
Aqp4	NA	-0.0826085	-1.6948	-1.76605	NA	NA	NA	NA	-0.54008	-1.59122	-1.54441	NA	NA	NA	NA	NA	NA	NA	NA	NA	NA	NA	NA	NA	NA	NA	NA	1.40069	NA	NA	NA	NA	-2.0121	NA	NA	NA	NA	NA	NA	-1.88321	NA	NA	NA	-1.69319	-1.72001	NA	NA	NA	NA
Arap1	NA	-3.28365	-2.35443	-3.27479	-2.89639	NA	-3.22485	-2.83029	-2.9038	NA	NA	NA	NA	NA	NA	-2.79426	-2.92266	NA	NA	NA	NA	NA	NA	NA	NA	NA	NA	NA	NA	NA	NA	-2.83318	NA	NA	-2.59068	-3.03982	NA	NA	-3.01939	NA	NA	NA	-2.10172	NA	-3.00684	NA	NA	-2.87875	NA
Arcn1	0.158967	1.08583	-1.14473	-0.421458	0.646007	0.874993	-0.970923	0.0375269	0.0185613	-1.47118	1.02116	0.274273	NA	0.786391	0.66028	0.383566	0.581542	0.543602	0.660514	-0.150274	1.36756	-0.791348	-0.328508	-0.400916	0.0978602	0.150822	-0.584933	0.745773	1.77003	1.33682	-0.388033	0.00618807	-0.883175	-0.268706	-0.165115	0.0179475	1.55426	1.41021	0.310353	0.602621	0.301734	0.945789	1.00546	-1.24595	-1.16194	0.594639	0.397086	0.530931	-0.970423
Arf2	NA	NA	NA	NA	NA	NA	NA	NA	NA	NA	NA	NA	NA	NA	NA	NA	NA	NA	-0.98143	NA	NA	NA	NA	NA	NA	NA	-2.68812	NA	NA	-1.28419	NA	NA	-3.23879	NA	NA	-1.48772	0.192085	NA	NA	-1.35969	NA	-1.28691	NA	NA	NA	NA	-1.29002	NA	NA
Arf3	1.54752	1.84993	1.77293	1.60024	1.67392	1.71152	1.7085	1.79674	1.75552	0.592122	0.0996744	-0.328718	0.861966	1.51972	1.68998	0.635132	1.84824	1.51498	1.86174	1.57932	0.314769	-0.605107	0.68071	0.786458	1.58088	1.30424	2.53232	2.19707	2.32493	1.99962	1.25351	0.442127	1.33912	1.49054	0.455273	1.58178	2.2834	2.09178	1.94543	1.32556	0.459959	1.09936	2.0921	1.69863	2.36372	2.15702	1.1888	0.893013	0.313414
Arf4	0.744507	1.54659	1.06559	0.784434	1.19449	1.61021	1.13645	1.00743	0.793704	0.751587	1.19339	1.11225	-0.0810159	1.1369	1.49074	1.53217	1.19789	1.33866	2.12924	-0.32214	NA	NA	NA	-0.51494	1.45982	1.66316	NA	2.03192	1.75814	NA	1.69851	-0.594226	NA	NA	1.52577	1.51236	NA	NA	-0.808733	1.80448	NA	1.70649	1.35139	0.166416	NA	1.9068	NA	NA	1.56217
Arf5	0.188979	0.820923	0.275007	0.289472	0.964483	1.29008	0.329129	0.758408	0.840762	0.365133	1.03407	1.10499	NA	0.666064	1.32429	0.847876	0.877489	0.980049	1.52483	1.7749	NA	-0.612404	-0.687882	NA	1.02026	NA	0.781438	NA	1.81967	NA	1.29374	NA	0.947844	0.651771	0.533496	1.58194	1.68747	1.05102	1.30158	0.871374	0.993153	NA	NA	NA	-1.01298	1.53454	-0.201471	NA	NA
Arf6	-1.17183	-0.888468	-1.29884	-2.05565	-2.33559	NA	-2.70339	-2.88155	NA	NA	NA	NA	NA	-2.53097	-2.60341	NA	NA	-2.37581	NA	NA	NA	NA	NA	NA	NA	NA	NA	NA	NA	NA	NA	NA	NA	NA	NA	NA	NA	NA	NA	NA	NA	NA	NA	NA	NA	NA	NA	NA	NA
Arfgap1	NA	-2.19719	-1.21966	NA	NA	NA	NA	NA	NA	NA	NA	NA	-0.844827	-1.7388	NA	NA	NA	NA	NA	NA	NA	NA	NA	NA	NA	NA	-1.74434	NA	NA	NA	NA	NA	NA	NA	-2.49364	NA	NA	NA	NA	NA	-1.8	-1.39412	NA	NA	NA	NA	NA	NA	NA
Arfgap2	NA	NA	NA	NA	-2.15216	-0.585661	NA	-2.55877	NA	NA	NA	NA	NA	NA	NA	-0.900546	NA	NA	NA	NA	NA	NA	NA	NA	NA	NA	NA	NA	NA	NA	NA	NA	NA	NA	NA	NA	NA	NA	NA	NA	NA	NA	NA	NA	NA	NA	NA	NA	NA
Arfgap3	NA	NA	NA	NA	NA	NA	-1.24349	NA	NA	NA	-1.42841	NA	NA	NA	NA	NA	-2.11845	NA	-0.522373	-1.13214	-1.48722	-2.08774	-2.33092	NA	NA	NA	NA	-2.79464	-1.06186	-0.823068	NA	-1.81974	NA	NA	NA	NA	-0.979171	-1.32053	-2.27911	-1.79939	-1.99711	NA	NA	NA	NA	-1.17965	NA	-1.95424	-3.35258
Arfip2	-1.65071	NA	NA	NA	NA	NA	NA	NA	-1.27326	NA	NA	NA	NA	NA	NA	-1.69569	NA	NA	NA	-2.14722	NA	NA	-1.78012	NA	NA	NA	NA	NA	NA	-1.52591	-1.60991	-1.2517	-1.4336	-0.726062	NA	NA	NA	NA	NA	-1.47997	-1.2007	-1.30336	NA	NA	-2.05552	NA	NA	-1.36221	NA
Arg1	-2.53591	NA	-1.53858	-2.38294	NA	NA	-3.11492	NA	-2.39866	NA	-1.85123	NA	NA	NA	NA	NA	NA	NA	NA	NA	-2.29602	NA	-2.1524	NA	-2.3943	-2.34998	NA	-1.56085	NA	NA	NA	NA	NA	NA	NA	NA	NA	-2.55777	-2.6864	NA	NA	NA	NA	NA	NA	NA	NA	NA	NA
Arglu1	-2.43594	-1.30082	NA	-1.38162	-4.62021	-3.56192	-0.56395	-2.19114	-3.13368	NA	-3.66483	-0.93392	-1.90839	-0.963422	-2.64232	NA	NA	-1.96541	NA	NA	NA	NA	NA	NA	NA	-3.50568	NA	NA	-1.6866	NA	-1.92828	NA	NA	NA	NA	NA	NA	NA	NA	-1.73554	-4.64528	-1.34732	NA	NA	NA	NA	NA	-1.45437	NA
Arhgap1	0.14595	-1.02682	-1.15969	-0.550347	-0.719834	-0.366589	-0.853661	-0.551908	-0.822124	-0.723082	-0.392134	-0.922503	-2.4939	-0.0622711	-0.358539	-0.241414	0.183199	-0.0985737	NA	-0.202989	-0.164002	-0.173244	-1.48153	-0.0360676	-0.0375948	0.106183	-0.367296	-0.00205045	-0.377741	NA	-0.228396	-0.453746	-0.247598	NA	-0.25682	-2.38051	-0.0109656	-1.36489	0.0622483	-0.419844	-0.813847	-2.49179	-2.82595	-0.532836	-0.9558	0.189507	0.259373	-0.121885	NA
Arhgap17	NA	NA	NA	NA	NA	NA	NA	NA	NA	NA	NA	NA	NA	NA	NA	NA	NA	NA	NA	NA	NA	NA	NA	NA	NA	NA	NA	NA	NA	NA	NA	NA	NA	NA	NA	NA	NA	NA	NA	NA	NA	NA	NA	NA	NA	NA	NA	NA	NA
Arhgap21	NA	NA	NA	NA	NA	NA	NA	NA	NA	NA	NA	NA	NA	NA	NA	NA	NA	NA	NA	NA	NA	NA	NA	NA	NA	NA	NA	NA	-6.80875	NA	NA	NA	NA	NA	NA	NA	-5.29329	-6.71848	NA	NA	NA	NA	NA	NA	NA	NA	NA	NA	NA
Arhgap33	NA	NA	NA	NA	-3.43577	NA	NA	NA	-1.74611	NA	NA	NA	NA	NA	NA	-3.28656	NA	-4.25647	-3.98487	-2.55276	-2.60268	-2.21035	-3.16491	-2.93966	-2.88175	-5.17551	-4.06955	NA	-3.83017	-3.64977	-4.14556	-2.93661	-3.31105	-4.58611	-3.65845	-5.85103	-3.80512	-3.61702	-3.64767	-3.11941	-3.70622	-2.97708	-3.22829	-2.72732	-3.24419	-3.48524	-2.70665	-3.11248	-3.06367
Arhgdia	2.09699	2.98465	2.24103	1.80139	2.73724	2.10522	2.01807	2.49786	2.84719	0.637965	0.782493	0.219975	1.50814	1.98393	2.45136	0.462508	2.55093	1.67772	2.16126	NA	2.34128	2.30239	2.52532	2.32865	1.85933	2.22328	2.15586	1.99289	2.66267	1.70045	2.4184	-2.58843	0.766611	2.3632	2.13487	1.34233	1.65974	2.5289	2.1904	2.50881	2.40937	2.10547	1.22199	1.72714	2.21974	2.16682	1.61154	1.44529	0.14124
Arhgdib	NA	NA	NA	NA	NA	NA	NA	NA	NA	NA	NA	NA	-2.11983	NA	-2.02836	-1.66217	NA	NA	NA	NA	NA	-1.76809	NA	-2.20216	NA	NA	NA	NA	-2.06965	-2.04654	NA	NA	NA	-2.14073	-2.03347	-1.34341	NA	NA	NA	NA	NA	-1.62567	NA	-2.24064	NA	NA	NA	NA	NA
Arhgef2	-2.63766	-1.90367	-1.23021	-1.1493	0.0750116	0.0592849	-0.394559	-0.694714	0.0560705	NA	0.178455	-3.03123	NA	-2.04788	1.04522	-0.537793	0.288515	-0.00353492	-0.502859	NA	-0.398822	-0.838865	-0.0240666	-0.0656313	0.00805577	0.126635	0.17655	-2.89954	-0.654106	-3.34571	-0.0497027	-2.65386	-3.81581	NA	-0.358791	-0.10091	NA	NA	-0.29491	NA	0.310168	-0.727965	0.233902	NA	-0.244921	-3.29163	-2.07287	NA	0.0314709
Arhgef6	NA	NA	NA	NA	NA	NA	NA	NA	NA	NA	-0.721481	-1.197	NA	NA	NA	0.156773	NA	-2.28352	NA	-1.52636	NA	NA	NA	NA	-0.386742	-1.30031	-0.540487	NA	-0.257937	NA	-0.0716045	NA	-0.976301	NA	-0.934015	-0.671876	NA	NA	NA	-0.58501	-1.42218	-2.02554	NA	NA	NA	NA	NA	NA	NA
Arhgef7	NA	NA	-2.40162	-2.6898	-1.14251	-0.490007	-1.55879	-1.19635	NA	NA	-0.716004	NA	NA	NA	-1.58803	-0.0604223	-1.14944	-0.722342	-1.76896	-1.08405	-0.833411	-1.02301	-0.262765	-0.429302	-0.848787	NA	-1.35666	-4.41762	-0.834327	-0.882825	-0.92141	-1.04424	-1.25547	-0.566473	-1.46473	NA	-1.60242	-1.83721	-1.62486	-1.1624	-1.5101	-0.717529	-1.07324	NA	-1.537	-1.19658	-3.60069	-0.923662	-1.35714
Arid1a	-2.3115	NA	-0.879466	-2.25425	-1.48326	-0.436948	-1.0713	-0.49828	NA	NA	NA	NA	NA	-2.0332	-1.95068	-0.255522	-0.0989137	-0.564512	NA	NA	-1.47312	NA	NA	-1.00356	NA	NA	NA	NA	NA	NA	NA	-2.10645	NA	-0.471708	NA	NA	-0.689901	NA	-0.534969	NA	NA	NA	-0.765978	NA	NA	-1.62323	NA	NA	NA
Arid1b	NA	NA	NA	-1.91348	-3.13413	NA	-2.43445	NA	NA	-1.80408	NA	-1.76047	NA	-2.82345	-2.6748	NA	-2.86816	-2.61222	NA	NA	-1.79462	NA	-2.42239	-2.72778	-2.2757	-2.31793	NA	NA	-3.07519	NA	-2.34963	NA	-2.35753	NA	NA	NA	NA	-2.02352	NA	NA	NA	NA	-2.81766	NA	NA	NA	NA	-3.75007	NA
Arih1	NA	NA	NA	NA	NA	-1.50446	NA	-1.61359	NA	NA	NA	-2.0718	NA	-1.47388	-1.82265	-1.18283	-1.67235	NA	NA	NA	NA	NA	NA	NA	-1.2658	NA	NA	NA	NA	-2.1986	NA	NA	NA	-1.3706	NA	NA	NA	-1.16225	NA	NA	NA	NA	NA	NA	-1.22592	-1.81088	NA	-1.75481	NA
Arl1	NA	NA	NA	NA	NA	NA	NA	NA	NA	NA	NA	NA	NA	NA	NA	NA	NA	NA	NA	NA	NA	NA	0.0894245	NA	NA	NA	NA	NA	NA	NA	-2.22109	NA	NA	-0.839833	NA	NA	NA	NA	NA	NA	NA	NA	NA	NA	NA	NA	NA	NA	NA
Arl2	NA	-0.928531	NA	NA	-1.33251	-1.55189	NA	-1.2671	-0.863918	NA	-0.731796	NA	NA	NA	-1.61382	-1.22741	-1.81369	-1.53248	NA	NA	NA	NA	NA	NA	NA	NA	NA	NA	NA	NA	-1.21729	-1.74548	NA	NA	NA	NA	NA	NA	NA	NA	NA	NA	NA	NA	NA	NA	NA	NA	-1.30491
Arl2bp	-4.25003	-3.45705	-4.67735	NA	-3.76855	-4.05888	NA	NA	-3.46411	-3.75336	-4.76666	-3.95439	NA	NA	NA	NA	-3.28164	-3.17435	-3.92689	-3.88359	NA	-2.94624	NA	-3.01353	NA	-3.25163	NA	NA	NA	NA	-3.86051	NA	NA	-3.99188	NA	-3.79749	NA	NA	-4.81849	-4.95476	-4.69727	NA	NA	-4.13615	-3.86408	-4.50095	NA	NA	NA
Arl3	-0.245109	-1.41937	-0.317932	0.418069	0.793743	1.01749	0.830272	0.668407	1.10772	-0.266105	1.52173	2.59155	-0.839499	0.391801	1.48885	0.906695	1.04131	1.20735	1.34439	1.1921	0.446549	NA	1.67682	-1.95368	1.35727	1.68922	1.54119	1.02001	0.328476	1.04328	0.971992	1.48176	0.667311	1.50689	-2.31788	1.03463	0.126904	-0.579901	0.608559	0.498214	-1.74764	0.509713	1.00355	1.17403	1.64087	-2.93637	0.595946	-0.41551	1.00904
Arl6ip1	NA	NA	NA	NA	-1.16985	-1.20458	NA	-1.14541	-0.576718	-0.121921	NA	NA	NA	NA	-1.06286	-0.314769	-0.8067	-0.521905	-0.993409	-0.999214	-0.618194	-0.894227	-0.321566	-0.432333	-0.888379	-0.581722	-1.14225	-0.870591	-0.0347596	-1.16103	-0.440983	-1.06957	0.0807962	-1.68728	-0.380756	-0.153509	-0.956289	-1.00541	-0.433947	-1.09383	-0.783375	-0.612759	-0.333693	-0.706909	-0.866625	-0.926407	-0.971284	-1.06393	-1.11793
Arl6ip5	NA	NA	-2.67703	-2.41213	-1.29383	-1.5775	-1.88501	-1.28965	NA	NA	-2.28035	NA	NA	-1.9828	-1.75548	-1.95863	NA	-1.59849	NA	NA	NA	NA	NA	NA	NA	NA	NA	NA	NA	NA	NA	NA	NA	NA	NA	NA	NA	NA	NA	NA	NA	NA	NA	NA	NA	NA	NA	NA	NA
Arl8a	-2.46429	-1.89042	NA	NA	-0.34407	-0.837036	-1.78316	-0.549433	NA	NA	NA	NA	NA	NA	-2.49408	-1.96095	-1.03087	-0.997082	NA	NA	-0.583003	NA	NA	NA	NA	NA	NA	NA	-2.06534	NA	NA	NA	NA	NA	-2.43518	NA	-2.00689	-1.7066	NA	NA	-0.72813	NA	NA	0.473984	-1.26991	-1.85582	-1.68721	-1.31135	-1.66093
Arl8b	-1.78132	-3.46291	-2.25088	NA	-1.02423	-0.850108	-0.450286	-1.09137	-1.25135	NA	-1.8765	NA	NA	-1.71757	-1.1009	-0.652629	-1.23824	-0.136793	-2.27802	-0.960577	-3.09441	-0.242169	-0.940098	-1.0911	-1.1136	NA	-0.82972	-1.88602	-2.91186	-1.0318	NA	-1.10598	-0.805144	NA	-1.19003	-0.244802	NA	-2.47091	-1.52877	-2.95809	-1.34294	-0.43263	-0.423697	-0.63128	NA	NA	-1.23704	-1.02547	-3.29186
Armc1	NA	NA	NA	NA	NA	NA	NA	NA	NA	NA	NA	NA	NA	NA	NA	NA	NA	NA	NA	NA	NA	-3.21322	-1.55849	NA	NA	NA	NA	NA	NA	NA	NA	NA	NA	NA	NA	NA	NA	NA	NA	NA	-1.36242	NA	NA	NA	NA	-1.26498	-1.17747	NA	NA
Armc10	-1.67006	-2.56798	-2.77499	-1.38867	-0.777752	-0.0802362	-0.617131	-0.57863	-0.424596	NA	-1.49788	NA	NA	-1.58627	-0.67922	-0.0671367	-0.126766	0.0313033	NA	NA	NA	NA	NA	NA	NA	-1.37943	-1.37878	NA	-1.24433	NA	-0.552948	-0.194395	NA	NA	0.160602	NA	NA	NA	NA	NA	NA	NA	-2.33049	NA	NA	NA	-0.93809	NA	-0.742974
Armc6	-5.43547	-4.98179	-5.59117	-4.90069	-3.81105	-3.40689	-4.30141	-3.27851	-4.2345	NA	-4.67899	-5.73833	NA	-4.35696	-4.03794	-3.73847	-3.62838	-2.67878	-4.21869	-3.94501	-5.35285	-4.51555	-3.88211	-4.11159	-5.05995	-3.67158	-4.13519	-4.91967	NA	NA	-1.22707	-3.8731	NA	-3.76322	-5.36807	-4.86011	NA	NA	NA	-6.28459	NA	NA	-4.30336	-3.71372	NA	NA	NA	NA	-4.24884
Armc8	NA	NA	NA	-2.58491	NA	NA	-2.20613	NA	NA	NA	NA	NA	NA	-0.696482	NA	NA	-2.90881	NA	NA	NA	NA	NA	NA	NA	NA	NA	NA	NA	NA	NA	NA	NA	NA	NA	NA	NA	NA	NA	NA	NA	NA	NA	NA	NA	NA	NA	NA	NA	NA
Armcx3	NA	NA	NA	NA	NA	NA	NA	NA	NA	NA	NA	NA	NA	NA	NA	NA	NA	NA	0.167333	NA	NA	NA	NA	NA	-1.29901	0.0658422	-0.261562	-1.335	-0.353328	NA	-1.01146	-1.24447	NA	NA	-1.1918	-1.51852	NA	0.0558384	-0.15727	-0.943983	-0.92697	-0.302219	-0.0197169	-0.589772	-0.21141	NA	-1.09263	-1.30041	NA
Arpc1a	0.374496	1.35818	0.23472	0.620558	1.14157	1.73742	1.38996	1.31009	1.54517	0.253993	0.951313	-0.975396	-1.96196	0.756104	1.30918	1.87718	1.21442	1.81014	0.834503	1.94633	0.391034	0.400044	-1.04924	1.09437	-0.102339	1.29174	-0.105575	-2.53559	1.97822	0.82791	1.63155	1.77522	0.40176	0.737631	1.83695	1.66819	1.02408	2.04176	1.51644	1.92751	1.84238	0.0929218	0.561764	0.588975	0.530097	0.993128	1.65009	1.2179	0.662062
Arpc1b	-0.700773	NA	NA	-2.56809	NA	NA	NA	-2.31221	-1.94338	-2.26942	-0.0414771	NA	-1.75917	-1.05948	-1.32733	NA	-1.91151	-2.45339	NA	NA	NA	NA	NA	NA	-1.46724	-2.52964	-0.869205	NA	NA	NA	NA	-1.50989	-2.68786	-1.3511	NA	NA	NA	NA	NA	NA	NA	NA	NA	-0.9285	-2.2156	NA	-2.22294	-1.97002	-1.71237
Arpc2	0.699109	0.792407	1.08944	0.369291	0.664266	0.379739	0.261361	0.970837	1.30939	-0.60814	-0.28004	-1.13878	NA	0.598189	0.0897691	0.412275	1.02479	0.713687	0.41285	2.59195	0.691152	NA	0.209453	0.663681	-1.4617	NA	0.692467	0.847434	1.82013	1.61217	-0.0723503	1.47037	-0.0996383	-0.176658	-1.31116	NA	NA	0.459524	NA	0.327658	-1.34563	-1.05947	0.444713	2.68062	-0.552559	NA	-0.420748	2.21748	NA
Arpc3	0.63109	1.17758	-0.100843	0.736237	-0.14046	-0.136396	0.430502	-0.52519	-0.433971	-2.47385	1.32459	0.515316	-1.6127	0.715415	-0.230591	-0.795631	-0.525428	-0.00676404	0.119521	-0.469554	NA	-0.473924	NA	NA	NA	NA	-0.537009	0.120082	0.495133	NA	-0.835029	NA	NA	NA	NA	NA	0.996521	0.877117	0.263674	-0.262929	-0.645488	NA	-0.684244	0.849629	NA	0.314847	NA	-1.30913	NA
Arpc4	1.43076	1.77287	1.67133	0.975859	1.36402	1.63144	0.385892	0.822732	0.545289	0.361708	1.45708	0.998711	0.807181	1.87472	0.494076	0.627284	1.1213	0.645148	2.00812	1.45536	-0.105407	1.10091	1.22588	1.18263	1.71904	1.81754	1.65868	-0.791901	-0.664271	1.10867	0.865857	-0.258736	0.176512	1.39735	0.883171	0.674381	1.78145	-0.170475	1.64805	1.89971	-0.110131	1.76872	1.87034	1.74984	1.11175	1.22108	1.26951	1.04098	1.06652
Arpc5	0.490273	1.12907	0.754916	1.02083	0.978155	0.109446	-0.38211	0.181175	0.776669	-0.160754	0.737495	0.734609	0.333546	0.158068	0.302365	-0.31608	0.230076	-0.0332518	0.665612	1.41226	-0.80273	0.799675	-0.221673	NA	NA	-0.263339	0.416605	NA	1.30777	0.536411	0.474947	0.415742	0.924467	0.30248	0.971965	0.374353	1.13327	1.1114	NA	0.0765375	-0.385241	-0.422289	NA	0.159604	NA	0.652729	NA	NA	-0.409321
Arpc5l	NA	-1.57744	NA	NA	-0.944076	-0.632334	-1.4623	-1.40481	NA	NA	-0.371478	-1.58364	NA	NA	NA	-1.37158	-1.06338	-0.63563	NA	NA	-0.0563127	-1.61933	-0.390271	-1.40891	-2.13871	NA	-2.09071	NA	-0.636957	-0.964943	-0.998795	-1.06687	-1.02032	-0.444566	NA	NA	-0.750826	-0.999796	-0.926122	-0.994526	-0.72695	-0.580516	-0.378314	-2.74163	NA	-0.865966	-0.482555	-0.763259	NA
Arpin	-0.943307	-1.18763	-1.38901	NA	-0.987001	NA	NA	NA	NA	-0.634391	-1.07403	-0.786901	-1.54588	NA	NA	NA	NA	NA	NA	NA	NA	NA	NA	NA	NA	NA	NA	NA	NA	NA	NA	NA	NA	NA	NA	NA	NA	NA	NA	NA	NA	NA	NA	NA	NA	NA	NA	NA	NA
Arpp19	-1.33703	-0.686699	-0.963465	-2.5733	-1.04099	-1.07123	-2.72214	-0.954977	-1.21551	-3.66591	-3.57118	-2.18663	-0.386197	-1.44464	-1.58919	-1.5497	-1.06174	-1.35283	NA	NA	NA	-0.577068	NA	NA	NA	-1.60914	NA	-4.70169	NA	NA	-0.758751	-1.70761	-1.50224	NA	NA	-0.898037	NA	NA	-1.66665	-1.62896	NA	-1.03193	NA	-3.91244	-1.13797	NA	NA	NA	NA
Arrb1	NA	-2.45736	NA	NA	-2.12628	-1.66215	-2.31146	-1.86714	-2.87718	NA	-0.235608	NA	NA	NA	NA	-2.81708	-2.02724	NA	-0.905455	-2.212	-2.23747	NA	NA	NA	NA	-1.55186	-1.69165	NA	-3.64244	NA	NA	-2.11933	NA	NA	NA	NA	NA	-2.09183	-2.56858	NA	-2.58054	NA	NA	NA	-2.00601	NA	-2.43492	NA	NA
Arvcf	NA	NA	NA	NA	NA	NA	-2.59215	NA	NA	-1.60063	NA	NA	NA	-2.1107	NA	NA	NA	NA	NA	NA	NA	NA	NA	NA	NA	-2.36938	-2.41138	NA	-2.55774	NA	-1.77193	NA	NA	NA	NA	-1.36615	NA	-1.97578	NA	-1.75411	NA	NA	-1.82854	-1.67558	NA	NA	NA	NA	NA
Asah1	-2.5313	NA	-1.82208	-1.00664	-2.6158	NA	NA	NA	NA	-1.35702	NA	NA	-2.65406	NA	NA	NA	-2.23608	NA	NA	NA	NA	NA	NA	NA	NA	NA	NA	NA	NA	NA	NA	NA	NA	NA	NA	NA	NA	NA	NA	NA	NA	NA	NA	NA	NA	NA	NA	NA	NA
Asap2	2.1167	2.46459	6.09436	4.08852	1.53	2.08175	-0.531913	0.34567	NA	1.54346	-2.00526	2.86822	2.75216	-0.876228	-1.98372	1.5581	0.2199	0.711781	1.69352	0.887078	2.65615	1.76732	0.282244	2.21013	-1.24996	1.30554	2.10759	3.00774	-0.363508	NA	NA	-0.023011	1.2608	1.3744	3.90101	2.88932	-0.35847	-1.14114	NA	NA	-1.8357	1.85126	2.97814	6.87853	2.12978	NA	-0.490986	NA	NA
Asf1a	NA	NA	NA	NA	-2.27793	-2.42203	NA	-1.55366	-1.64427	NA	NA	NA	NA	NA	-1.97083	-0.800769	-1.45241	-1.4485	-3.6917	-3.37059	NA	NA	-1.06862	NA	NA	-0.874166	NA	-2.09632	-1.24777	-1.52438	-1.19467	-1.45216	-0.998701	NA	-0.361849	NA	NA	-0.724717	NA	-1.54065	-0.474022	-1.21563	-3.90109	NA	NA	NA	-1.449	NA	NA
Asns	-3.24249	-1.75929	NA	-1.72216	-2.25791	-2.10444	-3.93799	-1.75919	-2.07169	-0.224982	NA	-1.28961	-0.753515	-3.67351	-3.73555	-1.91213	-3.36124	-3.13648	-1.89935	-1.9813	-2.4009	-1.00793	-1.69018	NA	-1.89652	NA	-1.41931	-1.24941	-2.31143	NA	NA	-2.12346	-2.63813	-2.55549	-1.97195	NA	-2.92989	-1.91256	-4.99209	-5.46022	-2.09019	-2.31363	-3.14109	NA	-2.19123	-2.67848	-2.25745	-2.72701	NA
Asph	-3.00654	-1.78911	-3.81837	-3.11648	-3.14131	-4.10532	NA	-5.15328	NA	-3.08901	-1.7113	-1.77886	NA	-3.12133	-3.90912	-4.87161	-1.88358	-3.98464	-2.1904	-3.14949	NA	NA	-4.04914	-4.27156	-4.26244	-4.00755	NA	-2.14258	-3.16697	-2.6177	NA	NA	NA	NA	-3.99117	-1.06113	-1.01541	-2.8404	-2.93718	-2.77474	-3.66985	NA	NA	NA	NA	-0.846034	-4.40358	-4.53353	-4.60919
Aspn	-0.157178	2.27367	1.98994	1.55864	NA	-0.270935	0.588927	-0.671807	NA	NA	2.08298	1.15106	-0.75817	-0.901541	-0.201688	0.208261	NA	-0.289396	0.931079	0.521924	1.7065	1.03601	1.83881	0.0744654	0.255466	1.25171	0.717848	1.31438	0.115567	-0.365381	2.49626	0.499026	-1.20442	1.37747	1.29346	0.221893	2.75164	0.0536948	-1.02461	-0.254676	-1.6768	-1.04205	-1.64364	0.108881	0.450487	1.08764	0.630323	NA	NA
Asprv1	NA	-0.327076	-2.08113	NA	0.732872	-0.751269	-0.506155	-0.482674	-0.352161	-1.19509	-1.36336	-0.181081	-2.3063	-3.40475	1.9183	-0.225929	-0.825294	-1.54906	NA	1.0792	NA	NA	-0.130052	-1.66426	0.567476	-1.7157	-2.51857	-0.509427	-1.03144	-0.950368	NA	NA	-0.444022	-0.405234	-1.68051	NA	1.16737	1.00846	0.645244	-0.439458	-2.45939	-2.42291	0.34238	-0.896726	-1.85027	-0.583018	NA	-1.42405	-2.72518
Asrgl1	NA	-1.34394	NA	NA	NA	-2.13824	NA	-1.69125	NA	NA	NA	-2.25915	NA	-1.53261	-1.8466	NA	-1.63162	-1.63277	NA	-1.92196	NA	NA	NA	-1.60578	NA	NA	NA	NA	NA	NA	-1.99118	-1.61701	NA	NA	-1.81996	NA	-1.4194	NA	NA	-3.01475	-1.89481	-1.69353	-1.25374	-1.27182	NA	-1.23883	NA	-1.2477	-2.01842
Ass1	-0.4601	-0.558828	-0.741256	-0.659791	NA	NA	-3.38309	NA	-2.49471	-0.581135	-0.549155	-0.579064	-0.651274	-0.82601	-0.785448	-0.631706	NA	NA	-0.940878	-1.35135	-1.88649	-0.817531	-0.225319	-1.57482	-2.06176	-1.43965	-1.18423	-0.200555	-1.13633	-0.184321	-0.0415804	-0.735239	0.0774674	-0.0628881	-0.480385	-1.01513	-0.373811	-0.75546	-2.00053	-1.18917	-0.185404	-1.41805	-2.14962	-2.0173	-1.63064	-0.900829	-0.0819442	-0.498071	-1.79299
Atad3	-8.13691	NA	-8.47109	NA	-7.11242	NA	NA	-7.49574	-7.71257	NA	NA	NA	NA	NA	-7.01158	-5.88038	-6.64143	-8.07467	NA	NA	NA	NA	NA	NA	NA	NA	NA	NA	NA	NA	NA	NA	NA	NA	NA	NA	NA	NA	NA	NA	NA	NA	NA	NA	NA	NA	NA	NA	NA
Atad5	-4.81978	-4.49852	NA	NA	NA	NA	NA	NA	NA	NA	-3.93143	NA	NA	NA	NA	-6.44114	NA	NA	NA	NA	NA	NA	NA	NA	NA	NA	NA	NA	NA	NA	NA	NA	NA	NA	NA	NA	NA	NA	NA	NA	NA	NA	NA	NA	NA	NA	NA	NA	NA
Atat1	NA	-2.45324	-1.83348	-1.4118	-0.478012	0.694706	-1.16772	0.021734	-0.346088	NA	NA	NA	-0.801207	-1.69953	0.582454	-0.362391	0.171402	0.263	0.79013	-2.08625	-0.90227	-0.740253	NA	-1.91058	-0.663329	-0.107947	-0.512574	NA	0.764144	0.871071	0.685689	-2.20894	-1.31962	NA	-1.48118	-0.876382	1.5304	0.651067	-1.77835	NA	-2.14377	-0.980461	-2.21109	NA	-0.483727	1.54404	-1.0385	-1.98623	-0.589718
Atcay	NA	NA	NA	NA	NA	NA	NA	NA	NA	NA	NA	NA	NA	NA	NA	NA	NA	NA	NA	NA	NA	NA	NA	NA	NA	NA	NA	NA	NA	NA	NA	NA	NA	NA	NA	NA	NA	NA	NA	NA	NA	NA	NA	NA	NA	NA	NA	NA	NA
Atf7ip	NA	NA	NA	NA	NA	NA	NA	NA	-2.18387	NA	NA	NA	-1.63078	NA	NA	-1.53154	NA	NA	NA	NA	NA	NA	NA	NA	NA	NA	NA	NA	NA	NA	NA	NA	-1.41951	NA	-1.58289	NA	NA	NA	NA	NA	NA	NA	NA	NA	NA	NA	NA	NA	NA
Atic	2.5387	1.94809	1.27866	1.82464	2.2575	2.08658	1.86916	1.93434	2.22066	2.37764	1.58676	1.13181	0.263392	1.78569	2.22724	2.41743	2.24651	2.39314	1.62457	1.87895	1.55129	1.14906	2.06447	1.93103	1.85205	2.9428	2.54474	3.06412	2.09596	2.66193	2.36249	2.25829	2.37411	0.778719	2.48764	1.50542	1.8847	2.66406	1.94704	1.93747	1.74655	0.731861	1.7503	1.14177	0.952278	2.07371	1.98182	1.71231	1.63885
Atl3	NA	-0.12107	NA	NA	-0.937624	NA	NA	NA	NA	NA	NA	-1.11207	NA	NA	-1.38335	NA	NA	NA	NA	NA	NA	NA	NA	-0.15112	-1.27166	NA	NA	NA	NA	NA	NA	NA	NA	NA	NA	NA	NA	NA	NA	NA	NA	NA	NA	NA	NA	NA	NA	NA	NA
Atox1	1.63975	1.18621	1.33362	2.09652	1.49992	1.06286	0.650081	1.237	1.76627	0.509082	0.704892	1.75031	-0.0342609	1.06191	1.0786	0.912981	0.411068	1.44192	1.95255	2.35454	1.28681	0.972275	1.14298	-0.980859	1.28329	1.12586	0.249858	-0.662118	0.89563	1.88881	1.72849	1.58451	1.84334	2.24695	1.96054	1.21518	1.14113	1.24071	0.440064	NA	1.56545	1.96925	-1.43106	1.62321	1.47116	0.964324	-0.958199	1.7207	1.83648
Atp1a1	1.70933	1.85917	-0.664295	0.12052	0.40115	-0.0984839	-0.704507	-0.189979	0.192667	2.10602	2.20769	0.284275	0.501715	0.646672	0.779809	0.884055	-0.24086	0.416835	NA	0.251938	-0.0350126	-1.25084	0.830846	NA	0.888677	0.975017	-1.19292	2.45692	0.0148789	1.14731	-0.588155	1.43959	0.893572	-0.505561	2.29169	0.765427	2.39206	2.63681	1.15862	0.600284	0.412095	0.921534	0.610843	NA	-0.866938	1.38752	-0.642966	-0.112465	0.459073
Atp1a2	0.00362346	-0.0558899	0.877482	-0.222391	-0.0351329	-0.0218277	-0.7893	-0.0717647	-0.127418	2.48137	0.741522	1.6038	1.64685	-0.845228	-0.126836	-1.33784	-0.703291	0.226958	-0.291102	1.59554	1.39109	0.188352	-0.00828523	-0.662082	-0.777904	-0.606895	-0.663092	0.268813	0.00889173	1.5854	-1.46411	0.816209	-0.783931	-0.0026839	-0.574313	-0.939716	0.751629	-0.0980075	0.687864	-1.03523	-0.197149	0.78245	-0.604751	2.2348	0.92003	0.879995	0.714257	2.0043	0.8969
Atp1a3	2.43324	2.10297	2.06106	2.55199	2.93496	2.9472	2.78412	2.76449	2.98269	2.98824	1.7484	1.73843	2.31052	2.35701	3.2884	2.8487	2.84631	3.10223	2.63172	2.92308	2.49401	2.55674	2.70268	2.8242	2.01923	2.2423	2.26754	2.07251	3.08168	3.09171	3.74415	3.16049	3.40629	3.06948	2.51608	2.84844	1.63494	2.36679	2.45171	2.99512	2.09429	2.56705	2.98912	2.22745	2.28088	2.52756	3.12672	3.23938	2.19211
Atp1b1	NA	-1.68024	0.751622	0.93978	-0.0714454	-0.526992	-1.92764	-1.62687	-1.72594	0.491504	NA	0.905418	2.21944	1.02318	-0.467053	-2.80837	-2.68607	-0.361806	-3.38388	0.645056	0.560876	-0.680055	-0.531502	-0.14618	-0.990692	-1.12255	-0.621042	NA	-0.368549	0.0838435	NA	-0.29848	-3.68028	0.699837	-1.00847	-2.33804	1.80616	1.18855	-2.34038	-2.49142	-1.78242	-1.23557	0.460725	-0.526646	0.841663	0.649277	1.40269	0.755995	-0.53276
Atp1b2	-3.30686	-0.706074	-1.36022	NA	NA	-1.88448	-0.383952	-1.56235	-1.39168	NA	1.5277	-1.34394	0.537987	-2.13739	-0.945199	-1.43037	-1.631	-1.58984	1.65831	NA	-1.36031	NA	-2.55144	NA	-0.668564	NA	-2.0819	NA	0.433036	NA	-0.865076	-1.76875	-0.808265	-1.26641	NA	-1.69147	-0.953704	-2.31213	0.553178	0.455675	-2.28384	-1.64099	-2.09156	NA	NA	-2.42659	-1.18414	-3.03849	NA
Atp1b3	-0.648195	-0.0238996	-0.211158	0.294705	0.523618	-1.90635	-0.0462012	-0.522853	-0.32444	NA	-0.42377	-0.903048	-1.48858	-0.768025	NA	-2.57233	-2.05175	-1.02399	-3.2268	-0.188735	0.00319527	0.206202	-0.312055	-0.343937	-0.0546657	-0.509858	-1.52811	-0.935348	0.770822	-0.433143	-0.82702	-1.89083	-1.23909	-1.18694	-0.0304326	0.927479	-2.44298	-0.292289	-0.40694	-1.31828	-0.90049	-1.44355	-1.15811	-0.479118	-0.011337	0.174236	NA	NA	-1.12557
Atp2a2	0.325799	0.479969	-0.920794	0.583726	1.27577	2.26167	1.45251	1.39075	1.20781	1.38569	1.72807	1.2876	0.31312	0.719172	1.6059	2.44427	1.90707	2.51255	0.464117	-0.386988	0.914898	3.28193	1.57779	1.52363	1.10771	0.971741	3.6327	3.45626	1.36029	1.46319	2.30234	-0.324631	1.06432	0.595213	0.737318	0.698788	1.71334	2.45524	2.10569	1.7041	0.776566	0.611003	NA	1.00126	0.759181	0.428438	0.938341	-1.71324	-0.420122
Atp2b1	1.8008	NA	1.35649	-1.73556	-1.99637	-2.69084	-2.15198	-2.11527	-2.15828	NA	-1.92034	NA	-2.46707	-1.32261	-1.08093	-2.82234	-2.08175	NA	NA	NA	-2.03721	-1.02748	-0.739754	0.355231	0.716668	-1.95878	-1.40377	NA	NA	-2.04162	-3.17281	-1.85162	-1.0209	-1.45256	-1.33558	-3.07751	NA	NA	NA	NA	NA	-1.79764	NA	NA	NA	-2.2392	-1.3225	-0.945885	NA
Atp2b2	-0.0427009	0.843479	1.13026	-0.828402	-1.37209	-0.9955	-1.54199	-0.716565	-0.120325	1.28423	0.748303	0.905304	-1.02491	-0.285338	-0.9765	0.905978	-0.549069	-1.20557	1.46729	-3.84028	-0.124753	0.0493349	1.41554	-0.964658	-0.115824	-0.636903	-0.116357	1.1545	-0.0358095	0.129056	0.282528	0.870595	0.279284	0.489836	-0.31571	-1.96019	1.41494	0.778833	-0.686479	-0.990409	-1.89426	0.311387	-1.34608	0.392927	-2.62442	1.32666	-1.43682	-1.00184	1.04015
Atp2b4	NA	-1.45429	-1.41605	NA	-1.5518	NA	-1.71087	NA	-1.35969	NA	NA	NA	NA	-2.13579	NA	NA	-1.47659	NA	NA	-1.95289	NA	-0.431969	-3.09433	NA	NA	-2.02094	-0.588463	0.253956	NA	NA	-2.69901	-1.42106	-1.36995	-2.74188	-2.27866	NA	NA	NA	-2.84162	-0.244155	-0.868355	-0.832654	-1.26187	-0.839438	-2.34432	-2.74012	-1.27316	-1.10897	-1.78036
Atp5f1a	5.52115	5.43636	5.18425	5.2899	5.6507	5.8376	5.51819	5.67178	5.78522	4.86348	5.14607	4.77183	4.45511	5.29825	5.7197	5.35596	5.72106	5.60628	5.41131	5.57409	5.21544	4.83134	5.19783	5.33516	5.42495	5.66978	5.44282	5.5948	5.95144	5.40662	5.56658	5.37758	5.37423	4.51195	5.61133	5.75497	6.00546	5.99407	5.68998	5.70206	5.54094	5.06968	4.86993	4.98955	5.02085	5.48474	5.54579	4.94731	5.01669
Atp5f1b	5.36201	5.33089	5.1561	5.09666	5.45243	5.58697	5.43215	5.49024	5.56155	5.02252	5.82523	4.30204	4.31559	5.20561	5.52593	4.72041	5.6141	5.33205	5.00283	5.55149	5.25326	4.81079	5.23618	5.44313	5.54647	5.40997	5.37901	5.41104	5.62401	4.97203	5.29428	5.19785	5.04221	4.97399	5.35362	5.40642	6.4051	6.08697	4.99974	4.71309	5.33851	5.21516	4.9076	4.93699	4.82065	5.96278	5.13972	4.56523	4.98756
Atp5f1c	0.346314	0.599106	1.85236	0.490791	0.630806	1.741	1.29353	1.58524	1.41787	0.5775	0.37603	0.203225	-1.09885	1.03839	1.48548	1.03186	1.21662	1.68229	0.683136	1.43451	-1.15855	0.996172	1.7247	1.15323	1.06145	1.75928	0.853526	-1.52077	1.48877	1.13858	1.1021	-0.110544	0.716689	1.226	1.84133	1.32346	-0.0844095	1.32458	1.33131	1.03748	1.49928	0.548487	1.63141	1.37419	1.30471	0.906635	1.37455	0.988951	0.255126
Atp5f1d	0.112833	-0.0251934	-0.162234	0.119742	0.262538	0.67455	0.380265	0.394119	0.301068	0.448388	-0.0195122	0.341913	0.392962	0.165119	0.805793	0.796213	0.4111	0.967456	-0.433524	0.00941402	NA	0.328133	NA	NA	0.149838	0.550045	NA	NA	0.564764	0.630006	0.684466	0.968404	0.658501	-0.21467	NA	NA	0.0309432	0.125811	-0.0771493	1.0187	NA	NA	0.467606	0.707222	0.248771	NA	0.807485	NA	0.826227
Atp5f1e	-0.565466	-0.586979	-1.04652	0.187604	0.586726	0.403922	-0.0370291	0.115231	-0.946529	-0.935468	0.861474	-1.13463	-0.832094	0.252777	0.813995	0.00610599	0.541437	0.65466	-0.234239	0.658764	-1.22715	NA	-1.6475	-0.894957	0.56438	0.208025	0.47989	-0.258261	-1.31065	0.791452	0.106973	0.625645	0.184394	NA	0.533769	0.557296	-0.888728	0.0224929	-0.392587	0.282842	0.669271	0.124055	-2.67869	-0.206397	0.301508	0.301934	0.132837	0.465382	-0.111644
Atp5if1	-2.03883	0.123698	-2.06572	-2.09859	-0.276721	-1.09704	-1.4638	0.0480421	0.017085	-1.85768	-0.364568	0.0223619	NA	-1.51032	-0.188741	0.172277	0.0720804	0.314495	-1.14262	-2.85538	-0.748574	0.337876	-1.37107	-1.75672	-0.402353	-1.94561	-0.589219	-1.2163	0.678453	-0.298529	0.509136	0.342158	-0.228046	-0.238578	-0.395092	-1.39833	0.921024	-0.000477356	0.260702	0.290302	-1.2163	-0.967756	-0.298834	-0.850566	-1.51309	-0.999962	-0.566303	-1.80364	-0.647441
Atp5me	0.631954	0.622775	0.250603	0.475112	1.31387	1.46498	1.28063	1.13009	0.758757	0.505471	0.893405	0.530414	0.344592	0.896469	1.33285	1.42955	1.13948	1.68389	0.561327	1.23209	1.14949	-0.63694	1.84134	1.98792	1.26894	0.806011	0.709712	-1.12266	1.43105	0.875362	1.91901	1.27171	0.394083	2.24274	0.935707	0.87816	1.56451	1.37808	1.43203	1.06626	1.53067	2.19399	1.49749	-1.48253	-0.881331	0.245437	1.64178	0.0386142	1.46587
Atp5mf	-0.829341	-1.06234	0.0928582	NA	0.57344	-0.602967	0.689254	-0.197482	0.546922	0.642799	-0.776607	NA	NA	0.215585	0.885754	-1.24482	0.48948	1.17884	-0.364361	0.304178	0.00465098	-0.3187	0.46297	0.974111	0.0326096	NA	0.619848	NA	-0.0786762	0.271247	0.474873	-0.0529824	NA	NA	NA	0.482379	0.0849664	-0.491125	-0.275332	0.244722	0.118141	NA	-0.456996	-0.199577	-0.882217	0.2364	0.6616	-0.446423	-0.163812
Atp5mg	0.91317	0.439497	1.6656	0.418088	-0.123004	-0.266188	-0.612858	-0.606717	-0.0585985	-0.0117678	-1.62895	-1.56237	0.0422851	0.608064	0.196868	-0.879462	-0.334665	-0.00687618	-0.960444	0.175793	-0.787849	1.50789	-0.509883	-0.386238	0.488643	0.228908	-0.396048	1.54401	-0.244011	0.956953	0.547037	0.225616	-0.137799	-1.88386	0.16077	0.925496	NA	0.00449297	NA	0.099721	-0.922789	NA	-0.343453	-0.530481	-0.377871	-0.650022	-0.435812	NA	-0.511891
Atp5mk	-0.729517	-0.0563587	-0.518524	-0.991732	-1.08542	-0.662037	-1.33678	-0.916095	-0.296286	-1.49967	-1.43459	NA	-0.400693	-1.64459	-0.43368	-0.842233	-0.836845	-0.933944	NA	NA	-1.2727	-0.717932	NA	NA	NA	-0.486268	NA	NA	NA	NA	NA	NA	NA	NA	NA	-1.21264	-0.895503	NA	NA	NA	-1.78311	NA	-1.54184	NA	-0.638887	NA	NA	NA	-0.375337
Atp5mpl	-0.497053	-0.659588	-1.06394	-1.28975	-0.411266	0.0265221	-0.548334	-0.26843	-0.479929	-1.89431	NA	-3.30879	NA	-0.693075	-0.431933	NA	-0.310534	-0.79626	0.450115	-0.535763	NA	NA	-0.953501	NA	NA	-1.67012	-1.13786	NA	-1.74859	NA	NA	-0.0643314	-0.92357	NA	-1.16581	NA	-2.01253	-0.804972	NA	NA	NA	NA	NA	NA	-1.60998	0.93289	NA	-0.433384	NA
Atp5pb	1.13897	NA	0.509195	-0.00737814	1.79485	2.07639	1.29206	1.6886	0.78319	0.88733	0.513039	1.07921	-0.123955	1.43169	1.7238	1.29665	1.98827	2.1115	0.310355	1.09023	0.85812	0.548594	0.983681	2.25675	1.25578	1.57812	0.694911	1.09543	1.63728	1.11765	1.01029	1.25877	1.21751	-0.244081	1.86308	1.42784	0.987287	2.0544	1.99145	1.74944	1.76436	1.14579	1.05475	0.527176	2.20472	1.12465	1.43022	0.679664	1.15745
Atp5pd	2.03705	2.18773	0.933071	0.288282	2.05344	1.64622	1.44782	2.0229	2.58664	0.672694	1.03114	2.03786	2.50732	1.80029	1.89454	1.67861	1.8156	1.93672	1.25719	1.87677	1.48564	2.30532	1.66274	2.31245	2.08055	2.0931	1.81098	1.14407	1.62953	2.55339	1.6607	1.95812	2.44068	0.7416	0.729022	1.96242	1.29049	1.17179	0.522998	1.28239	0.544844	1.39911	1.69113	1.8291	2.44739	1.70714	1.6374	1.69221	2.26602
Atp5pf	0.215002	0.62394	0.608963	0.719215	0.700213	0.20545	0.348763	0.844901	1.20212	-0.305646	-0.360403	0.355179	0.648325	0.167611	-0.0279942	-0.08633	0.373119	0.55105	1.1817	NA	-0.893904	NA	NA	NA	NA	-1.03524	0.850245	NA	1.75412	0.0645562	0.475876	0.97113	1.40867	0.599996	NA	NA	1.52179	NA	0.336765	0.0167658	NA	0.634663	-0.191482	NA	NA	NA	1.23171	0.466804	-0.629976
Atp5po	2.59047	2.07456	1.70663	2.26598	2.52367	2.65715	2.08047	2.58253	2.78821	1.26927	1.71097	1.26532	1.62747	2.03386	2.27317	2.4882	2.62999	2.3958	1.58087	2.44129	2.19383	2.27256	1.57464	2.40273	2.14465	2.45859	2.26999	2.72636	2.3604	2.18142	2.46817	2.95386	2.44713	2.28352	3.16726	2.23867	2.08224	2.34463	2.21498	2.18997	2.18585	2.15714	2.19567	1.126	1.35433	2.20959	2.21689	1.79017	1.31326
Atp6ap2	NA	NA	NA	NA	NA	NA	NA	NA	NA	NA	NA	NA	NA	NA	NA	NA	NA	NA	NA	NA	NA	NA	NA	NA	NA	NA	NA	NA	NA	NA	NA	NA	NA	NA	NA	NA	NA	NA	NA	NA	NA	NA	NA	NA	NA	NA	NA	NA	NA
Atp6v0a1	-1.19432	-0.241188	-1.12637	-3.21738	-1.50722	-1.13749	-0.681727	-0.992077	-0.130596	-1.96282	-2.66656	-1.99601	-1.85505	-2.65952	-1.38982	-1.13352	-0.716339	0.330849	-0.842596	-1.67426	-0.307375	-1.74349	-0.258291	-0.7654	-1.57329	NA	NA	-2.30765	-1.33835	NA	0.0183928	NA	-2.22857	0.14578	-2.43531	NA	NA	NA	-4.51672	NA	NA	-1.97781	NA	-2.66178	NA	-0.331662	NA	NA	-0.556821
Atp6v0c	NA	NA	NA	NA	NA	NA	NA	NA	NA	NA	NA	NA	NA	NA	NA	NA	NA	NA	NA	NA	NA	NA	NA	NA	NA	NA	NA	NA	NA	NA	NA	NA	NA	NA	NA	NA	NA	NA	NA	NA	NA	NA	NA	NA	NA	NA	NA	NA	NA
Atp6v0d1	NA	-0.646049	-2.02482	-1.18159	-0.0866117	-2.91993	-0.675454	-0.797526	-2.23181	0.268054	-0.34283	-0.551648	NA	-0.970698	-0.85147	NA	-0.830854	-0.997054	0.115609	0.986848	-2.85285	NA	NA	-0.105502	NA	-2.41226	-4.42274	NA	-0.871689	0.738147	-0.907758	-0.130488	-1.07826	-0.536931	NA	-2.92306	0.643718	0.13607	-0.694262	-1.00169	-1.22629	-0.970026	-3.40946	1.11034	-1.77237	0.0507773	-0.269036	0.822681	-1.58087
Atp6v1a	0.540784	-2.16223	0.390467	0.355114	1.69454	2.18035	1.40805	1.65158	1.9206	NA	0.26388	0.531275	-0.126787	0.924599	1.85052	1.86061	1.66296	1.63235	1.63241	1.00947	1.48084	1.62791	0.850075	0.907565	-0.413005	0.860632	1.98825	0.862406	2.13711	1.76414	2.10651	2.0269	1.5415	0.805606	0.932434	-0.656233	2.12201	2.20847	-0.95892	0.682736	1.01061	1.01273	0.595469	-1.55398	0.298798	-1.11105	1.82235	0.93908	0.384838
Atp6v1b2	2.16866	1.7124	0.999031	1.89379	1.99641	1.96526	2.42533	1.61584	1.78498	2.08496	1.93586	1.75258	-0.675308	2.06232	1.58122	1.9319	1.87054	2.27093	2.22849	2.1087	1.38841	1.66081	0.769862	0.821498	0.756953	1.08388	1.0895	2.88458	2.15617	1.8894	1.31915	1.4509	0.858627	0.791423	0.807963	0.937489	3.72138	3.61173	2.93151	2.20142	2.2863	2.36422	2.171	2.47037	2.39313	2.48338	2.09242	1.32523	1.68717
Atp6v1c1	-1.45079	-1.88057	-1.6277	-2.48958	-3.05896	-1.58183	-2.58406	-1.11108	-0.177393	0.0703859	-2.14384	-1.48604	-0.506767	-1.31022	-2.17258	-1.97601	-1.35407	-1.93776	-0.794396	-0.727806	-1.98765	-1.50759	-1.01115	-2.11274	-1.47686	-2.52903	-1.25651	-1.0484	-2.73613	-3.19578	-0.773012	-2.39574	-0.999073	-1.46592	-2.50714	NA	-1.002	-2.32642	-0.00439629	-2.30635	-1.38107	-0.882813	-0.730802	-1.56861	-2.32164	NA	-1.0574	-1.87961	NA
Atp6v1d	-0.785566	-2.69721	NA	-1.48098	NA	NA	-2.43232	-2.21688	NA	-2.2412	NA	-2.39134	NA	NA	-2.03982	-2.26336	-2.62601	-2.37069	NA	-2.01217	-2.3466	-1.71029	NA	-2.41699	-0.577888	-2.6344	-2.2309	-1.33056	-3.10543	NA	NA	-3.0394	NA	-2.15302	-2.63795	NA	NA	-2.28401	-2.64217	NA	-1.88893	-2.69789	-1.33597	-2.36458	NA	-2.08704	-2.3925	-2.78477	-1.47569
Atp6v1e1	0.046257	-0.0740733	-0.724139	-0.659105	1.58087	1.31211	0.419355	0.831942	0.697276	-1.48718	NA	-1.0569	0.535371	0.536675	0.151399	-3.16853	-1.07705	-0.424781	-1.11728	-1.85723	1.59381	-1.49809	-0.889078	1.51207	-1.14339	0.551601	-0.997285	NA	1.11158	0.141731	0.905423	1.06517	1.24553	-1.82811	NA	0.27893	-2.0411	-0.307171	0.570811	-1.49391	1.246	1.4445	0.637554	-1.68429	-1.70058	-1.64248	0.804361	0.132853	2.41119
Atp6v1f	-1.48456	-2.1748	NA	-2.75683	-1.47948	-1.42465	-2.38417	-2.0657	-2.33092	NA	NA	NA	-1.29671	-2.39312	NA	NA	-2.51454	-2.33756	-1.84669	NA	-2.17198	NA	NA	NA	-1.55534	NA	NA	NA	-3.21289	-1.82475	-1.70141	-2.28849	-2.58306	NA	-2.28721	-1.31519	NA	-2.60878	-2.16855	NA	-2.54072	NA	NA	NA	-1.33342	NA	NA	NA	NA
Atp6v1g1	NA	-3.97725	NA	NA	-1.05293	-1.66246	NA	-1.61848	-1.52528	NA	NA	NA	NA	NA	-1.71024	-1.86301	-1.57285	-1.72359	NA	-1.44698	NA	-1.60587	NA	NA	NA	NA	NA	NA	-2.27357	NA	NA	NA	NA	NA	NA	-2.34633	NA	NA	NA	NA	NA	NA	NA	NA	NA	NA	NA	NA	-2.57799
Atp6v1g2	-1.26378	-0.847975	-1.07187	-2.20807	-3.9795	NA	NA	NA	-0.861144	NA	NA	-0.891024	NA	NA	NA	-4.10703	NA	NA	-2.70696	NA	-0.729741	NA	-4.30727	-0.896881	-0.822659	-4.70234	-1.24967	-1.33708	-1.41846	-0.91984	NA	-4.91229	NA	-0.976554	NA	NA	-2.79255	-1.05514	NA	-1.65038	-4.11685	-0.920605	-0.884639	-1.09188	NA	-1.0193	-1.46562	-0.390773	-1.40679
Atp6v1h	-2.52397	NA	-3.79288	-3.63191	-0.472565	0.00608869	-1.26255	-1.20308	-1.48743	-3.2492	-3.15084	-3.32641	-2.65908	-1.15678	-1.67356	-0.453896	-1.19033	-0.570512	0.0265916	0.771537	NA	NA	-3.45274	-1.46658	NA	-2.85036	-2.85043	-2.57238	-1.75568	NA	-2.88053	NA	-2.14332	NA	NA	-2.32396	NA	0.287086	NA	NA	NA	NA	NA	-3.4823	-2.50224	0.825825	-2.83625	NA	-2.55221
Atp8a1	NA	-2.32721	NA	NA	NA	-3.40259	-3.34034	NA	NA	-1.56003	-0.296269	-1.0165	-1.07946	NA	NA	0.306665	NA	-1.13053	-0.0798653	-2.27917	NA	NA	NA	NA	NA	NA	NA	NA	NA	-0.164078	-3.41669	NA	NA	NA	NA	NA	NA	NA	NA	-2.88378	-2.85243	NA	NA	NA	NA	NA	NA	NA	NA
Atrx	-7.16974	-2.20256	NA	NA	-2.54849	-1.29481	-4.02398	-2.39317	-2.54233	-2.91404	NA	-4.37751	NA	-3.24153	-3.57867	-1.53242	-2.46836	-1.43907	NA	NA	NA	NA	NA	NA	NA	-5.3702	NA	NA	-2.06597	-3.7508	-4.08326	-3.18109	NA	NA	NA	-3.81991	NA	NA	NA	-4.36402	-4.4474	NA	-0.362508	-4.35686	NA	NA	NA	NA	NA
Atxn10	-1.23536	-0.0953585	-0.995945	0.0946512	0.899019	1.56649	1.36819	1.46447	1.78744	-0.174631	-0.87426	0.329798	-1.10502	0.741575	1.15281	1.10105	1.5389	1.32645	1.30718	-0.677649	1.62503	NA	1.0836	1.9625	1.226	0.285302	2.24867	1.63437	0.426657	0.748334	NA	NA	-0.97083	1.28615	-0.149522	1.05699	-1.98787	-0.584595	NA	NA	0.652612	-0.102275	0.697386	-1.18302	-1.24995	0.369225	-0.113867	-0.0175183	0.193346
Atxn2l	-2.50673	-1.6755	-1.82046	-1.4684	-1.11496	-0.197616	-1.46558	-0.994987	-1.43405	-0.816176	-2.31362	-1.25269	-0.33593	-1.55156	-1.23087	0.950692	-1.03102	-0.525986	-1.2827	-0.978843	-0.63761	-0.449383	-1.91948	-0.962445	-1.34104	NA	-1.98483	-1.18878	-0.275422	-1.10109	0.160572	-1.17583	-2.68761	NA	0.281402	-1.11383	NA	-1.15044	-0.894578	-2.26258	-0.75589	-0.486929	-0.601798	-1.68387	-0.706167	-2.17947	-1.10168	NA	-3.07342
Atxn7l3b	-2.50408	NA	-2.55271	-2.5193	-2.46088	-1.78911	-1.67081	-0.904665	-2.14809	-1.91676	NA	NA	-2.28646	-2.12111	-1.30254	-0.667973	-0.967495	-0.780233	NA	NA	-1.97816	-1.52411	NA	NA	NA	NA	NA	NA	NA	-1.59592	NA	NA	NA	-1.96846	NA	NA	NA	NA	NA	NA	NA	NA	NA	NA	NA	NA	NA	NA	NA
Auh	NA	NA	NA	NA	NA	NA	NA	-2.01386	NA	NA	NA	NA	NA	NA	NA	-1.38987	-1.97086	NA	NA	NA	NA	NA	NA	NA	NA	NA	NA	NA	NA	NA	NA	NA	NA	NA	-1.7433	NA	NA	-1.04157	NA	NA	NA	NA	NA	NA	NA	NA	NA	NA	NA
Auts2	NA	NA	NA	NA	NA	NA	NA	NA	NA	NA	NA	NA	NA	NA	NA	NA	NA	NA	NA	NA	NA	NA	NA	NA	NA	NA	NA	NA	-1.73002	-2.30293	-2.59981	NA	NA	NA	NA	NA	NA	-1.90811	-1.28573	-1.68433	-2.41283	-2.15896	-2.38653	NA	NA	-1.91864	-2.90932	NA	NA
Bag3	-2.51836	-2.11112	NA	-1.8174	-2.35106	NA	NA	NA	NA	NA	NA	NA	-2.61633	NA	-3.52655	NA	NA	NA	NA	NA	-2.37453	NA	NA	NA	-2.14059	NA	NA	NA	-3.19462	-2.07195	-3.17958	-1.43331	-2.9072	NA	NA	NA	NA	-3.31444	-2.869	NA	-2.81866	-1.98056	NA	NA	NA	-2.63485	-2.16228	-2.05507	NA
Bag4	NA	NA	NA	NA	NA	NA	NA	NA	-1.65767	NA	-1.72044	NA	NA	NA	NA	NA	NA	NA	NA	NA	NA	NA	NA	NA	NA	NA	NA	NA	NA	NA	NA	NA	NA	NA	NA	NA	NA	NA	NA	NA	NA	NA	NA	NA	NA	NA	NA	NA	NA
Bag6	-0.857931	-0.351448	-1.63312	-1.18875	-0.555006	0.459165	0.0442798	0.175527	0.358911	-3.04955	-1.25493	-2.09707	-1.58514	-0.972485	-0.54307	-0.768712	0.293066	-0.438577	NA	NA	NA	-0.818438	-4.18839	-0.634281	0.0450412	-1.30626	NA	NA	-0.911986	NA	-0.475447	-0.064175	NA	-0.139367	-0.679302	0.236421	NA	-0.0156045	0.299	0.243099	0.40413	-1.10899	NA	-1.36636	-1.12376	-2.29829	-0.422221	NA	0.00110909
Baiap2	-0.454845	-1.23515	-0.831692	-1.67922	-0.600833	-2.58073	-2.24939	NA	NA	-1.61706	-1.9365	-1.69948	-1.73964	NA	NA	NA	NA	NA	NA	-1.47123	-1.91465	NA	NA	-1.3507	NA	NA	-1.83214	-1.37997	-2.49229	-0.843818	-3.07039	-0.913859	-2.24359	NA	-0.71661	NA	-1.46378	-1.63741	NA	NA	-1.6676	-0.618105	-0.782754	-0.553288	-0.444877	-0.559635	NA	-0.417773	-2.65101
Banf1	-0.31408	-0.435208	NA	-0.196617	0.165799	0.200302	0.141247	0.627844	0.470838	0.64927	0.496451	0.469184	0.351609	-0.212705	0.297441	1.08155	0.955379	1.14417	NA	0.634179	NA	1.12059	-0.0247536	0.630062	NA	0.49086	NA	NA	NA	NA	0.022959	-1.03568	NA	NA	NA	-0.391467	NA	NA	0.242359	NA	-0.335012	NA	NA	1.06946	1.00215	NA	NA	NA	NA
Bap18	NA	NA	NA	NA	NA	-2.90587	-1.8728	-2.01644	-2.12406	NA	NA	NA	-1.81405	NA	NA	NA	-2.02028	NA	NA	NA	NA	NA	NA	NA	NA	NA	NA	NA	NA	NA	NA	NA	NA	NA	NA	NA	NA	NA	NA	NA	NA	NA	NA	NA	NA	NA	NA	NA	NA
Basp1	3.61781	4.00118	3.96892	4.42616	4.93822	5.12667	5.42423	5.16323	5.48469	4.16625	3.58002	5.29621	4.84446	4.39477	4.85383	5.48503	5.01489	5.42827	5.10712	5.71546	5.19565	5.97446	2.75793	4.21029	3.63205	4.25451	3.38442	5.13714	5.44532	5.07333	5.67107	5.28409	5.57481	5.35857	5.63127	4.68595	4.90388	4.20884	4.53673	4.92057	3.83866	4.28675	4.72161	5.4385	4.95253	4.60817	4.614	3.89417	5.29742
Bax	NA	-2.10331	-2.7032	-1.36169	NA	-1.00978	-1.09235	-0.391664	-1.3532	NA	-2.00775	-2.54833	-2.03469	-1.72628	-0.839611	NA	-0.964857	NA	-1.38588	-1.68635	NA	NA	-1.60008	-2.03933	NA	NA	-1.90558	NA	0.00688963	-0.216135	NA	-1.38399	NA	NA	NA	NA	NA	NA	NA	NA	NA	NA	-2.2021	NA	-1.74555	NA	NA	-1.24646	-1.39873
Baz1b	NA	-2.04769	NA	-1.08816	NA	-2.20581	0.235083	-0.321055	0.641225	NA	-1.57254	NA	-1.95977	-0.491924	NA	-1.59479	-0.457486	NA	NA	-1.13671	-1.05671	-1.98127	0.231314	-1.75454	0.0591244	0.319735	NA	NA	-1.4438	-1.60123	-2.32533	-1.36581	NA	-1.30162	-1.56548	-0.026555	-2.784	NA	-2.3979	-0.0890659	0.144101	-0.594457	-1.44492	-0.438459	-0.8535	-1.49048	-0.214567	0.252891	-0.346326
Bcam	-1.14667	-2.52699	-3.64727	NA	NA	NA	NA	NA	NA	-1.9186	-1.28792	-1.8615	NA	-3.40537	NA	-1.63272	NA	-2.56798	NA	NA	-3.17845	NA	-3.72752	-0.921264	NA	-1.95712	NA	NA	NA	NA	-1.92401	NA	NA	NA	-1.76198	NA	NA	NA	-1.99984	NA	NA	NA	NA	NA	NA	NA	NA	NA	-1.76649
Bcan	0.559308	0.120214	-0.392559	0.0842399	1.05474	1.5823	1.32934	1.27696	1.47902	0.337854	0.532095	0.352599	-0.0393345	0.903871	1.38486	2.21545	1.45468	1.34833	-0.0709521	0.79956	0.759136	NA	0.66684	NA	1.61479	0.516243	1.62803	0.752972	1.28245	1.38177	1.50235	0.431128	0.379394	1.66423	1.88608	1.62096	-0.138908	0.0864921	1.29862	0.265285	1.56189	1.35249	0.293496	0.963394	0.70253	-1.48961	NA	1.53894	0.737875
Bcap31	-1.29479	-0.858646	-0.841564	-1.19511	-1.63795	-1.83361	NA	-1.9981	NA	-2.80423	-3.04028	-2.91483	NA	-1.51198	-0.816555	-3.25983	-1.63454	-1.88713	-1.82706	NA	-2.01753	-1.58034	-0.900259	-1.84667	-2.11301	NA	-1.85825	NA	NA	NA	NA	NA	NA	NA	NA	NA	NA	NA	NA	NA	NA	NA	NA	-2.2244	NA	NA	NA	NA	NA
Bcas1	NA	NA	NA	NA	NA	NA	NA	NA	NA	NA	NA	NA	NA	NA	NA	NA	NA	NA	-0.617189	NA	NA	NA	NA	NA	NA	NA	NA	NA	-1.02536	-1.84139	-2.16802	NA	NA	NA	NA	NA	-0.990677	-1.23803	-2.28808	NA	-3.2389	NA	NA	NA	NA	-0.173281	NA	NA	NA
Bcas2	-0.726538	-1.10663	NA	-2.62019	-1.30537	-0.25479	0.228884	-0.132499	0.250625	NA	-0.764553	-1.39265	-1.2502	-1.00078	-0.249851	0.385069	0.0437112	-0.321762	NA	NA	-0.513128	-0.0344294	-1.06623	-0.590364	0.0361175	NA	-0.897833	-0.527247	-1.30523	NA	-0.79619	-0.0729316	-1.18188	-1.42112	0.470486	-0.121664	-0.82916	-2.98851	-0.335781	NA	-2.02392	-1.36883	0.507933	-0.414487	-0.36686	-0.57077	-0.646862	-0.271849	0.203966
Bcas3	NA	NA	NA	NA	NA	NA	NA	NA	NA	NA	NA	NA	NA	NA	NA	NA	NA	NA	NA	NA	NA	-1.74088	-2.04671	NA	NA	NA	-2.61562	NA	NA	NA	NA	NA	NA	NA	NA	NA	NA	NA	NA	NA	NA	NA	NA	NA	NA	NA	NA	NA	NA
Bcat1	NA	-0.770202	NA	NA	NA	NA	-1.76817	NA	NA	2.49681	NA	NA	-0.977432	NA	NA	NA	NA	NA	0.862194	0.683078	0.421518	NA	0.412386	NA	NA	-4.92723	NA	1.27295	0.703369	0.669026	0.000354941	0.366708	-0.00800537	0.6241	NA	-2.80458	1.41696	0.654911	0.901676	0.0565417	-0.101869	0.0342311	-0.192297	-1.37317	NA	0.969963	0.406974	-0.165449	NA
Bcl11a	-0.075439	-1.47494	-0.92906	-1.5259	-0.842189	-0.26645	-0.456774	-0.760539	-0.749741	0.433816	-2.2728	NA	1.08558	-0.497084	-1.29357	-2.06228	-0.5635	-1.95933	NA	-0.693087	NA	-1.13315	-0.382405	-0.686521	NA	NA	-2.13742	NA	-0.941873	-0.239836	-0.143345	-1.72546	-1.80627	-2.6062	NA	-0.504029	NA	NA	-1.47892	0.443996	-0.244023	-1.85023	0.580944	NA	1.16786	NA	-0.64519	-1.22607	NA
Bcl11b	NA	NA	NA	NA	-0.766466	-0.0448515	-0.620006	-0.316103	-0.68037	NA	NA	-6.05618	NA	-1.28532	-0.840078	-0.186426	-0.179557	-0.32892	NA	0.0239322	-0.577243	NA	NA	NA	-2.34862	NA	NA	NA	-0.634645	-0.158165	-0.287161	NA	NA	-2.10035	-0.915316	NA	-1.61983	-2.02338	NA	-0.433139	NA	NA	NA	NA	-0.106843	NA	0.446528	-1.52809	NA
Bcl2l13	NA	-1.67197	NA	-2.03064	-1.73099	-1.55639	-1.77369	-1.97119	-1.75229	NA	-1.44272	NA	NA	-1.22465	-1.75733	-0.377089	-2.38245	-0.776661	-0.345405	-2.18781	NA	NA	NA	NA	NA	NA	NA	-1.30708	-1.77945	-1.34056	-2.27891	NA	NA	NA	NA	NA	0.0189081	-1.62364	-2.06893	-2.14285	NA	NA	NA	NA	-2.57688	-0.682357	-3.74601	NA	NA
Bcl7a	NA	NA	NA	NA	-2.55889	-1.99191	-1.34884	-0.737257	-1.41803	NA	NA	NA	NA	NA	-2.69813	NA	-0.949332	-2.28191	NA	NA	NA	NA	NA	NA	NA	NA	NA	NA	NA	NA	NA	NA	NA	NA	NA	NA	NA	NA	NA	NA	NA	NA	NA	NA	NA	NA	NA	NA	NA
Bclaf1	NA	-2.51167	-2.39931	-1.80808	-0.760785	0.166211	-0.0228101	0.0945417	0.859124	-2.20881	-1.61765	-1.99192	-1.8612	-0.773492	-0.0412569	0.351592	0.162275	0.153317	-2.4534	-1.09235	-1.50976	0.239831	0.034687	-0.41051	-0.492729	-0.0929783	-1.08037	-1.40452	-0.0707073	-1.45202	-0.207927	-0.0914833	-3.58837	-0.95362	0.326802	-0.00604361	-2.98492	-1.58353	-1.39265	-1.81479	-0.960276	-0.581307	-0.483848	0.449082	-0.0497806	-1.79363	-1.59626	-0.856508	0.619563
Bdh1	-3.32825	-1.4615	NA	-0.0520735	0.355299	1.42612	0.435961	1.26243	0.871323	-0.897316	-1.92666	-2.34116	-0.660824	-0.82007	0.608204	0.320989	0.875971	1.06304	-1.03728	0.239673	-1.85243	NA	-1.22456	NA	-0.550527	-0.523205	NA	NA	0.673823	1.71348	-1.81244	0.823977	-4.14482	-0.0446362	-0.688183	-1.17832	-0.519281	0.919437	0.291847	0.673307	0.00321963	0.464277	0.611523	0.609191	0.898097	1.01609	0.466023	-0.123206	-1.06371
Bgn	-0.0669756	1.35617	0.602308	0.739846	-0.861676	-0.936023	-0.81425	-1.24356	-4.5501	0.615839	1.64225	1.99647	-0.191497	0.154006	-0.861174	-2.20291	-1.98812	-1.44003	1.116	-0.494615	-1.52751	-1.85982	0.677665	1.25327	NA	-1.61447	-1.78506	2.17849	0.678091	-0.731441	1.46541	-0.819621	-1.88602	-0.963857	-3.58172	-0.191544	2.46536	1.37735	0.135702	-0.975111	-2.44057	-1.6879	NA	-1.41587	NA	1.30173	NA	-2.15037	NA
Bhmt	NA	NA	NA	-3.1236	NA	NA	NA	NA	NA	-3.20194	NA	NA	NA	NA	-3.38471	NA	NA	NA	-2.59877	-2.9538	-3.01039	NA	NA	-3.5314	NA	-2.56324	-3.32323	NA	NA	-2.96613	-3.22045	NA	-2.84349	-3.29086	-3.0354	NA	NA	-2.6761	-2.65448	-3.13123	NA	NA	NA	NA	-3.84588	-2.09699	NA	NA	NA
Bin1	-1.4762	-2.81899	-2.03177	-0.971242	-1.46855	-2.39712	NA	-3.10639	-1.53466	-1.26403	-3.5073	-4.34115	NA	-2.49105	-0.889764	NA	-1.34595	-3.40332	-1.00641	-2.17425	-0.391266	-1.12022	-2.54293	-1.6586	-2.93303	-2.06735	-0.614508	-2.16361	-4.22046	-5.26868	-3.98681	-0.991029	-3.92151	-2.33425	-1.79468	NA	-1.15125	-2.54908	NA	-2.74936	-3.447	-2.90116	-0.291254	-3.08904	-2.24226	-2.30243	NA	-0.669642	NA
Birc6	NA	NA	NA	NA	NA	-4.48578	NA	-4.79438	-4.20019	-3.55897	NA	NA	NA	NA	-4.71435	-4.3179	NA	-4.22355	NA	NA	-4.31186	-4.65255	-4.19822	-3.54649	NA	-4.79896	-4.50907	NA	NA	NA	NA	-4.34588	-4.38948	-3.86266	NA	-4.70075	-3.00241	NA	NA	NA	NA	-4.8855	NA	NA	NA	NA	-4.36288	-4.57617	-4.72406
Blmh	2.62682	2.79925	2.48725	1.96098	2.99382	3.03058	2.53372	3.02874	3.13789	0.680332	3.11373	2.17287	0.540331	1.54738	2.98463	2.57036	2.96692	2.88628	2.03592	2.11216	2.24368	1.50217	2.27453	2.15687	2.3737	2.82128	2.59822	1.9491	1.83877	2.2863	2.57979	2.25849	2.12744	1.65304	2.72301	2.73467	6.79896	2.40057	2.66456	2.58664	2.56178	2.48565	2.86665	2.62911	2.74315	1.97737	2.27058	2.83428	1.87274
Blvra	-0.905162	NA	NA	NA	-3.4572	-3.24686	NA	-3.13109	-3.38303	NA	-1.45962	-1.28111	NA	NA	-3.58411	-3.24847	-1.58153	-1.20795	-2.51074	-1.76009	-0.928122	-1.54441	-1.31361	-2.9504	-2.20726	-2.03896	-1.04516	NA	-2.6751	-2.89518	NA	-2.80175	-2.63096	-1.73089	-2.71715	-4.35477	NA	-4.35774	-4.55795	NA	-4.66725	-2.05668	-2.00027	-1.00769	-2.35482	-2.59672	-3.08024	-0.882597	-3.21154
Blvrb	0.332666	0.277017	-0.554954	-0.454013	-0.809287	-3.08381	-3.10038	-2.00907	NA	-0.812556	0.202049	-1.45457	-2.62628	-0.911934	-0.864735	NA	-2.47192	-2.74337	-1.85966	-1.61199	-1.41728	NA	NA	NA	1.06715	-0.637242	NA	-0.734279	NA	-1.39521	-2.62045	-2.04957	-2.78592	NA	NA	NA	0.446703	-0.385261	NA	-2.52876	NA	NA	NA	-2.02527	-1.40882	-2.78395	-1.08046	NA	-1.20313
Bola2	-0.813418	-2.00045	NA	-0.97143	-0.541892	-0.288866	-0.0607338	-0.405096	-0.359996	-1.99891	NA	-0.747117	NA	-0.691743	-0.798718	0.166402	-0.595236	-0.416847	NA	-1.10618	-0.196262	-0.296203	-1.35816	-0.559602	-1.17378	-1.11654	-0.834122	0.164237	0.374893	0.193553	-1.01224	-0.41591	-0.975525	-0.438084	-0.931798	-0.766581	-0.681788	-1.19082	-1.40988	-2.12433	-0.950457	-0.730302	-0.512622	-1.16773	-0.787176	0.997663	-1.06281	-0.967668	-0.246048
Bop1	NA	NA	NA	NA	NA	NA	NA	NA	NA	NA	NA	NA	NA	NA	NA	NA	NA	NA	-1.42862	-1.77129	NA	NA	NA	-1.20372	-1.09976	NA	NA	NA	NA	NA	NA	NA	NA	NA	NA	NA	NA	-2.5326	NA	-1.03795	NA	NA	NA	-1.96953	NA	-1.35393	NA	NA	NA
Bpgm	-1.72557	-1.46241	-2.43703	-2.3949	-2.7004	-3.03037	-3.90587	-3.87205	NA	-1.98714	-1.12198	-4.18035	-3.09292	-1.75128	-2.34119	-2.96285	-2.83987	-2.90226	NA	NA	NA	NA	NA	NA	NA	NA	NA	NA	NA	NA	-2.89426	NA	NA	NA	NA	NA	-1.35796	-3.11272	-3.55935	-3.20203	NA	NA	NA	NA	-2.5957	NA	NA	NA	NA
Bpifb9a	NA	NA	NA	NA	NA	NA	NA	NA	NA	NA	NA	NA	NA	NA	NA	NA	NA	NA	NA	-1.99759	-0.987255	-1.41891	-2.12347	-2.09769	-0.147378	NA	-1.08993	NA	-0.697265	NA	NA	NA	NA	-0.533386	NA	NA	NA	NA	NA	NA	NA	-1.58982	NA	-0.165097	NA	NA	NA	NA	-0.0732539
Bpnt1	NA	NA	NA	NA	-2.54038	-1.83597	NA	-2.80298	-2.15976	-1.11081	-2.41477	-0.773448	-1.62388	NA	-3.72349	-0.501247	NA	-1.31595	NA	NA	NA	NA	-1.79498	-2.20615	NA	-1.85738	NA	NA	NA	NA	NA	-1.43978	NA	NA	-2.44252	NA	NA	-2.34423	NA	NA	-0.493541	NA	NA	-2.13537	-1.5932	NA	NA	-2.81004	-1.45349
Brd3	-5.71778	NA	-6.55588	NA	NA	NA	-5.32717	-2.5951	NA	NA	-3.05213	-5.97002	NA	NA	NA	-2.01271	-2.39135	-5.92987	NA	NA	-5.83845	-2.19262	NA	NA	NA	NA	NA	NA	NA	NA	-6.37147	NA	NA	NA	-2.54415	NA	NA	NA	-6.36869	NA	NA	NA	NA	NA	NA	NA	NA	NA	-2.85031
Brd4	NA	NA	NA	NA	NA	-3.98164	-3.75769	-3.34212	-3.58458	NA	-7.22704	-7.75421	NA	-4.97543	-3.65263	NA	-4.96102	-3.24554	NA	NA	NA	NA	NA	NA	NA	NA	NA	NA	NA	NA	NA	NA	NA	NA	NA	NA	NA	NA	NA	NA	NA	NA	NA	NA	NA	NA	NA	NA	NA
Brk1	-1.28173	-2.54125	-2.43619	NA	NA	NA	-2.7921	NA	-2.97333	NA	NA	NA	NA	-3.06445	NA	NA	NA	NA	NA	NA	NA	NA	NA	NA	NA	-3.09585	NA	NA	NA	NA	NA	NA	NA	NA	NA	-2.7076	-1.58247	NA	NA	NA	NA	NA	NA	NA	NA	NA	NA	NA	NA
Brox	NA	-1.66666	NA	-0.790224	-0.913633	-0.270608	-0.692596	-0.31669	NA	-2.82341	NA	-2.71013	NA	-1.15221	-0.579442	-0.490321	-0.174443	-0.60106	0.26965	-1.03854	-0.00771297	NA	NA	NA	NA	NA	NA	NA	NA	-0.44996	-0.820755	NA	-1.52298	-1.05753	NA	-2.27366	-1.23982	-0.169162	-2.24808	-2.8801	NA	NA	NA	-0.261093	-3.14131	-0.793606	-1.57937	-1.33927	NA
Brsk1	NA	NA	NA	NA	NA	NA	NA	NA	NA	NA	NA	NA	NA	NA	NA	-3.13858	-4.01984	NA	NA	NA	NA	NA	NA	NA	NA	NA	NA	NA	NA	NA	NA	NA	NA	NA	NA	NA	NA	NA	NA	NA	NA	NA	NA	NA	NA	NA	NA	NA	NA
Brsk2	NA	NA	NA	NA	NA	NA	NA	NA	NA	NA	NA	NA	NA	NA	NA	NA	NA	NA	NA	NA	NA	NA	NA	NA	NA	NA	NA	NA	NA	NA	NA	NA	NA	NA	NA	NA	NA	NA	NA	NA	NA	NA	NA	NA	NA	NA	NA	NA	NA
Bsg	1.42568	1.73382	0.100534	NA	-0.369225	0.554449	0.707729	-0.714783	0.86359	0.265318	1.49847	1.08684	-0.684074	-0.676699	0.334591	1.47408	0.369412	0.338108	1.33359	1.4683	0.850574	0.887586	-0.312903	-0.808997	1.29238	-0.55246	-0.715867	1.34439	0.571504	0.758767	0.659288	1.26904	-1.6349	1.12193	-0.319763	-3.44149	1.48184	-0.945413	1.38897	NA	1.40545	-0.644109	1.37983	1.30032	0.182356	0.921881	1.11236	1.13877	1.59237
Bsn	-1.41122	-1.85779	-1.65748	-0.727895	-0.105181	-2.48268	-2.16331	-2.54557	NA	-1.12775	-1.1923	1.54272	-1.76338	-1.24824	-0.84929	NA	0.985025	-2.65926	NA	-0.416372	-1.1628	-1.09569	-1.7237	-0.835137	-0.124574	-2.21861	-1.91732	-0.268083	-0.13493	-1.34607	NA	-3.79331	-3.02052	-0.412391	NA	0.0952868	-0.826842	NA	-2.2897	NA	NA	-2.1475	-1.62094	-0.0701855	-2.83972	0.656464	NA	NA	NA
Btf3	0.287063	1.23916	0.0310519	1.71044	1.72632	1.61027	1.67167	1.6432	1.71802	1.49399	-1.3947	1.7107	1.5483	0.990109	1.58615	1.61174	1.70602	1.85645	-0.357275	0.189749	1.4538	2.42125	1.18958	0.892747	1.20008	1.11995	1.21024	0.498164	NA	NA	2.20304	0.374413	2.04739	1.48933	2.28755	1.8403	0.755622	1.31684	0.399823	1.60927	0.923041	1.55805	1.52116	1.89231	1.85616	-0.146398	1.39048	1.61668	2.36899
Btf3l4	-1.53793	-1.82833	-1.79578	-0.595633	1.1119	1.2203	0.490126	1.35081	1.58249	-1.17677	NA	-0.806712	-0.35299	-0.608285	0.433386	0.519625	1.28916	1.22379	0.0754067	-1.46286	0.949548	-0.895925	-1.94521	-1.60862	NA	-2.0583	-2.21833	-0.0792477	1.49915	0.0156635	1.35044	1.46224	1.70397	1.10531	1.20319	1.94457	-0.440279	1.50675	1.23974	0.98866	1.66165	NA	1.63506	NA	-1.46899	NA	NA	NA	-2.0734
Btla	NA	NA	NA	NA	NA	NA	NA	NA	NA	NA	NA	NA	NA	NA	NA	NA	NA	NA	NA	-1.73631	NA	-1.84867	NA	NA	NA	NA	NA	NA	NA	NA	NA	NA	NA	NA	NA	NA	NA	NA	-1.92555	NA	NA	NA	NA	NA	NA	NA	-1.69138	-1.42	-1.86143
Bub3	0.389963	0.0471041	-0.996847	-0.184896	0.905877	1.67326	1.22041	1.44691	1.33977	-0.867221	-0.128895	-0.555105	-0.901119	0.37345	1.08803	1.77204	1.61281	1.40951	NA	0.689875	-1.36573	NA	NA	1.08408	0.995433	1.40152	0.024278	0.899282	-1.26619	-0.795684	0.156403	-0.396463	NA	-0.916248	1.80333	1.41397	1.91269	1.31689	1.22043	NA	1.1297	0.980607	1.47768	1.79856	1.10027	NA	0.61284	NA	-0.407149
Bud13	NA	NA	NA	NA	NA	NA	NA	NA	NA	NA	NA	NA	NA	NA	NA	NA	NA	NA	NA	NA	NA	NA	NA	NA	NA	NA	NA	NA	NA	NA	NA	NA	NA	NA	NA	NA	-3.61742	NA	NA	-4.43683	NA	NA	NA	NA	NA	NA	NA	NA	NA
Bud31	NA	-3.17386	NA	-2.80375	-2.77388	-2.41342	-2.42355	-1.99996	-1.15115	NA	NA	NA	-0.143931	-2.795	NA	-1.96063	-1.9775	-2.10892	-3.24735	-3.60365	-1.02868	-3.28378	-2.41957	-1.75087	-2.48206	-1.59194	-2.65648	NA	-2.59626	-2.24679	-1.71193	-2.05217	-1.18754	-2.05744	-1.31567	-1.12274	NA	-3.73975	-1.37294	-2.43288	-2.01302	NA	-2.33551	-1.90429	-2.24004	-3.17743	-1.15281	-2.43061	-2.37485
Bzw1	0.980607	1.52248	0.958129	1.12146	1.56045	1.57874	1.21078	1.2556	1.58693	-0.0420078	1.2079	0.719679	-0.258283	1.38557	1.82603	1.50964	1.67858	1.73353	1.25046	1.43146	1.42254	1.41988	1.68527	1.15914	1.72757	1.93379	1.55245	1.97439	1.22481	-0.379993	-0.594337	NA	-0.20062	1.50227	1.53611	1.98157	-0.134883	1.731	1.89726	1.80299	1.15883	0.875666	1.57342	1.75067	1.45892	1.27164	0.656205	0.0839196	0.121322
Bzw2	-1.89439	NA	-2.23173	-1.40454	1.3363	0.823826	0.388547	0.646574	-0.179654	-1.12711	-0.602261	-0.059964	-1.41057	-2.30575	0.814268	0.4769	0.968407	1.13645	NA	-1.85512	0.107792	0.0629647	-0.718982	0.764461	NA	NA	0.255869	-1.1428	-1.63154	-1.46276	-0.425103	0.887729	1.0138	NA	-3.62597	-0.709603	1.40318	0.784217	-0.648202	1.37311	NA	1.19536	-0.0777712	-0.9435	1.09004	NA	-0.354876	-0.405786	-0.536537
C1galt1c1	NA	NA	2.63459	NA	-0.243291	NA	NA	-0.31802	NA	NA	NA	-1.05151	NA	NA	-0.487301	-0.189057	NA	NA	NA	NA	NA	NA	NA	NA	NA	NA	NA	NA	NA	NA	NA	NA	NA	NA	NA	NA	NA	NA	NA	NA	NA	NA	NA	NA	NA	NA	NA	NA	NA
C1qb	NA	NA	-2.82601	NA	NA	NA	-2.02403	NA	NA	NA	NA	NA	NA	NA	NA	NA	NA	NA	NA	NA	NA	NA	NA	NA	-2.8999	NA	NA	NA	NA	-2.46528	-2.54003	NA	NA	NA	NA	NA	NA	NA	NA	-1.7925	NA	-2.06445	NA	NA	NA	-3.02175	NA	NA	-2.21127
C1qbp	0.117639	-1.39592	-0.0135876	-0.660581	0.254842	-0.326034	0.454513	0.751482	1.05535	0.140228	NA	-1.66763	-0.40401	-0.707585	0.0638698	-0.413609	0.835978	-0.403339	1.21571	-1.31461	0.816754	NA	1.28897	NA	-1.99726	NA	NA	-0.339025	NA	0.125101	1.39175	-1.26099	NA	NA	NA	-1.46899	-0.624988	-0.0996675	0.236284	0.870996	NA	-0.183091	NA	-0.790653	0.970982	-0.44016	0.0407868	NA	-0.305928
C2cd5	NA	-1.68737	NA	NA	NA	NA	NA	NA	NA	NA	NA	NA	NA	NA	-2.68775	NA	NA	NA	NA	NA	NA	NA	NA	NA	NA	-2.06617	NA	NA	NA	NA	NA	-2.28701	NA	NA	NA	NA	-3.02419	-2.32053	NA	NA	-1.25481	NA	NA	NA	NA	-1.91245	-1.87211	NA	NA
C3	-2.54112	-2.58344	-0.341312	0.17949	-2.37134	-4.5098	-2.29584	-3.32519	-2.05974	-1.93622	-1.66233	-0.32586	0.353074	-0.477798	-2.31631	-3.53097	-3.21134	-3.96041	-2.76026	-1.1572	-2.75152	-4.5537	-0.452223	-3.8619	NA	0.586759	NA	NA	-2.59481	-2.13071	-4.31533	-0.662724	NA	-0.85519	NA	NA	-0.670932	-3.12488	-1.71997	0.368137	NA	-1.39391	-2.66592	-2.54076	NA	-1.97202	-2.96609	-4.28009	-2.41324
Ca1	-3.0121	-3.39758	-3.63406	-1.86652	-4.34776	NA	NA	NA	NA	-1.13827	-3.11692	-3.78397	-2.06484	NA	NA	-3.34107	NA	NA	NA	NA	NA	-1.31052	NA	-3.43822	-3.51635	NA	NA	NA	NA	NA	NA	NA	NA	NA	NA	NA	-4.03769	NA	-3.25111	-3.1067	-2.45824	NA	NA	NA	NA	-3.64826	NA	NA	NA
Ca2	1.58951	1.6003	0.900704	0.947102	0.686116	-0.883025	-1.49181	-2.1698	-1.63856	1.17206	1.34281	0.702374	0.237698	1.04903	0.730005	-1.15451	-2.72803	-0.886029	0.310885	-2.74244	-0.271368	-0.247112	0.434916	-0.432479	-2.84489	-0.0931805	1.11769	1.2045	-0.221254	-0.175781	-0.859422	-1.67666	-0.845628	0.389541	-0.639807	0.257791	0.872752	2.52813	1.48129	0.631818	2.04846	-0.325072	0.754699	0.934331	0.660303	-0.304219	-0.620222	-0.636586	NA
Ca3	NA	NA	NA	NA	NA	NA	NA	NA	NA	NA	-2.95774	-2.03785	NA	NA	NA	NA	-3.16201	NA	NA	-1.63198	NA	-2.38004	NA	-2.93482	-2.78194	-3.14152	NA	-2.32428	NA	NA	NA	-3.1499	NA	NA	NA	NA	NA	NA	NA	NA	-3.63462	NA	-1.64159	NA	-2.44653	NA	NA	NA	NA
Ca4	NA	-1.26723	NA	-2.07759	NA	NA	NA	NA	NA	-1.43521	-0.590468	-0.902971	NA	NA	NA	NA	NA	NA	NA	-0.532363	NA	NA	NA	NA	NA	NA	NA	NA	NA	-1.44335	-1.61597	-1.42343	-1.97606	NA	NA	NA	NA	0.446562	NA	NA	NA	NA	NA	NA	NA	-1.57589	NA	NA	NA
Ca9	-2.56422	-2.96265	NA	NA	-2.48178	-2.47979	-2.83974	-1.94491	-2.78729	NA	NA	-4.54996	NA	NA	-2.31729	NA	-2.53794	NA	NA	NA	NA	NA	NA	NA	NA	NA	NA	NA	-2.59283	NA	NA	NA	NA	NA	NA	NA	NA	-2.02708	NA	NA	-3.52689	NA	NA	NA	NA	NA	NA	NA	NA
Cab39	NA	NA	NA	NA	-0.802512	-1.99199	-1.02801	-2.10571	-0.946692	0.890845	-0.0936849	-2.865	NA	-1.99808	-1.77578	-1.68963	-1.7029	-1.21353	NA	NA	-2.10162	NA	-0.745804	-0.59866	-2.64359	-3.26942	NA	0.281856	NA	NA	NA	-1.52116	-2.22741	0.42425	-2.16314	-1.66077	-0.160739	-1.56395	-1.11327	-2.40858	NA	-0.161215	-1.13317	-1.25626	NA	-0.0631967	NA	-0.993157	NA
Cacna2d1	NA	-2.39768	-1.27026	NA	-3.2467	NA	NA	NA	NA	NA	-1.13134	-1.01012	NA	NA	NA	-2.85231	NA	-2.68079	-3.04696	-2.12516	NA	-1.2349	NA	NA	NA	NA	-1.57156	-1.31996	NA	NA	NA	-3.14173	NA	NA	NA	NA	NA	NA	NA	NA	NA	NA	-3.02657	NA	NA	NA	NA	NA	-2.72783
Cacna2d2	NA	NA	NA	NA	NA	NA	NA	NA	NA	NA	NA	NA	NA	NA	NA	NA	NA	NA	NA	NA	NA	NA	NA	NA	NA	NA	NA	NA	NA	NA	NA	NA	NA	NA	NA	NA	NA	NA	NA	NA	NA	NA	NA	NA	NA	NA	NA	NA	NA
Cacybp	0.367238	0.64903	-1.0674	0.105061	1.01511	1.14867	1.55394	1.49109	1.87934	-0.821557	-0.185099	-1.00733	-1.55932	0.0661199	1.35915	1.03558	1.70774	1.23736	-0.714984	1.07509	1.41705	0.268452	1.10005	1.49397	0.439854	1.35825	1.05406	NA	-0.509399	0.253518	1.05398	1.37845	0.94282	-0.640245	1.30461	0.382365	-3.71264	1.15504	1.45366	0.827523	1.1701	0.659068	0.533951	-1.08058	0.85885	-0.513804	1.17221	0.263899	-0.442914
Cad	1.66372	1.74075	1.61761	1.42842	2.67264	2.61267	2.61281	2.77533	2.81984	0.311195	2.54963	1.82484	0.918406	2.95141	3.27173	2.93884	2.74498	2.93072	1.54486	2.20012	2.63133	-0.0102688	2.55776	2.24218	2.80625	2.24703	1.46118	0.16158	2.64211	2.19073	2.49293	2.26641	2.85632	1.75279	2.40944	1.89518	2.76166	3.23715	1.89428	2.86187	1.64864	2.85481	2.51798	2.69068	2.95714	2.26355	2.59333	2.16267	2.04925
Cadm1	NA	NA	NA	NA	-1.15304	-0.990224	-1.71625	-0.907551	-1.38503	-1.44388	0.0848647	NA	NA	-2.43245	-2.06314	-0.480129	-0.66075	-0.594369	-1.09836	NA	NA	NA	-1.23615	NA	NA	NA	NA	-1.4265	-1.78034	-0.468914	-0.782307	-0.517546	0.14481	NA	-1.02862	NA	NA	-0.192438	-1.01542	-1.67395	-1.57195	-1.24791	-1.18786	-2.43159	-2.29991	-0.686551	-0.924474	-1.18152	NA
Cadm2	-3.28789	-1.74378	-0.802975	-1.22246	-4.73533	-6.95899	-3.37441	NA	-2.51648	-3.79603	-1.85739	NA	-5.06583	NA	-2.4039	-5.04679	-1.8587	-1.48316	NA	NA	-2.26967	-5.88475	-2.72528	-2.42573	-0.251624	NA	-7.86133	-6.24336	NA	-2.75969	-2.61677	-2.39668	-3.01618	-1.51813	-1.16682	NA	-2.12117	NA	NA	NA	-2.97168	-1.327	-5.73749	-2.2448	-2.31018	NA	-2.13804	-1.59489	NA
Cadm3	-2.92904	-0.338416	-1.41654	-1.59904	-0.508641	NA	NA	NA	NA	NA	-1.56909	0.578829	NA	NA	-2.02016	NA	-2.38593	-1.89116	NA	NA	NA	NA	NA	NA	NA	NA	NA	NA	NA	NA	NA	NA	NA	NA	NA	NA	-0.956276	NA	NA	NA	NA	NA	NA	NA	NA	-1.45081	NA	NA	NA
Cadm4	-2.57582	-2.2458	NA	NA	-1.36135	-1.27303	-1.60351	-0.553353	-0.607126	-1.92396	NA	NA	-1.86145	NA	NA	-0.852975	0.138472	NA	-2.46726	NA	-0.339869	-0.402631	NA	NA	NA	-2.25596	NA	NA	NA	NA	-1.06291	NA	-0.38741	NA	NA	-0.888304	NA	-1.36195	NA	-1.76133	NA	NA	-1.72812	NA	NA	-0.220954	-0.127092	-2.58133	-1.56174
Cadps	NA	-0.688465	NA	-2.87601	-1.50243	-0.754655	-0.776828	-1.71056	-0.812189	-2.42378	0.168688	NA	NA	NA	NA	0.288556	-3.17294	-1.08568	-1.09533	-0.633159	-0.100894	-0.273506	0.468312	-1.49248	-1.41256	-1.09173	0.0866537	NA	-0.229912	-0.217061	-2.57008	-1.63403	NA	-1.41432	-0.244911	-1.97264	-3.51669	-2.16175	-2.94007	-3.25423	NA	-0.90532	-1.31441	-1.18319	-1.69913	-3.47871	-2.56741	-0.81769	-0.954895
Calb1	NA	-2.22168	NA	NA	NA	NA	-1.4772	NA	NA	NA	NA	NA	NA	-2.68552	NA	NA	NA	NA	NA	NA	NA	NA	NA	NA	NA	NA	NA	NA	NA	NA	NA	NA	NA	NA	-1.93419	NA	NA	NA	NA	NA	NA	-2.04629	NA	NA	NA	NA	NA	-1.19131	NA
Calb2	0.325513	-0.442812	-0.289665	-1.44084	-0.448868	-0.206829	-1.414	-0.376368	-1.47662	-2.90903	NA	NA	1.0794	0.390242	-1.10465	-4.3116	-1.037	-3.66442	-0.572638	NA	0.294759	NA	-1.64783	NA	-0.0820457	-1.65721	NA	-1.34792	NA	-0.698615	-1.63188	-3.07717	NA	NA	-3.62795	-1.11236	-0.274029	NA	NA	-1.09632	0.519707	-0.893602	-0.905978	NA	NA	NA	NA	NA	-1.90005
Calm2	2.02566	2.24103	1.83303	2.35317	3.27605	1.72394	2.85124	3.03335	3.36402	1.66957	2.71543	1.16055	1.70324	2.6291	1.82746	1.22183	2.4493	2.11214	2.4396	1.90627	2.6878	3.36683	2.14396	1.99845	2.26914	1.46384	2.17309	2.28522	2.38824	2.58392	2.62905	2.15998	NA	2.38097	1.90993	1.46924	3.58361	2.98039	-1.51766	2.9784	2.58462	NA	2.75073	1.10033	1.78887	3.38744	NA	2.1824	2.62421
Calm4	0.904537	-0.00864229	0.617494	-0.877296	0.365023	0.285534	-0.609226	0.412381	0.215374	-2.99904	0.00231242	0.867757	1.57841	0.531927	-0.653004	-0.739174	0.35356	-0.792781	-0.439983	-2.26442	0.369402	-2.20797	-0.719874	-0.369039	0.690646	-0.0694395	0.381254	-0.901226	0.0251694	0.500011	0.894045	0.581685	0.885373	0.120826	0.114054	0.498839	-2.93229	0.27293	0.82751	0.381882	0.493614	0.845546	0.392867	0.511036	-0.0107774	-0.258728	0.0572758	1.30661	-0.760976
Calml3	NA	NA	-0.162908	-1.59786	NA	NA	-2.63632	NA	NA	-0.475859	-0.622061	NA	NA	NA	NA	-2.52385	NA	-2.0586	NA	NA	NA	NA	-0.85267	NA	NA	NA	NA	NA	NA	NA	NA	NA	NA	NA	-2.1927	NA	NA	NA	NA	NA	NA	-0.810461	NA	NA	NA	NA	NA	NA	-1.19678
Calr	3.74427	4.22372	4.02669	3.73846	4.11258	3.71714	2.92948	3.99833	4.16532	3.17714	3.53946	3.95008	2.89623	3.3997	3.91512	3.15076	3.49918	3.21441	4.18878	4.14563	3.01835	3.58426	2.48094	3.00102	2.97026	4.08759	3.39651	3.62116	4.16247	3.14129	4.17212	3.86602	3.36374	3.16346	3.46674	3.82012	3.7654	4.20143	4.32257	3.84758	3.77306	3.48658	4.02541	4.09694	3.95716	3.55369	3.9456	3.2709	3.87472
Calu	1.53554	1.96585	1.81751	1.81479	1.17799	0.562789	0.83635	0.730195	0.815966	1.55744	1.24395	2.55677	1.81583	0.857049	0.780609	0.815007	0.755017	1.20088	1.55864	0.651109	1.27044	1.28233	1.55061	1.40515	0.695955	1.63312	1.96218	2.01473	0.478372	1.42187	-2.05057	1.97015	1.89223	0.551729	1.54459	1.74132	1.78537	2.4189	1.58605	0.703786	1.82904	1.42787	1.32178	1.73694	-0.731876	1.17033	1.47541	1.21425	1.67272
Camk1d	NA	NA	NA	NA	NA	NA	NA	-3.03472	NA	NA	NA	NA	-2.25456	-2.48401	NA	NA	NA	-0.58294	NA	NA	NA	NA	NA	-1.09705	NA	NA	-1.96377	NA	NA	NA	NA	NA	-2.20545	NA	-2.63249	-2.7452	NA	-1.55548	NA	-2.36606	NA	-1.88379	NA	-2.86893	-2.112	NA	-1.55458	-1.51627	-2.8583
Camk2a	NA	NA	-2.32687	-1.24367	-1.1434	-1.59276	-2.83856	-1.17134	0.863939	-0.041981	-1.09265	NA	-0.186797	NA	-0.157974	-0.350561	-0.334007	-1.93644	NA	-1.39916	-0.412965	NA	NA	-0.150438	-0.357151	-0.173821	-0.350803	NA	-2.40394	0.38143	-1.47308	-1.09939	-3.13384	-0.654951	-1.17101	0.400226	-2.7395	NA	-2.25788	-3.17923	-0.15971	-0.766588	-0.175735	NA	-1.15558	-2.65296	NA	NA	NA
Camk2b	-0.545197	-0.178512	-1.27971	0.619977	0.841337	0.714237	0.813776	1.12253	0.677791	0.285576	-0.428785	0.0985515	-1.08988	-0.327263	-0.149236	-1.47518	0.704471	-0.450652	0.987567	-0.247604	-1.74512	0.522199	-2.4347	0.377621	0.862657	0.199144	NA	-0.384877	-0.19232	-1.40308	-0.422049	-0.606767	-0.616748	-0.310376	0.00649592	-0.125686	0.604875	1.24737	0.452549	0.156027	-0.33096	-0.474682	1.1263	0.981977	-0.732512	0.765265	1.1083	0.0965614	0.952127
Camk2d	NA	NA	NA	NA	NA	NA	NA	NA	NA	NA	NA	NA	NA	NA	NA	NA	NA	NA	NA	NA	NA	NA	NA	NA	NA	NA	NA	NA	NA	NA	NA	NA	NA	NA	NA	NA	NA	NA	NA	NA	NA	NA	NA	NA	NA	NA	NA	NA	NA
Camk2g	NA	NA	NA	NA	-3.28065	-2.35781	-3.18092	NA	NA	NA	NA	NA	NA	NA	-3.09599	-2.46348	NA	NA	NA	NA	NA	NA	NA	NA	NA	NA	NA	NA	NA	NA	NA	NA	NA	NA	NA	NA	NA	NA	NA	NA	NA	NA	NA	NA	NA	NA	NA	NA	NA
Camk4	NA	NA	NA	NA	NA	-1.51658	NA	NA	NA	NA	-1.61807	-1.72848	NA	NA	-1.0882	NA	NA	-1.06472	NA	NA	-0.865124	-1.19169	NA	NA	NA	-0.860394	NA	-1.90772	-2.14674	-2.37213	-0.692987	-1.20384	-0.815372	NA	-0.704611	-0.42991	NA	NA	NA	-0.593787	NA	NA	NA	NA	-0.571498	NA	NA	-1.24975	-0.946061
Camkv	NA	-0.786438	NA	NA	-0.914766	-0.975706	-0.757732	-2.14526	-0.349843	NA	NA	NA	-1.47425	-1.94674	-0.741076	-2.84604	-0.292106	NA	NA	NA	NA	-1.42259	NA	NA	NA	NA	NA	NA	NA	NA	NA	NA	NA	-1.87881	NA	NA	-0.328763	NA	-2.29868	NA	NA	NA	NA	NA	-0.198738	-2.02791	NA	NA	NA
Camsap1	NA	NA	NA	NA	-3.26448	-2.70114	-3.20576	-3.41152	NA	NA	-5.3466	NA	NA	NA	NA	-2.16222	-3.05446	-2.6592	NA	NA	-2.57556	NA	-1.82429	-1.66705	-4.13038	-4.41651	-4.0023	NA	-3.87393	-2.71961	-4.3033	-2.36331	-2.9825	-2.16887	NA	NA	-3.46161	-3.59944	-4.4765	NA	NA	-2.57669	NA	NA	NA	NA	NA	NA	-3.8477
Camsap2	NA	NA	NA	NA	NA	NA	-5.23817	-4.90532	-5.23328	NA	-5.34776	NA	NA	-6.48021	-5.31436	NA	NA	-4.68439	NA	NA	NA	NA	NA	NA	NA	NA	NA	NA	NA	NA	NA	NA	NA	NA	NA	NA	NA	NA	NA	NA	NA	NA	NA	NA	NA	NA	NA	NA	NA
Camsap3	NA	NA	NA	NA	NA	NA	NA	NA	NA	NA	-3.34511	NA	NA	NA	NA	-2.27763	NA	NA	NA	NA	NA	NA	NA	NA	NA	NA	NA	NA	NA	NA	NA	NA	NA	NA	NA	NA	NA	NA	NA	NA	NA	NA	NA	NA	NA	NA	NA	NA	NA
Cand1	2.61126	2.49542	2.19695	2.14036	2.3782	3.14355	2.95852	3.05763	3.3493	1.82576	2.68958	2.1628	1.57257	2.69866	3.08971	3.45626	3.2833	3.25449	1.91132	2.82033	3.06393	2.24219	3.17849	3.16624	2.80677	1.98992	1.35499	1.70288	2.97002	3.14216	3.23909	2.55553	2.28083	2.20259	3.27888	3.17011	2.37347	3.21173	3.33581	2.57603	2.97168	3.09236	2.82768	2.62331	2.04248	3.02965	3.18149	1.99344	3.45143
Cand2	-0.390472	-0.400425	NA	-0.734759	NA	-1.07158	NA	-1.51077	-0.653751	-2.35711	-0.374352	-1.567	NA	-2.20234	-1.54001	-1.9069	-0.409154	-1.69746	NA	NA	-1.0017	NA	-1.27403	-0.907045	-0.917388	-0.563857	-1.95729	-0.570217	-0.854443	NA	NA	-1.28598	-0.229903	-1.87092	0.110121	NA	NA	-0.646522	-1.65177	-3.86556	NA	-1.41616	NA	-0.66464	-1.92787	NA	-0.688747	-1.81742	-1.37438
Canx	2.59448	2.9119	2.40309	1.90295	2.25677	2.03308	1.61728	2.10545	2.28712	2.19402	2.90145	2.21157	1.6921	2.17037	2.46508	1.3934	1.87377	2.31731	2.13373	1.28175	1.61858	1.7007	1.33007	2.55268	2.57055	2.60275	2.29176	1.37807	1.38265	1.99191	2.25889	2.1329	2.19762	2.22429	2.61142	2.46837	2.82575	2.8296	3.14285	2.72477	2.46618	1.65464	2.79357	2.16273	2.52388	2.46839	2.76243	2.01112	1.58935
Cap1	2.07147	2.39699	1.91235	2.11626	2.19961	2.35088	1.64811	1.53488	1.70598	1.84009	2.32741	1.93733	0.42393	2.22182	2.12771	2.66635	1.80509	2.31529	2.39685	1.98549	2.62614	2.22463	0.98568	2.07748	0.895106	0.0665625	2.23406	2.17209	1.85725	2.4494	3.15165	1.69433	2.6236	2.98614	0.94104	2.24367	2.5667	2.83539	1.36513	2.46089	1.80148	1.92966	1.72583	2.37499	1.64331	2.88257	1.86727	1.57609	1.95497
Cap2	NA	NA	NA	NA	NA	NA	NA	NA	NA	NA	-1.68447	-2.1574	NA	NA	NA	NA	NA	NA	NA	NA	NA	NA	NA	NA	NA	NA	NA	NA	NA	NA	NA	NA	NA	NA	NA	NA	NA	NA	NA	NA	NA	NA	NA	NA	NA	NA	NA	NA	NA
Capg	NA	NA	NA	-0.529173	NA	NA	NA	NA	-1.65753	NA	-0.0331177	NA	NA	NA	NA	NA	NA	NA	NA	NA	NA	NA	NA	NA	NA	NA	NA	NA	-0.191546	NA	NA	NA	NA	NA	NA	NA	-0.210095	-0.667076	-1.23749	NA	NA	NA	NA	NA	NA	NA	NA	NA	NA
Capn1	-1.50418	-0.456987	-1.2944	-0.437881	-1.85665	NA	NA	NA	0.797839	NA	NA	-0.964612	NA	-0.620892	NA	0.122156	-1.29319	-2.18057	NA	-0.419956	-1.87449	-1.48204	NA	-0.728643	-0.727065	-1.57794	-1.19851	-0.49742	NA	NA	NA	-0.260809	NA	0.978972	NA	0.177439	-1.08596	-1.8837	-1.88651	-1.38125	-2.63936	-1.37906	-1.6324	-0.939575	-0.0919602	-0.583704	-1.31381	NA	0.464553
Capn2	0.841038	-0.0147225	0.109427	-0.55155	-1.49821	-1.52583	-1.86355	-2.77684	-1.73835	-0.448682	-0.19578	0.828872	-0.0223449	-0.38191	-0.875252	-0.881912	-1.00519	-1.7466	1.7166	0.963757	-1.81488	-0.24311	-1.14751	-2.67223	-1.59175	-2.292	NA	1.16639	-0.12925	-1.9409	-0.657573	-0.786486	-1.25476	-1.99613	-0.775731	-1.32588	0.454195	0.0898004	-0.0465629	-1.38254	0.787768	-1.93179	-0.491609	-1.54432	-2.49126	0.911312	NA	0.260967	NA
Caprin1	1.89699	2.07084	5.36606	1.87768	2.40161	2.73398	2.35709	2.57546	2.58452	1.40489	1.75368	1.89655	1.53957	1.96046	2.67647	2.63921	2.62239	2.45196	1.95709	2.56181	2.00427	2.49221	2.40624	2.49126	2.29542	1.70231	2.33525	0.953967	2.03601	2.82309	2.41317	2.35257	2.49182	2.89977	2.20951	0.966458	2.44553	2.56142	2.71481	2.31255	2.24612	2.52932	3.36427	1.87869	3.23461	2.49621	3.38662	1.43925	3.65876
Capza1	0.264024	1.74475	-0.152869	1.38837	1.69374	1.75465	1.56482	0.820773	1.32264	1.21784	1.76373	2.32848	0.223282	0.93771	1.0695	1.9578	0.895732	1.39479	0.736262	1.47554	2.53106	1.48535	0.947694	2.50868	NA	1.39677	0.916962	1.42057	2.05153	1.13593	1.14882	0.922399	1.28475	0.541188	0.453862	1.07412	0.783297	2.40944	0.920142	1.37682	0.250959	2.65897	1.04973	0.314088	NA	0.63607	1.69017	-0.0614403	0.526644
Capza2	0.593593	0.481702	0.245906	1.04528	1.90237	2.0091	1.36077	1.73397	1.44384	0.31659	1.0211	0.0316082	1.12929	1.48423	1.8285	1.42119	1.33865	1.75477	1.64646	1.67578	1.54128	1.52489	-0.447129	2.19874	1.19355	1.51567	1.00414	0.891652	1.20438	1.09613	1.41699	0.326888	1.46437	1.14434	-0.227965	2.8223	1.9623	1.19295	0.825946	0.850463	1.0818	0.094686	1.22321	0.797629	0.994569	1.95658	0.250406	0.838954	1.07591
Capzb	1.73027	1.8046	1.77766	1.69403	1.9526	1.47876	1.6807	1.61466	1.94274	0.367658	0.914082	-2.09229	1.05406	1.10164	1.61978	0.475991	1.65754	1.45581	-0.0388577	2.87015	1.39889	2.51742	1.48628	1.09269	0.463207	1.73176	1.43386	-0.352138	1.28261	0.436852	1.36166	1.04213	1.56537	1.02671	2.33498	1.75153	-1.11866	1.8834	0.327059	1.92391	0.956974	0.548544	0.710901	2.14357	0.92885	NA	1.89553	1.01911	2.4058
Carhsp1	NA	NA	NA	-1.73321	-0.784823	NA	NA	-1.70822	-1.08819	-1.7359	NA	-0.159896	-0.631982	NA	NA	NA	-1.81501	-1.93833	NA	NA	-2.11708	NA	-1.40806	NA	NA	NA	-0.74442	-1.22169	-2.00433	-0.814706	-1.90044	-0.878619	-1.65171	NA	-2.45885	-1.4728	-1.00019	-0.592718	-1.63616	NA	-1.0805	-1.23871	NA	-0.545299	NA	NA	NA	NA	-0.992663
Carm1	-2.40877	NA	-1.34134	NA	NA	NA	-0.441053	NA	NA	NA	-0.728199	-0.641098	NA	-0.947145	-0.405134	-0.401965	-0.46581	-0.284737	NA	NA	-0.912406	NA	NA	-0.323904	NA	NA	-0.82716	NA	NA	-0.665541	-0.929024	-0.0910651	-0.166363	-0.641016	NA	NA	-2.00545	NA	NA	NA	NA	NA	-1.14483	-1.10408	-0.934278	-2.21517	NA	-0.80996	-1.20026
Cars1	NA	NA	NA	NA	NA	-2.43216	NA	-3.14152	NA	NA	NA	NA	NA	NA	-2.18096	-1.76879	-2.02038	-1.74384	NA	NA	NA	NA	NA	NA	NA	NA	NA	NA	NA	NA	NA	NA	NA	NA	NA	-3.85766	NA	-2.07122	-1.63704	NA	-1.80891	NA	NA	-3.49465	NA	NA	-1.72812	NA	NA
Cask	-1.89095	NA	NA	NA	-2.834	-1.07624	-2.74842	-2.70697	-3.15849	NA	-3.1399	NA	NA	-3.33569	-2.79152	-0.629021	-2.56206	-2.92418	-2.12214	-2.88276	-2.63854	NA	-1.32952	-2.54704	NA	NA	-0.50633	-3.37091	NA	-2.47118	-2.62901	-1.67479	-2.01445	-4.03665	-5.1966	-1.64155	-2.08259	-2.06887	NA	NA	-2.51578	-4.85195	-2.01591	-2.90984	-2.07192	-3.93725	-4.41746	-1.09933	NA
Caskin1	NA	0.583691	-0.241711	-0.960006	-0.423135	-2.63254	-0.183945	-0.972412	-0.104914	-1.07592	0.356954	1.01424	0.126321	-1.84969	-1.92646	-1.04843	-0.289321	-0.424029	-1.32406	-1.47953	NA	NA	NA	NA	NA	NA	NA	0.388492	NA	NA	1.04757	NA	1.06406	NA	NA	0.627897	-1.19668	NA	-1.49315	NA	NA	NA	NA	NA	NA	NA	NA	NA	NA
Casp14	-1.78862	NA	-0.634735	NA	-2.92653	-1.76288	-0.444681	-1.96449	0.367475	-1.90189	-0.318147	-0.545805	NA	-0.10088	-0.0373336	0.333048	-1.52523	-0.788136	-2.58292	-2.02976	0.449655	NA	0.251568	0.375762	0.473905	NA	-2.80141	-2.09304	-1.8711	-0.0645977	-0.159399	0.00495167	NA	0.469855	NA	NA	-0.250059	-0.398247	-0.179855	-3.30571	NA	-3.48565	0.195731	-2.88595	-2.48659	-0.0465729	-0.13607	-0.184206	-3.18867
Casp3	0.286214	0.995782	0.61085	1.26076	2.12557	2.51354	2.25199	2.42238	2.22668	0.995982	1.44302	0.919769	-0.787381	1.68762	1.87728	2.11547	2.49668	2.50398	1.28544	0.360437	1.81968	1.19098	1.60617	1.50013	0.759764	0.908516	1.66018	1.55473	2.15288	2.42091	2.37214	0.755968	1.92383	2.09001	2.05998	1.69392	1.04754	2.64811	2.42253	2.31265	2.52954	2.20972	1.98347	1.99678	1.31752	1.54247	1.99695	-2.0737	1.12758
Casq2	NA	NA	-2.51483	-2.68641	NA	NA	NA	NA	-1.24564	NA	NA	-2.13044	NA	NA	-1.70524	NA	NA	NA	NA	NA	NA	NA	-2.2151	-1.24288	NA	NA	NA	NA	-1.96978	NA	NA	NA	NA	NA	NA	NA	NA	NA	NA	NA	NA	-2.7431	NA	NA	NA	NA	-2.12441	NA	NA
Cast	NA	-3.69054	NA	NA	-2.95011	-2.44479	NA	-1.97213	-1.44305	NA	-3.10481	-1.68607	NA	NA	-3.49657	-1.96505	-0.220451	-2.63199	-2.82929	NA	NA	NA	NA	NA	NA	NA	NA	NA	NA	NA	NA	NA	-2.99003	NA	NA	NA	-4.93111	NA	-3.04175	NA	-2.97725	-0.667536	NA	-2.12282	-4.56478	-2.73997	NA	-2.02521	-1.97073
Cat	-0.188833	0.0546173	-1.01717	-0.19317	0.92194	0.845206	0.472741	-0.438795	-0.354417	0.00871692	1.04941	-1.05153	-0.0589573	-0.87811	1.30942	1.06946	0.378257	0.929548	0.467748	-0.081914	-0.565357	-1.09353	-0.665156	-0.494459	-0.443051	0.528419	0.852303	-2.87447	-0.163738	1.32896	-0.0848067	0.93636	-0.188531	0.559216	0.508034	-0.00710637	0.373503	0.988835	0.692372	1.23559	1.17243	0.0707915	1.22478	0.495556	0.0714255	0.774488	0.504893	0.0400411	-0.351814
Cav1	NA	-1.7382	NA	-3.97615	NA	-2.2134	NA	NA	NA	NA	NA	NA	NA	-1.39778	NA	-1.80714	NA	-4.17775	-1.6556	-4.27576	NA	NA	-4.37078	NA	NA	NA	NA	NA	-2.36432	NA	-2.11918	NA	-1.73895	NA	NA	-3.01581	NA	NA	-1.52553	-1.70818	-1.91524	NA	NA	NA	NA	NA	-2.73639	-2.20834	NA
Cavin1	-0.825577	-2.35493	NA	NA	-0.0810882	-2.12265	NA	-0.310683	-0.835146	NA	0.615445	NA	NA	-2.16122	1.42317	-0.541701	-0.8611	-1.66198	-0.238775	1.30732	NA	-0.559163	-2.10041	NA	0.876433	-2.58037	-1.98642	-0.353833	-0.0482836	1.04355	NA	-0.179981	-0.457358	NA	-2.63474	-1.64574	-0.520589	0.55095	-2.42402	-0.893142	-0.365252	NA	NA	-2.84817	-2.60026	-1.25189	-0.104147	0.620049	-2.31077
Cavin2	-2.70647	NA	NA	NA	-2.97705	NA	NA	-2.60495	-2.48581	NA	NA	-3.23817	NA	NA	-3.68197	NA	-1.99277	-1.9421	NA	NA	NA	NA	NA	NA	NA	NA	NA	-2.90529	-3.05445	NA	-2.09693	-2.85757	NA	NA	NA	NA	-1.41477	NA	NA	NA	-2.59728	NA	NA	NA	NA	NA	NA	NA	NA
Cbl	NA	NA	NA	NA	NA	NA	NA	NA	NA	NA	NA	NA	NA	NA	NA	NA	NA	NA	NA	-1.68057	-1.19114	NA	-0.292334	-1.56507	-1.00375	-2.1049	NA	NA	-1.96302	-1.45682	-0.934147	-2.01509	-1.81581	-1.62682	NA	NA	NA	-1.52354	-1.41195	-1.75614	NA	-1.13501	-1.33959	-1.506	NA	-2.11289	-1.7592	-2.18152	-2.20542
Cbr1	0.804654	0.390622	0.624348	0.322784	1.3089	0.97766	1.38345	1.20822	1.59318	0.430094	-0.303384	-0.859812	-1.59414	0.870247	1.27955	0.872618	1.40335	1.16665	1.33079	0.348881	1.60094	0.459129	0.492779	0.721699	0.900799	0.855795	0.128519	0.608665	2.05238	0.454547	1.94738	0.394066	0.409878	-0.785182	1.15412	-0.0168253	1.99736	0.640082	1.22327	-0.327811	0.766968	2.13921	0.65516	0.771108	-0.862564	1.03598	0.220532	-0.982407	0.739669
Cbx1	-0.483015	1.36228	0.590099	3.41861	0.15168	1.07646	-0.52696	1.18561	2.41236	0.446744	-0.418853	-0.417662	NA	-1.26729	0.769156	1.70422	1.10659	0.678169	0.374573	0.15422	0.227362	2.61342	1.57564	1.80219	-0.299958	0.32908	1.23369	-1.1135	0.0769464	0.747379	-0.816887	0.422306	1.01027	1.29171	1.88435	2.36966	-2.61369	0.600528	0.0106315	0.657794	0.732302	-0.405522	1.24297	1.04377	1.42615	-0.216351	1.4271	-0.794812	1.26296
Cbx2	-4.40718	NA	NA	NA	-5.79156	-5.52987	-2.67901	-4.77585	-2.94198	-3.94607	-5.61009	NA	NA	NA	-3.83879	-2.79102	-3.51994	-2.32796	NA	NA	NA	NA	NA	-3.77504	NA	NA	NA	NA	NA	NA	NA	NA	NA	NA	NA	NA	NA	NA	NA	-4.48659	NA	NA	NA	NA	NA	NA	NA	-4.61202	NA
Cbx3	2.32811	2.69608	1.89739	2.72053	2.71682	3.8063	3.61307	3.29333	3.74414	1.56312	2.34834	2.70002	1.80766	3.08081	3.11486	3.79273	3.59498	3.05189	1.57985	2.7114	2.4613	4.1098	2.61968	3.56026	2.91733	3.50986	2.81596	2.54296	2.66069	1.87337	3.09952	3.25175	3.51173	3.22107	3.74141	3.28427	0.651377	1.81749	2.42477	2.70279	3.34045	3.02867	3.30411	3.11378	3.14978	1.87214	2.31399	2.85643	3.54472
Cbx5	0.40993	0.519139	-0.53145	0.586518	1.32732	1.62271	1.89676	1.75872	1.6453	-0.43038	0.0483685	0.80331	-0.314785	0.960381	1.05633	1.75873	1.30907	1.47501	-1.69441	1.4508	1.09783	1.54073	1.27179	1.73427	1.35123	1.6261	1.08497	0.252893	0.789843	0.876398	1.33235	1.00568	1.29758	1.24655	1.87939	1.18173	0.347437	-0.321267	0.308478	0.593906	0.360524	0.266325	1.4942	0.983534	1.02385	-0.810841	-0.963242	0.777735	1.90103
Ccar1	-2.74984	-1.78187	NA	NA	-0.504813	-0.293891	-0.0505475	-0.443474	-0.322248	-2.69277	-1.31499	-1.0113	NA	-0.541221	-0.777288	0.194073	-0.0815447	-0.335509	NA	-1.62181	-0.429212	-2.44083	0.139786	0.483107	-0.51733	-0.653659	-2.04792	-2.70134	-0.823984	-0.416106	-0.632167	-0.273792	-0.334605	-1.79415	-0.239917	-0.569819	-1.00704	-0.645283	-0.917854	-0.908338	-1.15607	-2.74	-0.808602	-0.704688	-0.78471	-1.14735	-0.68757	-0.290435	-0.762395
Ccar2	-0.303503	0.0539099	-0.227738	-0.740882	1.0738	1.66324	1.31844	1.5995	1.55375	-0.244342	0.27207	-0.366239	NA	0.319186	1.48605	1.47856	1.51544	1.50953	-0.383343	1.23439	0.0327734	NA	0.870543	0.810187	1.11395	1.44489	1.69618	0.87211	0.875982	-1.19948	0.852601	1.08283	0.428688	-0.874773	0.611779	1.33379	0.293266	1.43298	0.0601281	0.967664	1.32819	0.456795	-0.873715	-0.0592176	0.264121	0.955205	1.25124	1.90242	1.49534
Ccdc124	-1.44175	-0.610658	NA	-1.51639	NA	0.319681	-0.0499913	-0.886537	-0.0706378	NA	-1.73354	-0.803913	-0.383472	-0.444128	-0.394502	0.288344	-0.191549	-0.170213	-2.20768	-0.954353	-0.180916	-1.39661	-0.580401	0.383606	-0.841652	-1.02139	-0.274012	-1.59765	-0.654915	0.0856612	0.488445	-0.139703	-0.351252	-1.21983	-0.613875	-0.274943	-0.534994	0.25993	-0.387876	-0.846295	-0.0997511	-0.800221	-0.797266	NA	-0.640061	-0.433318	-0.367918	0.21181	-0.487539
Ccdc136	NA	NA	NA	NA	NA	NA	NA	NA	NA	NA	NA	NA	NA	NA	NA	NA	NA	NA	NA	NA	NA	NA	NA	NA	NA	NA	NA	NA	NA	NA	NA	NA	NA	NA	NA	NA	NA	NA	NA	NA	NA	NA	NA	NA	NA	NA	NA	NA	NA
Ccdc157	NA	NA	NA	NA	NA	NA	NA	NA	NA	NA	NA	NA	NA	NA	NA	NA	NA	NA	NA	NA	NA	NA	-0.886233	NA	-0.646064	-0.299593	-1.46369	NA	NA	NA	NA	NA	-0.501331	NA	NA	NA	NA	NA	NA	NA	-0.898854	NA	NA	NA	-0.46826	NA	-1.0684	NA	NA
Ccdc43	2.38863	2.34906	2.13593	2.29613	2.68567	3.0208	3.06706	3.00717	3.01643	NA	2.5278	2.13743	NA	2.50426	2.80804	3.42669	3.05899	3.1213	2.02813	2.42508	2.60942	2.30482	2.95112	3.399	3.08968	2.99513	3.07335	2.30111	2.24748	2.23922	2.66133	2.57512	2.78841	2.93336	3.15843	3.12681	2.51028	2.55642	2.84393	2.53468	2.9484	3.05199	2.92847	2.49654	2.72108	2.26848	2.78095	2.85908	2.60452
Ccdc47	NA	NA	NA	NA	NA	NA	NA	NA	NA	NA	NA	NA	NA	NA	NA	NA	NA	NA	NA	NA	NA	NA	NA	NA	NA	NA	NA	NA	-1.39014	NA	NA	NA	NA	NA	NA	NA	NA	-1.19515	-0.801197	NA	NA	-0.790498	NA	NA	NA	NA	NA	-1.28729	NA
Ccdc6	NA	NA	NA	NA	NA	NA	NA	NA	NA	NA	1.92726	1.51938	NA	NA	NA	-1.86876	NA	-3.38207	NA	NA	NA	NA	NA	NA	NA	NA	NA	NA	NA	NA	NA	NA	NA	NA	NA	NA	NA	NA	NA	NA	NA	NA	NA	NA	NA	NA	NA	NA	NA
Ccdc9b	-3.01554	NA	NA	-2.21257	NA	-1.69184	-2.07381	-2.08918	-2.02978	-2.37567	NA	-2.15346	-2.11969	-2.09961	-1.91075	-1.64316	-1.67125	-1.45274	NA	NA	NA	NA	NA	NA	NA	NA	NA	NA	NA	NA	NA	NA	NA	-2.32832	-2.54577	-2.03358	NA	NA	NA	NA	NA	NA	NA	-2.30436	-2.17136	NA	NA	NA	-2.95319
Ccnb3	NA	NA	NA	NA	NA	NA	NA	NA	NA	NA	-1.42975	NA	NA	NA	NA	-1.39799	NA	NA	NA	NA	NA	NA	NA	NA	NA	NA	NA	NA	NA	NA	NA	NA	NA	NA	NA	NA	NA	NA	NA	NA	NA	NA	NA	NA	NA	NA	NA	NA	NA
Ccny	2.07239	2.12524	1.51521	2.0578	NA	NA	3.29926	NA	NA	1.91815	1.87619	1.71523	NA	2.22741	NA	NA	NA	NA	0.701861	1.55619	2.03271	2.20517	2.29735	2.85001	2.64341	2.72682	2.26574	1.64273	1.36749	1.63146	2.07664	2.12004	2.97715	2.43719	2.76136	3.48087	1.47673	1.6651	1.63049	2.27525	1.94305	1.99458	1.97384	2.1969	2.18137	1.14216	1.54749	1.93527	2.50655
Ccsap	NA	NA	NA	NA	NA	NA	NA	NA	NA	NA	NA	NA	NA	NA	NA	NA	NA	NA	NA	NA	NA	NA	NA	NA	NA	NA	NA	NA	NA	NA	NA	NA	NA	NA	NA	NA	NA	NA	NA	NA	NA	NA	NA	NA	NA	NA	NA	NA	NA
Cct2	3.79223	3.73011	3.7359	4.10675	4.42117	4.20885	4.23032	4.24094	4.37731	2.85147	3.92737	3.9635	4.03046	4.11321	4.20329	3.96562	4.30868	4.2697	4.57245	3.84487	3.53576	3.21016	3.89602	3.63283	3.62241	4.27333	4.08142	4.0412	4.38742	3.70114	4.32151	3.67501	4.18584	3.50069	4.38001	4.47718	4.20411	4.63735	4.28949	4.42191	4.26962	4.05175	3.90462	4.39453	3.98704	4.05571	4.38096	3.37389	3.61418
Cct3	4.19153	3.96377	3.57757	4.01874	4.8176	4.76197	4.40119	4.69561	4.82853	3.6322	4.26684	3.7406	3.37783	4.17907	4.75832	4.76328	4.75757	4.88938	3.82647	4.46713	4.30445	3.23004	4.01555	4.01391	4.32755	4.64446	4.46287	3.79306	4.84199	4.42982	4.79208	4.32914	4.49268	3.75985	4.53272	4.40357	4.05914	4.95865	5.0042	4.63911	4.50814	4.62187	4.43946	3.69435	4.08231	4.53913	5.07442	4.44836	3.05806
Cct4	3.78218	3.96744	3.31188	3.85803	4.60126	4.75797	4.61398	4.59582	4.63027	3.46784	3.9477	3.63164	3.28634	4.21172	4.37929	4.32825	4.60352	4.624	3.37754	4.50088	4.0287	2.65501	3.80613	4.73289	3.83374	4.18955	3.81191	4.05019	4.42007	3.87825	4.4463	4.19138	4.224	3.61891	4.96022	4.72371	3.83033	4.69183	4.44451	4.15028	4.15522	4.15243	4.59285	3.86657	4.45786	4.25522	4.43546	4.30433	3.90919
Cct5	2.96072	2.98324	4.77428	2.76823	3.87907	3.58039	3.64483	3.58321	3.98652	2.53058	2.34407	2.36733	1.75696	3.06902	3.2633	3.40607	3.75046	3.52211	2.21345	3.38886	3.48033	2.41053	2.21029	2.70599	3.09078	3.8632	3.22256	2.65997	1.93097	2.83239	3.74113	3.33435	3.83258	2.49279	4.08124	4.0679	3.04538	3.96977	3.76195	4.0633	3.67519	4.08548	3.70648	3.1901	3.61371	2.21038	3.95065	3.83826	3.52281
Cct6a	3.53384	3.43324	3.0591	3.24531	3.65287	3.70474	3.83816	3.78224	4.01222	2.61729	3.57189	2.93823	2.03792	3.62905	3.76332	3.6331	3.88148	3.8723	3.30028	3.42793	3.25323	2.33247	3.73224	4.23938	3.07765	3.69906	2.68144	3.21039	4.10892	2.18124	3.85045	3.69418	4.13656	3.05568	3.60685	3.06247	3.65035	3.60579	3.69058	3.45134	3.87402	3.4902	3.18539	3.51949	3.74455	3.6703	4.02125	3.4806	3.68463
Cct7	3.4481	3.71222	3.26782	3.55316	4.15456	4.16753	4.00716	4.02922	3.97887	3.18749	3.4038	2.80717	2.31051	3.76981	4.09739	3.91224	4.22579	4.20593	3.57329	3.61716	3.15237	3.08356	3.09255	3.90695	3.05668	3.94095	3.68691	3.1557	4.44054	3.68578	4.41732	3.96479	3.29159	3.16931	3.5247	3.5838	3.17789	4.08133	4.35265	4.6003	4.11144	4.14393	4.54485	3.67537	3.49757	3.69038	4.08185	3.45494	3.22542
Cct8	4.44884	4.56597	4.1069	4.55919	5.04861	5.20764	5.00008	5.13928	5.13	3.89844	4.25471	4.0171	3.56861	4.74104	5.06209	4.94434	5.22134	5.17992	3.71963	4.79156	4.79429	3.60395	4.85254	4.78606	4.81862	4.913	4.71204	4.22729	4.48208	4.87914	4.90176	4.81991	4.79354	4.8145	5.21112	4.97602	4.02908	4.93398	5.05274	4.71123	4.7351	4.86822	4.9531	4.44548	4.49495	3.87093	5.00148	4.96502	4.65353
Cd109	NA	-1.17713	-1.60053	NA	NA	NA	NA	NA	NA	NA	NA	NA	NA	NA	-1.39691	NA	NA	NA	NA	NA	NA	NA	NA	NA	NA	NA	NA	NA	NA	NA	NA	NA	NA	NA	NA	NA	NA	NA	NA	NA	NA	NA	NA	NA	NA	NA	NA	NA	NA
Cd163	NA	-0.260628	-0.887114	-0.283818	NA	-1.19779	NA	NA	NA	-0.0628015	NA	-0.470648	-1.07266	NA	-1.54823	NA	-2.09665	NA	NA	NA	NA	-1.42334	NA	-1.31344	NA	-1.7999	-1.95561	-0.0907237	-0.00583911	NA	NA	NA	-0.115674	-0.567416	NA	-0.659735	-0.737172	NA	-0.46568	-0.308036	NA	-0.514502	-0.551434	-0.577919	NA	-0.156836	NA	NA	NA
Cd200	-2.0997	NA	NA	NA	-1.50908	NA	NA	NA	NA	NA	NA	NA	NA	NA	NA	NA	-2.43358	NA	NA	NA	NA	NA	NA	NA	-1.85636	NA	NA	-1.27567	NA	-1.26711	NA	NA	NA	-2.89441	NA	NA	NA	NA	NA	NA	NA	NA	NA	NA	-1.95552	-0.581201	-1.70703	-2.01171	NA
Cd248	NA	-1.67387	-1.11832	-1.65971	NA	NA	NA	-4.60263	NA	NA	-1.75483	-0.827561	-1.53112	NA	-4.57292	-1.51837	NA	-4.01187	NA	NA	NA	NA	NA	NA	NA	NA	NA	NA	-5.06357	-2.81815	NA	-2.01741	NA	-1.21864	NA	NA	NA	-2.46001	-2.07318	NA	-2.38031	-1.54098	-1.85012	NA	NA	-2.00666	-1.94776	-1.07945	NA
Cd34	-1.91822	-2.356	-1.3352	0.0127213	-1.87772	NA	-3.6635	-2.11449	-1.73629	-2.23951	-2.2131	-2.26504	-1.90934	-1.47451	-1.30098	NA	-1.67217	-1.26342	-1.71949	NA	NA	-0.713381	-3.39508	-2.96942	NA	NA	NA	NA	NA	NA	NA	NA	NA	-0.0293668	NA	NA	NA	-0.915904	NA	-1.84111	-0.628841	-1.72704	NA	NA	NA	-2.67558	-1.75639	-1.9098	-3.00255
Cd36	NA	NA	NA	NA	NA	NA	NA	NA	NA	NA	NA	NA	NA	NA	NA	NA	NA	NA	NA	-1.87586	NA	NA	NA	-1.32632	NA	NA	-1.34668	-2.30802	NA	NA	NA	-1.89539	-0.85565	NA	NA	NA	NA	-1.53395	-1.63757	NA	NA	-0.968515	NA	NA	NA	NA	-1.64691	-1.68993	-1.93324
Cd44	-1.58964	-1.09746	NA	-1.73162	NA	NA	NA	NA	NA	NA	0.335548	-1.38173	NA	NA	NA	NA	NA	NA	NA	NA	-0.655638	-1.38597	NA	-1.26912	-1.73377	-1.17317	-1.00668	NA	NA	NA	-1.03559	NA	NA	NA	-1.01192	NA	0.421904	NA	-1.66883	-2.07653	NA	-0.810696	NA	-2.02968	NA	-0.795998	-1.54975	NA	NA
Cd47	NA	NA	NA	NA	NA	NA	NA	NA	NA	NA	NA	NA	NA	NA	NA	NA	NA	NA	NA	NA	NA	NA	NA	NA	NA	NA	NA	NA	NA	NA	NA	NA	NA	NA	NA	NA	NA	NA	NA	NA	NA	NA	NA	NA	NA	NA	NA	NA	NA
Cd81	-1.11638	NA	NA	-0.132622	-1.96628	NA	NA	NA	NA	NA	NA	NA	-0.885237	-1.11189	-1.03117	-2.29661	NA	NA	NA	NA	0.00690841	-2.21695	-3.12671	-0.121019	-0.237128	NA	-1.59159	NA	-1.09371	-1.40304	-0.339753	-0.504937	-0.755554	-0.342019	-1.90138	-1.32737	-1.4288	-1.66297	-2.52616	-1.15152	-1.97858	-1.66154	-0.525075	-2.09013	-0.680545	NA	-1.407	-1.92894	-2.04345
Cd9	NA	NA	NA	NA	NA	NA	NA	NA	NA	-3.3754	-4.65651	NA	-3.73875	NA	NA	NA	NA	NA	-3.14404	-3.0292	-4.16437	NA	NA	NA	-4.31721	-3.22105	NA	-2.4369	-4.57524	-3.9836	-4.0955	-3.61539	-4.07499	-3.98082	-3.36709	-3.90835	NA	-4.36518	-4.45326	NA	-6.09305	NA	-4.05156	NA	-3.44559	NA	NA	NA	NA
Cdc16	NA	NA	NA	NA	NA	-1.70889	NA	NA	NA	NA	-2.17994	NA	NA	NA	NA	-1.17976	-1.57554	-1.29318	NA	NA	NA	NA	-1.52582	NA	NA	NA	-1.20516	NA	NA	NA	NA	NA	NA	NA	-1.61129	-1.96439	NA	NA	NA	NA	NA	NA	NA	-1.69662	NA	NA	NA	NA	NA
Cdc23	NA	NA	NA	NA	NA	NA	NA	NA	NA	NA	NA	-1.00851	NA	NA	NA	NA	-2.46622	NA	NA	NA	NA	NA	NA	NA	NA	NA	NA	NA	NA	NA	NA	NA	NA	NA	NA	NA	NA	NA	NA	NA	NA	NA	NA	NA	NA	NA	NA	NA	NA
Cdc26	NA	NA	-2.06209	NA	-2.3067	-1.67331	-1.28189	-2.96522	-1.86574	NA	NA	-1.45815	NA	NA	NA	-1.92279	-2.544	-1.58202	NA	-1.21243	NA	NA	NA	NA	NA	NA	NA	NA	NA	NA	NA	NA	NA	NA	NA	-2.65077	NA	NA	NA	NA	NA	NA	NA	NA	NA	NA	NA	-2.08245	NA
Cdc37	0.54151	0.435106	-0.487704	-0.121488	0.644124	0.695557	-0.23324	0.096333	0.649898	-1.21995	-1.64216	-1.4744	NA	0.258685	0.0268307	-0.728371	0.159356	0.0331167	0.56922	-1.32384	-0.854098	-0.586081	-0.974676	1.05006	-0.269828	-0.43559	0.130435	NA	-0.425711	-0.592817	0.387842	1.68	0.811193	-1.4085	0.484026	-1.94516	NA	0.387381	-0.00748045	-0.880828	0.770009	0.598805	1.06961	0.0249634	-0.152915	-0.461255	-1.30651	0.458716	-0.607487
Cdc42	1.22967	2.15631	1.75627	1.54534	1.41337	0.320027	1.05418	0.934028	1.22307	0.47857	2.43159	1.33368	1.31217	0.740589	1.48848	1.91823	1.32891	1.35433	1.46213	1.94192	1.94854	-0.337743	0.0140483	0.366639	0.356292	2.15021	-0.0424146	2.44999	2.39106	2.93809	2.28025	1.51998	1.36164	0.0215075	1.99792	0.795755	2.27303	2.64556	2.02964	2.11771	1.37867	1.088	0.23127	1.96062	1.03787	1.29601	2.36962	1.45795	0.780546
Cdc42bpa	NA	NA	NA	NA	NA	NA	NA	NA	-3.60051	NA	-2.37698	NA	-2.48842	NA	NA	NA	NA	NA	NA	NA	NA	NA	NA	NA	NA	NA	NA	NA	NA	NA	NA	NA	NA	NA	NA	NA	NA	NA	NA	NA	NA	NA	NA	NA	NA	NA	NA	NA	NA
Cdc42bpb	NA	-3.40249	NA	NA	-3.36348	NA	NA	NA	NA	NA	-2.72549	-3.2489	NA	NA	NA	-3.58542	NA	NA	NA	NA	NA	NA	NA	NA	NA	NA	NA	NA	NA	NA	NA	-0.408469	NA	NA	NA	-4.96636	NA	NA	NA	NA	NA	NA	NA	NA	NA	NA	NA	NA	NA
Cdc42ep4	NA	NA	NA	NA	NA	NA	-2.64597	NA	NA	NA	NA	-1.60534	NA	NA	NA	NA	NA	NA	NA	NA	NA	NA	NA	NA	NA	-1.62762	NA	NA	NA	NA	NA	NA	NA	NA	NA	NA	NA	NA	NA	NA	NA	NA	-1.21332	NA	NA	NA	NA	NA	-2.03848
Cdc5l	-5.68641	-4.84704	NA	-2.57011	-5.20279	-1.65574	-1.15818	-2.59827	-2.94375	-4.79428	-1.63862	-4.84885	NA	-2.11292	-2.39148	-1.21269	-2.33088	-1.10685	-1.47042	-3.4254	-2.7056	-2.61848	-4.87741	-4.09261	NA	-3.8518	-3.07383	-4.32192	-5.3955	-4.09388	2.05149	-0.504629	-2.74295	-2.56552	-2.53136	-2.66136	NA	-5.17033	-4.25639	-5.10706	-5.06859	-1.52489	0.39726	-4.0664	-2.66534	NA	-1.68359	-2.27894	-3.70368
Cdh11	-1.35925	0.264628	0.241156	-1.1767	-2.41245	-3.21076	-1.48232	-1.73809	NA	NA	-0.300991	0.716736	-0.246777	-1.50364	NA	NA	NA	NA	NA	NA	NA	NA	NA	NA	NA	NA	NA	NA	-1.20505	NA	NA	NA	NA	-1.6494	NA	NA	-0.545825	NA	NA	NA	-2.51424	NA	NA	NA	NA	NA	NA	-0.849019	NA
Cdh13	NA	NA	NA	NA	NA	-1.60392	-2.36325	NA	-2.59976	NA	NA	NA	NA	NA	NA	-1.91838	-1.71371	NA	NA	NA	NA	NA	NA	NA	NA	NA	NA	NA	NA	NA	NA	NA	NA	NA	NA	NA	NA	NA	NA	NA	NA	NA	NA	NA	NA	NA	NA	NA	NA
Cdh2	-2.54147	-3.27221	-0.119278	-0.920043	-0.141964	-1.66764	-2.72957	-0.310891	0.0561801	-1.61884	-1.10364	-0.469918	0.588636	-1.18186	-0.139921	-0.756961	-0.289764	-1.38833	-1.25105	-1.47131	-0.171739	0.201171	-2.69274	-0.773197	-0.321417	0.485889	0.682154	-0.117454	NA	-2.27015	-2.38767	-0.58868	NA	-2.63694	NA	-1.04807	-0.487973	-0.662733	-1.45862	-0.469727	0.0875624	-0.960019	-0.665398	-1.27929	0.0757387	-2.90759	NA	-2.57363	-3.08821
Cdh5	-1.11111	-0.758723	-1.67518	-0.504721	NA	NA	-2.40391	NA	NA	NA	NA	-0.325228	-0.484902	0.827178	NA	NA	-2.46272	NA	-0.450297	0.0581812	NA	NA	NA	NA	-1.65795	NA	-1.21545	-1.63826	-1.63253	NA	NA	NA	NA	NA	NA	-2.20142	-1.12494	NA	-2.34636	-0.861425	-0.84197	NA	NA	NA	NA	-0.754413	NA	NA	NA
Cdk1	0.48333	1.74926	1.08039	1.2395	1.01783	0.910573	0.957111	0.915267	1.71441	-0.145339	2.07402	0.698171	-0.189812	1.4571	1.66859	2.30817	1.29071	1.58634	0.698853	1.0342	1.52396	0.141249	1.514	1.57591	1.74906	1.78628	1.69071	0.50892	0.639868	0.559268	-1.28322	0.697277	0.351402	-0.511593	2.01507	2.10842	1.34431	0.284728	1.73707	1.76857	1.38297	1.13147	1.35807	1.01872	1.43019	1.61576	1.22264	1.35832	1.18079
Cdk11b	-1.95974	NA	NA	-0.815113	NA	NA	NA	NA	-1.17067	NA	0.450709	NA	-0.162511	-1.46001	-1.13097	-0.939643	-1.67935	-1.64259	-1.99977	-1.798	-1.6369	-1.09248	-0.152731	-1.43024	-0.616958	-1.92126	-1.35321	-1.90987	-0.112624	-1.60474	0.103415	-2.26457	-0.96487	-1.14795	-2.04493	NA	-1.21125	0.115347	0.121863	NA	-1.38923	NA	-0.611189	-1.47783	-1.8637	-1.22226	-0.962265	-1.41684	-1.3477
Cdk9	NA	NA	-5.56491	NA	-5.14512	-4.39549	-4.88933	-4.76726	-4.80811	NA	NA	NA	NA	NA	-4.80925	-3.75838	-4.28932	-4.2592	NA	NA	NA	NA	NA	NA	NA	NA	NA	NA	NA	NA	NA	NA	NA	NA	NA	NA	NA	NA	NA	NA	NA	NA	NA	NA	NA	NA	NA	NA	NA
Cdkn1b	NA	-3.42167	NA	-5.86593	-3.31073	-2.7889	-1.70005	-2.24627	-1.69777	-6.50878	NA	-5.43009	NA	-4.75841	-2.99374	-1.76335	-2.17872	-2.05403	-1.93527	NA	NA	NA	-6.1181	-1.91565	-7.59875	NA	NA	NA	-1.44154	-6.2982	-0.828306	-0.471607	-0.490461	-0.373854	-0.7654	-1.39736	NA	-2.40846	NA	-7.75137	NA	NA	NA	NA	NA	-1.78965	-5.50547	-2.20763	NA
Cdkn1c	-0.911148	-0.0462637	0.407278	-0.424652	-1.59187	-1.05684	NA	-1.93446	-3.59148	NA	-0.236933	0.981384	0.229765	-1.23575	-1.10176	-1.38494	NA	-1.14757	0.927399	-0.553261	-2.39868	NA	-0.296767	NA	NA	NA	NA	-0.552899	-2.90732	-0.421823	-1.19634	NA	NA	NA	NA	NA	0.444723	-0.513299	-1.93613	-2.51695	NA	NA	NA	NA	NA	0.752614	NA	-2.05374	NA
Cdkn2aip	NA	-4.22183	NA	NA	NA	-4.93222	-4.35965	NA	-4.50919	-5.63698	-4.15082	-3.32287	NA	NA	NA	-3.85405	-4.62449	-4.35957	NA	NA	NA	-4.67803	NA	NA	NA	NA	NA	-4.13584	NA	NA	NA	NA	NA	NA	NA	NA	NA	NA	-5.00352	NA	NA	NA	NA	NA	NA	NA	NA	-6.03152	NA
Cds2	NA	NA	NA	NA	-2.07381	-1.52312	-0.667393	-2.58283	NA	NA	-1.19141	NA	NA	-1.04024	-1.91283	-1.28113	-2.12107	-1.20586	NA	NA	NA	NA	NA	NA	NA	NA	NA	NA	NA	NA	-1.35704	-1.56071	NA	NA	NA	NA	NA	NA	NA	NA	NA	-1.04114	-0.746089	-0.978233	-2.70575	NA	-1.84175	NA	NA
Cdsn	0.385229	1.1492	1.01123	-0.196118	0.0644852	0.0390698	NA	0.933524	-0.450705	NA	1.09471	-0.826321	-0.414297	NA	-1.56381	0.422548	NA	-0.326492	1.08875	0.684791	0.308076	1.02784	-0.0643335	-0.0476028	-0.26831	-0.114435	-2.0752	-0.746822	-0.58612	1.39091	-0.66822	1.56496	0.690541	0.474457	0.940068	NA	1.04154	-0.630889	0.0854635	0.383435	-0.00297846	0.0795337	0.367005	NA	0.554598	0.381455	1.26223	0.254471	-1.30042
Cdv3	1.80726	2.34669	2.3682	2.1355	2.62126	2.08226	1.87424	2.20805	2.43591	0.680892	1.94144	2.70098	1.93734	1.82223	2.38162	1.95111	2.36505	2.62745	1.13964	2.57529	1.76558	3.59687	1.88747	1.71363	1.97364	2.97138	2.17941	1.66986	0.614736	1.91564	1.4317	2.21056	2.42573	0.891355	2.74263	2.22894	2.56821	2.63936	1.18964	1.93897	2.56894	2.28033	1.73749	2.32448	2.60217	2.25012	1.37234	1.65755	3.19527
Celf1	-1.33432	-1.52172	-3.14716	-2.89367	-1.1255	-0.714998	-1.10764	-0.641104	-0.0657262	NA	-1.92653	NA	-1.00172	-1.49788	-0.527985	-1.0019	-0.000377163	-0.652878	NA	NA	NA	-2.10623	NA	-0.407288	NA	-2.01395	-0.663313	NA	-1.01557	NA	NA	NA	NA	NA	-0.16123	-2.3016	0.638123	-1.56231	NA	NA	-1.3436	-0.717042	NA	-1.7284	NA	-1.74417	NA	-1.10446	-0.25458
Celf2	-1.09733	1.20656	-1.35882	-0.475505	1.2421	1.96485	1.73836	2.21744	1.63132	-0.340219	-3.57837	-0.524654	0.0341983	0.804644	1.94156	0.724263	1.87833	1.5154	-0.73822	-0.520494	0.247771	1.08781	1.06072	0.235751	0.964754	1.47381	1.16122	0.429906	0.663652	1.21459	2.38769	1.74348	1.61048	1.70632	1.62616	1.1708	-1.28609	1.1808	0.699868	-0.483642	1.42649	0.743104	1.13986	0.303807	0.370013	-7.0948	0.973165	0.194177	0.860068
Celf4	NA	-7.95516	NA	-5.53706	NA	-6.7754	-5.79494	-6.26113	NA	NA	NA	-5.78545	NA	-6.17194	-6.07958	NA	-7.09954	-5.71392	NA	NA	-6.22762	NA	NA	-6.0663	NA	NA	NA	NA	NA	NA	NA	NA	NA	NA	NA	NA	NA	NA	NA	NA	NA	NA	NA	NA	NA	NA	-6.61565	NA	NA
Cend1	-5.84859	-2.63053	-6.50579	-1.41295	-1.78669	-1.59757	-1.97587	-2.25447	-2.87776	-3.91959	-3.36822	-2.94896	-2.91087	-2.46792	-1.63312	-2.09299	-1.62632	-1.94249	-2.31743	-1.05517	-2.64783	-3.83026	-3.45892	-3.06019	NA	NA	-4.67236	NA	NA	-4.02721	NA	-2.38744	-1.50992	-0.650793	-1.20154	NA	NA	-3.66552	NA	-4.42015	NA	NA	NA	-3.57623	NA	-3.49314	NA	NA	-3.68195
Cenpv	-3.32441	-1.04943	-3.81975	-0.646125	0.873575	1.27339	1.08634	1.51028	1.38879	0.503869	-0.387187	-0.257977	-0.841408	-0.0980768	0.282114	1.34395	1.57628	1.24671	-3.96756	1.15938	0.974536	-0.147227	1.57958	-0.520738	-4.20187	-1.18029	0.380069	-0.765427	0.0311856	0.493576	1.6438	2.00733	0.256203	0.155589	1.94189	1.51623	-1.37275	-0.364994	0.00613683	0.393611	-0.213416	-0.0855064	-0.310209	0.600713	-1.71758	1.31672	0.502256	-0.24155	0.491171
Cep162	0.257262	0.229057	-0.0590142	0.534991	0.213432	1.0034	1.63932	0.832907	0.184392	1.37895	0.0465919	-0.108025	-0.206566	0.907005	0.132109	1.67696	1.08602	0.728689	0.670001	0.544423	NA	NA	NA	-0.160853	1.5031	1.15256	0.917237	-0.594417	0.796702	NA	0.918232	0.846693	NA	NA	NA	NA	0.551042	-0.868953	NA	1.00278	-1.07236	NA	NA	1.13802	NA	NA	NA	NA	1.20578
Cep170	-2.01908	-2.1501	NA	-3.34308	-0.397097	0.61982	-0.445529	0.0385887	0.223001	NA	-2.44156	NA	NA	-2.74689	0.282284	0.269344	0.0504679	0.036672	-0.931629	-0.025135	-0.822761	-0.441365	-0.102142	-3.04291	-2.46508	NA	-1.52424	-0.87715	0.544894	-0.305526	0.502596	1.0281	0.613672	-1.09582	-0.00833984	-0.485638	-4.03075	0.589694	-2.80514	NA	-0.559828	-0.407808	-1.2362	-1.98718	-1.67216	-0.386337	-0.649305	-1.4353	0.964852
Cep170b	NA	1.10066	NA	NA	NA	NA	NA	NA	NA	NA	0.510257	NA	NA	NA	NA	NA	NA	NA	0.64031	-0.1711	NA	NA	NA	NA	NA	NA	NA	0.713502	-0.57322	-0.106426	-0.837028	NA	NA	NA	NA	NA	1.79719	0.0812916	-1.36736	NA	NA	NA	NA	NA	NA	NA	NA	NA	NA
Ces2c	NA	-0.228492	-1.72797	-0.604248	NA	-2.11035	-0.336001	-2.6217	-2.24085	NA	NA	-2.19332	NA	-1.41919	NA	-2.75616	-2.31744	-2.91234	-3.73787	NA	-2.96532	NA	NA	-1.43869	NA	NA	-1.99626	NA	-0.686449	-1.14139	-1.06713	NA	-0.656278	-1.95522	-1.5622	NA	-1.87701	-1.83164	-1.81882	-0.520146	-1.00578	-1.71028	-2.21322	-1.82677	NA	-2.5522	-2.42338	NA	-0.796212
Cetn2	NA	NA	NA	NA	NA	NA	NA	NA	NA	NA	NA	NA	NA	NA	NA	NA	NA	NA	NA	NA	NA	NA	NA	NA	NA	NA	NA	NA	NA	NA	NA	NA	NA	NA	NA	NA	NA	NA	NA	NA	NA	NA	NA	NA	NA	NA	NA	NA	NA
Cfap20	-2.93642	NA	1.92325	-2.39895	-1.89184	-1.58085	NA	NA	NA	NA	NA	NA	-2.50573	NA	NA	-1.54145	NA	NA	NA	NA	NA	NA	NA	NA	NA	NA	NA	NA	NA	NA	NA	NA	NA	NA	NA	NA	NA	NA	NA	NA	NA	NA	NA	NA	NA	NA	NA	NA	NA
Cfap74	NA	NA	NA	NA	-1.89769	-1.51442	-1.64944	-1.72701	-1.67184	-3.38621	NA	NA	NA	NA	-1.58507	NA	-1.60598	NA	NA	NA	NA	NA	NA	NA	NA	NA	NA	NA	NA	NA	NA	NA	NA	NA	NA	-2.3382	-2.66073	-2.29654	NA	NA	-1.95269	NA	-2.47822	NA	NA	NA	NA	NA	NA
Cfb	-1.26609	-3.337	-1.35737	-1.14166	NA	NA	-1.001	NA	NA	-2.10656	-0.972559	-0.954053	NA	-1.02928	NA	-0.608532	NA	-1.57203	NA	NA	NA	-2.40299	-1.30056	-0.570048	-1.81558	-2.3423	NA	NA	-1.18343	-1.61996	-0.429649	-1.61092	-0.273295	-1.87243	NA	-1.75077	-1.99185	-0.532622	-2.65902	-1.54667	-1.08826	-1.19595	-1.19802	-1.63103	NA	-1.45536	-0.0381663	-1.89732	NA
Cfdp1	-0.531538	-0.427836	-0.594042	-0.475985	-0.360076	-0.420336	-0.101119	-0.0148297	-0.108973	-1.39971	-2.42398	-0.12779	-0.788816	-0.86837	-0.358214	-0.115723	-0.393957	-0.224074	NA	NA	NA	NA	NA	NA	NA	NA	NA	NA	NA	NA	NA	NA	NA	NA	NA	NA	NA	NA	NA	NA	NA	NA	NA	NA	NA	NA	NA	NA	NA
Cfi	NA	-2.01895	-1.68485	-1.83699	-1.66397	-1.81561	-1.87487	-1.71468	-1.8414	-3.04914	NA	-1.40422	-0.775315	-1.70246	-1.89616	-4.29097	-1.90866	-2.74295	-1.00997	-1.27391	NA	NA	NA	NA	NA	NA	NA	NA	NA	NA	NA	-2.67669	NA	NA	NA	NA	NA	NA	NA	NA	NA	-3.61505	-2.38176	-4.09233	NA	-1.53209	NA	NA	NA
Cfl1	4.50916	4.6029	5.01074	4.71898	5.49818	5.31771	4.66157	5.34147	5.54414	4.77169	4.26531	4.78001	4.08122	4.49499	5.39034	5.10378	5.28479	5.20408	5.27665	5.05155	4.92521	5.09476	4.60609	4.4179	4.3449	4.6874	4.46852	4.96881	5.39531	5.10777	5.62253	4.97833	5.31828	4.67781	5.50301	5.19954	5.12676	5.3924	4.96524	5.28049	4.70582	4.6133	4.90713	4.81169	4.79654	5.1072	4.90392	5.06646	4.45487
Cfl2	0.270653	-0.110885	-0.420276	0.830992	1.01962	1.12346	0.892495	0.624248	1.208	0.281193	-0.169587	0.727986	0.6961	0.234626	1.15547	1.50792	1.15793	1.16486	1.1628	1.07696	0.587805	-0.246254	-0.234186	0.375652	-0.122634	0.550106	-0.73715	0.868677	1.07753	1.21242	1.24881	1.2119	1.38938	1.27403	1.49019	0.17292	1.70486	1.3366	1.28495	0.145432	0.751149	0.932523	0.795432	0.698539	0.723298	-0.251145	1.0769	0.273054	0.131243
Cgref1	NA	-2.97927	NA	NA	NA	-2.97362	-2.9569	NA	NA	NA	NA	NA	NA	NA	NA	NA	NA	NA	NA	NA	NA	NA	NA	NA	NA	NA	NA	NA	NA	NA	NA	NA	NA	NA	NA	NA	-2.71616	NA	NA	NA	NA	NA	NA	NA	NA	NA	NA	NA	-2.69527
Chchd2	0.748013	0.335301	-0.647225	0.785939	1.00415	1.4124	0.573542	1.14108	1.34515	-1.23123	-0.120281	-0.576081	0.152795	0.606384	1.23171	1.46577	1.33183	1.41712	-2.72412	0.849858	0.744872	1.72843	0.417742	0.256182	0.897716	0.540786	0.0996895	0.43355	0.613294	0.28916	0.955781	0.262549	0.624614	0.920085	0.697857	0.883823	0.744665	1.03486	0.574652	0.97478	0.825669	0.633419	0.81847	1.31031	0.444868	0.66439	1.0973	0.360594	0.939051
Chchd3	-0.823259	NA	-1.15557	-0.767521	-0.540191	-0.431743	-0.453193	-0.253005	-1.18148	-0.485649	-1.02167	-0.0973548	-2.75998	-0.778678	-0.696137	2.31196	-0.507583	-0.0719797	-0.927437	-1.59411	0.0767547	0.0615058	-0.00326196	-0.0203952	-1.6365	-0.389405	0.568231	0.211849	-0.624416	-2.29325	-2.32977	-0.0503091	-0.595385	-0.189716	-0.458043	0.0668808	-0.590447	0.0166311	-2.48152	-2.35185	-0.194011	-0.810376	-0.104088	-0.0658365	-0.74236	NA	0.683683	-0.15716	-0.995536
Chchd4	NA	NA	NA	NA	NA	NA	NA	NA	-0.926738	NA	NA	NA	NA	NA	-2.07865	NA	NA	NA	NA	NA	NA	NA	NA	NA	NA	NA	NA	NA	NA	NA	NA	NA	NA	NA	NA	NA	NA	NA	NA	NA	NA	NA	NA	NA	NA	NA	NA	NA	NA
Chchd6	1.65282	3.11672	2.91985	1.92907	-4.94125	-0.335169	-3.76849	-1.16629	-1.6793	1.1898	2.9737	3.89694	2.28253	1.7329	-4.96573	-0.747581	-1.33369	-0.0452775	4.17061	-0.752096	-2.51674	-1.70391	-2.97887	-3.28821	NA	-1.39531	-2.41884	3.97005	3.71756	2.77973	1.99792	-3.37896	0.344122	-3.11528	0.344532	0.0542768	5.34736	3.3515	2.45854	1.67372	NA	NA	-1.13461	0.100422	-2.8192	4.64771	-2.04876	NA	NA
Chd4	1.22142	1.72395	0.673372	0.0731785	1.37324	1.9538	1.87472	2.12809	2.24557	-3.05944	0.0114732	0.338829	0.573348	1.15945	1.96645	1.8483	2.33498	1.66487	-1.05582	-1.01962	-0.643467	-0.444817	1.71186	0.410166	2.33096	0.396128	2.05849	-0.0988821	0.715187	0.964347	-0.00898713	1.82181	1.52058	2.23277	1.81042	0.397863	1.0183	1.77235	1.93986	1.04676	1.92487	1.92849	2.25674	2.02503	1.64401	0.729747	2.00165	1.82963	2.05707
Chd9	NA	NA	NA	-1.26187	-2.36449	-1.68099	-1.0829	-1.4767	-0.923506	NA	-1.36931	-1.65772	NA	NA	NA	NA	-1.8275	NA	-1.92001	-1.34143	NA	-1.7738	NA	NA	-1.38034	NA	-0.912591	-1.512	NA	NA	NA	NA	NA	NA	NA	NA	NA	NA	NA	NA	NA	NA	NA	NA	-2.44275	NA	NA	NA	NA
Chga	NA	-5.54956	-5.42715	-2.93706	-4.79892	-4.51814	-5.54658	-4.37843	-5.22651	-1.89401	-3.96058	-1.19296	-1.21034	-5.669	-4.4841	-4.9145	-5.62911	-4.23577	-3.59588	-3.99005	-1.48792	-2.46132	NA	NA	NA	-3.9384	-4.13868	-3.53844	-6.49477	-6.51103	NA	NA	NA	-3.78685	-4.74701	-6.41571	NA	NA	NA	NA	NA	-5.67499	-4.27268	-4.32622	NA	-5.49725	NA	-4.75703	NA
Chgb	NA	NA	NA	NA	-3.58708	NA	NA	-4.25132	NA	NA	NA	NA	NA	NA	-3.13108	-3.18617	NA	-4.18349	NA	NA	NA	NA	NA	NA	NA	NA	NA	NA	NA	NA	NA	NA	NA	NA	NA	NA	NA	NA	NA	NA	NA	NA	NA	NA	NA	NA	NA	NA	NA
Chid1	NA	NA	NA	NA	NA	NA	NA	NA	NA	NA	NA	NA	NA	NA	NA	NA	NA	NA	NA	NA	NA	NA	NA	NA	NA	NA	NA	NA	NA	NA	NA	-2.06203	NA	NA	NA	NA	NA	-1.79268	NA	NA	NA	NA	NA	NA	NA	NA	NA	NA	NA
Chl1	NA	NA	-0.999948	-1.10112	-1.28019	-0.916881	NA	-1.22579	NA	-0.341784	-1.36679	-1.12638	-1.92415	NA	NA	NA	NA	NA	-1.53744	NA	NA	NA	NA	-1.33561	-1.35325	NA	NA	NA	-0.258094	-1.35231	NA	NA	-1.09399	NA	NA	NA	-0.528785	NA	NA	NA	-0.844247	NA	-0.70816	NA	-1.26603	NA	NA	-0.80051	NA
Chmp4b	-0.684455	0.43695	-0.483424	0.233253	0.431463	-0.365219	0.0655642	-1.38062	-0.882602	-1.92621	0.205259	1.25761	0.909592	0.274715	-1.06599	0.299793	-0.972553	-0.923931	-0.630114	0.515269	-0.152232	0.667807	-0.33423	NA	-0.813926	1.14006	-2.28713	0.65139	0.109076	0.50546	0.420344	0.260834	-0.721351	-0.991928	0.754618	0.563241	-0.17646	-1.1406	NA	-1.4096	-0.257272	-1.85273	NA	-0.4193	-0.551067	1.17603	-0.914299	-0.928681	0.221285
Chmp5	0.127541	-1.27097	-0.467546	0.784852	1.0212	1.08859	1.53299	1.32021	1.59675	-1.14014	NA	-0.452122	-0.19093	0.662125	0.804773	0.0836528	1.03528	0.567278	NA	1.34799	NA	NA	0.734665	NA	1.76595	1.0167	0.861046	NA	NA	-0.531577	-1.01932	-1.81494	-1.77004	NA	-0.154212	0.137082	NA	NA	0.957274	1.04724	0.588275	NA	NA	-0.494008	0.532998	NA	NA	1.0441	1.14705
Chn1	NA	NA	NA	NA	NA	NA	NA	NA	NA	NA	NA	NA	NA	NA	NA	NA	NA	NA	NA	NA	NA	NA	NA	NA	NA	NA	NA	NA	NA	NA	NA	NA	NA	NA	NA	NA	NA	NA	NA	NA	NA	NA	NA	NA	NA	NA	NA	NA	NA
Chordc1	-3.6847	NA	NA	NA	NA	-1.44668	NA	NA	NA	NA	-2.24863	NA	NA	-1.92023	-2.32202	-2.04772	NA	NA	NA	NA	NA	NA	NA	NA	NA	NA	NA	-2.42602	NA	NA	NA	-2.35346	NA	-1.74757	NA	NA	NA	NA	NA	-2.57016	NA	NA	-2.70726	NA	NA	-2.41682	NA	-1.65465	NA
Chp1	-2.75198	-1.6072	NA	NA	-1.59331	-1.13308	-1.17568	-1.16882	NA	NA	NA	NA	NA	NA	-1.442	-2.05936	-3.04445	-3.19177	-0.856965	NA	-2.95541	NA	-3.22708	NA	-3.48058	NA	NA	NA	NA	NA	NA	-3.10245	NA	-0.850725	NA	-3.31904	-1.17485	NA	NA	NA	NA	-0.624012	NA	NA	NA	-0.466147	-0.473507	-0.368104	NA
Chtop	-2.50457	-1.45263	-2.46693	NA	-0.403193	-0.206741	NA	0.147673	0.0665872	-2.75841	NA	-1.75971	-3.8971	-2.11126	-0.352976	-1.80994	0.371205	-0.471043	-1.75858	NA	-1.55716	-0.889357	-0.437493	-0.0421913	-0.860019	NA	NA	NA	NA	-2.15597	NA	-1.00273	NA	NA	NA	NA	NA	NA	-2.39315	NA	NA	NA	NA	NA	NA	NA	NA	NA	-2.44054
Ciao2b	NA	NA	NA	NA	NA	NA	NA	NA	NA	NA	NA	NA	NA	NA	NA	NA	NA	NA	NA	NA	NA	NA	NA	NA	NA	NA	NA	NA	NA	NA	NA	NA	NA	NA	NA	NA	NA	NA	NA	NA	NA	NA	NA	NA	NA	NA	NA	NA	NA
Ciapin1	NA	-2.44219	-2.05687	-1.61881	-0.816848	-0.252319	-0.116594	-0.879975	-0.542907	NA	-2.54746	-2.01537	-1.07867	-1.36187	-0.740058	-0.046075	-0.00254408	0.0397908	NA	NA	NA	NA	-1.99638	-0.334235	NA	-2.37871	NA	NA	-0.597796	-0.548071	0.550293	-0.0769237	-0.40701	NA	NA	-1.99166	-1.60153	-2.36803	NA	-0.323608	-0.19654	-0.510393	NA	NA	NA	-1.90983	0.233453	-0.768986	-1.20832
Cirbp	NA	-1.49478	NA	NA	-0.576553	0.0055693	-0.513012	-0.556029	0.268687	NA	-4.86975	NA	NA	-1.00004	-0.894743	-0.0951013	0.305272	-1.25524	0.345399	0.109958	-2.59808	-0.767325	NA	-2.24495	NA	0.0125625	NA	NA	-0.241543	-2.27209	0.384561	0.347744	-0.861743	-0.437837	-1.9338	-0.250163	-0.463796	-2.38106	-0.152081	-0.303854	-3.09849	-3.00174	-0.53058	1.31538	-1.45709	0.417681	0.097413	1.17593	-2.75889
Cisd1	-3.17111	-3.29643	-1.82476	NA	-2.46258	-0.878046	-1.31692	-1.26881	-1.30199	NA	-1.58334	NA	NA	-2.61354	-1.84326	-1.74603	-0.809071	-1.30319	-1.70185	-2.22928	-2.06908	NA	NA	NA	-0.820131	NA	-1.16651	NA	NA	-2.56109	NA	NA	NA	NA	-2.62759	-2.63552	-0.600853	-2.74612	-2.51707	-0.421171	-2.4947	-0.82509	-1.59998	NA	-1.90469	-2.02006	NA	NA	-2.69623
Cisd2	NA	NA	-0.769505	NA	NA	-0.771334	-1.01103	0.246951	NA	NA	NA	-1.12356	NA	NA	NA	NA	NA	NA	NA	-0.446918	-0.46928	NA	NA	NA	NA	NA	NA	NA	-2.24539	0.164194	NA	NA	NA	NA	NA	NA	NA	NA	NA	NA	NA	NA	NA	NA	NA	NA	NA	NA	NA
Cit	NA	-2.93984	NA	NA	NA	-2.15132	-2.92187	NA	NA	NA	NA	NA	NA	NA	-2.79363	NA	NA	NA	NA	NA	NA	NA	NA	-2.22363	NA	NA	NA	NA	NA	NA	-2.21796	NA	NA	-2.11376	NA	NA	NA	-2.00797	NA	NA	-1.8944	NA	NA	-3.12722	NA	NA	NA	NA	NA
Ckap4	2.95903	3.74651	3.51936	3.05912	2.50033	1.75516	0.818686	1.92809	1.58804	2.20041	3.52806	3.37471	2.43233	2.69668	2.38188	1.82853	1.67601	2.06257	3.98674	2.08446	2.44786	1.65225	1.90616	2.30826	2.12362	1.68455	2.24802	1.80656	2.75118	2.43997	3.59832	2.35207	2.6909	2.54609	1.54104	1.83192	4.29238	2.021	1.88683	2.48747	2.31483	2.86194	2.82069	1.77496	2.99048	2.66251	2.68642	2.55727	2.65577
Ckap5	-1.3754	-2.42082	-1.96712	-2.45692	-0.435565	0.219003	0.311309	-0.0988505	0.169133	-2.55483	-0.272575	-1.35398	NA	-1.85575	-2.44751	0.545885	0.0461707	-0.0497776	-0.291651	-2.93462	NA	-2.39798	-0.623571	-0.538703	-2.24688	0.966245	-1.27792	-0.847278	-3.03913	NA	NA	-1.93355	-0.532107	-0.728056	-0.773013	0.696607	-2.28204	0.58469	-0.165146	-0.103792	-0.325324	-0.620174	NA	-0.910104	-0.395395	-0.754957	-0.850668	-2.51422	-1.02305
Ckb	4.26521	3.8591	3.38011	4.58168	5.62273	5.90489	5.88906	5.85538	6.12559	4.39554	2.58366	2.14948	4.02811	5.13592	5.69352	5.45049	5.88193	5.75141	2.20881	3.90871	4.59724	5.61303	4.40461	5.22655	5.83324	6.10318	5.4362	2.58504	4.70476	3.87907	4.97593	4.94295	5.91789	5.27463	5.80339	6.59084	3.41828	4.54233	4.90808	5.15502	4.53739	4.59111	4.62063	5.50116	5.37241	4.30933	5.10126	4.43042	4.76577
Ckm	NA	-2.36898	-1.95537	NA	-1.65929	-0.0162167	NA	NA	-3.70507	NA	NA	NA	-2.23105	-1.81538	-0.565182	0.0560024	-0.907257	-0.861982	-0.640778	-1.65355	-2.59592	-0.742846	-0.0882921	-1.42867	-0.341193	-2.22615	NA	NA	-2.00238	-1.02197	NA	NA	NA	0.312422	-3.58316	-0.378614	-2.3139	-2.53644	-3.2235	NA	-1.87829	-1.41056	NA	-0.53165	-3.34814	-0.483426	-0.444956	-1.4999	-2.74203
Ckmt1	-4.08204	-0.684347	2.10996	-0.950719	-1.45366	-0.374874	-0.319949	-0.598039	-0.444463	NA	-3.9559	0.194424	-0.128986	-0.395112	-1.11312	-1.01205	-0.212717	-0.834773	NA	0.0826354	-1.20934	-3.04004	0.710525	-1.03327	-4.29988	-1.37152	-1.80808	-1.82213	-1.10428	0.226379	NA	-0.234871	-0.970515	0.945661	-0.159703	-4.46597	0.4907	-1.24081	-0.08289	-0.730394	-0.975136	1.56347	1.01961	-1.34478	-0.92045	-0.0697175	-0.0997321	-0.0340034	-0.182247
Clasp1	-2.74484	-1.06549	-1.97027	-1.53059	0.775475	1.57595	0.188996	0.980813	1.18621	-1.65032	-0.347808	-1.18648	-0.710918	0.611964	1.23406	1.43792	1.10083	1.32742	0.71564	1.24583	-1.66714	-1.30818	1.44035	-1.77	-0.729259	1.37735	1.44946	-0.675898	-2.25232	1.22489	1.23869	-1.22661	1.25398	-1.07587	1.68902	1.65877	1.44212	-0.609513	1.35646	-2.71941	-2.69447	1.34437	1.4755	1.43463	NA	-0.62085	-2.51102	-0.871169	-2.8533
Clasp2	NA	NA	NA	NA	-2.26668	-1.63521	NA	-2.24905	-1.93547	NA	-2.53675	-3.59098	NA	NA	-2.51317	-0.863525	-2.13382	-1.05912	NA	NA	NA	NA	-3.76524	0.0319404	NA	NA	NA	NA	-2.69358	NA	-1.94789	NA	-2.61777	-2.93659	-2.55646	0.340489	-2.22478	-2.99628	NA	NA	NA	NA	NA	-2.71771	NA	NA	-0.178894	NA	-3.28753
Cldn11	NA	NA	-3.16231	-3.34086	NA	NA	NA	NA	NA	NA	NA	NA	NA	NA	NA	NA	NA	NA	NA	NA	NA	NA	NA	NA	NA	NA	NA	NA	NA	NA	NA	NA	NA	NA	NA	NA	NA	NA	NA	NA	NA	NA	NA	NA	NA	NA	NA	NA	NA
Clic1	2.03175	2.15447	1.48483	1.74678	1.52934	1.02536	1.0559	0.922422	1.52863	0.654565	1.80218	2.01092	0.264618	1.56164	1.81674	2.04401	1.71481	1.55012	2.77895	1.46019	1.04722	0.755888	1.19326	-0.459839	2.02447	1.3444	2.5815	2.76835	1.72743	1.74364	2.14826	2.03587	2.01296	1.43254	3.01099	2.39504	1.81218	2.75526	1.30223	1.78719	2.07842	1.1177	1.32125	0.0325856	0.735978	2.03046	0.209168	-1.47597	1.31122
Clic3	NA	NA	NA	NA	NA	NA	NA	NA	NA	NA	NA	NA	NA	NA	NA	NA	NA	NA	NA	-0.872396	NA	NA	-0.759755	NA	-1.07942	-1.60928	-1.14914	NA	NA	NA	NA	-1.9137	NA	NA	-2.26695	-1.28645	-1.88084	NA	NA	-2.04676	NA	NA	NA	NA	-0.19731	-2.06877	NA	NA	-1.95293
Clic4	-0.665075	0.783006	-0.0955158	0.366656	0.604972	0.463935	0.400935	0.111126	1.13918	-0.275672	0.501049	0.314161	-1.13297	0.310428	0.931662	1.19213	0.98938	1.01014	-0.0268625	0.232849	0.789694	0.597345	0.390215	0.855242	1.06963	1.04659	1.24352	-1.11497	0.308856	1.08552	0.073374	0.256329	0.189415	-0.653365	0.769402	-0.11602	0.231581	0.998314	-0.0155156	0.947947	-0.358042	-0.193699	-0.537561	0.886302	0.482483	-0.290852	0.887983	0.20404	-0.109414
Clic6	NA	NA	-3.72823	NA	NA	NA	NA	NA	-4.36059	-1.04056	-1.19007	NA	NA	NA	NA	-1.45672	-4.19314	NA	NA	NA	NA	NA	NA	NA	NA	-2.96066	-3.76101	NA	-1.86129	NA	NA	NA	NA	NA	NA	NA	-1.96105	-1.93379	NA	NA	NA	NA	NA	NA	-3.19622	NA	NA	NA	NA
Clint1	-3.8958	NA	-3.85864	-2.47268	-2.65635	-1.71568	-2.08787	-2.35325	-2.492	-2.4455	NA	NA	-1.94708	NA	-2.21871	-1.75141	-2.99022	-2.39245	NA	NA	NA	NA	NA	NA	-2.77588	-2.83835	NA	NA	-2.49861	NA	NA	NA	NA	NA	NA	NA	NA	NA	NA	-2.75251	NA	NA	NA	NA	NA	NA	-2.00327	NA	NA
Clip1	NA	NA	NA	NA	-2.68425	NA	NA	NA	NA	-1.84005	NA	NA	2.493	-3.37722	NA	NA	NA	NA	-2.68492	NA	-1.28174	NA	-1.8776	-0.905304	-2.21728	-2.79229	NA	NA	-1.61858	-1.76643	-0.914891	-0.610576	-1.87221	-1.50913	NA	NA	NA	NA	NA	NA	NA	NA	NA	NA	NA	NA	NA	-2.56538	NA
Clip2	-1.75339	-1.83196	-0.391353	-0.641252	NA	-0.979497	-0.908796	-2.51701	-2.37938	-0.899655	-2.778	NA	NA	-0.54186	NA	-0.22483	NA	-1.4591	-0.901344	NA	NA	-0.647797	-1.62705	NA	-2.39266	-2.3261	NA	-0.544673	-0.871877	-0.438377	-0.380458	-2.68129	-1.50536	NA	-2.82835	NA	0.603243	NA	-0.622052	-2.04412	-2.07651	-1.79242	NA	-1.1222	NA	-1.61339	NA	-1.44777	-0.400434
Clns1a	-1.36601	-1.8767	NA	-1.73629	-1.0821	-0.465425	-0.196592	-1.24562	-0.303257	0.359255	NA	NA	0.534225	NA	-0.970582	NA	-0.296198	NA	NA	NA	0.153296	NA	NA	NA	-0.532755	NA	-0.882367	NA	NA	NA	NA	-1.33261	NA	NA	-0.690626	NA	NA	NA	NA	NA	NA	NA	NA	NA	NA	NA	NA	NA	-1.88536
Clpp	NA	-2.71086	NA	-2.8023	-0.863375	-1.70476	-0.992931	-0.38594	-0.383818	NA	NA	NA	NA	-1.77015	-0.939315	-2.2822	-1.50508	-0.77463	NA	NA	NA	NA	NA	NA	NA	NA	NA	NA	NA	NA	NA	NA	NA	NA	NA	NA	NA	NA	NA	NA	NA	NA	NA	NA	NA	NA	NA	NA	NA
Clpx	NA	-6.18646	NA	NA	NA	NA	NA	NA	-5.64937	NA	NA	NA	NA	NA	NA	NA	NA	NA	NA	NA	NA	NA	NA	NA	NA	NA	NA	NA	NA	NA	NA	NA	NA	NA	NA	NA	NA	NA	NA	NA	NA	NA	NA	NA	NA	NA	NA	NA	NA
Clstn1	NA	NA	NA	-0.983786	-1.82758	-1.93926	-1.8302	NA	NA	NA	NA	-0.827772	-0.380312	-1.3951	NA	-1.34235	-1.67503	-2.05227	NA	-1.47047	-1.22496	-1.11121	-1.81108	NA	NA	-1.4908	NA	-1.87339	NA	NA	-1.22058	-1.41476	NA	-1.88679	-2.20209	-1.3359	NA	-1.95125	NA	NA	-1.70837	NA	-0.935826	NA	-1.20694	NA	-2.12833	NA	NA
Clta	0.181035	0.947195	0.228544	1.32405	1.40495	1.24084	-0.301388	0.735521	0.687691	0.623159	-0.345037	1.77111	0.891098	1.02087	0.908646	0.724784	0.830622	1.76346	1.64303	1.29792	1.4482	1.32636	1.10257	0.697723	0.622895	1.61639	1.61549	1.20566	-0.00598509	-0.349325	1.19553	1.46495	-0.191297	-2.84516	0.258981	1.63164	1.54493	1.76244	0.936534	0.705866	NA	0.829169	-0.450444	-0.329478	0.478121	NA	-0.0232953	NA	0.559179
Cltb	-2.22257	-2.58409	1.83999	-1.39045	1.01619	0.0948645	0.0496585	-0.326149	-0.061727	-0.865517	-2.41726	-1.36014	-1.16097	0.129215	-0.14283	-2.73596	-0.739065	0.416748	0.900566	-0.961928	NA	NA	NA	-2.1488	NA	NA	NA	NA	0.386631	NA	NA	NA	NA	0.797585	NA	NA	NA	-0.725035	-0.584984	NA	NA	NA	NA	NA	NA	NA	NA	-2.49934	NA
Cltc	4.4179	5.01963	6.05857	4.95715	4.99117	4.84009	4.17592	4.75474	4.8077	4.0276	4.81143	4.4864	3.62528	4.53279	5.01914	4.66727	4.72927	4.88544	5.17608	4.64674	4.8749	3.1186	4.32859	4.84192	4.51465	5.05456	4.40974	5.19327	5.16338	5.0866	5.27179	4.65882	4.48652	3.84845	4.84772	4.92049	5.25466	5.55165	5.21921	4.6999	4.62664	4.60416	4.58131	4.51186	4.83805	5.36558	5.12057	4.552	3.68478
Clu	NA	NA	NA	NA	NA	NA	NA	NA	NA	NA	NA	NA	NA	NA	NA	NA	NA	NA	-0.833352	-1.06536	-1.46329	NA	NA	-2.35497	-1.974	-1.83387	-1.76568	-0.825735	NA	-1.12999	-1.82618	-1.92336	-1.58839	NA	-1.7399	NA	NA	NA	-1.13313	NA	NA	NA	-1.86471	-1.67321	NA	NA	-1.80719	NA	NA
Clvs2	NA	NA	NA	NA	NA	-1.93479	NA	-3.13387	NA	NA	NA	NA	NA	NA	NA	NA	NA	NA	NA	NA	NA	NA	NA	NA	NA	NA	NA	NA	NA	NA	NA	NA	NA	NA	NA	NA	NA	NA	NA	NA	NA	NA	NA	NA	NA	NA	NA	NA	NA
Cma1	NA	-3.31957	NA	-1.40631	-0.164429	0.82145	0.892134	0.587132	1.02722	-0.813702	NA	-1.0618	-2.25884	-0.315229	0.47789	0.77387	0.854949	0.309535	-1.06198	-0.939406	-1.58142	-0.672749	0.924646	-1.2689	1.00024	-1.06032	-1.44475	-2.48569	-0.261937	0.104904	-1.48067	0.54894	-1.61874	1.88605	0.863361	-2.2319	0.370038	0.274833	0.92725	-0.0990161	0.162542	0.966601	1.51163	-3.36775	NA	0.584462	0.73561	1.49222	0.817998
Cmas	NA	NA	NA	NA	NA	-0.770001	NA	-2.31681	-2.25152	NA	NA	NA	NA	NA	-1.63051	-0.534348	NA	-3.51696	NA	NA	NA	NA	NA	NA	NA	NA	NA	NA	NA	NA	NA	NA	NA	NA	NA	NA	NA	NA	NA	NA	NA	NA	NA	NA	NA	NA	NA	NA	NA
Cmpk1	2.43431	2.61436	2.3662	2.66355	2.99769	3.43852	3.22416	3.19906	3.40308	2.28171	2.54404	2.43543	2.14117	2.90931	3.18792	3.83927	3.38094	3.34947	2.50627	2.42507	2.45778	2.84409	2.46788	3.1002	3.61894	2.79253	2.85662	2.56865	2.8597	1.82748	2.27332	3.05018	2.4574	2.747	3.08734	2.62164	3.06776	3.1317	3.25017	3.18416	2.72406	2.50391	3.56895	3.79767	3.07025	3.045	3.24577	3.45102	3.21694
Cmpk2	NA	NA	NA	NA	NA	-2.06946	NA	-2.09537	NA	NA	NA	NA	NA	NA	-2.45098	-2.24358	NA	-2.87827	NA	NA	NA	NA	NA	NA	NA	NA	-2.17679	NA	NA	-2.12095	NA	NA	-2.73168	NA	-2.45481	NA	NA	NA	NA	NA	NA	NA	NA	NA	NA	NA	NA	NA	NA
Cnbp	1.669	0.175896	0.997166	1.771	2.17103	1.61212	2.21744	1.02117	2.13093	1.53029	1.42992	2.03782	2.36414	1.78023	2.07877	2.85539	2.43997	2.67742	1.45001	1.93723	1.83404	2.5304	2.01206	1.64571	1.21887	2.30643	2.11682	1.05153	0.851694	1.48561	2.10568	2.01123	2.16746	2.53695	2.14196	1.92995	-0.938606	1.25054	0.563241	2.10671	2.05466	2.22128	2.43554	2.10813	1.8638	1.86512	1.8155	2.07596	1.94498
Cndp2	0.801819	0.735662	-0.912918	0.350814	0.97673	0.964521	0.806974	0.842347	0.635535	-1.47674	0.693509	-0.846878	-1.07085	0.879795	0.572208	1.20579	0.681444	1.07906	0.677483	0.662542	1.13626	0.263936	0.470193	0.250212	0.708903	-1.33706	-0.273433	1.2782	1.55601	0.949653	1.47589	1.20874	0.739518	0.07513	0.524998	-0.216168	0.301707	-0.0895303	0.558259	0.728869	-0.538086	0.764587	0.417405	-2.06004	-0.985093	0.647501	0.684273	0.640892	0.776997
Cnfn	NA	-2.14242	-0.333066	-1.35601	NA	NA	NA	NA	NA	-2.08697	NA	-1.8941	-0.748084	NA	NA	NA	NA	NA	NA	NA	NA	NA	NA	NA	NA	NA	NA	NA	NA	NA	NA	NA	NA	NA	NA	NA	NA	NA	NA	NA	NA	NA	NA	NA	NA	NA	NA	NA	NA
Cnn2	0.492297	1.11072	0.587349	-0.599556	-1.81024	-2.9611	-4.37653	-3.54404	NA	-0.897975	0.341316	0.282063	-0.264765	-1.06471	-1.89294	-2.64395	-3.93204	-1.74324	-0.854809	-0.751607	-1.58781	-2.26275	-2.81025	-2.74589	-1.04803	-2.71856	-1.31265	-1.3346	0.744152	1.43555	NA	-2.58406	-2.72315	-3.8416	-3.73336	NA	1.87248	-2.24052	-3.03051	1.27773	-2.36183	0.873461	NA	-0.999213	NA	-3.77711	1.84567	-0.843091	0.143385
Cnn3	1.70682	2.25711	1.87559	1.72902	1.43254	1.32993	1.6481	1.23323	1.57599	-0.000150419	0.412482	-1.62269	1.79073	1.51111	1.30651	0.0834298	1.35443	1.19692	1.68991	2.06281	0.868747	NA	1.81397	2.2127	1.62325	NA	0.179671	-0.686963	0.706851	2.21299	1.57974	1.7395	1.7301	0.583383	0.760993	0.721153	2.26773	1.52066	1.28484	0.56354	1.42746	1.21935	1.7956	-1.00282	0.157413	0.574072	1.96219	1.52551	0.701485
Cnot1	NA	-3.30045	NA	-4.73532	-2.05634	-0.118139	-1.39516	-0.389881	-0.620247	NA	-4.49932	-2.15907	NA	-1.60413	-0.678625	-0.680941	-1.12599	-0.849085	-1.43081	-2.04325	-1.25655	NA	NA	-1.23363	NA	NA	NA	-2.36971	NA	-1.12985	-1.72035	NA	-2.71683	NA	-1.64633	NA	NA	NA	NA	-6.49175	NA	-0.504213	-0.60653	NA	-0.814852	-0.923731	-1.17916	NA	NA
Cnot11	NA	NA	NA	NA	NA	-1.78195	NA	NA	NA	NA	NA	NA	NA	NA	NA	NA	-3.41909	NA	NA	NA	NA	NA	NA	NA	NA	NA	NA	NA	NA	NA	NA	NA	NA	NA	NA	NA	NA	NA	NA	NA	NA	NA	NA	NA	NA	NA	NA	NA	NA
Cnot3	NA	-5.54363	NA	-4.1036	-3.4698	-3.36291	NA	-2.83812	-3.29623	NA	NA	NA	NA	NA	-3.38251	-2.41578	-3.0126	-2.82838	NA	NA	NA	NA	NA	NA	NA	NA	NA	NA	NA	NA	NA	NA	NA	NA	NA	NA	NA	NA	NA	NA	NA	NA	NA	NA	NA	NA	NA	NA	NA
Cnot9	NA	-2.94842	NA	NA	-2.20829	-1.27824	-2.57873	-2.53013	-1.10986	NA	NA	-1.47679	-1.68916	NA	-2.3818	-3.82161	-2.36702	-2.12124	-2.62646	-3.00595	-1.20479	NA	NA	NA	-1.99851	NA	NA	NA	NA	-2.06968	NA	-2.79688	NA	NA	NA	NA	NA	-1.63709	NA	NA	NA	NA	NA	-2.39646	NA	NA	-2.96553	NA	NA
Cnp	-2.22167	0.610803	-2.76181	-0.956505	0.362315	0.90624	1.33159	0.670357	0.462817	0.680049	1.1958	0.295374	0.603298	0.953115	0.819981	0.973838	0.313911	0.722883	-0.0649817	0.810495	0.240038	0.884744	1.34231	1.20641	0.558047	1.18952	0.182164	0.552658	0.0682453	-2.70482	0.794907	0.0376742	0.770475	-0.34132	1.40306	0.743852	1.30004	-0.924997	-0.68481	0.603534	-0.273997	-1.1389	-1.41291	1.13164	0.299427	-0.133311	0.524306	0.585842	-1.06575
Cnpy2	2.08824	2.17725	2.65613	2.48453	1.74411	2.4142	2.61377	2.60715	2.79635	1.91361	3.01016	3.09977	1.3537	1.63446	1.97022	1.12331	2.24253	2.65917	-0.51422	0.229384	1.25523	1.18651	2.00232	1.80309	3.18772	5.19165	1.66146	1.5458	2.9635	1.18196	1.39144	1.56595	2.4169	1.49264	3.3225	5.92096	3.37821	1.57336	3.30368	2.3082	2.75713	2.30761	2.56302	2.41265	2.98254	2.09832	2.23759	2.3341	2.93573
Cnpy3	NA	NA	NA	NA	NA	-2.02514	NA	-2.11147	NA	NA	-2.06823	-1.63307	NA	-2.49249	-2.1656	-2.35432	-1.79529	-1.89669	NA	NA	NA	NA	NA	NA	-2.1918	NA	NA	NA	NA	NA	NA	NA	NA	NA	NA	NA	NA	-2.05215	NA	NA	NA	NA	NA	NA	NA	NA	NA	NA	NA
Cnpy4	-1.38063	-1.2239	-0.635988	-0.559667	-1.33406	NA	NA	NA	NA	-1.36136	-0.845824	-0.538254	-0.592746	-0.723052	-1.52255	NA	-2.71848	NA	NA	NA	NA	NA	NA	NA	NA	NA	NA	NA	NA	NA	NA	NA	NA	NA	NA	NA	NA	NA	NA	NA	NA	NA	NA	NA	NA	NA	NA	NA	NA
Cnrip1	-3.61832	NA	NA	NA	-1.8733	-1.94668	-1.37523	-1.61429	-2.04313	-1.02056	-1.00759	-0.696781	-2.24463	-1.11475	NA	-2.47314	-2.52761	NA	NA	NA	NA	NA	-1.48042	NA	-1.71858	NA	-1.30565	NA	-3.03859	NA	-1.66338	-1.62235	NA	NA	NA	NA	-2.13596	NA	NA	NA	-2.54759	NA	NA	NA	-2.84785	NA	-2.24651	NA	NA
Cntn1	-1.65615	-1.80451	-3.32474	NA	-0.252047	-1.29374	-0.684163	-0.86556	-1.71574	1.02283	0.367571	1.26256	-0.55323	-0.779026	NA	-3.28413	0.279829	-0.982193	-1.06326	-1.47947	-1.91561	-2.75485	0.444977	-0.060317	-1.52141	-2.79897	-1.60515	-2.10615	-0.683105	0.171218	0.472701	-3.53654	-1.21335	-1.05642	-1.10667	0.162781	-0.689183	-0.388311	0.559516	-1.93527	0.193568	-0.632061	-0.38854	NA	-1.52538	1.24921	-1.10961	0.333329	-0.0713194
Cntn2	-0.908025	-0.591215	-0.182292	0.0863795	0.817468	2.06803	2.9056	2.63938	3.09334	-0.957513	0.033216	-0.836081	0.474567	0.490851	1.64452	2.755	2.29108	1.80369	1.00135	2.7708	2.44359	-0.0815137	2.02984	-1.45056	-1.12826	-1.16308	1.42748	1.00214	2.42925	1.61187	3.01905	3.75269	2.28829	2.31339	0.384693	0.712077	0.193526	0.740931	-0.266566	0.966802	-0.439354	-1.48317	-0.732423	2.2634	NA	0.95492	2.39172	2.21741	0.676966
Cntnap1	-1.11677	0.560956	-0.277844	-1.53572	-0.366991	NA	-0.0226711	-1.69552	NA	NA	0.509429	NA	NA	-1.99963	-1.57512	-1.28485	NA	-2.31669	-0.735379	-1.66356	-0.048856	-1.16894	-0.925536	NA	-0.871626	0.353062	-2.55735	NA	-0.499956	NA	-0.571019	NA	-0.714371	-1.36989	-0.612158	0.0819624	0.537218	-0.455945	-0.602938	NA	-0.116111	-2.58771	-1.6084	0.221795	-0.0317996	-0.781232	-1.71551	-0.332584	-4.25941
Cntnap2	NA	-2.72045	-2.59793	NA	NA	-1.73497	NA	NA	-2.20191	NA	-2.1082	-1.84899	-1.26666	NA	-2.2569	NA	NA	NA	NA	NA	-1.93484	NA	NA	NA	NA	NA	NA	NA	NA	-2.46568	NA	NA	-2.6353	NA	NA	NA	NA	NA	NA	-2.04251	-2.65703	NA	NA	NA	NA	-2.17748	NA	NA	NA
Cntnap5c	-1.3315	-1.938	-2.21225	-1.29363	-1.23689	-0.80343	0.647727	-0.838135	-1.147	-0.782754	-1.953	-1.01002	-1.70691	0.40332	-0.778334	-0.186483	-1.0449	-0.502922	NA	NA	NA	NA	NA	NA	NA	NA	NA	NA	-1.77038	NA	NA	NA	NA	NA	NA	NA	NA	NA	NA	-2.51397	NA	NA	NA	NA	NA	-2.15497	NA	NA	NA
Col11a1	NA	-3.04892	-1.0529	-1.58556	-2.62171	NA	NA	NA	NA	NA	-1.39519	-0.266243	-0.992829	-1.73061	NA	NA	NA	NA	-1.88487	NA	NA	NA	NA	NA	NA	NA	NA	NA	-2.92464	-2.67225	NA	NA	NA	-1.74851	NA	NA	NA	-0.866637	NA	NA	-1.56877	-2.66596	-2.27546	NA	NA	-2.0528	-0.747328	NA	NA
Col12a1	4.67167	5.38134	4.75227	3.89595	3.09425	2.46219	1.9034	2.558	2.97313	4.05038	5.54767	4.80019	3.03268	4.08681	2.96554	2.5546	2.52233	3.02172	5.08787	3.68221	3.89363	2.3807	3.53345	3.25592	3.13534	2.53119	3.64565	4.51543	4.48412	4.51335	3.73667	4.08083	2.99639	3.38065	3.77516	0.44037	6.44259	4.38635	2.66015	3.16993	3.34206	3.23058	3.40459	3.28407	3.34371	5.03929	3.27538	3.47881	3.57405
Col14a1	-1.47045	-0.491072	-1.12364	-1.31063	NA	-2.9024	-2.51927	NA	-2.72627	-0.798336	-1.10928	-0.363415	-1.62552	-2.66102	-2.5905	-5.64214	-2.39881	-2.62721	0.328076	NA	-3.02085	NA	NA	NA	-3.13273	NA	NA	NA	-0.811937	-1.93076	NA	-2.8159	-1.89396	NA	-1.6781	-2.32722	NA	-1.05123	NA	-2.43627	NA	NA	-3.04886	-2.04488	NA	NA	NA	NA	-1.45474
Col15a1	-2.10958	-1.48563	-0.829316	-0.387123	NA	NA	NA	NA	NA	-0.741892	NA	-1.13153	-1.02391	NA	-1.7059	NA	-2.64305	NA	-1.36952	NA	-1.10167	-2.13776	NA	-1.07367	NA	-2.10072	-1.18312	NA	NA	-1.35723	NA	-2.37206	-1.71971	NA	NA	NA	NA	-2.11151	-1.07506	-0.556659	-0.839119	-0.26886	-0.43805	-0.828847	NA	NA	-2.13819	NA	-1.68366
Col18a1	-0.403749	-0.0867743	0.107258	0.379784	-0.467009	-2.08917	NA	-1.85032	-2.62915	-2.49703	-0.719901	-0.708743	0.122253	-1.3686	-0.607377	NA	-2.66513	-1.62611	0.497607	-2.12343	-1.69841	NA	-2.41092	NA	NA	0.585851	-0.0395184	0.0438082	-2.40704	NA	-1.77333	-2.06023	-2.26743	NA	NA	NA	-1.65445	-0.658474	-0.589208	-1.57235	NA	0.211157	-0.552341	-2.12054	0.00328921	-0.383637	-1.79125	NA	-1.62942
Col1a1	2.90283	3.96293	4.03084	3.34782	2.29099	1.0409	-0.617255	0.661212	0.562764	2.40536	3.83445	4.28214	4.13042	2.94612	2.01177	0.881712	0.477104	1.30343	4.7802	3.14835	3.09456	-1.4017	1.42811	0.378393	1.46317	1.22884	1.99435	4.38519	3.89833	3.51012	3.5741	1.73073	2.41736	-0.292336	2.62105	0.60217	5.58948	3.32811	2.80452	1.93977	2.50238	2.584	1.02211	2.33116	1.89188	4.64284	0.747742	1.61749	1.29762
Col1a2	3.86044	5.08248	4.99577	4.045	3.02348	1.68405	-0.229966	0.878572	1.20072	3.25737	5.24712	5.5501	4.49465	3.69539	2.6937	1.4513	0.964298	2.08184	6.51955	3.91392	2.04231	0.572298	1.87359	1.67619	1.98544	1.82612	2.33166	5.90203	5.21948	4.61627	3.11541	2.40115	2.20474	2.25169	2.15149	1.64787	6.7214	5.03961	3.77971	2.80887	2.85529	2.8959	2.51218	1.64354	1.85141	6.52082	1.97522	1.81386	1.46334
Col2a1	NA	-1.10951	-0.981103	-1.75343	-1.56638	-2.79447	-5.51472	-4.88329	-5.28717	-3.34015	0.217865	0.464615	-1.54906	-2.10502	-1.48285	-3.76662	-5.31865	-1.47444	NA	NA	NA	NA	NA	NA	NA	NA	NA	NA	NA	NA	NA	NA	NA	NA	NA	NA	-1.35314	NA	NA	NA	NA	-5.0565	NA	NA	NA	-1.98087	NA	NA	NA
Col3a1	-0.631845	-0.469211	-1.21049	-0.626092	-2.33289	-1.84374	-2.74456	-4.25524	-4.04575	-1.70976	-0.655554	-0.248121	0.021505	-0.921253	-1.85292	NA	-1.51561	-2.17391	-1.27649	-1.38404	-0.719241	NA	-2.016	-1.26535	NA	-2.45185	0.288432	-1.07931	-0.56973	NA	NA	NA	-3.11932	-2.66078	-3.07952	-3.10193	NA	NA	NA	-1.90667	-1.49398	NA	-1.1644	-2.57301	NA	-1.78919	-2.39993	NA	NA
Col4a1	NA	-1.09206	-2.38256	-0.915518	-0.927876	-2.93159	NA	-2.27083	-2.47971	NA	-2.07319	NA	NA	NA	-1.75709	-2.31683	NA	-2.35992	NA	NA	NA	NA	NA	-2.17757	NA	NA	NA	NA	NA	NA	NA	NA	NA	NA	NA	NA	NA	NA	NA	-2.22965	NA	NA	NA	-1.99757	NA	NA	NA	NA	NA
Col4a2	0.192457	-1.54622	-1.40754	0.419345	0.0234044	-1.91106	NA	NA	NA	-1.05681	0.466876	-0.343816	-0.248875	-0.691251	0.0307458	-2.29306	NA	-2.23623	NA	-2.50807	-0.721173	-0.882171	NA	-0.581864	NA	NA	NA	-1.015	-0.900352	NA	NA	NA	-0.555202	NA	-0.113825	NA	NA	-1.81244	NA	NA	0.298456	-0.830357	NA	0.102586	-0.366057	NA	NA	NA	NA
Col5a1	-1.85543	-1.07698	-0.971813	-1.77752	-2.15643	NA	NA	NA	-1.98852	-1.72921	-1.34281	-0.437589	0.032656	-2.1494	-3.85794	NA	NA	-4.46163	-2.57609	NA	NA	NA	NA	NA	NA	NA	NA	-3.06379	-0.752196	NA	-1.16756	-0.469509	NA	NA	-5.05975	NA	-1.03624	-2.95573	NA	-1.07358	NA	-4.23836	NA	NA	NA	NA	-4.15002	NA	NA
Col5a2	-0.468264	0.461449	0.235997	-0.559392	-1.43838	-2.02099	-3.17345	NA	NA	-1.61003	-2.13554	NA	0.380628	-1.49231	-1.32478	-0.917233	-1.79791	-1.70481	-1.31352	-1.21296	-0.601577	-0.473017	0.0582077	-0.64514	NA	-0.489888	-1.3403	-2.07145	-0.827821	NA	-2.13047	NA	-0.702212	-1.20744	0.196738	-1.47834	NA	NA	-0.758242	-2.16089	-3.4672	-1.9987	NA	-2.21264	-0.744147	NA	NA	NA	NA
Col6a1	1.78359	2.56476	2.1376	1.78365	0.777482	0.132711	-1.3852	-0.0506742	0.721653	0.480876	2.50853	1.98675	0.900109	1.25376	1.02572	0.119639	-0.187328	0.309568	2.06409	1.41074	1.53076	-0.293876	-0.293031	1.15183	0.425399	-2.71568	-0.787275	1.93948	2.01661	0.998735	0.193679	0.607933	1.48851	0.81055	0.534554	0.72965	3.65871	1.3083	2.11724	1.13717	1.78514	0.783354	1.66752	-0.0140462	0.427499	3.17122	1.16467	0.562281	0.929773
Col6a2	3.01343	3.38773	4.87073	2.82833	2.19151	1.80703	1.39944	1.99876	1.66111	2.42801	3.28568	2.47596	2.85363	2.23143	1.80072	2.33451	1.50013	1.03592	2.33018	1.0806	1.29845	3.9176	2.76524	2.69621	2.36608	2.13287	4.3254	1.13288	2.94282	2.05459	2.34512	1.51604	2.57874	1.06711	2.70666	3.3121	4.07779	3.52244	2.42811	2.31163	2.38776	3.13345	3.31885	2.11633	1.91473	2.25445	1.54678	0.873423	1.42389
Col7a1	-0.954879	-1.14809	-3.20949	-0.88516	-2.73161	-1.34745	-1.28164	-0.346404	-0.569617	NA	-1.29666	-2.84798	NA	NA	-2.89865	NA	-0.873877	-1.87126	-0.0591398	-2.06455	-2.24841	-1.03111	NA	-1.44808	-2.9284	-2.20254	NA	-2.30377	NA	-0.800848	-2.41746	-0.712758	NA	NA	NA	-1.49417	NA	-0.990613	-3.06454	-0.287375	-1.19518	NA	NA	-0.907414	-1.09135	0.360995	-1.18702	-4.13722	NA
Colec12	NA	NA	-1.71619	NA	NA	-2.93037	-3.13377	NA	-2.57056	-1.81388	-0.287459	-0.00590757	-2.01408	NA	NA	NA	NA	-3.24855	-2.59744	NA	-2.27036	NA	NA	-2.03394	-1.27011	NA	NA	NA	-2.45706	-3.56083	-3.2858	NA	NA	NA	NA	NA	-1.37916	-2.42201	-2.28165	-2.18826	-1.48691	-2.16839	NA	-2.28943	NA	-0.339913	NA	NA	NA
Colgalt1	NA	NA	NA	NA	NA	-2.9457	NA	NA	NA	NA	NA	NA	NA	NA	NA	-2.11392	NA	NA	-1.04159	-0.742019	-1.1813	NA	-0.116791	-0.361549	-0.143354	-0.604807	-0.41667	-0.611168	-0.23639	-1.23571	0.0610908	-1.10794	-0.238142	-1.25742	-0.632094	-0.504867	-1.8575	-2.30638	-1.32958	-0.434046	-0.744251	-1.22045	-1.38023	-1.30789	-1.11356	-1.70559	-0.871402	-1.47946	-1.15741
Commd2	NA	NA	NA	NA	-2.18274	-2.22343	-2.66485	NA	-1.51196	NA	-2.30839	NA	NA	-2.13218	-2.62777	NA	-2.23304	-2.7245	NA	NA	NA	NA	NA	NA	NA	NA	NA	NA	NA	NA	NA	NA	NA	NA	NA	NA	NA	NA	NA	NA	NA	NA	NA	NA	NA	NA	NA	NA	NA
Commd6	NA	NA	NA	NA	NA	NA	NA	NA	NA	NA	NA	NA	-2.0844	-1.94701	NA	NA	NA	NA	NA	NA	-2.47271	NA	NA	NA	NA	-2.34628	NA	NA	NA	-2.39916	NA	-1.96553	-2.74527	NA	NA	NA	NA	NA	NA	NA	NA	-1.73041	NA	NA	NA	NA	NA	-2.14816	NA
Commd9	1.07318	1.04131	0.834758	1.04584	1.60971	2.07339	2.36178	2.06643	2.39275	1.03214	1.0327	1.42166	0.429053	1.35286	1.7274	2.63253	2.17247	2.06121	-0.0630294	1.21233	1.71984	1.84076	1.51992	1.87798	2.32123	2.1075	1.76277	0.794169	1.29178	1.04306	1.43877	1.38379	1.87693	2.16073	2.48235	2.23424	0.560867	0.942041	0.894279	2.05505	1.73649	1.72768	1.61923	1.90626	1.55044	0.568392	1.28132	1.855	2.00217
Comtd1	NA	NA	NA	NA	NA	NA	-2.54418	NA	NA	NA	-0.306964	NA	NA	NA	NA	NA	NA	NA	NA	NA	NA	NA	NA	NA	NA	NA	NA	NA	NA	NA	NA	NA	NA	NA	NA	NA	-1.19093	-1.75279	NA	NA	NA	NA	NA	NA	NA	NA	NA	NA	NA
Copa	1.12714	1.86644	-0.148902	0.503849	1.13614	0.604385	-0.311723	0.440768	1.80436	0.124808	2.17661	1.54077	-0.489481	1.23055	1.01624	0.694099	1.03651	1.44451	2.10365	1.78256	-0.450056	-0.274216	0.488587	1.10936	-1.45051	1.71905	1.03555	3.34719	2.20146	1.56387	1.21705	0.801398	-0.41242	0.224451	0.576753	0.983454	2.31228	1.88913	1.60809	0.562219	0.725371	0.873728	0.0053127	0.258854	-0.832648	1.75747	0.929404	0.788922	-0.537589
Copb1	1.07053	1.96909	1.46318	0.762492	1.21515	0.492526	-0.129001	0.53691	0.126671	0.793812	0.805804	0.724376	-1.59346	0.456897	0.693834	0.406591	0.961928	1.29708	2.62104	2.02219	0.623127	-2.99117	1.56445	0.366498	-0.727847	0.411994	0.00606051	-0.416015	1.73487	NA	1.80418	-2.20734	-1.10689	-1.14762	0.43345	0.654097	2.56849	2.02659	1.38375	1.75499	1.61093	1.74423	1.67041	1.80845	2.27119	2.04498	-1.99975	NA	0.695531
Copb2	0.695753	1.4896	2.73725	0.964054	1.61475	1.51538	0.906392	1.03637	0.927777	0.19325	1.55296	2.14267	-0.755663	0.715562	1.1505	1.37482	1.21839	1.25315	1.95989	1.50535	2.08033	-0.135246	-0.447658	1.21552	1.10712	1.01017	1.91303	1.38102	1.84639	1.6666	1.67352	1.46973	0.678439	-1.10225	1.47661	0.647681	0.653949	2.12399	1.2997	1.78157	0.0296774	0.575006	1.75259	1.22431	1.22049	2.07503	1.26876	0.640941	0.8134
Cope	-1.54728	-1.58659	-1.20686	-1.697	-1.42789	-1.52437	-2.62776	-2.0283	-2.12222	NA	-2.19988	NA	-2.56924	-2.53192	-1.56044	NA	-1.88516	-3.8109	NA	NA	NA	NA	NA	NA	NA	NA	NA	NA	NA	NA	NA	NA	NA	NA	-3.18315	NA	NA	-0.731633	-3.0793	NA	NA	NA	NA	NA	NA	NA	NA	NA	NA
Copg1	1.03047	1.28943	1.31394	0.0184137	0.782343	0.0428416	0.293584	0.324607	0.45197	0.583727	1.30338	0.919914	-0.081462	0.853659	0.07945	-1.91592	-0.110694	-0.365666	1.32464	0.986722	1.60269	1.12205	0.852854	0.461465	NA	-0.0773547	NA	1.09791	0.534783	0.840811	0.374129	-0.74384	NA	-1.74829	-0.0685969	0.105581	1.79588	0.248525	0.284057	-0.682067	0.47326	0.497922	-0.00976477	-0.438613	0.0796895	0.0230357	0.569847	-0.20129	0.485476
Copg2	-1.63158	NA	NA	NA	NA	-1.25018	-0.322927	-1.90094	NA	-0.999947	NA	NA	NA	-1.4252	-2.19087	-1.08736	-0.372848	NA	NA	NA	NA	-0.878493	NA	NA	NA	NA	NA	NA	-0.993386	-1.59768	NA	NA	NA	-1.38754	NA	NA	NA	NA	NA	NA	NA	NA	NA	NA	-2.20066	NA	NA	NA	NA
Cops2	NA	-2.27553	-1.49244	NA	-2.13141	-2.08564	-2.63367	-2.2922	-1.47201	NA	-4.76843	NA	NA	-2.166	-2.2652	NA	-2.23295	NA	NA	NA	NA	-2.06666	NA	NA	NA	NA	NA	NA	-3.06391	NA	NA	NA	NA	NA	NA	NA	NA	NA	NA	NA	NA	NA	NA	-2.64883	NA	NA	NA	NA	NA
Cops3	-1.26775	-1.29005	NA	-1.87192	-0.134273	-0.202568	-0.653685	-0.431971	-0.831313	NA	-1.95946	NA	NA	-0.556315	-0.297567	-0.123075	-0.674621	-0.581835	-1.59632	-1.74476	-0.778415	-2.32568	-0.905256	NA	-0.119575	-0.379454	-1.63466	-1.43114	-0.460165	-0.251665	-0.743117	-0.210123	-1.44899	-0.0935235	-0.615198	-1.54405	-0.251641	-1.20644	0.39071	-0.411167	0.0692082	-1.92765	-0.00918133	-0.806313	0.0473965	-0.491425	-0.0482356	0.450927	-1.34142
Cops4	-0.746312	-0.734262	-2.35908	-1.25865	0.326003	-0.108591	0.103177	-0.581396	-1.07925	-1.60972	-1.68744	-1.31161	-1.7792	-0.108021	-0.68159	0.36749	-0.436604	-0.204381	-1.21548	-1.88984	NA	0.454352	-1.68878	NA	-0.203333	0.653562	NA	-2.21735	-1.1857	-0.107264	-0.40147	-0.27166	-0.663101	-1.27141	0.148187	0.299967	-0.717366	-0.214494	-2.02403	-0.43886	NA	-0.766354	-0.696876	-1.60673	-2.15805	NA	-0.611028	NA	NA
Cops5	-3.89951	NA	NA	-2.88298	-1.84487	-2.18405	-2.70975	NA	-1.59583	-1.95446	NA	-1.4222	-3.14099	-0.974653	-1.71987	-1.72379	-1.61067	-1.55609	NA	0.174399	-3.02918	NA	NA	NA	NA	NA	NA	NA	NA	NA	-3.07135	NA	NA	-2.93902	NA	NA	NA	NA	NA	NA	-3.02234	NA	NA	NA	NA	NA	NA	-2.68612	NA
Cops6	0.0848422	-0.0586627	-0.662016	-0.865448	-0.356266	-0.589681	-0.562517	-0.369954	-0.377412	-2.83418	-0.887644	-2.71363	NA	-1.61735	-0.998739	-0.943629	-0.996293	-0.470592	-0.19455	-1.65881	0.0770037	-0.412543	-2.13838	-1.55007	NA	NA	NA	-0.376114	0.409129	-1.59724	-1.12814	NA	0.116508	0.266603	-1.97143	NA	-0.154396	NA	-0.97985	NA	-1.70699	0.670891	-1.16761	NA	NA	-0.688032	-0.221833	-1.60049	-2.34273
Cops7b	-2.80679	-0.909464	NA	-2.48737	NA	-2.06518	-2.85115	NA	-1.49762	-0.842759	NA	NA	NA	-2.82027	-1.47931	-1.5328	-1.39735	-1.23676	-1.58322	NA	-1.86326	NA	-2.52782	NA	NA	NA	NA	NA	NA	-1.0815	-0.0225598	-1.7122	NA	NA	NA	NA	NA	NA	-2.0623	-2.11072	NA	-2.08813	NA	-0.945989	-2.82761	-1.6791	NA	-2.3023	NA
Cops8	NA	NA	NA	NA	-0.385687	-0.603096	-1.7298	-0.662284	-0.453938	NA	NA	-1.90589	-2.20979	-2.07402	0.213543	-1.02319	-0.716093	-1.17365	-1.24514	NA	-1.25125	NA	-1.29584	-1.5872	-0.809149	NA	NA	NA	-0.725453	-1.06155	-0.296512	-0.382529	-0.768241	-0.211529	0.0239869	-0.0533103	-1.07047	-3.34947	NA	-1.32524	-0.671784	NA	-1.3153	-0.713715	-1.47022	NA	-0.788545	NA	-1.47682
Copz1	-0.166837	-0.134644	-0.751211	-0.578482	-0.0100695	-2.1102	-0.718627	-0.352296	-0.000587759	-1.79979	-1.12213	-1.48767	NA	-1.76074	0.548177	-0.900265	0.138422	-0.887695	-1.19112	NA	NA	-2.22653	-0.175303	0.0970827	-1.81511	-0.7886	-0.504042	-0.436917	-2.12185	-1.97982	0.265184	-0.430236	NA	NA	NA	NA	NA	-0.0673715	NA	NA	-0.000550653	0.60618	-1.88276	NA	NA	0.276286	NA	NA	NA
Coq9	NA	NA	NA	NA	NA	NA	NA	NA	NA	NA	NA	NA	NA	NA	NA	NA	NA	NA	NA	NA	NA	NA	NA	NA	NA	NA	NA	NA	NA	NA	NA	NA	NA	NA	NA	NA	NA	NA	NA	NA	NA	NA	NA	NA	NA	NA	NA	NA	NA
Coro1a	-1.7298	-1.58827	-0.224965	-1.18801	-1.15873	-0.0517579	-0.658996	-0.00445893	-0.605408	-0.837891	0.477054	-1.51411	NA	-0.582474	-0.661826	0.21177	-0.262776	-0.860003	NA	-2.88378	-1.45623	NA	0.0331505	-1.46978	NA	-0.587756	-0.0276519	-0.161602	-0.427459	NA	-0.519444	0.397414	NA	NA	0.185937	NA	-2.93881	-0.0860447	0.153361	-0.0826344	-0.331037	-0.487239	-0.145084	NA	-1.06238	-2.10371	-0.344406	0.157605	-1.28251
Coro1b	-3.79177	-1.03715	-2.61968	-0.956724	-0.700315	-0.942341	NA	NA	-1.08375	NA	-1.76456	-1.51283	NA	-2.83153	-2.0513	-1.75316	-0.871204	NA	NA	NA	NA	NA	NA	NA	-2.31511	NA	NA	NA	NA	NA	NA	-0.62744	-2.43855	-1.6447	NA	NA	NA	-1.9907	-2.70147	NA	NA	NA	NA	NA	NA	NA	NA	NA	NA
Coro1c	2.18034	1.81182	1.17773	1.82914	2.55512	2.51061	2.27689	2.48635	2.97974	1.97463	2.25538	2.26298	0.67583	2.21191	2.65143	2.98647	2.82968	3.0711	1.07805	2.70727	3.3166	2.0876	2.8277	2.84566	2.51444	1.67865	1.59459	1.79181	2.61625	2.43412	2.94748	3.1373	2.80779	3.32737	2.63875	2.52346	1.52489	1.47526	2.11038	2.56627	1.83904	1.98785	2.33479	1.7765	2.14854	1.2436	3.1015	2.17236	1.62613
Coro2b	NA	NA	NA	NA	-2.04077	-2.19188	-4.56676	-1.91631	-2.31509	-2.78024	NA	-3.88156	-3.70132	-3.71192	-1.58136	-2.16442	-1.75932	-1.53578	-2.87098	NA	-2.32986	NA	NA	-3.47012	-2.73872	-2.12991	-1.04456	-2.30077	NA	NA	-3.65214	-2.28762	-2.06244	NA	-3.5328	NA	NA	-2.16163	NA	NA	NA	-1.0334	-1.55947	-4.25934	NA	NA	-4.35368	NA	NA
Coro7	NA	NA	NA	NA	NA	NA	-6.57887	-6.8416	NA	NA	-5.68825	NA	NA	-4.00681	NA	-5.20307	NA	NA	-5.4103	-7.00345	-6.46848	NA	NA	NA	NA	NA	NA	NA	NA	-6.01722	-4.6342	NA	NA	NA	NA	-5.74345	-6.11609	-5.92559	NA	-7.22243	NA	NA	NA	NA	NA	-5.69122	-6.07068	NA	NA
Cotl1	3.04252	3.17473	3.06668	3.14775	3.59861	3.68738	2.94691	3.51961	3.75641	2.39579	3.09893	2.77005	2.40057	2.85566	3.58859	3.84798	3.74178	3.67867	3.1258	3.81019	2.77724	3.44088	3.62088	3.90849	3.76964	3.39978	3.3713	2.95459	3.42129	2.68447	3.12745	2.34539	2.95534	3.65783	3.19576	3.07073	3.07516	3.76466	3.29346	3.88975	2.92544	3.44842	3.07701	3.01265	2.92996	3.32629	2.90511	2.91789	2.88345
Cox4i1	1.02226	1.36161	0.754731	0.488983	1.60558	1.77322	1.54136	1.36027	1.64471	-0.796335	-0.4141	-0.79226	-0.130366	1.12344	1.38106	0.551726	1.67067	1.35478	-0.361874	0.792549	0.597565	NA	0.142356	1.45331	1.29664	1.49582	NA	NA	1.84738	3.17393	2.2799	1.20673	0.546626	-0.72061	0.391774	0.380697	-0.325158	1.47377	0.842871	0.088787	1.74784	1.66506	1.08069	-0.784471	0.733665	1.93338	2.10674	0.181301	0.852405
Cox5a	1.74674	1.84123	2.42035	1.8518	2.35445	2.32828	2.40807	2.34012	2.37175	0.692832	1.88877	2.40125	2.61665	1.96428	2.01036	0.71917	2.28618	1.59477	1.7906	2.46227	2.09393	3.21817	2.16487	1.56361	2.73071	1.73242	1.45065	1.91284	2.62042	1.85297	2.17071	2.46596	2.59727	2.08585	2.64212	2.83213	2.4148	2.04603	0.759835	2.09722	1.62451	0.336905	2.06448	2.2303	1.79365	0.108358	2.14251	1.68599	0.969458
Cox5b	1.20538	1.19374	0.810237	1.49052	1.65922	1.65239	1.49189	1.67507	1.6837	-0.492439	-0.81629	-1.23776	-0.119824	1.20315	1.58363	0.694322	1.65549	1.20893	0.0680437	1.2083	0.408253	2.13049	0.984736	0.254972	1.63319	2.36159	0.954913	0.217484	0.953386	-0.0388129	1.7784	-0.261113	-0.129483	2.0318	1.39549	1.47405	0.30301	1.64242	1.32504	0.854103	1.21161	-0.104206	2.03386	1.20201	0.483956	0.176933	1.29246	0.485169	1.82476
Cox6b1	1.68515	3.61516	1.65417	0.94822	2.93543	3.58573	1.55335	2.79694	3.13164	2.28365	0.652674	1.94707	2.40969	1.86049	2.47637	3.80143	3.02202	3.00243	2.54697	3.37116	2.96395	3.58229	1.14503	3.48505	3.78531	3.04646	0.701148	0.867522	2.12709	2.72829	1.51089	3.07654	3.04828	3.16791	-0.0813377	0.148711	3.03622	3.02949	1.84217	1.89814	1.31412	0.948953	1.22324	3.58674	3.36035	2.89834	3.30548	1.19967	3.51257
Cox6c	1.96334	0.39005	0.441781	0.216205	0.877859	1.30356	0.825236	0.966303	1.05922	NA	1.43434	-0.404032	-1.13999	0.281187	0.790979	1.50189	1.39856	0.315027	1.1991	1.70763	1.97547	1.34689	1.31508	1.73965	-0.00697118	0.525025	1.49693	1.95619	-0.0669653	0.339181	0.292644	0.751613	0.0590084	-0.244767	0.520518	-0.332855	0.178587	0.500526	0.669743	-0.533491	-0.509141	0.840209	0.454604	-0.284345	1.50603	0.762367	0.57412	0.122489	1.13897
Cox7a2	-0.268781	0.464858	1.21803	-0.127905	0.162205	0.253647	-0.357787	-0.0701728	0.333532	-1.31593	-0.0421964	-0.0216334	0.477371	-0.00763971	0.372506	0.216307	0.47691	0.250101	NA	-0.0746117	-0.100194	0.0155503	-0.769951	0.458682	0.580868	-0.0454962	0.0136553	-0.0423181	0.612678	-0.386379	0.0387916	-0.0373816	1.03509	NA	1.00612	0.459953	NA	0.00824532	0.33887	0.436661	NA	-0.270927	0.544665	0.923181	-0.652114	NA	-0.352428	-1.17429	0.363195
Cox7c	-2.46319	-1.77744	-3.54637	-2.48263	-0.65172	-0.38671	-2.38645	-0.966815	-0.741988	-1.90908	-0.928352	-2.10909	-3.17118	-0.749709	-0.58764	-0.872255	-1.0476	-0.362583	-2.3829	-3.8899	-1.23472	-1.75743	0.63245	-1.60798	-1.05552	-1.57467	-1.19751	-1.06111	-2.00066	-1.84911	-2.84843	-1.60003	-1.50228	-0.99569	-0.803182	-1.81083	-2.01722	-2.69047	-2.337	-2.58299	-0.996795	-1.19777	-1.59315	-0.206176	-1.10306	-2.02733	-0.861442	-1.77177	-0.783841
Cp	-0.762492	NA	NA	-2.03861	NA	-1.39709	-1.96969	NA	NA	-1.43558	NA	NA	-0.963562	NA	-1.34881	NA	-1.87784	-1.12489	-2.15726	NA	NA	NA	NA	NA	NA	NA	NA	NA	NA	-1.0051	-0.697212	NA	NA	NA	NA	NA	-0.817179	NA	NA	NA	NA	NA	-0.68348	-0.208147	NA	NA	NA	NA	NA
Cpa3	-1.92461	-1.61495	-1.21043	-2.44282	-2.03122	-0.379772	-1.33098	-2.04289	-1.54922	NA	-5.68192	-0.52665	-1.78094	-1.5464	-0.544078	-1.06978	0.148428	-1.30769	-1.29925	-0.598176	-1.00358	-2.52652	-1.3546	-0.502342	-1.3623	-1.82292	-0.544115	NA	-2.12355	-0.0361489	-2.46719	NA	NA	-1.90338	-2.45212	-1.97114	NA	-1.84929	-2.92825	-2.51409	1.26191	-1.29922	-1.82626	NA	-2.44441	-4.67449	-0.864853	-1.07716	-1.36383
Cpa4	-1.09656	-0.955585	-0.517692	NA	NA	-2.40549	-1.41783	NA	-1.9749	0.943477	-0.253539	0.0879359	0.309153	0.244452	-0.299046	-3.11303	-2.02034	-1.08795	NA	NA	NA	NA	NA	NA	NA	NA	NA	NA	NA	NA	NA	NA	NA	NA	NA	NA	NA	NA	NA	NA	NA	NA	NA	NA	NA	NA	NA	NA	NA
Cpe	NA	-1.64977	NA	NA	NA	-3.14309	NA	-2.95825	NA	NA	-1.4705	-0.272205	NA	NA	-2.57698	NA	-3.16696	NA	NA	NA	NA	NA	NA	NA	NA	NA	NA	NA	NA	NA	-3.13027	NA	NA	NA	NA	NA	NA	NA	NA	-1.97833	NA	-2.0911	-2.02337	NA	NA	-1.98452	NA	NA	NA
Cplx1	NA	NA	-1.52238	NA	-1.68016	NA	-1.35239	-1.95143	0.181164	NA	-2.02903	NA	NA	-2.53129	-0.540401	NA	NA	NA	NA	NA	NA	NA	NA	NA	NA	NA	NA	NA	NA	NA	NA	NA	NA	NA	NA	NA	NA	NA	NA	NA	NA	NA	NA	NA	NA	NA	NA	NA	NA
Cplx2	-2.74088	NA	-2.04201	NA	-1.28177	-0.350996	-0.661787	-0.733582	-0.623918	-2.6434	NA	NA	-2.68356	-2.24782	-1.33886	-0.994403	-0.750774	-0.738198	NA	NA	NA	NA	-0.717297	NA	NA	NA	NA	NA	NA	NA	NA	NA	NA	NA	NA	NA	NA	-1.8706	-2.2857	NA	-0.344468	-2.23307	NA	NA	NA	NA	NA	NA	NA
Cpm	NA	NA	NA	NA	NA	-3.56402	-2.28234	NA	NA	NA	NA	NA	NA	NA	-3.66725	-2.54308	-3.6848	NA	NA	NA	NA	NA	NA	NA	NA	NA	NA	NA	NA	NA	NA	NA	NA	NA	NA	NA	NA	NA	NA	NA	NA	NA	NA	NA	NA	NA	NA	NA	NA
Cpne1	0.184589	-0.833156	-0.0350708	-0.865328	0.113204	-2.2614	-0.500947	-0.798008	-0.969318	-0.651076	-3.67681	-0.977948	-2.66934	-1.1637	-0.909548	-0.811127	-0.711781	-0.826688	-0.781887	-1.07124	-0.871033	-1.90472	-1.76888	-1.40356	NA	-1.63789	-1.20956	-0.972929	-1.11405	-0.187121	0.356761	-1.60684	-1.59079	NA	-1.35469	NA	0.268249	0.403849	0.579601	-1.55661	-0.16324	-1.67259	1.33807	NA	-1.85582	0.426367	-1.40263	-1.09887	-1.78797
Cpne6	-2.28166	-1.51308	-2.61879	-2.41157	-1.74491	0.228314	-2.72422	-2.34603	-1.77952	0.0205747	NA	-2.07447	-2.88293	NA	-2.0757	-1.56501	-2.58806	-3.35576	NA	-1.8691	NA	-3.02986	NA	NA	-2.90019	-1.14317	NA	NA	NA	NA	NA	-2.20364	-1.2161	-1.91325	-1.49895	NA	-1.39535	-1.61775	-2.86201	-0.947944	-1.41004	-1.71417	-3.7878	NA	-2.86429	-1.07679	NA	NA	NA
Cpne7	NA	NA	NA	NA	NA	NA	NA	NA	NA	NA	NA	NA	NA	NA	NA	NA	NA	NA	NA	NA	NA	NA	NA	NA	NA	NA	NA	NA	NA	NA	NA	NA	NA	NA	NA	NA	NA	NA	NA	NA	NA	NA	NA	NA	NA	NA	NA	NA	NA
Cps1	NA	NA	NA	NA	NA	NA	NA	NA	NA	-2.62236	-3.59505	NA	NA	NA	NA	NA	NA	NA	NA	-2.85113	NA	NA	-3.46742	-2.18428	-3.34757	-3.00555	-2.50334	NA	NA	NA	NA	-2.79866	-2.60486	NA	NA	-2.88826	NA	-2.42714	-3.3481	-2.96222	-3.16899	NA	-2.58544	-3.20987	-2.81188	NA	NA	-2.91486	-3.05064
Cpsf2	-1.22716	NA	NA	NA	-1.98962	-1.3439	NA	NA	-0.856949	NA	NA	NA	NA	NA	NA	-1.98252	NA	NA	NA	NA	NA	NA	NA	-0.93588	NA	-1.86028	NA	NA	NA	NA	-1.63652	-1.81421	-1.58183	NA	-1.05047	-0.900172	-2.10987	-1.78339	-2.17535	NA	NA	NA	NA	NA	-1.86319	NA	-1.25468	NA	NA
Cpsf6	-0.0958981	-0.265102	1.64872	0.640782	0.719793	1.50607	1.08635	1.11457	1.43636	-0.586516	-0.661635	0.614378	-1.37635	0.379292	1.08757	1.28903	1.29277	0.969757	-1.06494	0.774892	0.627187	0.668658	1.09425	0.940157	0.571548	1.02533	0.721487	1.13915	1.13133	-0.118838	0.665323	1.50928	0.290063	0.351439	0.3918	0.447456	0.59729	0.428805	1.10717	-2.3213	-0.43045	1.07466	1.19709	1.04172	1.42652	0.613777	1.16545	-0.670422	1.39315
Cpsf7	NA	NA	NA	NA	-2.31971	-3.34462	-1.98375	NA	-1.77918	NA	NA	NA	NA	-4.1167	-2.2754	-1.5693	-2.00014	-2.08671	NA	NA	NA	NA	-1.95387	NA	NA	-1.52054	NA	NA	-2.72546	NA	-1.95544	NA	-3.5286	NA	-1.3485	-2.35361	NA	NA	NA	-2.51534	NA	-3.99258	NA	-1.87918	-1.9319	NA	-2.17975	NA	NA
Cpt1a	NA	NA	NA	NA	NA	NA	NA	NA	NA	NA	NA	NA	NA	NA	NA	NA	NA	NA	NA	NA	NA	-2.24566	NA	NA	NA	NA	NA	NA	NA	NA	NA	NA	NA	NA	NA	NA	NA	NA	NA	NA	NA	-1.95108	NA	-1.51385	NA	NA	NA	NA	NA
Crabp1	2.65607	2.76356	2.26927	1.50028	0.280496	-0.558174	-1.18555	-0.78058	-1.9095	2.38409	2.81242	2.74134	1.78478	1.36021	-0.230472	-1.42081	-1.05484	-0.59082	3.03391	2.56629	-2.01163	NA	NA	-0.954352	NA	NA	NA	3.099	2.4674	0.370699	-1.64084	NA	NA	NA	-0.900523	NA	2.99727	2.15743	2.16164	1.43415	1.09704	0.658564	NA	NA	-0.165773	1.60762	-0.507642	-0.588835	NA
Crabp2	-0.866318	-0.00128554	-0.193189	-0.499354	-0.688555	-1.1798	-2.22173	-1.51409	-1.44965	-0.982717	-1.21071	-1.0915	-0.361731	-0.710148	-1.28563	-2.67122	-1.31922	-1.63567	NA	NA	NA	NA	NA	NA	NA	NA	NA	NA	NA	NA	NA	NA	NA	NA	NA	NA	NA	NA	NA	NA	NA	NA	NA	NA	NA	NA	NA	NA	NA
Crat	NA	NA	NA	NA	-3.25229	NA	NA	NA	-1.87803	NA	NA	NA	NA	NA	NA	NA	NA	NA	NA	NA	NA	NA	NA	NA	NA	NA	NA	NA	NA	NA	NA	NA	NA	NA	NA	NA	NA	NA	NA	NA	NA	NA	NA	NA	NA	NA	NA	NA	NA
Crbn	-1.58672	-1.73546	-2.25383	-2.83956	NA	NA	-1.8673	NA	NA	-3.25991	NA	NA	NA	NA	NA	NA	-2.59092	NA	NA	NA	NA	NA	NA	NA	NA	NA	NA	NA	NA	NA	NA	NA	NA	NA	NA	NA	NA	NA	NA	NA	NA	NA	NA	NA	NA	NA	NA	NA	NA
Crebbp	NA	NA	NA	NA	-3.50843	-3.09575	NA	NA	NA	NA	NA	NA	NA	NA	-3.48553	-2.41247	-3.00501	-3.26175	NA	NA	NA	NA	NA	NA	NA	NA	NA	NA	NA	NA	NA	NA	NA	NA	NA	NA	NA	NA	NA	NA	NA	NA	NA	NA	NA	NA	NA	NA	NA
Creld2	NA	NA	NA	-2.02908	NA	NA	NA	-2.39916	NA	NA	NA	-0.876855	NA	-2.16425	NA	NA	NA	NA	NA	NA	NA	NA	NA	NA	NA	NA	NA	NA	NA	NA	NA	NA	NA	NA	NA	NA	NA	NA	NA	NA	NA	NA	NA	NA	NA	NA	NA	NA	NA
Crip1	-2.2301	-1.29239	-1.85209	-2.27041	NA	NA	NA	NA	NA	-2.69874	-2.34158	-1.59776	-3.10151	NA	-3.55717	NA	NA	-2.15217	NA	NA	-1.54664	NA	-1.67857	NA	-2.05465	-2.74265	NA	NA	NA	NA	-2.49008	NA	NA	NA	-2.72774	-2.1	NA	NA	NA	-2.66278	NA	NA	-2.58094	NA	NA	NA	-2.30377	NA	NA
Crip2	-0.605174	-0.798888	-2.27794	-0.442393	0.592935	0.0908599	0.213815	-0.225944	-0.598891	NA	-1.57892	-2.52036	-1.69057	-0.210351	0.352427	-0.644302	-0.107711	-0.373158	-1.6828	NA	-0.301473	-2.0684	NA	NA	-1.14433	NA	NA	-1.80484	NA	-0.412475	0.487182	NA	-0.543515	-0.885202	NA	-0.214111	2.12907	0.948634	0.67697	NA	-0.781098	-1.48019	-0.63556	-0.324161	0.282445	-0.480751	-0.194301	NA	-1.48011
Crk	-0.654401	-0.954269	1.6976	-2.26281	-1.39468	-1.04865	-0.664964	NA	-1.5351	NA	-0.322638	-0.438752	-1.11723	-0.793979	-1.09709	-0.574097	NA	NA	-2.21563	0.462008	-1.10354	-0.00760906	-1.40662	NA	-1.22199	0.231897	NA	NA	0.193165	NA	0.330276	-1.31722	-0.970815	-0.958803	NA	-1.86329	-0.15288	0.134593	-3.03429	0.555668	-0.346837	NA	NA	NA	-0.117009	-1.05158	NA	NA	-1.57747
Crkl	NA	NA	NA	NA	0.655605	1.06834	1.08433	0.486352	0.800403	-1.43938	-1.06148	NA	-1.19529	-1.63482	0.671105	1.26072	0.832061	0.0774858	-1.12583	-0.379554	-0.18392	0.560855	-0.242155	0.447438	0.43277	0.535172	-1.50793	-0.423192	0.821341	0.656125	1.61196	NA	-0.0103156	1.96441	0.449376	NA	-3.76215	1.34148	1.32219	-0.183113	1.71701	-0.412128	0.231857	-0.178654	0.158759	-0.981875	NA	-0.32616	2.58387
Crmp1	1.21124	1.71688	3.71961	2.9639	4.13483	4.71094	4.20874	4.38172	4.19824	1.67195	1.80131	0.965414	1.53793	3.32464	4.11431	3.78841	4.40253	4.34739	3.55819	4.48931	4.39736	2.56335	1.89507	2.99287	1.94023	1.43228	1.76924	3.51568	4.94716	4.87761	5.47659	5.38864	4.31568	3.59197	1.40792	3.51198	3.12603	3.95117	4.0925	2.09787	3.33049	2.59998	2.37579	2.27856	1.27808	3.70632	3.68603	3.68827	2.17285
Crtap	NA	-0.674516	NA	-0.997331	NA	NA	NA	NA	NA	NA	1.32507	-0.943318	NA	NA	-1.69681	-0.871072	-1.6601	NA	-0.361683	-0.592209	-0.225275	-2.15286	-0.612813	0.165665	-0.142216	-3.05583	-0.668969	-2.55089	-1.01776	-1.31621	-1.1027	-0.11648	-0.373571	-1.2523	-1.3974	-1.19637	-0.917516	-0.631636	-1.2781	-0.353677	-1.07455	-0.828654	-0.231958	-1.33494	-0.881095	-0.891704	-0.518286	-0.628908	-1.1611
Crtc3	-1.84916	-1.33851	NA	-2.46776	-2.11123	-1.64573	-2.51177	-1.95776	-1.85338	NA	-1.94826	NA	NA	NA	-2.23653	-2.07045	-1.19971	-1.55334	NA	-1.61038	NA	NA	NA	-1.93809	NA	NA	NA	NA	-1.77105	NA	NA	NA	-2.06229	NA	-2.32257	-2.01326	-1.11421	-2.0067	-2.25248	NA	-2.37167	NA	NA	NA	NA	NA	NA	NA	-1.48337
Crym	-1.62135	-1.54328	-0.738653	-2.1348	-2.56808	NA	NA	NA	NA	NA	-0.0316129	NA	-1.47878	-3.36562	-2.51006	NA	NA	NA	-1.98878	-2.69351	-2.20189	NA	-1.79413	-2.48632	NA	NA	NA	NA	NA	-1.51406	0.322094	NA	-0.826651	-2.00854	NA	NA	-0.934468	-1.50167	NA	NA	NA	NA	NA	-2.73897	-0.0390565	NA	NA	NA	-2.28153
Cryzl1	-0.865285	NA	NA	-0.624377	NA	0.381282	NA	-0.807339	-3.19764	-0.798803	NA	-0.935056	-0.021022	NA	-6.06446	NA	-0.884168	-0.14341	NA	NA	NA	NA	NA	-2.40228	NA	NA	NA	-0.568183	NA	NA	NA	NA	-1.76241	-1.01604	NA	-1.12778	NA	NA	NA	NA	NA	NA	NA	NA	NA	NA	NA	NA	NA
Cs	3.23205	3.1719	2.74481	3.09384	3.74529	4.0141	3.73381	3.72705	3.60862	2.73738	3.31362	2.81206	2.06016	3.55455	3.80294	3.70824	3.92609	3.76986	3.52166	3.69691	3.71931	2.58137	3.6332	3.35693	3.32442	3.95786	3.93428	2.49893	3.13211	2.77368	3.4195	3.56626	3.31503	3.39951	4.03394	3.14841	3.20707	3.59499	3.1335	2.84243	3.71457	3.47814	3.38442	2.53	3.82804	2.51153	3.59616	3.70644	3.6309
Csde1	-0.763316	-0.0919251	-2.17668	-2.1039	0.164408	0.517714	-0.489012	-0.341952	-0.235056	0.189414	0.100146	0.895408	-0.250684	-0.650874	0.578039	0.996161	0.533843	0.374045	-0.894424	-1.48963	0.747809	0.00119434	-0.0183301	0.845548	0.803451	0.591556	0.380287	0.243715	-0.748395	0.201566	0.32041	0.523537	0.586383	-0.720373	-0.360097	-0.709261	0.805353	0.412076	-0.20447	-1.03079	-0.025364	-1.94839	0.498189	-1.99804	0.249485	-0.383841	0.189146	-0.901298	-0.715126
Cse1l	1.84823	1.56096	1.26039	0.918012	1.84629	2.11394	1.8968	1.94198	2.34905	0.211436	1.53644	0.689759	-0.5939	2.05571	2.24449	2.23936	2.1606	2.29385	0.421542	0.955351	0.148362	2.21193	1.6226	2.40317	1.11435	2.40311	2.41636	0.978719	2.01034	0.278647	1.80047	2.0433	1.4124	-1.39849	1.67475	2.15396	1.88766	2.09881	3.29939	2.33209	1.21897	1.93588	1.06827	2.28951	1.65851	1.70977	2.16534	1.81589	1.35571
Csk	NA	NA	NA	NA	-1.66317	-1.83631	-1.94126	NA	NA	NA	NA	NA	NA	NA	-2.32397	-3.78316	-1.96561	NA	NA	-1.40973	NA	NA	NA	NA	NA	NA	NA	NA	NA	NA	NA	NA	NA	NA	NA	NA	NA	NA	NA	NA	NA	NA	-0.93242	NA	NA	NA	NA	-3.76934	NA
Csnk1a1	-2.36953	-2.0947	NA	-3.7261	-1.05582	-1.72927	-2.40741	-1.63371	-1.36823	NA	-2.82901	NA	-1.20132	-3.44711	-1.2519	-1.95234	-0.928845	-1.61351	NA	-1.03596	-2.04964	NA	NA	NA	-2.24388	-1.90064	NA	NA	NA	-1.78903	-1.78706	-3.91427	NA	NA	-1.78166	NA	NA	-2.31393	NA	-2.04707	-1.99743	-2.79616	-1.26041	NA	NA	NA	-1.89127	NA	-0.729104
Csnk1e	NA	NA	NA	NA	NA	-1.79301	-1.79862	NA	NA	NA	-2.66344	-3.03623	NA	NA	NA	-0.957314	-2.48002	-1.28942	-0.254154	-2.16187	-1.78456	NA	-2.21974	-2.20887	-2.69649	NA	-2.71682	-2.22444	-2.24821	-1.67259	-1.87416	-1.58221	-1.95111	-2.22757	NA	NA	-0.291061	-2.48827	-2.09956	NA	NA	NA	-3.07855	NA	NA	-1.64124	-1.78844	NA	NA
Csnk2a1	-0.930469	-1.18436	-2.56288	-0.0708726	-0.336198	-0.46415	-1.1586	-0.0605014	0.073516	-0.236249	-0.538992	-2.23448	-1.37167	-2.28816	-0.928465	-1.04128	-0.684139	-3.2749	NA	-1.81775	-1.43626	NA	-1.00091	NA	NA	NA	0.801038	0.565775	0.183892	NA	NA	NA	0.0251631	-0.804921	NA	NA	NA	NA	-1.95721	-1.68798	-1.83196	-1.43152	-2.16168	-0.326793	-1.77429	NA	-1.09729	-1.28701	-2.04417
Csnk2b	-2.09749	-1.79156	-1.75669	-1.35338	-0.869299	-0.491951	-0.806022	-0.513667	-0.442662	-4.03189	-2.65518	NA	-1.36149	-1.56843	-0.977008	-1.8338	-0.472052	-1.05983	NA	NA	NA	-1.43949	NA	NA	NA	NA	NA	NA	-0.300337	NA	NA	NA	-2.20986	NA	-1.61341	NA	NA	NA	-1.41906	-1.55695	NA	NA	NA	NA	NA	-3.06649	NA	-2.59584	NA
Cspg4	NA	-2.54918	-2.45596	NA	NA	-2.82663	NA	NA	-2.41751	-2.40648	NA	NA	-1.23	-2.35895	NA	-2.04888	NA	NA	NA	NA	NA	NA	NA	NA	-2.21723	NA	NA	NA	-2.30595	NA	NA	NA	-2.63471	NA	NA	-1.59372	NA	NA	NA	NA	NA	NA	NA	NA	NA	NA	NA	-2.43542	NA
Cspg5	NA	NA	NA	NA	NA	NA	NA	NA	NA	NA	NA	NA	NA	NA	NA	NA	NA	NA	NA	-0.2962	-0.274075	NA	NA	NA	NA	NA	NA	NA	NA	-0.251527	0.195557	-0.186901	NA	-1.22093	NA	-0.137009	-1.61519	NA	NA	NA	NA	NA	NA	-1.6244	NA	-0.349198	NA	NA	NA
Csrp1	1.42995	1.56549	1.57549	0.85165	-0.272897	-1.81451	-0.210625	0.0290139	0.130089	-0.964502	0.797389	0.933599	-5.46521	-0.0820301	-0.522026	-1.86259	-3.56136	-0.783016	1.74495	NA	-2.84884	1.71981	NA	NA	-2.08188	-1.84769	NA	-1.9348	NA	0.586726	-1.29873	1.26141	-0.561025	-1.19739	-3.58879	1.17009	1.29556	0.551323	-2.00155	0.358989	-1.43023	-0.70441	1.46699	0.413963	-2.38424	0.999876	-0.835057	0.544618	-0.964923
Csrp2	-1.85256	-0.0312884	-0.47841	-1.27873	-1.26325	-1.73812	-2.69146	-2.17521	-2.96574	NA	0.0708979	0.636631	NA	-1.3033	-1.58316	-2.0498	-2.03241	-1.8999	-0.699514	0.145202	-1.08713	NA	-3.02508	NA	-2.37978	NA	-1.98795	0.228258	-1.26587	-1.57973	-0.591797	-3.37605	-1.34658	NA	NA	NA	0.476226	-0.397132	-1.04011	-2.72757	-0.416323	-3.54902	-1.65788	NA	-0.853635	-0.121198	-1.9	-3.06851	-2.04297
Csrp3	NA	NA	NA	NA	NA	NA	NA	NA	NA	NA	NA	NA	NA	NA	NA	NA	NA	NA	NA	NA	NA	NA	NA	NA	NA	-2.21877	NA	NA	-2.04966	NA	NA	NA	NA	NA	NA	NA	NA	NA	NA	-1.71853	NA	NA	NA	NA	NA	NA	NA	NA	-2.33799
Cst3	-1.97975	-1.98413	-0.903983	-0.947924	-1.66129	-2.55995	NA	NA	NA	NA	-1.5442	-0.952064	-0.570447	-1.34794	-2.02404	NA	NA	NA	-1.86548	NA	NA	-1.83895	-2.09417	-2.22682	-0.678063	NA	NA	-1.74626	NA	NA	-2.31144	-1.37112	NA	NA	NA	-1.42158	-1.15668	-1.36232	-1.81173	NA	-1.46179	-0.541184	-1.08305	-1.79023	-1.56868	-0.332938	NA	-0.95833	NA
Csta	0.121599	NA	0.289742	-0.499713	0.301722	NA	0.409538	-2.4611	-2.38332	-1.32885	-0.174296	NA	0.218686	-1.50924	-0.561536	-2.63884	-2.47882	-1.34507	0.671343	NA	-1.18864	-0.492532	NA	-1.04842	-0.783626	-0.687102	-2.31024	-2.48752	NA	NA	NA	NA	0.832666	-1.46481	-0.721773	-2.35202	NA	-1.70579	-0.758937	-1.17722	NA	0.118986	-1.77538	NA	-0.983966	-0.497875	NA	NA	NA
Cstb	-0.471236	-0.118058	-1.52626	-0.685336	-2.24862	-1.63642	-1.96875	-2.61594	-2.18426	NA	-1.00694	-0.571273	-1.09745	-1.43386	-1.96471	-2.03244	-2.02164	-1.56915	NA	NA	NA	NA	-0.105885	NA	NA	-2.47095	NA	NA	NA	NA	NA	NA	NA	-2.25946	NA	NA	NA	NA	-2.18447	NA	NA	-2.26654	-0.192676	NA	NA	-2.0761	-1.46	NA	-1.07774
Cstf2	-2.49701	NA	NA	NA	-0.747245	-0.256819	-0.92413	-0.759764	-1.21101	NA	-3.20733	-1.13632	-1.19548	-1.62517	-0.62402	-0.00481187	-0.823667	-0.299703	-0.88657	-0.785423	-2.90927	NA	-0.256046	NA	-0.450038	-0.428123	-0.651809	NA	NA	NA	-1.6059	-1.07775	NA	NA	NA	NA	NA	NA	-0.849218	-0.765541	-3.14205	-0.279923	NA	-2.45386	-0.472117	NA	-1.21411	-1.72787	NA
Cstf3	NA	NA	NA	NA	NA	-1.96404	-3.17624	-2.08643	NA	NA	NA	NA	NA	NA	NA	-1.93936	-3.07784	-2.88346	NA	NA	NA	NA	-2.50477	NA	NA	NA	-2.84234	NA	NA	NA	NA	NA	NA	NA	NA	NA	NA	NA	NA	NA	NA	NA	NA	NA	NA	NA	NA	NA	NA
Ctbp1	-0.619935	0.276421	0.717971	0.884051	1.46269	2.24555	1.73622	1.94785	1.88261	0.194468	0.637012	0.632361	-0.611658	1.26783	1.96281	1.8527	1.71599	2.10303	0.101807	0.947236	0.532916	-0.0211085	1.72263	-0.067731	1.85978	1.2757	-1.5932	-1.53945	1.23841	1.34153	-0.178043	1.68245	0.525073	2.17115	1.92204	-0.143349	1.88261	1.90815	1.90098	0.834731	1.54283	2.3177	2.45845	1.70804	1.42897	1.85346	2.24063	2.42349	2.01448
Ctbp2	-0.707991	-0.755756	NA	-0.356752	-0.20588	-0.375206	0.328803	-0.369014	-2.13281	-2.43814	-0.00651287	-1.09995	NA	-1.98064	NA	0.807328	-0.1777	-0.396492	-1.07768	-0.242002	0.19523	-0.925209	-2.33673	-0.186702	-0.860452	-0.166553	0.00488478	-2.38956	-0.293467	-0.571301	-1.94756	-0.779656	-1.50024	0.491921	0.722856	-2.54247	NA	-2.22743	-0.674286	0.352511	-0.068742	-0.19454	0.149779	-0.208978	-0.154051	-1.80309	-0.0354656	0.077506	-0.266459
Ctcf	NA	NA	NA	NA	NA	NA	-2.44542	NA	NA	NA	NA	NA	NA	NA	NA	NA	-2.34524	NA	NA	NA	NA	NA	NA	NA	NA	NA	NA	NA	NA	NA	NA	NA	NA	NA	NA	NA	NA	NA	NA	NA	NA	NA	NA	NA	NA	NA	NA	NA	NA
Ctdp1	-6.73063	-7.39791	-7.01676	-7.13237	-6.10829	-5.19898	-5.89037	-5.02566	-5.01105	NA	NA	-5.96447	NA	-6.2854	-6.23366	-5.2084	-5.62709	-4.92325	NA	NA	NA	NA	NA	NA	NA	NA	NA	NA	NA	NA	NA	NA	NA	NA	NA	NA	NA	NA	NA	NA	NA	NA	NA	NA	NA	NA	NA	NA	NA
Cthrc1	NA	-1.6154	-1.9751	-2.71982	-1.61171	-1.76166	NA	-3.43492	-1.80421	NA	-0.926387	-0.237173	-1.40194	-2.32722	-2.37386	-3.36348	-2.23492	NA	NA	-2.53749	-1.29605	NA	NA	-2.1605	-1.14561	NA	NA	-0.936558	-2.45225	-2.88299	NA	NA	-2.75805	-3.00947	-2.73471	NA	-0.298175	-2.00877	NA	NA	NA	NA	-2.65812	NA	NA	-1.17654	NA	NA	-3.11128
Ctnna1	2.78289	4.00742	7.47985	5.35777	2.47919	2.49955	-1.01178	1.0859	1.05075	0.571789	2.49286	0.583881	NA	0.243872	1.78228	2.3662	0.605352	1.94673	1.23364	5.32445	-0.377382	-0.214721	2.07929	0.208037	0.822212	1.74585	5.74154	1.27282	4.97565	4.15278	-0.540213	4.54083	0.60414	-1.14126	4.76505	1.43224	4.13397	3.00991	1.16467	1.68111	2.19023	0.80613	0.475305	7.29277	0.476165	1.87721	1.21842	5.65332	1.31458
Ctnna2	1.402	0.914783	1.03902	-0.112678	1.39184	2.17762	0.58482	1.94845	2.17863	NA	3.30392	-0.265867	1.32527	1.36621	1.33612	2.83291	2.11661	1.93275	2.77527	2.39346	2.36941	1.55198	1.89654	1.38124	1.24835	0.278529	1.29344	1.3936	1.73647	2.2064	1.61209	1.80049	1.36649	2.20408	0.642626	-0.503989	2.52117	1.82114	1.53362	1.832	1.91302	1.55991	1.82633	-0.253041	0.388984	2.08035	2.03171	1.57189	0.204942
Ctnnb1	1.76362	1.81999	0.915654	1.1233	1.61722	1.16105	1.68257	1.57682	1.85026	-0.511447	0.717119	-0.20829	-0.672799	1.27997	1.75284	-0.0372371	1.48343	1.074	0.794306	1.3253	1.53053	-0.596226	0.608084	1.92077	0.859671	2.01683	1.25031	-0.7795	1.14723	-0.113338	1.06506	1.95725	0.998067	1.26101	0.420183	2.17855	1.52371	0.98082	-0.678721	1.0145	2.12645	2.48262	1.5413	1.28114	1.45807	0.317672	1.77304	-0.200068	-0.504479
Ctnnbl1	NA	NA	NA	NA	NA	NA	NA	NA	NA	NA	NA	NA	NA	NA	NA	NA	NA	NA	NA	NA	NA	NA	NA	NA	NA	NA	NA	NA	-3.31872	-2.98445	-3.21429	-2.88498	NA	NA	NA	-3.84694	-2.83901	-2.73585	-3.05196	NA	NA	NA	NA	-1.97305	NA	NA	NA	NA	-3.18727
Ctnnd1	-0.459755	-0.766466	-3.10814	-1.62515	-0.17893	-0.891409	-1.91299	-1.15661	-0.443121	NA	-1.748	-1.60633	NA	-1.03385	-0.141753	-0.209209	-0.535159	-0.780057	0.388095	-0.41377	NA	-0.939403	-0.352955	-2.74004	-0.459802	NA	NA	NA	-0.898503	-0.280084	0.148753	-0.188146	-0.129383	-3.42316	NA	NA	NA	-0.831779	-0.84033	-1.07773	NA	NA	-1.07844	-3.5655	NA	-1.04857	NA	NA	NA
Ctnnd2	-1.50748	NA	NA	-1.43165	-2.66025	-2.25975	-5.34084	-2.29356	-2.2647	NA	-3.38225	NA	NA	NA	-5.06826	-1.66082	-2.8467	-4.23794	NA	NA	NA	NA	NA	NA	-2.62883	NA	NA	NA	NA	NA	-3.45815	-3.056	NA	NA	NA	NA	-1.91689	NA	NA	NA	NA	NA	NA	NA	NA	NA	NA	NA	NA
Ctps1	-1.86514	-1.87859	-1.35142	NA	-1.0384	-0.722005	0.140156	-0.529726	0.245222	NA	-1.5676	-2.44736	NA	-2.03715	0.107374	-0.0738986	-0.449192	-0.10682	-0.844214	-0.777334	-1.00779	-1.11343	-0.73057	-0.660106	-1.2444	0.0775375	-0.996468	-1.15735	NA	0.267933	NA	-0.658955	-2.0072	NA	NA	-2.15687	-0.431667	-0.8746	-2.85995	-3.19749	NA	0.480753	0.336409	-1.67487	-0.871876	-1.96193	0.478008	0.0757513	-0.450679
Ctr9	NA	NA	NA	NA	-2.69797	-2.77686	-2.37334	-2.54615	-2.26854	NA	NA	NA	NA	NA	-2.31336	-1.54455	-1.96758	-2.28803	NA	-2.99775	-2.16773	-2.80326	NA	-1.82878	NA	NA	NA	NA	-2.36509	-2.41688	-2.71111	-2.26435	-2.03744	-2.48263	-2.10929	-1.85827	NA	-2.44286	-2.71629	-2.36582	NA	-2.59042	-2.33811	NA	NA	-2.665	-1.83664	-1.81758	NA
Ctsa	-2.51102	NA	NA	NA	NA	NA	NA	NA	-1.8238	NA	NA	NA	NA	-2.62833	NA	NA	NA	NA	NA	NA	NA	NA	NA	NA	NA	NA	NA	NA	NA	-2.01197	NA	NA	NA	NA	-2.35511	NA	NA	NA	NA	NA	NA	NA	NA	NA	NA	-2.1258	NA	NA	NA
Ctsb	-0.55075	-0.475699	-0.0575172	0.156021	-0.279899	-0.747555	-1.41605	-1.01868	-1.3967	-1.77478	-1.15894	-0.937274	0.475311	-0.266659	-0.104946	-1.67002	-1.45779	-0.889317	-1.49199	NA	-1.16185	NA	NA	-1.04814	NA	-0.849442	-0.911031	NA	-1.41808	NA	-0.319271	-1.24148	NA	NA	-0.831694	NA	0.985292	NA	-1.20333	0.168471	-0.767168	-0.895127	0.776884	-1.24911	NA	0.850344	NA	NA	-1.26329
Ctsc	-1.88143	-1.12311	-1.25396	NA	-1.67537	-1.28863	NA	-0.892847	-1.03604	NA	NA	NA	NA	NA	-1.2369	-0.396798	-0.423916	-1.64977	NA	NA	NA	NA	NA	NA	NA	NA	NA	NA	NA	-0.796413	NA	NA	NA	NA	NA	NA	NA	-0.727123	NA	NA	NA	NA	NA	NA	NA	NA	NA	NA	NA
Ctsd	-0.0967871	-2.35997	-1.43683	-0.714686	0.117153	0.0476459	0.207614	-0.677158	-0.35402	-1.09458	-3.02864	-0.396406	-0.961156	0.0881613	0.457844	0.860212	0.623872	-0.160957	0.498139	0.658832	-0.268764	-2.7968	0.881678	0.103632	-1.02693	-1.03477	-0.20165	NA	-1.67954	-0.312351	0.31776	-0.260427	-2.04937	-0.0667294	-0.693664	-1.38848	1.18053	-1.78411	-0.604239	-0.605923	-0.0684915	0.63971	0.279408	NA	-2.08426	-0.0141593	-0.680084	-2.63413	-0.735444
Ctsk	NA	NA	NA	NA	NA	NA	NA	NA	NA	NA	NA	NA	NA	NA	NA	NA	NA	NA	NA	-2.00928	NA	NA	NA	NA	NA	NA	NA	NA	NA	NA	NA	-2.53907	NA	NA	NA	NA	NA	NA	NA	NA	NA	NA	NA	NA	NA	NA	NA	NA	NA
Ctsl	NA	NA	NA	NA	NA	NA	NA	NA	NA	NA	NA	-2.08527	-3.03867	NA	NA	NA	NA	NA	NA	NA	NA	NA	NA	NA	NA	NA	NA	NA	NA	NA	NA	NA	NA	NA	NA	NA	NA	NA	NA	NA	NA	NA	NA	NA	NA	NA	NA	NA	NA
Ctsz	-2.26339	-1.1638	-1.18255	-0.927765	-0.975992	-1.4751	-2.47758	-2.03331	-4.0389	-2.1018	-0.563901	-0.482216	-0.666452	-1.10177	-1.38286	-1.75328	-2.14675	-1.61488	NA	-0.156001	NA	-2.78734	NA	NA	-1.42041	NA	-1.44075	NA	NA	-0.714864	-3.20889	-3.26912	NA	NA	NA	-1.28704	-0.788163	NA	-0.409809	-0.975627	-1.9905	NA	NA	-1.68034	NA	NA	-3.02589	NA	-1.19446
Cttn	1.65394	2.44245	2.12882	1.69291	2.60862	2.29967	2.16393	2.20944	2.57684	-0.248993	1.50467	2.65381	1.95362	2.28873	2.20422	1.36413	2.0479	2.30933	1.21994	1.9393	2.30433	2.92289	2.35882	3.01136	3.19246	2.16228	2.70325	-1.53121	1.47152	2.11106	2.11266	2.14726	1.97933	2.63934	2.01471	1.11104	0.880692	1.46388	1.6512	1.66069	2.24216	2.42769	2.78283	2.13806	-0.300414	1.13593	1.76136	2.38206	2.73554
Cttnbp2	NA	NA	NA	NA	NA	NA	NA	NA	NA	NA	NA	NA	NA	NA	NA	NA	NA	NA	NA	NA	NA	NA	NA	NA	NA	NA	NA	NA	NA	NA	NA	NA	NA	NA	NA	NA	NA	NA	NA	NA	NA	NA	NA	NA	NA	NA	NA	NA	NA
Cul1	NA	NA	NA	NA	-2.06414	-1.27456	NA	-0.842266	-0.746606	NA	NA	NA	NA	NA	-1.21216	-0.667517	-1.2316	-0.985108	-1.14284	NA	NA	NA	-1.27476	NA	-1.26326	NA	-1.22156	NA	-1.92698	-1.38881	NA	1.84884	NA	NA	NA	NA	-0.393369	NA	-1.26799	NA	NA	NA	NA	-1.57701	NA	-1.82906	-1.61041	NA	-1.85026
Cul2	NA	NA	NA	NA	-2.26622	-1.94748	NA	NA	NA	NA	NA	NA	NA	NA	NA	NA	NA	NA	NA	NA	NA	NA	NA	NA	NA	NA	NA	-2.61983	NA	NA	-2.53086	NA	NA	NA	NA	NA	-2.07264	NA	NA	NA	NA	NA	NA	NA	NA	-2.10282	NA	NA	-3.6656
Cul3	NA	NA	NA	NA	NA	-0.914648	NA	-1.81322	NA	-3.0988	-2.22823	-3.51286	NA	-3.65941	-1.4027	-1.41439	-2.34859	-1.33428	-2.53185	NA	-1.6916	NA	-1.7524	-3.01563	NA	NA	-2.61686	NA	NA	-1.18915	-1.82434	-1.27485	NA	-0.486582	NA	NA	NA	-2.18165	NA	NA	NA	-2.41992	-3.81054	-2.52391	-2.18424	NA	NA	NA	-3.0462
Cul4b	NA	NA	NA	NA	NA	NA	NA	-2.41952	NA	NA	NA	NA	NA	NA	NA	NA	-2.31411	NA	NA	NA	-2.70715	NA	NA	NA	NA	NA	-1.47539	NA	NA	NA	NA	NA	NA	NA	NA	-2.91881	NA	NA	NA	NA	NA	-2.61958	NA	-3.25519	NA	-3.27524	NA	-2.1416	-2.66538
Cul5	NA	NA	NA	NA	-2.40024	NA	NA	NA	-2.55321	NA	-1.26597	0.163433	NA	NA	-1.84613	-2.10126	-2.90602	-2.74807	NA	NA	-2.16542	NA	NA	NA	NA	NA	-2.31208	NA	NA	NA	NA	-2.95488	-1.63567	NA	NA	NA	NA	NA	NA	-2.20364	NA	NA	NA	NA	NA	NA	NA	NA	NA
Cuta	NA	NA	NA	NA	NA	NA	NA	NA	NA	NA	NA	NA	NA	NA	NA	NA	NA	NA	NA	NA	NA	NA	NA	NA	NA	NA	-0.517986	NA	NA	NA	NA	NA	NA	NA	NA	NA	NA	NA	NA	NA	NA	NA	-1.35351	NA	-0.320477	NA	NA	NA	NA
Cwc15	NA	-3.99942	-4.17741	-3.93814	-2.79482	-1.94849	NA	-2.3629	-2.85924	-4.37601	NA	-3.89406	NA	NA	-2.81517	-2.26018	-2.33872	-2.26748	NA	-3.60466	NA	NA	NA	NA	NA	NA	NA	-2.40396	-3.54298	NA	NA	NA	NA	NA	NA	NA	NA	NA	NA	NA	NA	NA	NA	NA	NA	NA	NA	NA	NA
Cwc22	NA	NA	NA	NA	NA	-3.582	NA	-4.26413	-3.81514	NA	-4.13306	NA	NA	NA	-4.24998	-3.40352	NA	-3.19286	NA	NA	NA	NA	NA	-3.1075	NA	NA	NA	NA	NA	NA	NA	NA	NA	NA	NA	NA	-3.38474	NA	-4.69087	NA	-3.93661	NA	NA	NA	NA	NA	NA	-3.73309	NA
Cxadr	-0.493529	-0.152209	1.04023	-0.0525753	1.13839	1.55237	1.05937	1.59231	1.80018	-1.50982	-0.376359	-0.661769	0.614711	0.871766	1.6093	1.73432	1.4488	1.47298	0.365729	0.0938927	0.452913	1.8697	1.35615	0.0522199	0.633384	1.34174	0.427191	-1.94253	0.623086	1.51439	1.58467	1.83734	1.67148	1.15685	-0.62478	0.431156	0.528241	0.883417	-0.705924	0.509196	0.259781	1.38817	1.31244	1.18348	0.566701	0.354191	-0.0800575	0.603938	0.618518
Cxxc1	NA	NA	NA	NA	-6.8326	NA	NA	NA	-6.53011	NA	NA	NA	NA	NA	NA	-5.31351	-6.30858	NA	NA	NA	NA	NA	NA	NA	NA	-7.28862	NA	NA	NA	NA	-6.58556	-5.91118	NA	NA	NA	NA	NA	NA	NA	NA	NA	NA	-5.70954	NA	NA	NA	NA	NA	NA
Cyb5a	-0.52096	0.663436	-1.19202	-1.51764	-0.129847	-0.602806	-1.64899	-0.558606	-1.83047	-0.897588	-0.550502	0.045682	-0.686589	-0.634035	-0.248356	-1.10887	-0.814339	-1.7814	NA	NA	NA	0.816395	NA	-1.2055	NA	-1.19843	0.865253	0.767538	-1.28203	-0.421836	-1.77531	-0.806912	NA	NA	NA	-2.37992	-0.930085	-1.61135	-0.337155	-0.756549	-0.904358	NA	0.197258	NA	-0.885772	-1.23959	-2.17559	NA	-1.69436
Cyb5b	-0.893806	NA	-2.36232	NA	NA	-0.0990005	NA	-0.0726377	-0.58387	0.5589	NA	NA	-0.591766	-1.94789	-0.854061	0.873891	NA	-0.86392	NA	-2.39057	NA	-0.847682	-0.972172	-0.947899	0.879059	NA	NA	NA	-2.08757	-0.794047	1.12507	-0.959481	-1.374	NA	-1.15452	1.17416	NA	0.35672	-1.22947	-0.553444	NA	NA	NA	-1.00037	NA	-0.871645	-0.502201	NA	-0.848391
Cyb5r1	NA	NA	NA	NA	NA	NA	NA	NA	NA	NA	NA	NA	NA	NA	NA	NA	NA	NA	NA	NA	NA	NA	NA	NA	NA	NA	NA	NA	NA	NA	NA	NA	NA	0.418542	NA	NA	NA	-0.26145	NA	NA	NA	NA	NA	NA	NA	NA	NA	NA	NA
Cyb5r3	0.996489	NA	0.19232	0.397334	NA	1.92425	0.0901685	1.9285	1.93301	NA	0.650615	NA	NA	0.422513	-2.00535	NA	-0.827488	NA	-1.30023	NA	-1.28336	0.397581	0.967906	-0.185949	0.327773	1.77048	1.16589	0.790566	0.677306	-1.25992	1.12104	0.340633	0.686773	-2.00202	1.41364	0.797041	1.98431	-0.109639	1.06527	1.29182	0.934625	2.03385	0.125024	-0.146154	NA	NA	1.18043	0.136954	1.7867
Cyc1	1.28255	1.06849	NA	0.21938	1.13488	0.21428	0.803891	1.37163	1.46232	-1.71585	0.090653	-1.0002	NA	-0.0232726	0.733	0.0580101	0.855766	0.630391	1.09593	0.782046	1.08268	-1.16521	1.21722	0.885851	1.34841	-1.35591	-1.27811	-1.39353	0.97839	1.11684	1.1593	0.570947	0.971918	0.717288	1.40001	1.02864	-0.00916407	-0.161512	0.102761	0.444064	0.609798	0.51887	0.493792	0.0552746	0.897338	0.653836	1.18077	0.0314998	1.14177
Cycs	1.00371	1.09425	-0.058995	0.505946	1.2962	1.75774	0.770721	1.42067	1.4096	-0.243341	0.547735	0.345337	-0.164357	0.229665	1.53261	1.41049	1.62404	1.63677	1.0599	0.283549	1.28687	1.36211	0.909609	0.691145	-1.1484	-0.765634	-0.0451688	0.855164	1.01756	1.27014	1.73262	1.6017	1.98023	0.965257	1.94568	1.22983	1.09913	0.584134	1.39613	1.65734	1.2501	1.65688	1.05569	0.654082	-0.335506	1.01612	1.3695	1.06683	0.599993
Cyfip1	-1.76579	-0.689771	-3.40216	NA	-1.62167	-0.740213	-1.67191	-3.11715	-1.46622	-2.57434	-1.26195	NA	-2.82377	NA	-1.11686	-0.329238	-1.39928	-0.45965	-2.46026	-2.46008	-1.97387	-1.37726	-2.28216	-1.47459	-3.91413	-2.89031	-0.338414	-2.40583	-2.60613	-1.956	-2.05976	NA	-1.19816	-0.485028	-1.39437	-2.95744	-1.43478	NA	-0.814142	-1.05509	-1.15196	-0.835923	-1.05747	-2.00305	-0.861537	-0.887583	-2.16066	-0.4161	-0.60548
Cyfip2	-2.80174	-3.41218	NA	-1.42379	-1.47939	-1.64635	-1.24492	NA	-2.39619	-1.6114	NA	-1.15346	-2.86312	-2.50473	-2.47317	-1.46232	-3.56208	-2.3158	-2.11254	-1.23642	NA	-1.66619	NA	NA	NA	NA	NA	-2.17354	NA	NA	-2.50175	-2.43667	NA	NA	NA	-2.59962	NA	-2.8278	NA	-3.79072	NA	NA	NA	NA	-2.5256	NA	-0.890277	NA	NA
Cygb	NA	-2.83186	-1.72759	NA	NA	NA	NA	NA	-1.90704	NA	NA	NA	NA	NA	NA	NA	-2.64062	NA	NA	NA	NA	NA	NA	NA	NA	-1.24948	NA	NA	NA	NA	NA	NA	-1.95389	NA	-1.52127	NA	NA	NA	NA	-1.76057	NA	-2.15963	-1.20478	NA	-2.50181	NA	NA	NA	NA
Cyp51a1	-1.51471	-0.503252	-1.49324	-2.53758	-1.35461	-0.836088	-0.768309	-0.578373	-0.78631	NA	-0.913278	-1.9204	-2.95236	-1.17181	-0.711938	-0.466434	-0.448326	-0.881467	NA	-1.59952	-1.37054	NA	NA	NA	NA	-0.797757	NA	NA	-0.367793	-0.712537	-1.17843	NA	NA	-1.66201	-1.07029	-2.52597	-0.822031	0.0515654	NA	-0.583556	-0.778352	NA	NA	NA	-3.03889	-1.17202	-0.671059	NA	NA
Cyria	-2.67919	-0.854573	NA	NA	-0.223448	0.603359	0.191563	0.986819	0.620105	-2.79292	-3.84429	-4.8303	-2.16658	-1.36443	0.109822	0.748825	0.59998	-0.268147	0.401308	NA	-3.55267	NA	-0.159515	NA	-4.21366	0.422865	-0.0701192	0.124167	0.170685	-0.183824	-1.32511	-3.6978	-3.06425	NA	-0.626875	-0.214238	0.940807	0.174126	0.42816	0.743321	0.197059	-0.731449	-0.0921228	-3.98389	-0.00722965	0.989523	0.702326	-0.208101	-3.77323
Cyrib	-2.34791	0.212854	NA	0.136433	-0.232697	0.440391	-1.055	-0.243907	-0.471959	0.895903	NA	-1.96486	-2.34166	-1.85093	0.010289	0.0969456	0.240383	0.492709	0.119377	-0.365574	0.317493	-1.33073	-0.640538	-0.625055	0.164301	-0.650348	NA	-1.28861	1.06715	-1.63868	-0.119363	-0.478538	-0.797209	-4.01442	0.399226	0.206963	1.29423	-0.485841	-0.358984	0.383182	0.378768	-0.201964	-0.456765	0.0373414	-0.408775	-2.19794	-1.73173	0.303982	-1.23234
Cystm1	NA	NA	NA	NA	NA	NA	NA	NA	NA	NA	NA	NA	NA	NA	NA	NA	NA	NA	-1.98122	NA	NA	NA	NA	NA	NA	NA	NA	NA	NA	NA	NA	NA	NA	NA	NA	NA	NA	NA	NA	NA	NA	-2.29304	NA	NA	NA	NA	-2.68843	NA	NA
Cyth1	NA	NA	NA	NA	NA	-1.37625	NA	NA	-1.36011	NA	NA	NA	NA	NA	-1.41925	NA	NA	NA	-1.16892	NA	NA	-0.652173	NA	NA	NA	-2.22156	NA	NA	NA	NA	NA	-0.715136	NA	NA	NA	NA	-2.14687	-1.84843	NA	NA	NA	NA	NA	NA	NA	NA	NA	NA	NA
Cyth2	NA	NA	-0.687928	NA	NA	NA	0.227274	NA	-2.63574	NA	-1.76519	-2.52544	NA	NA	NA	NA	NA	NA	NA	NA	NA	-1.64293	-0.370284	NA	NA	-0.0410319	NA	NA	-0.584152	NA	-0.842984	NA	NA	NA	-0.61846	NA	NA	NA	-1.19426	-2.85446	-0.601544	NA	NA	NA	NA	-2.5291	-2.43132	NA	NA
Cyth3	NA	NA	NA	NA	NA	NA	NA	NA	NA	NA	NA	NA	NA	NA	NA	NA	NA	NA	NA	NA	NA	NA	NA	NA	NA	NA	NA	NA	NA	NA	NA	NA	NA	NA	NA	NA	NA	NA	NA	NA	NA	NA	NA	NA	NA	NA	NA	NA	NA
Czib	NA	NA	NA	-4.39189	-5.31937	-4.76324	-4.97364	NA	-4.68134	-5.69013	-4.93361	-4.22714	-6.01625	-5.08366	-4.35353	-3.9282	NA	-4.11372	NA	NA	NA	NA	NA	NA	NA	NA	NA	NA	NA	NA	NA	NA	NA	NA	NA	NA	NA	NA	NA	NA	NA	NA	NA	NA	NA	NA	NA	NA	NA
Daam1	NA	NA	NA	NA	-2.355	NA	-2.80494	NA	NA	-0.2085	-2.41799	-0.141059	NA	NA	NA	NA	NA	-1.36328	NA	NA	NA	NA	NA	NA	NA	NA	NA	NA	-2.71309	NA	NA	NA	NA	NA	-1.48286	NA	NA	NA	NA	NA	NA	-1.18503	NA	NA	NA	NA	NA	NA	NA
Dab2	-1.77971	-1.12023	-0.615022	-0.167003	-1.32599	-1.97938	-1.91973	-2.30222	NA	-2.34907	0.0222495	0.390769	-0.558474	-0.759266	-2.71983	-1.79658	-2.59807	-2.34016	-2.10526	-1.38588	-0.724085	NA	0.188145	-3.49	-0.0274131	NA	-4.11534	-2.20779	-0.396953	-0.801726	-0.567072	NA	NA	-3.72166	0.0824977	0.0604534	-0.96713	-1.08103	NA	NA	-0.529836	-1.31883	NA	-0.986852	NA	-2.28493	-1.78698	-0.783109	NA
Dab2ip	NA	NA	NA	NA	NA	NA	NA	NA	NA	NA	NA	NA	NA	NA	NA	NA	NA	NA	NA	NA	NA	NA	NA	NA	NA	NA	NA	NA	NA	NA	NA	-2.78493	NA	NA	NA	NA	NA	NA	NA	-2.64507	NA	NA	NA	NA	NA	NA	-2.27461	NA	NA
Dach1	NA	NA	NA	NA	NA	NA	NA	NA	NA	NA	NA	NA	NA	NA	NA	NA	NA	NA	-1.35219	NA	-1.26444	NA	-0.698875	-0.767023	-1.67884	-0.926416	-1.47414	NA	NA	NA	-1.33461	-1.33206	-1.88701	-1.73047	-0.981821	-1.46899	-1.83693	NA	NA	-1.91429	NA	NA	-0.900553	-1.69563	-1.09146	NA	NA	-1.08242	-1.44886
Dad1	-0.67084	0.372666	-0.122462	-0.338682	0.721201	0.465039	-1.09746	-0.292724	-1.1481	NA	0.810369	-2.11155	-1.67156	-0.359375	0.320341	-0.281129	-0.133034	-0.296601	0.126812	-0.447671	0.327403	NA	-1.53868	-1.59443	NA	0.327188	0.726298	-0.104104	0.708852	-0.255467	0.780264	NA	-1.06056	NA	-0.012476	NA	0.217009	-1.0284	NA	0.430743	0.645351	-0.860315	NA	-2.1491	-0.287407	0.140396	-1.53304	NA	-1.15974
Dag1	NA	-3.16977	NA	-1.44438	NA	NA	NA	NA	NA	NA	NA	NA	-0.959905	-2.228	NA	NA	NA	NA	NA	NA	NA	NA	NA	NA	NA	NA	NA	NA	NA	NA	NA	NA	NA	NA	NA	NA	NA	NA	NA	NA	NA	NA	NA	NA	NA	NA	NA	NA	NA
Dars1	2.25169	1.77029	1.03842	1.87119	2.46038	2.33255	2.18489	2.26734	2.11605	1.8182	1.50677	1.59567	0.796982	2.57063	2.51126	2.02973	2.33387	2.32815	2.00543	1.92381	1.65012	1.58712	1.93326	2.09233	2.0265	2.62313	1.45612	1.34899	1.49739	2.32665	2.08421	2.73089	1.819	1.8298	2.70196	2.87694	1.6474	2.45478	2.50442	2.77458	2.27603	2.87251	2.11521	1.05978	0.583746	2.30659	1.93049	1.34787	1.50756
Dazap1	NA	-0.803959	-2.31915	-2.31936	-0.0306843	0.212427	-0.412654	-0.146896	-0.693064	NA	-1.11284	-1.5753	-2.20249	-0.432074	-0.0470855	-0.00476768	-0.657395	-1.61816	-1.12543	-1.08526	-0.666142	-1.09908	-1.64362	-0.423081	-0.360508	-0.781073	-1.78301	-1.26849	-3.64967	-0.283717	-0.169487	0.146567	-0.738712	-0.473993	-0.498169	-0.330885	-0.671463	-0.39952	-1.09243	NA	-0.859304	-1.52006	-1.26892	-0.884318	-0.90621	-0.961425	-0.32655	0.331649	-1.30055
Dbi	1.47306	2.70036	2.11823	2.4137	2.70477	1.90161	3.35901	3.08997	4.32508	3.64666	1.27482	1.9594	2.21082	1.60046	2.0045	1.92267	2.91563	2.86715	1.97034	2.52349	1.68168	3.54258	1.73674	1.64537	2.70884	3.20666	3.56697	2.35405	1.49967	0.50806	2.92484	2.68699	2.49313	3.4626	4.59698	5.16835	0.706404	2.47463	2.37203	3.11952	2.51645	1.52431	2.72126	1.40421	2.59887	2.49327	2.28009	2.26678	1.7771
Dbn1	2.61066	2.83562	2.87397	3.48208	4.12466	4.14836	4.04596	4.14347	4.33852	1.84647	2.75571	2.22245	2.53615	3.56624	4.05309	4.03206	4.2531	4.23316	3.02416	3.35886	4.17345	3.85048	2.46495	3.07981	1.64167	1.92336	2.80467	3.15592	4.19651	3.98893	4.04531	4.11212	3.98265	4.13898	4.20466	4.2818	2.78734	3.38216	3.82997	3.96335	3.18955	3.76201	2.64749	4.01754	3.57094	3.99459	3.52413	3.33156	3.47919
Dbnl	-0.178815	-0.58012	-0.60561	-0.965653	0.318037	0.344387	0.265227	-0.0551521	0.512991	-1.55727	-0.36279	0.640401	0.717062	0.685235	0.427446	-0.110393	0.186695	-0.565175	0.497977	0.512996	0.126075	-0.0488002	0.34901	0.0155008	-1.1558	-0.988067	-0.97071	0.814238	0.55435	-0.911666	0.581365	0.692943	-0.274122	-0.138545	-0.466738	-0.360822	2.25625	1.01304	0.120869	-0.606919	-0.187389	-0.629008	-0.66197	-0.256432	-0.685709	0.179462	0.756168	-0.885692	-0.610522
Dbr1	-4.37625	-4.86939	-5.30412	-5.75418	NA	-4.01779	-4.47697	-4.28686	NA	NA	NA	-5.20373	NA	-5.68584	-4.46082	NA	NA	-3.93732	NA	NA	NA	NA	NA	NA	-6.35175	NA	NA	NA	NA	NA	NA	-3.99611	NA	NA	NA	NA	NA	NA	NA	NA	NA	-4.59905	-3.85302	NA	NA	NA	NA	NA	NA
Dbt	-1.9842	-2.34435	NA	-3.25023	-2.56008	NA	NA	NA	NA	-1.08389	-1.72773	-2.28322	NA	NA	-1.8197	NA	NA	-1.58775	NA	NA	NA	NA	NA	NA	NA	NA	NA	NA	NA	NA	NA	NA	NA	NA	NA	NA	NA	NA	NA	NA	NA	NA	NA	NA	NA	NA	NA	NA	NA
Dcaf7	NA	NA	NA	NA	NA	-0.919712	NA	-1.02198	NA	NA	NA	NA	NA	NA	-1.36619	NA	-0.981112	NA	NA	NA	NA	-0.666419	NA	NA	-1.50309	-0.639221	NA	NA	NA	-1.06313	NA	NA	NA	NA	NA	-2.08416	NA	-1.12172	NA	-0.999257	-1.11208	NA	NA	NA	NA	-0.895478	NA	NA	NA
Dcakd	-1.4742	0.198631	-1.75389	-0.498613	-0.397456	-0.41723	-0.199756	-0.0381128	0.800945	-3.5223	-0.773978	-2.43365	NA	-1.8539	-0.183499	0.390225	-0.381815	-0.474147	-1.31058	-2.7432	-0.0973345	-1.57159	-0.00114703	0.394972	-0.526078	0.228593	-0.755307	-0.903208	-0.703466	-0.482245	-0.299051	-0.592013	-2.86275	-0.667834	-1.30951	0.0513484	-1.27356	0.0706125	-0.775517	-0.792149	-1.00731	-3.48483	-0.529796	-0.897012	-0.599416	-0.695476	-0.07802	-0.841353	-1.04367
Dcc	NA	NA	NA	NA	NA	-0.545009	-1.21848	NA	NA	NA	NA	NA	NA	NA	0.352537	0.770455	-1.10007	0.801202	-0.384168	-0.740824	0.344331	-1.67235	-0.854687	-0.362321	-0.59202	-0.343987	-1.1165	-1.88419	0.80232	0.511489	1.00205	-0.523746	1.20803	-0.141065	-1.08382	-0.148651	NA	-0.25879	-0.137287	0.565307	0.61092	0.284649	-0.320928	-0.0405564	-0.300638	-0.272954	0.675601	-0.217806	-0.308371
Dck	NA	NA	-1.5685	NA	NA	NA	-1.7991	NA	NA	NA	NA	NA	-1.7596	-2.23847	-1.9819	-1.24503	-2.25234	-2.45221	NA	NA	NA	NA	NA	NA	NA	-1.71349	NA	NA	NA	NA	NA	NA	NA	-1.54847	NA	-1.67064	NA	NA	NA	-1.89525	NA	NA	NA	NA	NA	NA	-2.1304	NA	NA
Dclk1	0.331126	-0.0195648	-0.184386	1.34574	2.53342	3.08858	2.07162	2.51117	2.30955	0.776912	-0.414673	-0.0137048	1.99016	1.1075	2.37383	2.68629	2.68965	2.58065	0.423295	2.88094	3.43948	0.860152	0.615712	1.5768	0.292252	-0.207619	0.392809	1.43517	3.04579	2.81815	3.44448	2.92211	2.8779	2.84675	1.67102	1.55481	1.80175	1.3851	1.22072	1.45011	1.61903	1.10253	0.304812	1.81368	-0.484693	1.71535	1.68776	1.29202	1.0416
Dclk2	NA	NA	NA	NA	-4.30432	-4.74716	NA	-2.70573	-2.69392	NA	NA	NA	NA	NA	NA	-2.58217	NA	-2.7693	-3.85084	NA	-1.80767	NA	NA	NA	-2.594	NA	NA	-4.0241	NA	NA	-3.85829	-3.87909	-4.92527	-3.00263	-2.93642	-3.48304	-4.81936	-2.64131	-3.60799	NA	-4.13739	NA	NA	-3.11201	NA	-2.39486	-3.48432	-3.51844	-3.42377
Dcn	-1.09544	0.68889	-1.25154	-1.52236	NA	-3.4634	NA	-3.86486	-4.23405	NA	-0.0198626	0.249008	-3.00803	-1.42522	-2.11139	-1.25785	-2.70202	-2.17373	NA	0.027806	-0.246179	NA	-2.28767	-1.99553	NA	-1.93631	1.08536	-1.59077	-4.69924	-2.31709	-4.00084	-2.29958	-1.63344	0.154792	-3.1738	-2.20742	-0.617472	-3.21947	-3.16177	NA	-3.68802	-0.0431889	-2.53518	-4.35191	-0.496235	-0.391385	-1.68841	-2.2469	NA
Dcp1b	NA	NA	NA	NA	NA	NA	NA	NA	NA	NA	NA	NA	NA	NA	NA	NA	NA	NA	NA	NA	NA	NA	NA	NA	NA	NA	NA	NA	NA	NA	NA	NA	NA	NA	NA	NA	NA	NA	NA	NA	NA	NA	NA	NA	NA	NA	NA	NA	NA
Dcps	0.124416	1.83386	-1.83678	-1.35133	-0.479854	-0.264554	-0.211779	-0.631073	-0.363987	0.861051	-1.59998	-1.70542	-2.3458	-0.992087	-0.29013	-0.0357657	-0.331916	-0.438643	NA	NA	-0.543922	NA	NA	-0.236793	NA	NA	-0.9756	NA	NA	NA	NA	NA	NA	NA	NA	0.263825	NA	-0.971561	-0.593412	NA	NA	-0.714806	-0.729944	NA	NA	NA	NA	NA	0.128744
Dctn1	-0.797061	-0.00105794	-0.918279	-1.808	-0.523864	0.807197	-0.416101	0.269129	0.026868	-1.369	-1.5006	-1.86045	-0.938321	-1.31322	0.477285	0.915016	0.104425	0.729244	-0.988201	-0.368322	-0.357978	0.107897	-0.866576	NA	-1.72134	0.825274	-2.72744	-1.70429	1.06478	0.279644	0.206552	-1.09069	-1.64015	-0.999143	0.119083	0.354696	1.47918	1.92949	-2.20776	0.533443	1.0696	-0.10478	-1.31213	0.00496004	-2.28813	-0.496331	-0.553566	-0.580346	NA
Dctn2	-0.212168	0.348965	-0.154748	0.19935	1.46961	1.21258	1.59579	0.784149	0.756509	-0.989555	-0.244039	0.520703	0.727857	0.757017	1.34398	0.924929	0.66262	0.776328	0.133649	1.86002	1.56847	1.28103	-0.975337	0.27403	0.170364	1.39381	-0.000796227	-0.0231335	0.88938	-0.43959	-0.12094	0.01154	0.499412	-0.233014	1.03512	0.459827	2.57117	0.641906	-0.0558848	0.0497723	0.947332	1.06099	-0.0755397	-0.385113	1.11701	1.66707	0.68068	0.780175	0.378399
Dctn3	-2.3625	-0.493622	NA	-1.01433	-1.24248	-1.25508	-1.4494	-1.50212	-1.00112	NA	-2.18356	NA	-1.92898	NA	-0.550756	-1.12695	-1.52302	NA	-2.08338	-1.50622	-2.57528	-2.00052	-0.951164	NA	-0.691799	-2.03552	-1.3068	-2.25899	-2.7875	NA	-1.19439	NA	NA	-0.943352	-0.278208	-0.316137	0.260147	-0.576188	-1.49269	NA	-0.555809	-1.29741	-0.521065	-1.78121	-2.53889	0.0593274	-2.51073	-1.49252	-0.430632
Dctn4	-2.49614	-1.8211	-0.862951	-1.06171	-0.847915	-0.811061	-1.0773	NA	-1.33358	NA	-2.50377	-2.19275	NA	-1.35738	-1.06186	-1.40288	-1.92664	-1.7253	NA	NA	NA	NA	-1.51561	NA	NA	-1.84372	NA	NA	-0.220188	NA	NA	NA	NA	NA	NA	NA	-1.35739	-0.778158	NA	NA	-1.22962	-1.13697	NA	NA	-2.94696	-1.65431	-1.09103	-2.26328	-1.5787
Dcun1d1	NA	NA	NA	-2.63671	-2.61069	-1.95835	-2.33039	-2.32433	NA	-1.9483	-1.52882	-1.74971	NA	-2.6198	NA	-0.950044	-2.00915	NA	NA	NA	NA	NA	NA	NA	NA	NA	NA	NA	NA	NA	NA	NA	NA	NA	NA	NA	NA	NA	NA	NA	NA	NA	NA	NA	NA	NA	NA	NA	NA
Dcx	1.01414	0.491145	1.7632	0.976883	3.13993	3.64875	3.30575	3.52143	3.59864	-0.0313275	0.0706621	-0.472293	-0.00777486	2.44289	3.04557	3.31876	3.37048	3.31749	2.71509	3.23705	3.81571	0.580318	2.73368	0.689901	-0.284902	-1.33158	0.226814	1.60619	3.66364	3.86868	4.62895	3.43282	3.99774	3.15908	3.24162	1.91857	2.20214	2.99997	2.50861	2.45466	1.70162	2.22102	2.25753	1.89655	-1.10977	2.59279	3.17682	2.16388	-0.207567
Ddah1	-0.523765	-0.725246	-0.539177	0.219654	-0.891318	-0.237932	-0.0735264	-0.193389	0.319824	-3.43319	-0.1217	-0.299661	-1.90761	-1.23441	-0.100284	1.11627	-0.0297762	-0.689998	-0.964974	-2.53898	-1.72479	-0.143031	NA	-0.783084	-0.761312	-0.378143	0.951925	NA	-0.0243796	0.568352	-1.2381	NA	0.794554	-0.329446	1.85963	0.235621	NA	-1.18026	-1.31474	NA	-0.176273	NA	-1.89602	-0.421847	0.17313	0.148522	-0.802873	-0.528	-1.58316
Ddah2	2.50407	2.71249	3.12264	2.70783	3.5018	3.65427	3.72862	3.47727	4.08087	2.52154	2.45921	2.82713	2.54717	3.18888	3.95723	3.78287	3.50805	3.49221	3.06027	3.77831	3.46697	3.95006	3.09794	2.24181	2.58228	3.30183	2.9018	3.12413	3.69767	3.50423	3.69894	3.81023	3.5241	3.61914	4.02941	3.90633	3.33487	3.91826	2.8872	2.09043	2.75762	3.29458	2.7242	2.91037	2.59655	3.64254	3.12195	2.90723	2.5104
Ddb1	1.3774	1.50899	1.05202	0.397969	1.31621	1.26865	1.44948	1.36584	1.6944	1.67113	1.13586	1.59088	-1.36512	0.905088	1.37022	1.80028	1.73082	1.1108	1.29407	-0.426146	1.07395	0.754004	0.812036	1.79384	1.53555	2.27071	1.69792	-0.930312	1.68516	1.45098	-0.544538	1.77753	1.34857	0.325735	2.66506	2.2398	0.694163	1.18708	2.15154	1.71794	1.85598	1.19454	1.79581	1.99594	1.2214	-0.650882	1.10157	0.726588	2.09801
Ddi2	NA	NA	NA	NA	-0.990819	NA	NA	-2.50523	-1.92622	NA	NA	NA	NA	NA	-1.27644	NA	NA	NA	NA	NA	NA	NA	NA	NA	NA	NA	NA	NA	NA	NA	NA	NA	-1.10052	NA	NA	NA	NA	-1.16908	NA	NA	NA	NA	NA	NA	NA	NA	NA	-1.47599	NA
Ddost	2.79858	3.12379	3.03547	3.13877	3.10367	2.0497	2.3887	3.07692	2.0219	2.58395	4.75253	3.80958	0.646201	2.38185	2.4641	4.78723	3.14652	3.0721	1.27127	2.23408	3.61913	2.60408	4.63124	4.36621	5.22541	1.68772	2.2984	2.5147	3.5856	2.77579	3.00262	1.67515	2.44237	3.49335	2.7933	1.18344	2.23517	2.02275	2.8234	2.79699	3.56354	3.50368	2.90899	2.94959	3.00207	2.59924	2.43224	3.22763	3.65725
Ddt	-0.0829584	-0.0248761	-0.507276	0.186545	0.962773	0.715061	0.250573	0.127735	0.737777	-0.538967	-0.344556	-0.187722	-0.53827	-0.173576	0.569966	0.791632	-0.101884	0.537982	-0.512872	0.823055	0.167769	0.0111286	0.12838	1.48984	0.484534	-0.646416	-0.925683	-1.13046	0.380886	0.72327	0.334736	0.383777	-0.264758	0.82728	0.695464	-0.771252	-0.448405	0.0144392	0.614012	0.0222388	0.6443	0.44851	-0.852762	1.43489	0.0714616	-0.250876	0.282961	0.714785	-0.567692
Ddx1	0.788719	0.858317	-0.282827	0.0828254	1.06488	1.1506	1.48402	1.80911	1.73322	0.305116	0.869356	0.601009	-1.17445	0.808906	1.61818	1.94403	1.85517	1.77145	0.00876774	1.34951	1.01797	0.65822	0.773122	0.194819	1.89577	2.09582	0.126537	0.904826	1.59173	1.60788	1.21182	1.54134	-0.431763	0.842378	1.65722	2.34535	0.0748014	1.63138	1.33028	0.350063	1.38912	1.01961	1.04011	1.04553	1.55514	0.0711781	-0.142482	1.14178	-0.296938
Ddx17	4.15274	4.14589	4.21195	3.89263	4.65505	5.10761	4.94413	5.12921	5.2226	3.64348	3.99388	3.58027	2.68131	4.49727	4.90107	5.00952	5.17391	4.84537	3.26778	3.33777	4.48696	3.94372	4.77005	4.84235	4.31222	4.90882	4.61415	3.89724	4.97846	3.11178	4.87814	4.60054	4.70979	3.80969	5.02998	4.91515	4.00574	4.67672	4.66104	4.76476	4.91944	4.64778	4.52571	4.51543	4.6484	3.74879	4.77963	4.58154	4.64193
Ddx18	-0.595823	-1.45237	-0.0783669	NA	NA	-3.2167	NA	NA	-1.27482	NA	-1.94195	NA	NA	-2.56316	-2.49017	-1.87413	-1.94629	-1.64801	-1.44278	-2.95178	NA	NA	-1.59526	-2.22159	NA	-2.20934	-1.752	NA	NA	NA	-0.731354	-2.02645	NA	-0.39793	-1.21662	-2.12157	-2.22968	-2.15391	NA	-1.88548	-1.03174	-0.226764	-0.784724	NA	-1.84117	-0.0931719	NA	-1.12066	-2.0734
Ddx19a	0.483904	0.637431	0.599707	0.611897	1.2312	0.748309	1.37623	1.34324	1.30298	-1.44818	0.222407	0.22594	-1.61381	0.685465	1.34668	1.29076	1.35029	1.36491	0.941569	0.1504	0.195196	0.491655	0.414585	0.863148	0.418445	0.980423	1.11443	-1.91999	0.779796	0.688376	0.595429	0.821447	-1.16857	1.21323	0.482811	0.588187	-1.93537	1.15631	1.60213	1.44539	0.921249	1.99653	1.26704	0.630769	0.229601	1.63347	1.38791	1.22433	1.05628
Ddx20	-4.40668	-4.46988	-5.29634	-4.44582	-3.91452	NA	NA	NA	NA	NA	NA	NA	NA	NA	-3.87592	-3.37268	-3.6573	-3.3438	NA	NA	NA	NA	-4.13006	NA	NA	-4.49423	-3.88237	NA	NA	NA	-4.44805	NA	NA	-4.52485	NA	-5.00134	NA	NA	-3.73328	NA	-3.85762	NA	NA	-3.82464	NA	-3.46479	-3.83372	NA	NA
Ddx21	0.931673	0.354208	-2.81551	-0.398875	1.21573	1.41919	1.4421	1.65883	1.69655	-1.22475	0.945246	-0.0552198	0.109779	0.877988	1.75005	2.23149	1.98077	1.79787	1.1086	0.697728	0.356729	0.152873	0.762666	-0.79623	0.912872	1.37595	-0.695453	0.458509	0.700684	1.06696	0.944229	-0.159954	2.2697	-1.044	1.45692	0.0120512	1.11756	1.80172	2.31664	1.88364	1.65521	0.847082	0.814829	0.695713	1.31711	0.639518	-0.0513087	-2.09171	2.18667
Ddx39a	-1.72618	-0.659302	-0.00970672	-0.672608	-0.959711	0.854	0.0115398	-1.19949	0.0846856	-1.01036	NA	NA	NA	-2.65285	-0.529762	-0.499154	0.0872485	-1.20107	-1.58788	NA	0.103785	-2.016	-0.213398	-0.31029	-0.522557	0.583041	-0.121582	0.669787	NA	-0.92294	-1.4442	-2.32228	NA	0.12816	-0.103006	-2.38385	-0.901815	-0.0160449	NA	0.357287	1.25e-05	-0.324203	-0.160481	-2.09859	-1.32688	NA	-0.812298	-1.13629	-1.12722
Ddx39b	4.025	4.05701	3.71657	3.7574	4.24003	4.42656	4.58743	4.75688	4.85714	3.47826	3.72714	2.77127	3.1412	3.86436	4.25001	4.31102	4.6881	4.31313	2.82634	4.484	4.21789	3.65089	4.36213	4.62392	4.21601	4.35774	4.03823	4.37234	3.89924	3.93573	4.61243	3.95581	4.35963	3.9917	4.6287	4.46389	2.97382	4.28059	4.05121	4.17518	4.16565	3.93707	4.12829	3.80197	4.02712	3.1949	4.08113	3.8954	4.15456
Ddx3x	2.53068	2.78596	2.15452	2.67854	2.86539	3.31238	3.06483	2.89769	3.23271	1.17983	2.33382	1.7251	1.56442	2.71815	3.02019	3.10321	3.30777	2.97431	2.47449	3.16625	2.29508	1.03393	3.30419	2.19187	2.39681	3.78947	1.73147	2.72207	1.80028	2.54622	2.78297	2.71754	2.64195	2.0366	3.02194	3.10212	2.4079	2.3413	3.62054	3.07922	3.21076	2.70975	2.16597	2.0926	3.1012	2.76871	2.58118	2.74014	2.48643
Ddx42	NA	NA	NA	NA	NA	NA	NA	NA	NA	NA	NA	NA	NA	NA	NA	NA	NA	NA	-1.44951	NA	NA	NA	NA	NA	NA	NA	NA	NA	NA	-1.20603	NA	NA	NA	NA	NA	NA	NA	NA	NA	NA	NA	NA	NA	NA	NA	NA	NA	NA	NA
Ddx46	NA	-2.54815	-1.14486	NA	-1.36918	0.0973489	-0.374785	-0.875301	-0.34614	NA	-2.1873	NA	0.15902	-1.99987	-0.999547	-0.521012	-0.31973	-0.484596	NA	-0.920141	-2.37022	-0.183877	NA	-0.0209724	-2.60018	-0.260314	NA	-2.29601	-1.06676	-2.91451	-1.17401	NA	-0.819672	-0.609682	-1.08952	-0.19233	-1.24674	-0.35366	-0.664221	-0.348156	-0.31982	-0.449049	-0.462359	NA	-1.54606	-0.888952	-0.643618	-0.823534	-0.645926
Ddx5	3.73654	3.67944	3.15492	3.36365	4.20299	4.85552	4.57077	4.83355	4.88762	2.73954	3.60443	3.18162	1.84955	3.89933	4.51925	4.9477	4.87158	4.62047	2.998	3.79116	2.87274	3.62688	3.41379	3.83587	3.8253	4.12157	3.28618	3.00712	4.56461	4.20333	4.13077	3.3802	4.50402	2.93307	4.11871	3.6345	3.33244	4.87459	4.18704	4.42922	4.68376	4.39504	4.63631	4.98206	4.46852	3.71162	4.20024	5.0822	4.24503
Ddx6	-0.00976953	1.19428	0.34783	0.313744	1.33572	1.80588	1.69945	1.61648	1.65837	NA	1.30226	0.368266	-2.22083	1.43369	1.46405	1.46547	1.89833	1.35036	0.0142609	1.94223	2.18264	-0.12897	-0.71155	1.71281	NA	2.51651	1.589	1.28839	2.69699	2.36849	1.88852	0.996394	-0.186609	NA	0.882974	1.22032	0.31817	0.880426	NA	1.91111	0.164949	0.947342	-0.376145	0.580547	1.35839	1.0809	NA	-0.771634	1.7484
Decr1	-0.563509	-1.1824	-1.22077	-0.612325	-0.93857	-1.48327	-1.78016	-1.0918	-1.5254	-0.572577	NA	-1.44086	-0.0190324	-0.90999	-1.50369	-2.28086	-2.27195	-2.28598	-1.37311	-1.53148	NA	NA	-0.67349	NA	NA	NA	NA	NA	NA	NA	-2.18101	-2.42957	NA	NA	NA	-1.13192	NA	NA	NA	NA	NA	-0.516415	NA	-1.28603	-0.463531	-1.61843	NA	-1.20525	NA
Dek	1.06315	0.908356	0.844453	0.914616	1.39535	1.96682	2.32028	2.1593	2.35456	0.478485	-0.0530286	-1.62732	0.344303	1.14191	1.71495	1.31808	2.12647	1.63913	0.292919	1.74759	-0.502061	0.599743	0.943429	NA	1.167	0.466301	0.228244	0.620631	1.22882	0.970765	0.0974134	NA	0.482588	-0.797618	1.14866	0.301791	3.17333	2.58579	1.98973	1.31288	1.60621	2.00299	1.99499	1.59016	1.61762	3.04905	2.49989	1.98978	2.27345
Denr	-2.07719	-2.19844	-2.22384	NA	-0.78927	-0.682639	-1.91891	-1.57298	NA	NA	-2.33699	NA	-2.38666	-2.6394	-1.60122	-1.0243	-1.04074	-1.40073	NA	NA	-1.78735	NA	-1.81346	NA	NA	NA	NA	NA	NA	-1.58199	NA	NA	NA	-2.12018	NA	NA	NA	NA	NA	NA	-0.409245	-0.920347	-2.12371	NA	NA	NA	-2.37825	-1.92901	NA
Des	0.902524	1.0399	0.315814	0.652661	-0.162713	-0.352082	1.55578	-0.142708	-0.257538	-0.548206	1.64734	-0.82991	NA	1.30772	-0.750322	0.0435196	0.189146	0.0201367	1.75707	-0.710969	0.453853	1.12527	1.75597	0.366238	-0.436877	-1.81233	0.321124	1.09577	-0.0723333	-0.107453	-0.541062	0.246274	0.397044	2.38436	NA	0.223734	-0.696833	0.0152142	0.760379	-0.880697	-1.82575	-1.70113	1.55773	NA	NA	0.953406	1.47496	1.50994	-0.065541
Dgke	NA	NA	NA	NA	NA	NA	NA	NA	-1.32619	-1.33812	NA	-2.84799	NA	NA	NA	NA	NA	NA	-2.97174	-1.28114	NA	NA	NA	NA	NA	NA	NA	NA	-1.92031	NA	NA	-1.0419	NA	-2.47627	NA	NA	-0.125895	-0.871102	-0.446735	-1.53111	-2.49332	-0.458548	-0.931805	-1.01168	NA	0.608085	-1.05414	-0.586847	-0.194451
Dhcr7	NA	NA	NA	NA	NA	NA	NA	NA	NA	NA	NA	NA	NA	NA	NA	NA	NA	NA	NA	NA	NA	NA	NA	NA	NA	NA	NA	NA	NA	NA	NA	NA	NA	NA	NA	NA	NA	NA	NA	NA	NA	NA	NA	NA	NA	NA	NA	NA	NA
Dhfr	NA	-4.72072	-4.61964	NA	-1.07086	-0.573156	-0.389271	-0.362736	-0.124943	-1.55816	NA	NA	NA	-0.763727	-0.73335	-0.101817	-2.26129	-2.23987	NA	NA	-0.892281	NA	NA	NA	NA	NA	NA	NA	NA	NA	NA	-1.06031	NA	NA	-0.232187	-1.93254	-4.52806	-0.743972	NA	NA	NA	NA	-1.01237	NA	-1.99832	NA	NA	NA	NA
Dhrs1	-1.20201	-1.01665	NA	-2.21859	-1.35848	-3.02402	NA	-1.544	-1.53215	-2.30037	-2.75378	-2.30059	-3.11904	-1.93436	-1.3486	-0.738955	-0.729213	-0.613096	-1.90384	NA	NA	NA	NA	NA	NA	NA	NA	NA	-1.28785	NA	NA	-2.87951	NA	NA	NA	NA	-0.90815	-1.91249	NA	NA	NA	NA	NA	NA	NA	-1.64625	NA	NA	NA
Dhrs13	NA	NA	NA	NA	NA	NA	NA	NA	NA	NA	NA	NA	NA	NA	NA	NA	NA	NA	NA	-2.14765	NA	NA	NA	NA	NA	NA	NA	NA	NA	NA	NA	NA	NA	NA	NA	NA	NA	NA	NA	NA	NA	NA	NA	-2.31045	NA	NA	NA	-3.49956	NA
Dhrs4	NA	NA	NA	NA	NA	NA	NA	NA	NA	NA	NA	NA	NA	NA	NA	NA	NA	NA	-1.01368	NA	NA	NA	NA	NA	NA	NA	NA	-2.1578	-2.04026	NA	NA	NA	-1.98951	NA	-1.65359	NA	NA	-1.52873	-1.57417	NA	NA	NA	-0.615403	NA	NA	NA	NA	-1.06388	NA
Dhx15	2.12149	2.43264	1.26566	1.65548	2.68535	3.17868	3.09535	3.24874	3.29692	1.21249	1.86279	0.913206	-0.1174	2.09456	2.9874	3.00673	3.38554	2.9525	2.35336	2.29725	2.27471	2.07967	3.48575	3.44622	2.39512	1.98813	2.30695	1.21317	2.7566	2.07802	3.17102	2.11017	1.91701	3.03022	1.69668	2.88821	1.45247	1.09767	2.46515	1.96514	2.20444	2.85415	2.80618	2.4025	1.12398	0.574156	2.60645	2.85232	2.88214
Dhx30	NA	NA	NA	NA	-2.41038	-2.27184	-2.46126	-2.17875	NA	-1.59827	NA	NA	NA	-2.81115	-2.61153	-2.07901	-1.9891	-2.21196	NA	NA	NA	NA	NA	NA	NA	NA	NA	NA	-2.98002	NA	NA	NA	NA	NA	NA	NA	-1.95174	NA	NA	NA	NA	NA	NA	NA	NA	NA	NA	NA	NA
Dhx57	NA	NA	NA	NA	-1.95342	-1.59578	NA	-1.22584	-2.16023	NA	-1.55917	NA	NA	NA	-1.74826	-1.6513	-1.13801	-1.09162	-2.39984	NA	NA	NA	-1.39635	NA	NA	-1.05328	-1.5192	NA	-1.59425	-1.07855	-0.290198	NA	-1.15038	-0.881299	NA	NA	-1.90505	-1.50796	-1.27636	-2.19788	NA	-1.32263	-1.70428	-2.36251	-1.72364	-1.94328	NA	-1.70668	-1.08439
Dhx9	2.94852	3.26096	2.72432	3.09256	4.14301	4.5785	4.15751	4.67163	4.57644	2.61177	2.72587	2.4753	1.7416	3.58634	4.24889	4.39186	4.60314	4.30083	2.22382	3.0827	3.96478	2.65889	4.02111	3.94135	4.16556	4.23288	3.01205	3.1949	4.28692	2.9577	4.25469	3.36091	4.00133	3.14712	4.1446	4.27776	2.3158	3.89952	3.9797	3.75032	3.87656	4.29009	3.11544	3.02723	3.20067	2.46387	4.59979	3.99054	4.19567
Dip2b	NA	NA	NA	NA	NA	-1.40057	NA	-1.59612	NA	NA	NA	NA	NA	NA	-1.65907	NA	NA	-2.61274	NA	NA	NA	NA	NA	NA	NA	NA	NA	NA	NA	NA	NA	NA	NA	NA	NA	NA	NA	NA	NA	NA	NA	NA	NA	NA	NA	NA	NA	NA	NA
Diras2	NA	NA	NA	NA	NA	-2.70466	-3.05569	-2.7918	-2.41894	-1.98337	-0.843307	NA	NA	NA	NA	NA	NA	-3.08682	NA	-2.88924	NA	NA	-2.58828	NA	NA	NA	NA	NA	NA	NA	NA	NA	NA	NA	NA	NA	NA	NA	NA	NA	NA	NA	NA	-1.94699	NA	NA	NA	NA	NA
Dis3	NA	NA	NA	NA	NA	NA	NA	NA	NA	NA	-0.650173	NA	NA	NA	NA	-0.542553	NA	NA	NA	-0.590453	-0.163486	NA	-0.619539	-0.203921	NA	0.261538	-0.940326	NA	-0.951215	NA	-1.63361	-1.54807	-1.03848	-1.17627	-1.92023	NA	NA	-1.04261	NA	NA	NA	-0.743561	-0.473046	-1.08021	-1.09757	NA	-0.989547	NA	NA
Dkc1	NA	NA	NA	-2.68198	-2.26811	-1.47105	NA	-1.56426	-1.51059	NA	-2.3661	NA	NA	-2.65951	-1.40655	-0.891287	-1.4962	-1.33479	NA	NA	NA	NA	NA	NA	NA	NA	NA	NA	NA	NA	NA	NA	NA	NA	NA	NA	NA	NA	NA	NA	NA	NA	NA	NA	NA	NA	NA	NA	NA
Dkk3	NA	NA	NA	NA	NA	NA	NA	NA	NA	NA	NA	0.136421	0.497381	-2.2499	NA	NA	NA	NA	NA	NA	NA	NA	NA	NA	NA	NA	NA	NA	NA	NA	NA	NA	NA	NA	NA	NA	NA	NA	NA	NA	NA	NA	NA	NA	NA	NA	NA	NA	NA
Dlat	NA	NA	NA	-1.08917	0.175166	0.087452	-0.170453	-0.125488	-2.15883	0.0430813	-0.145502	-0.0909713	NA	-1.30029	0.281251	0.0528968	-0.0146801	-0.0968936	-1.45219	0.205538	NA	0.363335	NA	0.301264	-1.07282	-1.35043	NA	NA	-0.729904	NA	0.790208	NA	0.266537	-0.521772	1.03338	NA	0.0238205	0.711926	NA	-0.0179685	-0.977517	NA	NA	-1.6974	NA	0.87413	NA	-1.04786	NA
Dld	0.355888	0.777273	-0.929329	0.428504	1.07365	1.53409	0.835619	1.11164	1.285	0.889393	1.04803	0.229956	NA	0.550521	1.03193	1.04432	1.30874	1.52948	0.363776	1.09608	0.923019	0.639401	0.703537	0.177819	-1.21617	0.777996	1.34377	1.22332	1.9644	1.48148	1.44037	1.27548	0.705286	0.335098	1.55255	1.24101	0.555113	1.10353	1.26754	1.26301	0.650137	0.26054	0.701278	0.25362	1.36863	1.16686	1.07811	-0.35506	0.820384
Dlg1	-1.40662	-0.291594	NA	NA	-0.396226	-0.196916	NA	-0.920303	-0.110356	NA	-1.23261	-1.51989	NA	-2.3027	NA	NA	NA	-0.107528	-1.75285	0.776175	-1.1272	-0.385956	-2.07588	-0.721588	-0.447537	-0.176824	-0.227551	-3.16593	NA	NA	-0.64808	NA	-0.732045	NA	-0.373726	-0.490146	NA	NA	-1.2648	-1.00646	-0.667794	NA	-1.39079	-0.370509	0.0134753	-2.32656	-1.10723	-0.300765	-0.467904
Dlg2	NA	NA	NA	NA	NA	NA	NA	NA	NA	NA	NA	NA	NA	NA	NA	NA	NA	NA	NA	NA	NA	NA	NA	-2.64325	NA	NA	-1.98084	NA	NA	NA	-2.76687	NA	NA	NA	NA	NA	NA	-2.01508	NA	NA	NA	-2.1869	NA	NA	NA	-2.8116	NA	NA	NA
Dlg3	NA	NA	NA	NA	NA	NA	NA	-2.4022	NA	NA	-0.806299	NA	NA	NA	NA	NA	NA	-3.48611	NA	NA	NA	NA	NA	NA	NA	NA	NA	NA	NA	NA	NA	NA	NA	NA	NA	NA	NA	NA	NA	NA	NA	NA	NA	NA	NA	NA	NA	NA	NA
Dlg4	-0.751562	1.90962	1.01528	-1.76821	-0.0247296	-0.271359	-0.713454	-0.664079	NA	-0.245083	1.74632	1.14736	0.719561	0.724966	-1.7184	0.0161596	0.748815	0.525081	0.45757	0.0314555	1.09406	0.197935	-0.0368597	0.645027	0.23771	-0.285531	0.584209	0.879178	0.265585	0.709013	1.54405	1.18365	1.38609	0.352577	-0.120526	0.514289	0.658805	0.199213	-1.17958	0.63725	0.953422	-0.017047	-0.751418	-1.39313	-0.554721	0.242433	NA	-3.98796	-0.350595
Dlgap3	-1.32731	NA	NA	NA	NA	NA	NA	-0.752998	NA	0.0714356	NA	NA	-1.15298	NA	NA	-1.73378	NA	NA	NA	NA	NA	NA	NA	NA	NA	NA	NA	NA	NA	NA	NA	NA	NA	NA	NA	NA	NA	NA	NA	NA	NA	NA	NA	NA	NA	NA	NA	NA	NA
Dlgap4	-0.769332	-2.82062	-1.21648	-1.13478	-0.971442	NA	NA	-1.31691	-0.192366	-2.77399	-1.26876	NA	-2.44096	NA	-1.048	-1.12028	-0.897394	-0.804194	NA	NA	-0.770335	NA	NA	-1.61379	NA	-1.38948	NA	NA	-1.59332	NA	NA	NA	NA	NA	-0.9388	NA	NA	NA	NA	NA	NA	NA	NA	NA	NA	-1.95959	NA	NA	-1.56596
Dlgap5	NA	NA	NA	NA	NA	NA	NA	NA	NA	NA	NA	NA	NA	NA	NA	NA	NA	NA	NA	NA	NA	NA	NA	NA	NA	NA	NA	NA	NA	NA	NA	NA	NA	NA	NA	NA	NA	NA	NA	NA	NA	NA	NA	NA	NA	NA	NA	NA	NA
Dlk1	NA	-1.43945	-0.967437	-0.701434	-2.16478	NA	NA	NA	NA	-1.14492	-1.60975	-0.464941	0.659771	-0.59357	-1.59071	NA	NA	NA	NA	NA	NA	NA	NA	NA	NA	NA	NA	NA	NA	NA	NA	NA	NA	NA	NA	NA	NA	NA	NA	NA	NA	NA	NA	NA	NA	NA	NA	NA	NA
Dlst	-1.36944	-0.135583	-0.487694	-1.42027	0.302658	0.231586	0.702753	-0.103554	0.53006	-0.0253291	-0.977493	-0.590657	-1.5243	0.418367	-0.123834	-1.32053	-0.262772	-0.167515	0.304416	-1.88041	-2.66991	-2.77552	-3.43237	0.367466	NA	0.501494	-2.36191	-2.24204	1.60793	1.28088	1.61487	0.815063	0.818406	0.567415	1.04407	1.39967	NA	0.748662	0.982911	NA	0.647249	NA	0.734389	1.05541	-2.81375	1.089	0.355544	NA	-2.74778
Dmkn	NA	-0.514849	-0.891003	1.1915	0.383376	-0.26085	NA	-0.690211	-0.374941	-2.26887	-0.0444058	0.861865	1.21339	0.415879	0.805852	0.85693	0.110795	-0.213764	0.658517	1.57152	0.664195	1.77369	-0.219851	-1.01711	-0.479877	-1.768	1.59612	1.34196	-0.607832	0.19062	-0.133756	-0.642169	-1.19513	1.41166	0.236263	-2.38651	-1.12142	-0.963904	-1.00787	-0.026385	-0.962845	0.257646	-0.946965	0.465282	-0.416411	-0.548899	0.444839	-0.168009	0.174475
Dmtn	NA	-2.8968	NA	NA	NA	-1.83996	-2.43857	-1.67916	NA	NA	NA	NA	NA	NA	-2.36625	NA	-1.86445	NA	NA	NA	NA	NA	NA	NA	NA	NA	NA	NA	NA	-1.57383	NA	-2.52299	-3.17503	NA	NA	NA	NA	NA	NA	NA	NA	NA	NA	NA	NA	NA	NA	NA	NA
Dmxl2	-1.74482	NA	NA	-1.23679	NA	-1.19169	-2.32141	NA	-0.783124	NA	2.72738	-1.60993	NA	-0.203115	-0.688949	NA	-1.25441	NA	0.431887	-3.82263	NA	NA	NA	NA	0.901251	NA	NA	NA	NA	NA	NA	NA	NA	NA	NA	0.0175617	-0.0681909	-0.0321863	-3.82235	0.233242	-2.72857	NA	NA	NA	NA	-2.83986	NA	NA	NA
Dnaja1	0.34045	0.632615	0.156889	0.157264	1.43715	1.18655	1.18749	1.8367	1.99397	NA	-0.0163819	-1.69339	-1.57655	0.446207	1.50726	0.812669	1.5488	1.15205	1.03455	1.85986	1.53041	-1.31028	0.0570006	1.21099	-0.736914	-0.481076	0.506911	0.647418	0.292069	2.20364	0.936154	1.94165	1.54286	0.917749	1.63775	-0.800163	-0.653299	-0.327856	0.926828	-0.404308	0.367154	-0.100264	1.11086	1.83538	0.873691	0.127956	1.31553	3.13625	1.30497
Dnaja2	0.0693841	-0.80223	-0.348355	-0.367368	0.175878	0.638692	0.364183	0.314605	0.513859	-1.59079	0.317304	0.24908	-0.608477	0.324056	0.610727	1.33084	0.737409	0.93094	-1.69241	NA	-0.337454	-1.15535	0.692089	-0.00518264	-0.432583	0.0277021	0.468407	-0.951138	0.837225	0.8713	0.970069	-0.501066	0.225338	-0.700129	1.03697	0.581283	NA	0.695929	0.992723	-0.279556	0.957912	0.694063	0.67928	-0.48571	1.02144	0.818145	0.308607	-0.245294	-0.0313452
Dnaja3	NA	NA	-2.51252	NA	NA	-2.18897	-1.87988	-2.28953	-2.07888	NA	NA	NA	NA	-2.71744	NA	NA	-1.82762	-2.27292	-1.20527	-2.33262	NA	NA	NA	-2.06431	-2.51739	NA	NA	-2.57307	NA	NA	-2.45894	NA	NA	NA	NA	NA	NA	NA	NA	NA	NA	NA	-2.88238	NA	NA	NA	NA	NA	NA
Dnajb1	-2.59176	-2.76866	-4.54869	NA	NA	-5.33836	-5.01953	-4.5587	-4.11447	NA	-2.59587	-2.8107	NA	-3.9361	-4.28019	-3.60631	NA	-3.94223	-3.67003	-1.75004	NA	NA	NA	-4.28254	NA	NA	NA	-4.04602	-4.27249	-2.91254	NA	-4.4186	-5.40984	NA	NA	-3.42247	-4.18066	NA	NA	NA	-4.82269	NA	NA	NA	NA	-4.2459	NA	-3.23173	-4.71386
Dnajb11	-1.36539	NA	NA	-1.34453	-0.821832	-1.23644	NA	NA	NA	-1.7191	-0.953329	-1.68135	-1.57584	-1.14073	-0.867927	-0.626594	-0.566141	-0.780041	-0.898983	NA	NA	NA	-0.595927	NA	NA	NA	NA	NA	NA	-1.17343	NA	NA	NA	NA	-2.24073	NA	-1.14272	NA	-1.69122	NA	NA	NA	NA	NA	NA	-1.01207	NA	NA	NA
Dnajb6	NA	NA	NA	NA	NA	NA	NA	-2.13151	NA	NA	-2.63105	NA	NA	NA	NA	NA	NA	NA	NA	-2.0322	NA	NA	NA	-2.35095	NA	NA	NA	NA	-1.80698	-2.13167	-2.5866	NA	-2.73666	NA	-1.83856	NA	-2.28219	NA	-2.35558	-2.38144	-1.2683	-2.05938	-2.5106	NA	NA	-2.39283	-2.17615	-2.4928	NA
Dnajc11	NA	NA	NA	NA	NA	NA	NA	NA	NA	NA	NA	NA	NA	NA	NA	NA	NA	NA	NA	NA	-0.955181	NA	NA	-1.64223	NA	NA	NA	NA	NA	NA	NA	-1.34723	NA	NA	NA	NA	NA	NA	NA	-1.95386	-1.91978	-0.695975	-2.17563	NA	NA	-1.26484	-1.78938	NA	-2.26605
Dnajc19	NA	NA	NA	NA	NA	NA	NA	0.579426	NA	NA	NA	NA	NA	NA	NA	NA	0.303281	NA	NA	NA	NA	NA	1.22131	1.03991	0.379772	NA	NA	NA	-1.1612	-0.263358	-0.23411	-0.0367529	0.100981	0.869662	-0.223273	NA	NA	NA	NA	NA	-0.150911	-0.191586	-0.156823	NA	NA	NA	NA	NA	NA
Dnajc2	NA	NA	NA	NA	NA	NA	NA	NA	-2.56561	NA	NA	NA	NA	NA	-2.62465	-2.60487	-2.33501	NA	NA	NA	NA	NA	NA	NA	NA	NA	NA	NA	NA	NA	NA	NA	NA	NA	NA	NA	NA	NA	NA	NA	NA	NA	NA	NA	NA	NA	NA	NA	NA
Dnajc5	-1.21046	-0.656724	NA	NA	NA	-4.03246	NA	NA	NA	-0.907902	-2.98422	NA	NA	-0.542813	NA	-3.3502	NA	NA	-1.43953	-3.36793	-1.18894	-0.949899	-1.15296	NA	NA	NA	-0.691229	-2.70931	NA	NA	-3.54804	-0.475172	0.488623	-1.53605	-1.0556	-0.80972	-3.3176	-2.17804	-1.14396	-1.90897	-3.71099	-2.14844	-1.24032	-3.03355	NA	-3.85624	-1.63876	NA	-0.368089
Dnajc6	NA	-2.33374	NA	NA	-2.07727	-2.33344	NA	-1.04611	-1.61276	NA	-2.25058	-0.724508	1.61688	NA	-0.507876	-2.27861	NA	-2.38562	NA	NA	NA	NA	NA	NA	NA	NA	NA	NA	NA	NA	NA	NA	NA	-1.62641	NA	NA	NA	NA	-2.22465	NA	NA	-1.42254	-0.776152	NA	NA	NA	NA	NA	NA
Dnajc7	-3.69225	NA	NA	-3.18862	-1.62324	-2.17558	-1.34797	-0.668895	-1.2912	NA	-3.75824	NA	NA	NA	-2.73506	-0.824635	0.448803	-2.23921	-4.04572	-4.63664	0.00457261	-5.98065	-0.242298	-1.60812	-0.150435	-0.401838	-2.22623	-2.87867	-3.26704	-2.48561	-1.86176	-1.55047	-1.2778	-1.31274	-1.56029	-1.67663	0.381725	-0.588341	-2.46923	-0.512196	-0.386962	-2.90736	-1.77482	-1.95339	-0.463816	-3.00071	-2.90041	-0.508344	-2.57937
Dnajc8	-0.835669	-1.45946	NA	-0.217017	-0.524135	-0.974367	-0.477347	-0.632641	0.171169	-0.87261	NA	0.00448566	-1.15408	-2.46937	-1.06063	-1.00932	-0.211298	-0.471667	-1.17699	-2.18315	-1.79345	-0.0757644	0.278043	-0.501709	-0.334055	-0.297089	-0.680251	-1.13884	-2.39065	-0.944261	-0.00318994	-0.299399	-0.192327	-0.733258	0.233492	-1.01528	-1.19702	-1.80063	-1.4011	-0.292061	-0.870354	-0.60793	-0.24579	-0.181578	-0.246658	NA	-1.83096	-1.46566	-0.233723
Dnajc9	-2.62948	-1.39968	-1.77587	-2.10273	0.0436358	0.263445	1.24762	0.729882	1.20606	NA	-1.42034	NA	-1.96784	-0.372725	0.285411	1.40404	0.878973	0.209821	-1.41302	-2.29013	0.520348	0.505578	0.0272811	0.811364	0.851017	0.483404	0.216232	-1.22944	-3.61529	-0.465089	-0.0393888	-0.750257	0.389112	0.508611	0.98042	1.1809	-1.92924	-1.03023	-3.7539	-1.27964	0.0563193	-0.225587	-3.20069	0.476825	0.231553	-0.440371	0.117243	0.665694	0.495301
Dnm1	-0.0596055	0.49491	-0.384806	-0.657524	1.0887	1.01236	-0.29035	0.584402	0.189666	-1.50199	0.856018	-0.285897	-2.01525	0.0370397	0.418567	-0.0381941	0.158367	0.796076	1.54532	0.852521	0.165101	-0.501005	-0.536149	-0.467317	-0.266358	-2.32547	0.285778	1.53712	1.18213	0.263199	0.00412114	0.669298	0.418842	-0.726594	0.723028	0.403266	0.804635	-0.775897	-0.241593	0.0958316	-0.505108	-0.33284	-0.22066	-0.944122	1.21525	0.0709181	-1.64147	-0.164365	0.190784
Dnm1l	-0.12292	-1.68951	-0.969851	-0.950328	-0.222858	-0.111266	-0.909236	-0.690264	-0.809714	-1.74311	0.616321	-0.629801	-0.739188	-0.480457	0.0402618	-0.180114	0.0847877	0.618776	-1.15283	0.191233	-1.12969	NA	0.0751908	0.143608	NA	-0.132396	0.29206	-2.31133	-1.13763	-0.427306	-0.942667	-0.737704	-0.0114866	NA	0.241153	-0.293527	NA	NA	0.104447	-0.975205	-1.33803	-0.961044	-1.28956	NA	0.189511	-0.434849	0.51861	NA	-2.41109
Dnm2	NA	-1.74747	NA	NA	NA	-2.06668	NA	-1.93142	-2.16568	NA	-2.43797	NA	NA	NA	-0.201603	-0.719763	NA	-1.77969	NA	NA	NA	-1.6303	NA	NA	NA	NA	NA	NA	NA	NA	-2.63167	NA	NA	NA	NA	NA	NA	NA	NA	NA	NA	NA	NA	NA	-0.141614	NA	NA	NA	NA
Dnm3	-1.51497	-2.65944	-2.14986	-2.18835	-1.82631	-1.0985	NA	-2.11466	-1.78176	-4.31236	NA	-1.78816	NA	NA	-1.586	-1.19968	-2.13605	-1.57696	NA	-1.46871	-3.26293	-0.934457	-2.89148	-1.95546	-2.66616	NA	-1.91697	-1.28502	-0.423074	-1.98331	NA	-1.41411	-1.40598	-2.54488	-1.31101	-1.59676	-1.74255	-0.820061	-1.91753	-2.94445	NA	-2.99995	-1.96833	-2.40142	-3.39084	NA	-2.79651	-2.9325	-1.40613
Dnmt1	-1.58837	-1.80601	0.0925013	-2.1106	-0.324036	-0.135061	-0.316525	-0.353281	0.732554	NA	NA	NA	NA	-1.28052	-2.08715	-0.354993	0.226248	NA	-0.930484	-0.24396	-2.38267	-3.21731	-0.303128	-1.52432	0.270154	-0.662575	-1.82385	NA	-0.390612	-1.05705	NA	0.0916787	-1.29309	0.544198	-0.338307	-1.96437	-0.699948	-0.685893	-0.36682	-1.35019	-0.735351	0.347443	0.61679	-0.609785	0.25689	-0.268775	-0.314568	0.196488	-0.00402369
Dnmt3a	NA	-2.14755	NA	NA	-3.35427	NA	NA	NA	NA	-2.95779	-2.44488	-1.9904	NA	-2.91868	NA	NA	NA	NA	NA	NA	NA	NA	-2.76551	NA	NA	NA	NA	NA	NA	-2.53107	-2.88722	NA	NA	NA	NA	NA	NA	NA	NA	NA	NA	NA	NA	NA	NA	NA	NA	NA	NA
Dnpep	-0.0549854	-0.696402	0.31196	-0.180724	0.718765	0.847985	-0.525558	0.0738764	0.354397	0.917051	-0.626539	0.138688	-0.498185	-0.0685364	0.720477	0.345518	0.297455	0.747538	1.67273	1.2368	-0.543893	-1.19669	-0.286454	-0.316456	NA	-0.111593	-0.785222	0.533999	1.15479	1.04433	0.455207	-0.99611	-0.157077	0.82808	0.549971	-0.137568	0.855417	0.915146	0.721176	-0.37023	-0.126821	1.19885	-0.00596358	0.804566	-0.745968	-0.0830114	1.31971	-0.176262	-1.10342
Dock7	NA	NA	-2.33075	-2.22877	-2.82201	-1.85471	-0.95683	-1.13722	-2.77575	-1.78203	NA	NA	-2.20559	-3.6619	-1.91582	-2.67938	-1.14537	-2.90072	-1.76897	-1.85143	-1.64585	NA	NA	-2.65846	NA	NA	-2.83475	-2.77814	-2.53516	-0.933071	-2.37781	-0.849571	-1.73397	-2.14988	-2.35825	-1.64846	-2.80031	NA	NA	NA	-4.07077	NA	NA	-0.501369	-2.48576	-2.74626	-2.29664	-0.449537	NA
Dpep1	NA	NA	NA	NA	NA	NA	NA	NA	NA	NA	NA	NA	NA	NA	NA	NA	NA	NA	NA	NA	NA	NA	NA	NA	NA	NA	NA	NA	NA	NA	NA	NA	NA	NA	NA	NA	NA	NA	NA	NA	NA	NA	NA	NA	NA	NA	NA	NA	NA
Dpf2	NA	NA	NA	NA	NA	-0.758966	-0.779153	-1.59876	NA	NA	NA	NA	NA	NA	-1.44033	0.342011	-0.796269	NA	NA	NA	NA	-1.2236	NA	NA	NA	NA	NA	NA	NA	0.626399	NA	NA	NA	NA	-0.934757	NA	NA	NA	NA	NA	NA	NA	NA	NA	0.299711	NA	NA	NA	NA
Dph2	NA	NA	NA	NA	NA	-1.44237	NA	NA	NA	NA	NA	NA	NA	NA	-1.42749	-0.740519	-1.52892	-0.429333	NA	NA	NA	NA	NA	NA	NA	NA	NA	NA	NA	NA	NA	NA	NA	NA	NA	NA	NA	NA	NA	NA	NA	NA	NA	NA	NA	NA	NA	NA	NA
Dpp10	NA	-1.68217	NA	NA	NA	NA	NA	NA	NA	NA	-0.168715	NA	NA	NA	NA	NA	NA	NA	-0.85811	-1.57337	-0.574044	-1.10547	-2.26349	-0.891402	-1.6826	NA	-1.96916	NA	NA	NA	-2.7717	-0.908989	-1.00697	-0.988516	-1.15546	NA	-2.0675	-2.51637	NA	NA	NA	0.524815	NA	-0.383733	-0.410159	NA	-0.543102	NA	0.230544
Dpp3	0.813891	0.826774	-0.368116	-0.246055	0.770165	0.719811	1.49785	0.436839	1.44021	0.893839	1.0187	0.245339	-1.42531	1.70878	0.749289	1.33633	1.13582	0.906761	1.99736	0.687637	0.243449	-2.39018	1.5826	-0.0570286	0.00764644	0.3302	0.971008	0.603936	1.48457	0.54096	0.660733	-0.209953	-0.234336	1.84686	0.935455	-0.00956327	1.80903	2.03046	0.613653	0.436187	0.811738	1.12824	1.68559	-0.105507	0.443404	1.51174	0.461961	1.31783	2.07203
Dpp4	-4.17074	-1.30814	-1.37582	NA	-3.14632	-3.47433	NA	NA	NA	NA	NA	NA	NA	NA	NA	-4.52631	NA	NA	-2.52759	-1.90127	NA	-1.8748	NA	NA	NA	-2.37328	-1.91606	-2.07292	-4.11607	-3.17058	NA	-3.33437	NA	NA	-4.06842	NA	NA	NA	-4.28857	-3.94279	-3.04601	-3.14273	-3.14671	NA	NA	NA	NA	-2.98503	NA
Dpp6	-1.0036	-2.87906	-0.526826	NA	NA	-1.85378	-0.531658	-1.20891	-0.628357	-1.6603	-0.349271	-1.89499	-0.681387	-2.98071	-1.09737	-0.803345	-0.743219	-1.12626	-0.295298	NA	NA	NA	NA	-0.515055	-1.50251	-0.239607	-1.60355	-1.27087	NA	-2.46161	NA	-1.66006	NA	-1.05101	NA	-0.422959	-0.325476	-0.093013	NA	-2.16137	NA	-2.36696	-1.95115	-2.04798	NA	-2.33192	-1.99478	NA	NA
Dpt	NA	NA	NA	-2.6719	NA	NA	NA	-2.82405	NA	-0.674387	NA	-1.59092	-1.58463	NA	-2.70036	NA	-1.92356	NA	-2.31643	-1.19234	-2.39651	NA	NA	-0.826084	-1.32442	NA	NA	-2.18079	NA	-2.79669	NA	-1.10448	NA	NA	NA	NA	-1.92434	-2.43366	NA	-1.63806	NA	-1.51361	NA	NA	NA	NA	-2.79343	-3.12252	NA
Dpy30	-1.21664	-2.74984	-2.4054	-1.53592	-0.291894	-0.864972	-0.21829	0.00375511	0.17173	-4.94515	-2.69874	-1.65248	-1.2803	-1.91116	-0.701491	-0.960307	0.545502	-0.62645	NA	-0.0057994	-2.16745	1.5333	-1.90486	-1.36017	0.39794	-1.97203	0.113725	-3.0931	-2.25534	-3.44908	-1.78319	-1.9677	-1.69231	-1.26251	-0.957948	-0.748941	NA	-2.24774	-2.89583	-1.91618	-2.4521	-1.71213	-1.66688	1.17996	-1.05845	NA	-1.93666	NA	-0.541875
Dpysl2	5.08513	5.41537	5.10474	5.57878	6.48585	6.62104	6.59445	6.6637	6.81914	5.05236	5.00386	4.70815	4.97133	5.83451	6.34753	6.20163	6.69837	6.34945	5.06914	5.85437	6.51703	4.95324	5.72722	5.97237	5.61073	5.79857	5.56829	5.58906	6.21826	6.28311	7.06744	6.64609	7.05897	5.71632	6.65365	6.77356	5.24289	6.09007	5.6495	5.93801	5.7586	5.61964	5.16965	5.04358	5.75322	5.86947	5.93744	5.57285	5.82295
Dpysl3	4.01182	4.29357	3.32972	4.4864	5.51125	5.80866	5.47013	5.83482	5.76056	3.8526	3.92626	3.60894	3.39694	4.8905	5.60961	5.54863	5.84977	5.63101	5.0951	5.59692	5.86216	4.25423	4.13788	3.51182	3.74257	3.43836	3.14697	5.19163	5.75383	5.96785	6.34301	5.92887	5.85099	4.66556	4.8914	4.54634	4.44289	5.68596	5.39634	5.34097	5.28356	4.83598	4.16683	4.34471	4.3213	5.03501	5.43474	4.83349	4.54031
Dpysl4	0.727565	0.361198	0.212479	0.0331973	1.14634	1.01718	1.44462	1.06839	0.726362	-2.54813	0.0484288	-0.925195	0.28048	0.92197	0.625008	0.781549	1.08344	0.454469	0.159726	0.787258	0.475829	-0.498386	0.443921	0.88411	0.319842	-0.914059	0.601962	-0.102234	0.53049	0.371621	1.49599	0.695316	2.00689	1.09666	-0.0308295	-1.42602	-1.99858	0.868042	0.428229	0.265406	0.934385	1.24873	0.70711	0.0115347	0.888105	0.334679	1.21152	0.423797	1.0957
Dpysl5	1.69588	2.74945	2.10507	2.20028	4.06005	4.39771	4.11261	4.5181	4.56851	2.95536	1.29504	1.35329	1.82827	3.2807	4.15513	3.65051	4.36548	4.22103	3.09528	4.07514	3.62499	3.03289	2.84649	3.10824	2.77309	2.39807	1.57187	2.66284	4.18732	4.03143	5.5233	4.22686	5.01172	3.56213	3.2668	3.87289	2.25882	4.28483	3.69569	3.49574	2.96655	3.06263	3.45757	1.78967	2.05399	3.27867	3.71308	2.79944	2.52936
Dr1	NA	NA	NA	NA	NA	NA	-3.02428	NA	-1.59512	NA	NA	NA	NA	NA	NA	-1.77002	-2.11939	-1.74896	NA	NA	NA	NA	NA	NA	NA	NA	NA	NA	NA	NA	NA	NA	NA	NA	NA	NA	NA	NA	NA	NA	NA	NA	NA	NA	NA	NA	NA	NA	NA
Draxin	NA	NA	NA	NA	NA	NA	NA	-6.90074	NA	NA	NA	-2.35782	-5.10855	NA	-6.98244	-4.70456	NA	NA	NA	NA	NA	NA	NA	NA	NA	NA	NA	NA	NA	NA	NA	NA	NA	NA	NA	NA	NA	NA	NA	NA	NA	NA	NA	NA	NA	NA	NA	NA	NA
Drg1	-2.00992	-0.954002	-1.22683	NA	-0.464771	-0.717146	-0.48611	-0.658246	-1.65115	-1.65543	NA	-2.79168	NA	-2.53885	-0.585168	-0.719051	-1.97084	-1.55462	NA	-1.29452	NA	NA	-2.74109	-0.715855	-1.29735	-0.136835	-1.2529	-1.41031	-1.78002	-1.61097	-1.78195	-0.41439	-2.28666	NA	-0.408754	-0.451092	-0.452632	-2.18047	-1.4446	-0.499375	-2.30835	NA	-1.96107	NA	-1.36772	NA	-1.68664	-2.44205	NA
Drg2	NA	-2.28302	-1.95967	-2.23126	-1.57693	-1.02147	-1.60401	-1.38651	-1.35692	NA	NA	-1.71989	NA	-2.48208	-1.76215	-1.42991	-1.46499	-1.34987	-2.38302	-2.1176	NA	NA	NA	NA	NA	NA	-1.26024	-0.626311	NA	NA	NA	NA	NA	NA	NA	-1.52772	NA	NA	NA	NA	NA	NA	NA	NA	NA	NA	NA	NA	NA
Dsc1	-0.303857	-2.3928	-1.33805	-1.4095	-0.646187	-0.884978	-0.954889	0.517264	0.339143	-3.33137	-2.39168	-0.674907	-0.716929	-0.49987	-1.30578	-1.43138	-1.5383	0.417387	0.499271	0.778119	-0.846877	-2.3187	0.584784	-1.06782	-0.865098	-1.32442	-0.932632	-1.6749	-2.07493	0.396635	NA	NA	-3.42906	-1.7937	-3.0174	-2.25567	0.893336	-0.936714	0.42053	NA	0.643614	0.427803	-3.04363	NA	-1.65204	-1.235	-2.01636	-1.51848	-1.80669
Dsc3	-3.33991	NA	NA	-3.66202	-2.6256	-5.50615	-1.89368	-6.76417	-2.01657	-1.0728	-0.749379	-1.86917	-1.414	NA	-2.53809	NA	-2.28143	-1.94919	-2.01457	-3.57368	-3.95797	-4.06581	-1.20672	-1.3608	NA	-1.58204	-4.51833	-2.39745	NA	-2.21857	-4.1905	-1.08878	NA	-1.18849	-2.63232	NA	-5.32443	-1.96676	NA	NA	-4.53848	-2.96821	-2.94276	NA	NA	NA	-2.90441	-0.576693	NA
Dsg1a	1.70847	0.507809	1.63233	1.03694	1.91153	2.42633	1.21682	2.486	2.97151	1.61733	1.73575	1.08493	0.917587	1.20959	2.25931	2.91025	2.2537	2.70728	1.37791	1.99122	2.44176	2.32039	2.70397	2.36648	2.31178	1.98926	2.38446	-1.1515	1.18794	2.23333	2.15149	2.20842	2.00538	2.0211	2.36264	0.846295	1.53103	0.921418	1.24427	1.61082	2.44302	1.83869	1.54199	1.21296	1.36899	1.43503	1.85479	2.36087	1.46812
Dsg1b	-1.79234	NA	NA	NA	NA	NA	-2.10484	NA	NA	NA	NA	NA	NA	NA	-2.12149	NA	NA	NA	0.399188	NA	NA	NA	NA	-3.16025	NA	NA	NA	NA	NA	NA	-3.35159	NA	-3.35839	NA	NA	NA	NA	NA	NA	-3.30677	-2.90786	NA	-0.474291	NA	NA	NA	NA	-3.46462	NA
Dsg4	NA	NA	NA	NA	NA	NA	NA	NA	NA	NA	NA	NA	-1.51702	NA	NA	NA	NA	-3.1808	NA	NA	NA	NA	NA	-0.670781	-1.17023	-1.1642	NA	NA	-2.41367	NA	-1.89633	NA	-1.88907	NA	-1.23	-1.5164	NA	NA	-1.67936	-1.76306	-0.304148	NA	-1.20567	-0.991152	NA	-2.68545	NA	NA	-3.73929
Dsp	3.00526	2.92009	5.33834	3.24194	3.14551	3.55172	2.86678	3.36277	3.7305	3.25736	3.85272	3.29757	3.06088	2.95194	3.611	3.53932	3.42252	3.50687	3.11052	3.04548	3.50255	3.66285	4.06859	3.92439	4.0041	2.36555	3.12694	2.88956	3.43487	3.60854	3.33844	3.5173	3.25963	4.45992	2.52208	2.48345	3.43688	3.65233	3.40819	3.06979	3.97881	3.67356	4.22542	4.09685	2.77272	3.20797	3.60542	3.94883	3.34329
Dstn	2.07991	2.1831	1.62049	1.17703	1.87254	1.85799	0.799045	1.6656	1.97842	0.738925	1.80091	1.62526	0.928913	1.26613	1.77561	1.42879	2.38581	1.45328	2.58107	2.33617	1.66352	0.45775	1.58879	1.25687	1.78178	1.37058	1.72843	2.43052	2.14642	1.42681	2.12073	1.86603	2.10543	1.02752	2.31986	-0.791734	1.48975	1.4329	1.80744	2.08118	1.50583	0.114704	2.08284	1.1248	1.70739	1.41425	1.62027	1.2206	1.70398
Dtd1	NA	NA	-3.18387	NA	NA	NA	NA	NA	NA	-2.8492	NA	NA	NA	NA	NA	-3.24591	NA	NA	NA	NA	NA	NA	NA	NA	NA	NA	NA	NA	NA	NA	NA	NA	NA	NA	NA	NA	NA	-3.36552	NA	-3.33643	NA	NA	NA	NA	NA	NA	NA	NA	NA
Dtna	NA	NA	NA	NA	NA	NA	NA	NA	NA	NA	NA	NA	NA	NA	NA	NA	NA	NA	NA	NA	NA	NA	NA	NA	-3.98588	-4.15804	NA	NA	NA	NA	-3.73097	NA	NA	-3.6552	NA	NA	NA	NA	NA	NA	NA	NA	NA	NA	NA	NA	NA	NA	NA
Dync1h1	4.47868	4.60876	4.50221	4.75281	5.58606	5.57611	5.28678	5.38353	5.56671	4.18504	4.85495	4.11345	3.67223	5.08643	5.55886	5.25333	5.47658	5.51142	5.50337	4.93589	5.2961	3.99716	4.82569	4.84515	4.68366	4.67348	4.86273	4.61623	5.85269	5.5351	6.14798	5.60887	5.52481	4.97509	4.37868	5.38214	4.7479	5.17686	5.07364	5.18279	5.11467	4.87812	4.54251	4.43278	4.73138	5.52991	5.47682	4.38292	3.85562
Dync1i1	-0.551018	-2.48139	0.250982	-2.24518	-2.07769	-1.24533	-1.93446	-4.72207	-3.34208	-0.913449	-1.29066	-2.42311	-3.88777	-1.68995	-3.1654	-2.9086	-1.25045	-3.14103	-1.87669	-3.6624	NA	NA	NA	NA	NA	NA	NA	NA	-2.1972	NA	-2.63379	-0.694128	NA	NA	-2.02603	NA	NA	NA	-2.25915	-0.999573	NA	NA	NA	-1.0104	-1.36326	-3.32393	NA	NA	NA
Dync1i2	-0.123739	-0.392389	0.0874848	0.917707	0.937359	1.15873	0.965677	1.01111	1.22302	-1.99864	0.717574	0.987098	0.783126	1.53134	1.14492	1.38702	1.10028	1.52306	0.781802	0.110234	1.35024	0.478124	-0.181548	1.28636	-1.26373	-0.100659	0.62053	0.222285	1.56735	1.10628	1.00305	2.15077	2.00136	-0.36765	1.55311	1.21539	1.84976	1.1381	0.499796	-1.32108	-0.35286	0.557778	1.2393	1.04488	-0.756834	0.843466	1.45913	1.10955	1.25319
Dync1li1	-2.6469	-1.91892	NA	-3.31362	-1.08578	-0.622057	-1.44841	-2.20371	-1.23418	NA	-2.84749	-1.67451	NA	-1.07512	-0.710068	-0.795121	-0.96106	-0.372397	-1.72643	NA	-0.591332	-0.884168	-1.45236	-1.8454	-1.04049	-1.18396	-0.597132	-2.04897	-0.354359	-1.6571	NA	NA	-2.98936	-1.41271	-1.43626	-0.204917	-3.05069	-2.81454	-2.52907	NA	NA	-2.0793	NA	NA	-2.79088	-2.64422	-0.445499	NA	-1.29456
Dync1li2	-2.93906	-2.10078	-3.53713	-2.58875	-0.371951	-0.34887	-1.13201	-0.712532	-1.84151	NA	NA	NA	-2.88945	-1.89438	-0.775694	-0.835966	-0.934092	-0.636331	-1.61634	-1.98303	NA	NA	-0.885228	-2.27265	-1.52095	-1.78167	-1.1746	NA	NA	0.0931317	NA	-1.2744	-1.17122	-2.74696	0.623071	-0.255535	-0.132916	-0.574474	NA	NA	-2.31037	NA	NA	-3.27449	-2.00873	NA	-2.29783	-3.27237	-2.01803
Dynll1	1.97783	1.82789	1.54384	1.49525	2.07799	2.76228	2.41797	2.72744	2.62243	-0.379816	NA	NA	1.32666	2.02101	2.26879	NA	2.62326	1.81429	0.568651	2.19526	2.20454	1.3211	1.34718	2.04526	1.34331	1.86404	1.63758	1.2827	2.49921	2.44457	2.42548	2.22595	2.12873	1.92957	2.28864	2.34881	0.0803153	3.06051	2.06213	2.21281	2.05795	2.28341	2.54563	1.67372	1.94032	1.64861	2.47965	2.35351	1.46928
Dynll2	-1.17174	-1.94162	-1.08767	-0.424113	0.126537	0.415459	0.0753954	-0.00666699	0.329614	-2.98381	NA	NA	NA	-0.530281	0.00372228	NA	0.265066	-1.2925	NA	NA	NA	NA	NA	NA	NA	NA	NA	NA	NA	NA	NA	NA	NA	NA	NA	NA	NA	NA	NA	NA	NA	NA	NA	NA	NA	NA	NA	NA	NA
Dynlrb1	0.478768	0.111568	-2.06572	0.470323	0.834683	0.950873	0.888327	0.788055	1.07305	-1.33007	0.225363	0.883678	0.978479	0.506214	0.290272	0.765207	0.649186	0.889178	NA	0.918057	NA	NA	NA	0.401903	0.388652	0.413241	-1.20777	0.354125	0.89308	NA	NA	0.749796	-1.32841	0.924512	NA	NA	1.29313	NA	0.963964	0.566842	0.743064	-1.39867	-0.286328	1.0642	NA	0.582192	0.612598	NA	1.13355
Dynlt1	-2.43927	NA	-1.75765	-1.57861	-0.873199	-1.00192	-0.64321	-0.875591	-0.127062	NA	NA	-1.93652	-3.08057	-1.71653	-1.09436	-1.97876	-0.707155	-1.10069	-1.71466	NA	NA	NA	NA	NA	NA	NA	NA	-1.53482	NA	NA	NA	NA	NA	NA	NA	1.34114	-1.83579	-2.46323	NA	-2.26625	-1.9772	NA	NA	NA	NA	NA	-1.89593	NA	NA
Dynlt3	NA	NA	NA	NA	NA	NA	NA	NA	NA	NA	NA	NA	NA	NA	NA	NA	NA	NA	NA	NA	NA	NA	NA	NA	NA	NA	NA	NA	NA	NA	NA	NA	NA	NA	NA	NA	NA	NA	NA	NA	NA	NA	NA	NA	NA	NA	NA	NA	NA
Ech1	NA	NA	NA	NA	NA	NA	NA	NA	NA	NA	NA	NA	NA	NA	NA	NA	NA	NA	NA	NA	NA	NA	NA	NA	NA	-1.47044	NA	NA	NA	NA	NA	NA	NA	NA	-1.80207	NA	NA	NA	NA	-0.955215	-1.66617	NA	NA	NA	NA	NA	NA	-0.952439	-1.5999
Echdc1	-2.65065	NA	NA	NA	NA	-2.57922	NA	NA	NA	NA	NA	-1.63366	NA	-2.57739	-2.12595	NA	-3.20214	-2.43563	NA	NA	NA	NA	NA	NA	NA	NA	NA	NA	NA	NA	-2.04816	NA	NA	NA	NA	NA	NA	-1.95534	NA	-2.64385	NA	NA	NA	NA	NA	NA	NA	NA	NA
Echdc3	NA	NA	NA	NA	NA	NA	NA	NA	NA	NA	NA	NA	NA	NA	NA	NA	NA	NA	NA	NA	NA	NA	NA	NA	NA	NA	NA	NA	NA	NA	NA	NA	NA	NA	NA	NA	NA	NA	NA	NA	NA	NA	NA	NA	NA	NA	NA	NA	NA
Echs1	-2.03391	-1.08984	NA	-0.972423	-1.42631	-0.604308	0.269357	-0.162714	-1.89419	0.259899	0.0438165	-2.06197	NA	-2.55827	-1.62041	-1.2069	-1.42118	-0.879107	-0.446134	-0.385779	-0.832332	NA	-1.56155	-0.596582	-1.73196	-0.523287	-2.27155	NA	-0.248488	-0.863966	0.383117	-0.144283	-0.711483	-1.18144	-0.382955	0.406433	-1.98955	-1.84339	-2.63893	-0.0882224	-0.881202	NA	-0.478986	-2.8305	NA	NA	-1.33184	-1.65787	-0.774426
Eci1	-1.84049	1.08363	4.37498	2.27625	0.396616	0.524508	-3.23636	NA	-1.34361	NA	-1.24816	-1.66926	NA	-2.36458	-2.12671	-2.69139	-0.837412	-2.0437	-0.638424	NA	NA	NA	-1.17724	-1.98756	-0.74481	-0.73093	0.336912	-0.958813	NA	-2.4299	-0.680321	-0.0132455	-1.96615	-2.33304	-0.238393	-0.88473	-2.1541	NA	-0.522323	-2.56438	0.0498343	-0.69106	-0.656679	4.56888	NA	NA	-0.901626	4.37052	-0.570442
Eci2	NA	NA	NA	NA	-1.43484	-1.04186	-1.44607	-1.28734	-0.762052	NA	NA	NA	NA	NA	NA	NA	-1.0752	NA	NA	NA	NA	-0.5964	-1.79106	NA	NA	NA	NA	-0.0284152	-2.10657	NA	-2.1437	NA	NA	NA	NA	NA	NA	NA	NA	NA	NA	NA	NA	NA	-0.909687	NA	NA	NA	-1.0693
Ecm1	-3.2291	-1.86581	-0.262931	NA	-2.12802	NA	-2.11126	-0.965227	NA	NA	-2.3726	NA	-1.83433	-0.0323957	NA	-3.5908	-2.04085	NA	-1.77237	-4.5947	-2.33247	-1.61464	-3.74855	-1.5626	-1.50887	NA	-0.213137	NA	-2.2502	-1.14243	-3.35071	-0.817188	-2.88146	NA	NA	NA	NA	-1.53876	-0.650868	-1.42435	-1.6171	-1.30798	-1.66371	-2.14694	NA	-1.61574	NA	-0.749443	-0.747507
Edc4	NA	NA	NA	-3.94463	NA	-0.563359	-0.768906	-4.35289	-0.32921	-3.53812	NA	NA	-4.14952	-4.09684	-4.30777	0.0889525	NA	-4.77415	NA	-2.14756	-5.82658	-1.83531	-5.76837	-1.33456	NA	NA	-2.06878	NA	NA	NA	0.173852	-0.625305	-2.56442	NA	NA	NA	NA	NA	-0.315205	NA	NA	-6.44579	-2.69391	-2.87658	-2.20974	-6.43056	NA	NA	-2.74867
Edf1	-2.00392	-1.45181	-1.97085	-2.00282	-0.40371	-0.313681	-0.814496	0.0570046	0.00109677	-1.84626	-0.858193	-0.614597	-0.651803	-0.766696	-0.0774804	0.170764	-0.401697	-0.0568524	NA	NA	-0.506922	-0.725597	-0.522217	-2.33301	0.0466887	-0.216777	-0.386235	NA	-0.500633	-1.76468	-0.478488	NA	-0.651689	-0.861507	-2.27865	-2.25144	NA	NA	-0.194796	-0.329274	-0.221299	NA	0.00134432	-0.123111	-0.570123	-1.33233	-0.421521	-1.92146	-0.247671
Eea1	NA	NA	-1.89399	NA	NA	-0.254124	NA	-1.31189	NA	NA	-2.6972	NA	NA	NA	NA	-0.433305	-4.28987	NA	NA	NA	NA	NA	NA	-2.07421	-2.01363	NA	NA	NA	NA	NA	NA	NA	NA	NA	NA	NA	NA	NA	NA	NA	NA	NA	NA	NA	NA	NA	NA	-2.58953	NA
Eef1a1	7.6123	7.73059	7.42506	7.59677	7.90209	7.96513	8.02511	7.95082	8.26128	7.13551	7.45992	7.1368	6.89549	7.83309	8.04244	7.76332	8.08761	7.93013	7.27355	7.53216	7.30372	6.96431	7.63992	7.73151	7.69824	8.18946	7.79336	7.42859	7.82323	7.46993	7.5644	7.02933	7.88914	7.22807	8.04067	8.13319	8.13388	8.0379	7.99361	8.3385	7.94858	7.67004	8.02391	7.71723	7.83428	7.79033	7.70065	7.61626	7.81025
Eef1a2	NA	NA	-0.140922	-1.667	-1.55458	NA	NA	NA	NA	NA	NA	0.63125	-1.29117	-1.68215	NA	NA	NA	NA	NA	NA	NA	NA	NA	NA	NA	NA	NA	NA	NA	NA	NA	NA	NA	NA	NA	NA	NA	NA	NA	NA	NA	NA	NA	NA	NA	NA	NA	NA	NA
Eef1b	2.49637	2.77581	2.53939	2.93689	3.00452	3.16192	2.54761	3.19638	2.80392	3.47852	2.38843	3.25293	3.71545	2.56599	2.66992	3.01928	2.50588	2.83306	2.69751	3.06889	3.14747	3.10566	2.88426	2.62654	2.05528	3.37661	2.99313	3.72756	2.54969	2.06474	2.44566	2.62041	2.86862	2.72217	2.97138	2.79589	2.76861	2.77624	2.74021	2.74495	2.75096	2.92855	2.64675	3.41236	3.36116	2.81463	2.8617	2.70419	3.54488
Eef1d	3.73274	3.84056	3.43716	3.66083	3.76952	3.02611	2.96848	3.19812	3.74819	2.74052	3.73169	3.70754	3.62394	3.28633	3.74754	3.2785	3.53824	3.72514	2.63005	3.25112	3.3168	4.33329	3.32378	3.78147	3.4297	4.02657	3.60646	3.60785	2.68961	3.16079	2.86773	2.87801	2.86148	2.74958	3.66947	4.08142	3.73479	3.62862	3.45718	3.90153	3.64854	3.93748	3.6669	3.5585	3.91489	3.45503	2.86474	3.28964	3.78159
Eef1e1	NA	NA	NA	NA	NA	-0.399782	NA	NA	-2.04855	NA	NA	-1.72935	NA	NA	-1.00097	NA	NA	-1.76252	-2.08805	NA	NA	NA	NA	NA	NA	NA	-1.51609	NA	NA	NA	NA	-1.00114	NA	-1.05297	NA	NA	-2.66677	NA	-1.38316	NA	NA	-0.833919	NA	-1.35592	-1.49321	NA	-0.65761	-1.13861	NA
Eef1g	4.42311	4.60066	4.05817	4.1576	4.30308	4.45892	4.39826	4.39365	4.541	3.34675	4.05134	3.85318	2.85863	4.52184	4.45899	4.26604	4.6293	4.45097	4.06721	4.24906	3.96792	3.34863	4.29717	4.5635	4.42575	4.82335	4.44306	4.0229	4.28503	3.99989	4.37708	3.38192	4.30218	3.63496	4.39633	4.48427	3.40822	4.73506	4.57387	4.7892	4.43323	4.60724	4.61485	3.8025	4.47637	3.75988	4.26137	3.77493	4.06748
Eef2	6.12135	6.19228	5.84168	5.88465	6.22369	6.26051	6.15603	6.19603	6.3207	5.64503	6.68979	5.32568	4.93146	6.12703	6.35102	6.19394	6.31976	6.36536	5.84957	5.62766	5.90521	4.97334	5.65176	6.3028	6.11748	6.20016	6.01001	5.91866	6.09658	5.67938	6.11692	5.98509	6.32058	5.70024	6.02358	6.40106	5.69147	6.38982	6.56592	6.59391	6.40858	6.29557	6.27216	5.9752	6.64555	6.07116	6.28748	6.00719	6.28925
Efemp1	NA	NA	-1.55509	-2.07105	-2.2829	NA	NA	-2.22149	-2.48346	NA	0.0783559	0.359717	NA	NA	NA	NA	-1.82993	-1.5308	NA	-0.680043	-1.55245	-0.259825	-1.52769	NA	-1.32107	-2.61592	NA	NA	NA	-1.46817	NA	-0.769125	-1.74658	-0.224462	-1.972	NA	-1.99741	NA	-2.61958	NA	-1.90729	-0.867147	-0.758214	-1.7749	-3.81506	-2.87671	-1.1732	-2.55987	-2.01917
Efhc1	NA	NA	NA	NA	NA	NA	NA	NA	NA	NA	-0.999453	NA	NA	NA	NA	-1.55133	NA	NA	-0.950807	-0.404674	-0.532556	0.0746807	-0.626729	-0.991838	-0.364326	NA	NA	NA	-0.221166	-0.213538	-1.8828	-0.846645	-1.20016	-0.172362	-1.43638	NA	-0.881382	-1.3608	-1.04295	-0.248639	-1.23064	-0.777492	-0.645303	NA	-0.974102	-0.456835	-0.469572	-0.622468	-1.42245
Efhd2	NA	NA	-1.92439	-1.04868	NA	-2.59303	-2.66332	NA	-1.37529	NA	-0.0532285	NA	-1.72432	-2.79554	NA	-1.22582	NA	NA	-0.629431	-2.76921	NA	-1.04428	-0.624811	-1.07862	-0.436675	NA	-2.74166	NA	-2.91271	-2.21647	-1.27845	-1.70464	-0.794475	-1.41427	-2.28605	-3.20981	-2.35221	NA	-2.79973	NA	-1.95224	NA	NA	-3.05015	-2.40374	NA	-2.41469	-2.45963	NA
Efnb1	-0.768346	-3.87707	-3.10456	NA	NA	0.0771302	-0.451064	-1.99139	-1.38105	-0.604802	NA	NA	NA	NA	-0.503399	0.237959	-0.14064	0.174273	-1.06315	NA	NA	NA	NA	NA	NA	-0.538984	NA	NA	NA	NA	NA	NA	NA	NA	NA	NA	-2.34929	NA	NA	NA	NA	NA	NA	NA	NA	NA	NA	NA	NA
Efnb2	NA	NA	NA	NA	-4.72835	NA	-5.26049	-6.10227	-7.24533	-3.72842	-4.46787	-3.17512	-3.91961	NA	-6.71619	NA	NA	NA	NA	NA	NA	NA	NA	NA	NA	NA	NA	NA	NA	NA	NA	NA	NA	NA	NA	NA	NA	NA	NA	NA	NA	NA	NA	NA	NA	NA	NA	NA	NA
Efnb3	NA	NA	NA	NA	NA	-2.635	-2.63464	NA	NA	-3.17127	NA	-2.14632	-3.06074	-2.35866	NA	-3.09299	NA	NA	NA	NA	NA	NA	NA	NA	-2.16937	NA	NA	NA	NA	NA	NA	NA	NA	NA	NA	NA	NA	NA	NA	NA	NA	NA	NA	NA	NA	NA	NA	-3.21622	NA
Efr3b	NA	NA	NA	NA	NA	NA	NA	NA	NA	NA	NA	NA	NA	NA	NA	NA	NA	NA	NA	1.96291	NA	1.5289	NA	NA	1.93374	NA	NA	NA	NA	NA	-0.789129	NA	NA	1.71217	NA	NA	NA	0.103939	-1.02261	NA	NA	NA	-0.79275	NA	NA	NA	NA	-1.03718	-1.95986
Eftud2	0.48994	0.435847	-1.0741	-0.201084	1.17428	1.69655	1.49628	1.82436	1.54329	1.96027	0.262596	1.4881	1.5792	0.994408	1.69072	1.90506	1.82229	1.7034	1.42697	1.35844	2.15296	1.02858	0.69299	1.72672	1.42425	1.45168	1.80652	1.85541	1.69987	-0.675235	1.70766	1.27465	0.394972	0.826648	1.85353	1.99473	-0.436698	0.669343	1.48128	1.36038	-1.64477	1.82184	1.34249	0.787479	1.87662	-0.782958	1.38472	1.19994	0.687673
Ehd1	NA	NA	NA	NA	NA	NA	NA	NA	-3.31723	NA	NA	NA	NA	NA	NA	-1.95969	NA	NA	NA	NA	NA	NA	NA	NA	NA	NA	NA	NA	NA	NA	NA	NA	-2.70574	NA	-3.39277	NA	-2.13448	NA	NA	NA	NA	-2.97987	NA	-2.90101	NA	NA	NA	NA	-2.90781
Ehd2	-1.27733	-0.899329	0.104124	-0.0650742	-2.58084	-2.0473	-2.463	-2.27204	-1.59846	-2.54868	-2.00911	NA	NA	-1.75554	NA	-0.967602	NA	NA	-1.53306	-2.13851	-1.62226	-1.74601	-0.745959	-1.60735	-1.78194	NA	-0.8971	-3.68775	-1.69917	-0.000922756	-1.10392	-1.02657	-0.73437	-1.25669	-2.54321	NA	-0.849585	-0.808642	-2.75721	-2.11035	NA	-1.78601	-2.20343	-2.53701	-2.24621	-0.503329	-1.24123	-0.986079	-2.01045
Ehd3	NA	NA	NA	NA	NA	NA	NA	NA	NA	NA	NA	NA	NA	NA	NA	NA	NA	NA	NA	NA	NA	NA	NA	NA	NA	NA	NA	NA	NA	NA	NA	NA	NA	NA	NA	NA	NA	NA	NA	NA	NA	NA	NA	NA	NA	NA	NA	NA	NA
Ehd4	NA	NA	NA	NA	NA	NA	NA	NA	NA	NA	NA	NA	NA	NA	NA	NA	NA	NA	NA	NA	NA	NA	-2.60525	NA	-1.89753	NA	NA	NA	NA	-2.74135	NA	NA	NA	-2.9744	NA	NA	NA	NA	NA	NA	NA	NA	NA	NA	NA	NA	-2.6302	-2.51964	NA
Eif1	-2.91606	NA	NA	-2.45976	-2.50087	NA	NA	-3.48608	-1.70956	-1.93089	NA	-0.475467	2.94613	NA	-2.48662	NA	-3.00091	NA	NA	NA	NA	NA	NA	NA	NA	NA	-1.14147	NA	NA	NA	NA	-2.47087	NA	NA	NA	NA	NA	NA	NA	NA	NA	NA	NA	NA	NA	NA	NA	-2.67016	NA
Eif1a	-0.45039	0.678023	NA	-0.52449	1.12262	-0.275818	0.143438	1.20017	1.43211	NA	-0.914609	-0.459162	-3.10277	-0.52487	0.946869	-0.478405	1.57509	0.907111	-0.462121	-0.693573	NA	1.26791	0.665999	0.984979	0.762892	0.760256	-2.62361	-2.37194	0.520987	-0.261314	0.732315	0.575397	1.09526	-0.130158	1.28222	0.816338	-0.563565	0.851435	0.16405	0.30751	-1.99372	-0.965191	0.579328	0.378397	1.35059	-0.259429	0.771351	-0.224258	1.16161
Eif2a	-0.531367	-0.867884	-0.995231	-1.28242	-0.734139	0.249284	-0.282228	-1.85639	-0.817804	-3.11319	-0.79829	-1.81003	NA	-1.70955	-0.581462	0.0794189	-0.271886	-0.764188	-2.19066	NA	-0.887097	NA	0.353324	NA	-1.88457	0.453731	-1.11681	NA	-0.126587	NA	NA	-1.10281	NA	-2.16156	NA	NA	NA	-0.746198	NA	NA	-0.76601	NA	NA	NA	NA	NA	NA	0.107046	-2.05491
Eif2b2	NA	NA	NA	NA	-6.40042	-6.61563	NA	-6.20229	-6.05016	NA	-6.50584	NA	NA	NA	-6.23115	-5.50982	-6.3226	-6.05513	NA	NA	NA	-6.76195	-6.33729	-5.88054	-6.63048	-5.72768	-7.1347	NA	-6.31693	-6.17932	-6.39183	NA	-6.39475	NA	-5.93303	-6.24379	NA	-6.44165	-6.133	-5.79575	-5.71396	-6.11796	-5.83289	-5.44785	-6.39325	NA	-6.70717	-6.12068	-5.93127
Eif2s1	-0.477471	-0.37459	-2.03933	-0.477345	0.00737852	0.854979	-0.862308	-0.165721	0.461767	-0.704581	-1.42479	-1.08671	-1.74894	-0.537305	1.10894	0.662057	0.547635	0.594829	1.09501	1.94856	0.657773	-1.39973	-1.75541	-0.292077	-0.732607	NA	NA	0.248972	0.301806	0.331331	-2.15884	-1.36365	-0.747658	0.356787	-0.753489	NA	-1.71401	0.0712897	-0.390641	-1.97552	0.23587	-1.73527	-1.6265	-1.01484	0.744492	0.675498	-0.190763	1.92629	NA
Eif2s2	-0.0698442	0.0561243	-1.16325	0.200156	0.372448	1.2519	0.088627	1.16256	0.511118	-1.90763	-0.593755	-0.101564	-1.13893	0.276856	1.00025	1.13018	0.65402	1.10541	0.909556	0.0123323	1.69453	0.614054	0.669174	0.877167	0.53789	-0.639894	-0.0939301	0.134975	-0.151682	-0.011546	1.25092	-0.0657486	-0.41935	1.77498	-0.208781	-1.46021	0.298826	1.38663	-0.138166	-0.0788007	-0.444334	-0.0951747	-0.468166	-1.71126	-0.261731	1.31739	-0.373927	0.0351272	-1.53456
Eif2s3x	2.51238	2.49683	1.69499	1.7655	1.91051	2.07569	2.16894	2.07042	2.14221	0.652982	2.01468	0.977142	1.40617	1.90174	1.99936	2.1334	2.81677	2.21633	2.10047	1.47765	2.03561	1.18289	2.43369	1.89234	2.46738	2.77764	0.662522	0.640806	2.01312	1.6258	1.48651	1.56083	1.52904	2.00444	2.47375	2.57138	1.87778	2.35854	2.30173	2.18096	2.60682	1.67984	2.53672	1.64953	1.57443	2.68702	1.65954	1.9071	2.27771
Eif3a	2.08447	2.18881	1.10268	1.76091	2.54521	2.42391	2.24578	2.60902	2.62018	1.068	1.60838	1.45322	-0.162599	2.136	2.41127	1.9941	2.57945	2.66055	1.27881	1.95264	0.931085	1.81688	2.7058	0.605093	1.83151	3.16417	2.58892	1.90672	1.79542	1.44357	2.67576	2.50514	1.36671	1.35704	1.6581	2.14435	0.454157	2.75176	2.04248	2.84126	1.96456	2.19052	2.35357	2.32422	2.16555	2.30972	1.91371	2.00754	2.05088
Eif3b	1.64211	1.70701	1.04891	1.48844	2.20809	2.31179	1.96129	2.0961	2.13549	0.736037	1.50415	1.59066	0.075535	1.7042	2.1703	1.56024	2.44892	1.85553	0.741527	2.16255	1.89788	0.341485	1.82563	1.96123	2.59775	1.63203	1.91326	0.937231	2.16528	0.640229	2.18647	1.84601	2.21766	0.589008	2.21201	2.57	1.71905	1.19476	1.68018	2.06213	1.25207	1.4135	0.95351	1.75641	2.31061	1.40785	1.24399	2.45043	1.58041
Eif3c	1.09842	1.18475	0.51002	0.72159	1.77314	1.34206	1.42297	1.1255	1.3852	0.321311	1.87102	0.947413	-1.67529	1.54141	1.97293	1.8673	1.72495	1.8609	2.08865	1.42941	0.718016	1.37713	0.44227	1.41592	2.18034	-0.819089	-2.31723	0.796965	2.48658	1.3009	2.5781	0.559013	0.32067	0.402922	1.07575	0.787276	2.10903	1.94392	2.01556	2.17401	1.52922	2.0655	2.045	1.55851	0.0094768	2.34505	1.51921	0.915715	0.95767
Eif3d	-0.646747	-2.35488	NA	-1.58865	0.0195073	-0.880608	-0.0234249	0.0335721	0.591467	-2.24673	-2.11313	-1.24473	NA	-0.030742	0.172097	-0.0904487	0.140512	0.115882	NA	-1.87613	0.727948	NA	NA	-1.06505	-0.789089	-0.884554	0.43069	NA	0.846934	-0.26412	-0.852029	-1.0744	-0.582875	-0.687488	-0.113914	-1.5122	-1.44029	-0.0504709	0.508068	-2.21162	0.221233	0.14543	-0.660062	-1.71099	-2.42138	-0.254236	-0.285296	-1.17114	0.523396
Eif3e	1.30413	2.06164	1.37784	1.27565	2.50078	2.78348	2.39652	2.62533	2.7007	1.34042	1.37819	1.59714	-0.211261	2.15459	2.54078	2.48429	2.51921	2.65909	0.882182	1.01741	2.62396	1.75719	3.27915	3.41281	2.08951	1.88235	1.15878	0.612983	2.36492	2.53153	2.37069	2.41226	0.912658	2.93237	2.30506	0.776407	1.59597	2.50317	2.19629	2.42753	2.21999	2.72102	2.08016	0.6548	1.33598	1.32624	1.78908	2.70688	1.99871
Eif3f	-0.0466424	-0.424717	-1.00827	-0.134983	0.453427	0.803816	0.505803	0.480294	0.633712	-1.07299	-0.126158	-0.466269	-2.78688	0.0441928	1.07412	0.836915	0.934486	1.25306	-0.698263	0.31629	0.870866	0.0985023	0.33488	-0.385079	0.211953	0.673865	-0.753662	-0.677217	NA	-0.657687	-0.0705684	0.0877641	-0.517775	-0.722204	1.25356	-1.6975	-1.39914	-0.255998	1.60433	-0.78377	1.49109	0.153631	0.329926	1.01664	-1.84625	-0.24039	1.75248	-0.804132	0.610537
Eif3g	1.78845	1.96898	1.6859	-0.784492	0.296381	-0.909234	1.68322	-0.336349	-0.01646	-1.14582	1.97656	1.91269	1.36504	1.62772	0.13967	-0.127489	-0.244826	0.101876	-2.33317	1.12139	1.24686	-2.6899	0.7305	NA	1.26849	1.35467	1.47476	1.53938	-2.22706	1.04427	-1.3065	1.00123	1.21669	-1.53595	1.35194	1.21328	0.862446	1.29474	1.34058	0.969551	1.34697	1.2575	1.1095	1.27929	1.10366	NA	1.29887	1.06913	1.0912
Eif3h	-0.538859	1.31397	-0.995946	-0.18013	0.126645	1.33822	0.0218345	0.0427057	0.0739539	-0.513508	0.40115	-1.0401	-1.03577	-0.244216	1.17751	1.00758	0.668512	0.835252	-1.30596	0.258523	-0.0470059	-1.73626	0.480214	0.571374	0.296582	1.04193	-0.0230676	-0.356836	-0.770825	0.0577305	0.969526	0.656073	0.389505	-0.320312	1.15921	0.876241	-1.14079	-0.431278	0.486977	-0.186514	0.856929	0.348902	0.236124	0.555045	0.973997	-2.02764	0.589457	0.196241	0.851649
Eif3i	0.538053	0.693325	1.35362	0.919055	2.08529	1.821	0.867393	2.40684	2.35834	0.619664	0.648388	NA	1.17138	0.840373	1.84208	1.97701	2.07287	2.09373	1.26112	1.7168	1.54203	1.08163	-0.481558	2.2292	1.11661	1.46145	1.77036	2.09555	2.29313	2.45305	1.48956	1.20379	1.68289	1.07505	0.11201	0.00160509	0.940956	2.22838	1.7511	2.19913	1.46987	1.79447	1.32264	1.34661	1.50774	0.21198	1.46741	2.41799	1.44328
Eif3j2	NA	-1.47696	NA	-3.09139	-1.88904	-1.1186	-1.36315	-1.26815	-1.28932	NA	-1.70071	NA	-0.798551	-1.25076	-0.829052	-1.293	-1.25371	-0.841673	-1.61529	-1.31285	NA	NA	NA	NA	NA	NA	NA	NA	-1.48709	-1.72813	-1.28481	-1.35439	-1.15884	-2.54065	NA	NA	NA	-1.52496	NA	NA	NA	NA	-1.0795	NA	NA	-1.98885	NA	0.354311	NA
Eif3k	0.664921	0.595682	-0.0679723	-0.0019854	0.926554	0.606203	0.691263	0.935593	1.41284	0.0705784	0.114362	-0.523429	-1.13263	0.254881	0.74652	0.588559	1.37989	0.902621	NA	0.456534	-0.0287351	0.93218	NA	0.590371	0.91198	1.36699	0.741262	-1.72421	0.151633	0.773839	0.215152	0.243658	-0.395432	-0.483032	0.557634	0.520623	-1.18552	0.924881	1.25264	1.28916	0.295284	1.04047	0.473357	0.800093	0.920241	-0.0465037	0.736322	0.798175	0.950638
Eif3l	0.686503	0.678577	-0.874915	-0.349427	1.66929	1.73712	1.45641	1.46661	1.79909	-0.635011	-0.339857	0.517913	-0.900632	1.26269	1.77145	1.82087	1.79751	1.73808	-1.02848	-1.3125	0.530032	NA	-0.154624	0.723696	-0.0182235	1.87051	NA	-0.0213332	1.50016	0.638737	1.57895	0.881522	0.416886	1.46014	1.76471	1.18508	2.27638	1.62124	1.68992	1.39088	2.5848	1.10622	1.16374	-0.246426	0.101343	2.04297	1.3023	1.28771	0.673179
Eif3m	-1.03504	-1.10284	-1.23109	-0.673196	-1.30374	-0.740112	-0.902672	-2.49011	-0.841754	0.458555	-2.97682	-2.00471	NA	NA	-0.5027	-0.562683	-3.32958	-2.16964	NA	0.142535	NA	NA	NA	NA	NA	-0.915531	NA	NA	NA	NA	NA	NA	-2.04724	NA	NA	-1.74982	NA	-3.35719	-0.774656	NA	NA	NA	NA	NA	-0.782185	NA	-2.89739	-2.40849	NA
Eif4a1	4.66872	4.82407	4.57703	4.4153	5.00288	4.99692	4.86295	5.10614	5.35458	4.32515	4.64731	3.6875	3.11901	4.78565	5.10397	4.949	5.26429	5.13577	3.85243	4.64415	4.60704	4.66242	4.66067	4.58262	4.59261	4.64449	4.18864	3.91759	4.87743	4.62816	4.93692	4.75786	4.92141	4.77002	5.17785	5.11698	4.52156	5.41523	5.13561	5.23434	5.19456	4.79242	4.94225	4.42985	5.32846	3.71841	4.84313	4.62081	4.97614
Eif4a2	-0.776905	-1.04733	-3.49749	-1.35151	-0.756747	-0.0674942	-0.645696	-0.480204	-0.0632481	-1.35363	-1.35624	-1.90483	NA	-0.980571	-0.575256	-0.397417	-0.937256	-0.247774	-0.687361	NA	0.0742209	NA	0.524506	0.0465649	-0.671787	NA	-2.7959	NA	-0.294672	-0.0599799	0.0851589	-2.03618	-2.37847	0.381005	-1.55079	NA	-1.07929	-1.45865	NA	NA	-2.73084	-0.545202	NA	NA	NA	NA	-3.13719	-2.0025	NA
Eif4a3	0.590004	-0.995953	-0.670462	-0.208867	1.05894	1.42179	1.18855	1.40767	1.42026	-0.606559	-1.93988	-0.577707	1.06292	0.759827	1.11585	0.757908	1.49461	0.714713	-3.36455	0.445834	0.539475	0.834889	-0.899456	1.15454	1.09443	1.37746	-0.188414	1.52313	1.51256	1.33161	0.992683	1.30247	-0.585995	1.0926	1.94455	1.22821	NA	-0.070975	-0.513653	1.24223	1.227	-0.589409	1.55498	0.666785	0.543086	-1.61572	-0.419166	0.229326	0.721478
Eif4b	1.53776	1.44707	1.24965	2.12145	1.3981	1.57771	1.66571	1.59226	1.86155	4.11127	2.45936	3.71091	3.38693	1.43247	1.57691	1.78748	1.80862	1.71471	0.927365	1.8077	2.6578	3.26563	1.7232	0.541496	1.99394	2.26571	1.93897	1.73851	1.67601	1.86215	2.09185	2.90113	2.53123	2.28419	1.78217	1.22334	0.666297	1.36054	1.34289	2.34424	2.27755	2.66432	2.77735	3.05944	2.22152	1.85489	2.33175	1.09792	2.3343
Eif4e	0.0184119	-0.0201235	-0.243355	-1.0181	-0.807492	0.478682	0.359291	-0.339611	-0.271926	-1.08135	-0.122057	-0.75641	-1.79748	0.0248769	-1.44698	-0.314074	-0.681909	-0.13948	NA	-0.41802	-0.652507	0.457082	NA	-1.76483	-0.237249	0.378221	NA	0.293631	-0.0320817	NA	NA	NA	-1.3826	-0.475846	-0.22681	NA	0.254193	-1.06511	NA	0.739421	-1.52873	-0.718301	-0.497191	NA	-0.235766	0.297762	NA	-1.05157	NA
Eif4g1	1.46659	1.70014	0.774872	1.08882	1.35756	1.47166	0.59728	1.27718	1.46318	0.824614	1.42923	1.1416	-1.76963	1.39498	1.74971	1.68905	1.62068	1.83715	1.51743	1.35057	1.54257	0.42519	1.84035	2.02145	0.931709	0.899398	1.68053	0.997575	1.03917	0.811745	-0.908286	0.816664	-0.571272	1.59637	1.40301	1.49436	1.65689	0.820072	1.17609	1.85517	1.97447	1.2163	1.54567	2.10282	1.08026	1.54547	0.155642	0.501072	0.892001
Eif4g2	-0.783059	-0.791122	-1.57677	NA	0.0162697	0.432373	0.282454	0.179192	0.0110081	-1.12026	-1.20203	-1.8718	-2.69735	-0.225049	0.382546	0.384988	0.328615	0.00962629	NA	-0.230496	NA	NA	NA	1.07526	NA	0.0293774	-0.293764	NA	-0.246125	NA	-1.07736	-1.92135	0.640605	-1.43108	0.124526	0.0305326	NA	-1.27437	-1.78979	-0.261888	NA	NA	-0.236987	-0.761806	-0.0510868	-2.16897	NA	-0.52774	-0.933014
Eif4g3	-0.981335	NA	-0.777606	NA	-3.00401	-2.38625	-1.50134	-2.90993	-2.20504	NA	NA	NA	NA	-0.888049	-1.19859	0.225045	-1.38188	-1.67482	NA	NA	NA	NA	-1.56366	NA	NA	NA	NA	NA	NA	NA	NA	NA	NA	NA	-1.79996	NA	NA	NA	-1.52108	NA	NA	NA	NA	NA	NA	NA	NA	NA	NA
Eif4h	2.39475	2.75753	1.83551	2.66918	2.72155	2.98573	2.67218	2.90212	3.23087	1.70558	1.9526	2.46431	2.27801	2.42426	2.92231	2.73768	2.91495	2.98937	1.60785	2.21866	2.31031	2.86988	2.70038	3.19612	2.52706	3.13038	2.65231	2.2157	1.29438	2.43432	2.61208	2.634	3.39861	3.0413	3.36868	3.46936	2.10592	2.19222	2.38759	2.0916	2.61097	2.51881	2.35795	2.9096	2.63009	2.02114	2.5219	2.52737	2.90778
Eif5	-3.9881	-0.573438	-4.37984	-1.38792	-1.36087	-0.574819	-0.869454	-0.783888	-0.956331	-1.42249	-1.3347	-2.73064	NA	-2.40447	-0.61573	-1.24208	-0.558229	-0.374423	-1.74485	NA	-0.426071	NA	-0.27457	NA	-1.54356	-1.42761	-3.99873	NA	-1.84	NA	0.0268724	-1.74703	NA	-1.75182	0.133471	-1.44848	NA	NA	-0.715983	-3.49668	-0.358571	-1.36024	-1.00496	-3.80091	-1.35331	NA	NA	NA	0.104835
Eif5a	1.6298	1.90194	2.01672	1.98128	2.96872	2.97988	1.31112	3.18209	3.09911	1.6476	0.958096	1.551	1.28218	1.57108	2.96935	0.581845	2.8721	3.0087	1.10506	2.32246	1.67356	3.08963	2.15695	1.76451	2.63733	2.77426	2.38784	1.61362	1.07625	2.10768	2.58464	2.25134	2.31367	2.00426	2.7576	2.5644	1.62809	3.04457	2.0993	2.49363	2.44923	2.15553	2.81471	2.49663	2.57859	-0.593408	-0.895894	NA	2.65649
Eif5b	-0.51466	-1.53025	-1.96413	-1.9382	-3.51106	-1.20208	-0.902805	-1.67744	-0.603681	NA	NA	NA	NA	-2.09803	-1.96203	-0.132777	-0.424543	-0.983076	-2.18298	-0.971733	-1.63582	NA	NA	NA	-1.64423	NA	NA	NA	-3.50708	NA	NA	NA	-0.633611	-1.80867	NA	NA	NA	NA	NA	NA	-1.13272	NA	NA	-0.921107	-0.305032	NA	0.133244	-2.4608	-1.31015
Eif6	NA	NA	NA	-2.68082	-1.38528	-1.09575	-1.59276	NA	-0.940074	-2.56893	-0.909697	NA	-0.902286	NA	-0.888248	0.398788	-0.99036	NA	NA	NA	-1.76372	NA	-1.27616	NA	NA	NA	NA	NA	NA	-1.35957	NA	NA	NA	NA	NA	-2.23996	NA	NA	NA	-1.29034	-1.96588	NA	NA	-1.16111	NA	NA	NA	NA	-1.19595
Eipr1	NA	-2.15622	NA	NA	NA	NA	-1.01593	NA	-1.65197	NA	NA	NA	NA	NA	NA	-2.83649	-2.3011	NA	NA	NA	NA	NA	NA	NA	NA	NA	NA	NA	NA	NA	NA	NA	NA	NA	-0.901159	NA	NA	NA	NA	NA	NA	NA	NA	-2.53797	NA	NA	NA	NA	NA
Elavl1	3.59387	3.37209	3.14991	3.74575	3.75345	3.85259	3.80511	3.43182	3.86812	3.04464	3.66124	3.82802	3.14801	3.56039	3.50131	3.85575	3.54797	3.56074	4.06302	3.44913	3.83739	3.97852	3.31649	3.20587	3.27764	3.31886	3.35255	3.41725	3.01597	3.49599	3.64626	3.52174	3.60792	3.38747	3.83992	3.75977	4.26754	3.90652	3.71075	3.30738	2.66828	3.33566	3.60904	3.82543	3.77178	4.08157	3.51964	3.45209	3.46069
Elavl2	0.388982	0.471916	0.594117	1.0622	2.6901	3.37335	3.19419	3.30336	3.22481	-0.15505	0.341464	-0.85	-0.206996	2.11847	2.80782	3.38391	3.23255	3.09232	-0.476164	2.6882	2.66464	3.03262	2.29132	-0.183729	0.299076	0.516675	1.3756	2.25815	2.81324	3.49751	3.41535	1.79461	2.579	2.58155	2.92735	1.44727	0.702136	2.70449	1.61145	2.20206	1.6318	2.40615	2.43909	0.143944	0.560866	0.0255969	3.09471	3.3684	2.18722
Elavl3	-0.670004	-1.22079	NA	NA	0.579963	1.88442	1.21038	0.710964	0.843836	0.0240293	-0.860432	-0.150972	-2.37105	-0.887877	0.853456	1.08124	1.65593	1.44051	1.20172	-1.14534	1.36159	-0.31027	0.543615	0.33487	-1.77114	1.29751	0.699251	-1.56671	0.134019	1.55379	1.84345	0.367654	-1.69086	0.305662	1.26167	0.844994	0.492149	0.557041	-1.03389	-0.744776	0.832249	-1.86344	-0.01872	0.422828	0.4401	1.56532	2.34297	1.38472	-0.403657
Elavl4	NA	NA	NA	-2.62638	-1.44301	-1.24834	-1.0695	-0.920413	-0.475635	NA	NA	NA	NA	NA	-1.77546	-0.91473	-0.926541	-1.08298	NA	NA	NA	-1.33504	-1.21249	NA	NA	NA	NA	NA	NA	NA	-0.848145	-0.3382	-1.04903	NA	NA	NA	NA	-1.86351	NA	NA	NA	NA	NA	-1.44237	NA	NA	NA	-1.40876	NA
Eln	NA	NA	NA	NA	-2.68048	-1.74189	-1.90848	-2.20349	-0.9437	NA	-0.677705	NA	NA	-1.88707	-2.10447	-1.62225	-1.49306	-1.78971	NA	-2.69361	NA	NA	NA	NA	NA	NA	NA	-2.93243	NA	-0.962882	-0.716591	NA	NA	-1.10515	-0.679589	NA	NA	NA	NA	NA	-1.60131	-1.21954	NA	NA	-1.77434	NA	NA	NA	-0.179795
Elob	0.664576	-1.19138	-2.64975	-0.765918	0.688619	1.08748	0.888099	-0.138917	0.720976	-0.184611	-0.398505	-0.0336651	0.976904	0.996939	1.06242	0.93749	0.670748	1.36325	0.214855	0.026532	-1.92667	1.00316	-1.91594	1.63334	-2.07348	0.615692	-0.0326636	-2.23229	0.548921	0.371673	1.52033	0.540641	1.24763	0.736975	-0.39529	1.19097	1.17962	1.07331	0.564089	-0.213994	-0.0385912	1.22771	0.909726	-0.291713	1.05846	1.05738	0.0739882	0.553952	0.182028
Eloc	-0.965609	-0.859893	-1.01739	-0.503856	0.284816	0.392063	0.462904	0.399198	0.22646	-2.76652	-2.75874	NA	-0.128495	-0.0959478	0.224963	-2.57573	0.593374	-0.147162	NA	0.347074	-0.109829	1.46778	-2.72519	-2.04366	NA	NA	NA	-0.206493	-0.68808	0.18675	0.14411	-0.549744	NA	NA	NA	NA	NA	NA	NA	NA	NA	NA	-1.27937	-0.338638	-0.577166	NA	NA	-0.555721	-0.85805
Elp1	-1.09568	-1.3224	-1.39307	-2.21861	0.326112	0.810046	0.244938	0.322813	-0.11873	NA	-0.663391	-0.696555	NA	-1.24484	1.02096	0.930692	0.920632	0.839077	-0.722828	-0.895748	0.646327	0.968112	NA	-0.669691	0.53614	-0.593445	1.19289	-1.20529	-1.24673	NA	NA	-0.0948505	0.164369	-0.629073	-1.05089	NA	-2.6261	0.018921	-0.110028	0.19752	NA	-0.724191	0.997708	-0.664958	0.290681	1.06968	0.716777	0.519922	-1.05615
Elp2	-2.66264	NA	NA	NA	-2.51143	-2.06293	-1.53034	-1.70948	-1.71285	NA	NA	-2.17179	NA	-2.70502	-1.36163	-1.45196	-1.32484	-1.1801	NA	NA	NA	-2.21353	NA	NA	NA	NA	NA	NA	NA	NA	NA	NA	-1.79681	NA	NA	-2.57741	NA	NA	NA	NA	NA	NA	NA	NA	-2.82358	NA	NA	NA	NA
Elp3	NA	-2.61409	-2.17294	NA	-1.7262	-1.1583	-0.785375	-1.56384	-1.7589	NA	-1.41706	NA	-0.770367	-1.54281	-1.4811	-1.24187	-0.88548	-1.88849	-1.52495	-2.58615	-1.32617	NA	NA	-1.43284	-1.62739	NA	NA	NA	-3.25164	-0.805666	-0.215677	-2.31559	-0.75841	-1.46384	NA	-1.40003	-2.40678	-0.58694	-0.769553	-1.92443	-1.29587	-0.761771	NA	-1.20703	-2.40393	NA	-1.07839	-0.776595	-2.36616
Emc2	NA	NA	NA	NA	-2.3931	-1.68369	NA	NA	NA	NA	NA	-2.7443	NA	NA	-2.77231	-1.47936	-1.87091	-1.75076	NA	NA	NA	NA	NA	NA	NA	NA	NA	NA	NA	NA	NA	NA	NA	NA	NA	NA	NA	NA	NA	NA	NA	NA	NA	NA	NA	NA	NA	NA	NA
Emc8	-1.92767	-1.50442	-2.98279	-2.16185	-1.14508	-2.88491	-3.66279	-2.67525	-1.77798	NA	-1.82667	-4.94384	NA	-2.30188	-0.780788	-1.15258	-1.80084	-1.64294	-2.14895	NA	-3.6789	NA	-1.56655	-1.72583	-2.71038	-1.5783	NA	NA	-2.47444	-1.87056	-2.11446	-1.25572	-1.65363	-1.5629	-1.76634	-2.07175	-2.75046	-2.35548	-2.49685	-2.4675	NA	-2.3847	-2.60616	-2.93128	-1.82023	-2.51596	-1.19634	-5.12646	-0.0599069
Emd	NA	-1.45097	NA	-1.84782	-0.639663	0.0044218	-0.279471	-0.0649685	0.462897	NA	NA	-1.72716	NA	-2.02945	-0.00967008	-0.336412	0.0467218	-0.947975	-1.16072	-2.01516	-0.742807	NA	0.542649	-0.3048	NA	-0.305223	-0.24554	NA	-0.676998	NA	-0.505056	-0.993489	-0.549248	-2.08394	-0.456953	0.190435	0.762214	-0.649234	NA	-1.5277	-0.295233	-0.611227	-0.909585	0.521638	-0.268487	NA	NA	-1.32468	-2.46334
Emilin1	-2.83385	-0.873466	-0.622876	-2.44086	-1.91225	-3.60399	-2.53816	-2.60351	-2.68548	NA	-0.41947	-0.841636	-2.62558	NA	-2.05269	-1.98104	-2.75064	-2.20183	-1.13565	-2.87317	-1.35642	-1.93774	NA	NA	NA	-2.47343	NA	NA	-2.26977	-2.71485	NA	-2.19559	-2.50563	NA	NA	NA	-0.228995	NA	-2.4781	-2.37254	-1.56724	-1.07411	NA	-3.51773	-2.56357	-1.75029	NA	NA	NA
Emilin3	NA	NA	NA	NA	NA	NA	NA	NA	NA	NA	NA	NA	NA	NA	NA	NA	NA	NA	NA	NA	NA	NA	NA	NA	NA	NA	NA	NA	NA	NA	NA	NA	NA	NA	NA	NA	-3.3745	NA	NA	NA	NA	NA	NA	NA	NA	-3.45628	NA	NA	NA
Eml1	-2.67997	NA	-2.06366	NA	NA	NA	-1.11734	NA	-1.78136	NA	NA	NA	-2.76306	NA	NA	NA	NA	NA	-2.52597	NA	NA	NA	NA	NA	-1.28916	-1.88977	NA	NA	-1.71685	-2.36759	-2.81392	NA	-3.06753	NA	NA	NA	NA	NA	-2.52071	NA	NA	NA	-1.36825	NA	NA	NA	NA	-1.46013	NA
Eml2	NA	NA	NA	NA	NA	NA	NA	NA	NA	NA	-2.02848	-3.02091	NA	NA	-0.962068	NA	-2.43087	NA	NA	-0.98173	NA	NA	NA	NA	NA	NA	NA	-0.643581	NA	NA	NA	NA	NA	NA	NA	NA	-3.03467	-0.98768	-1.28484	NA	NA	NA	-1.219	NA	NA	-3.36459	NA	NA	NA
Eml4	NA	NA	NA	NA	NA	-2.12367	NA	NA	NA	NA	NA	NA	NA	NA	NA	-1.0594	-2.44129	NA	NA	NA	NA	NA	NA	NA	NA	NA	NA	NA	NA	NA	NA	-2.02505	NA	NA	NA	NA	NA	NA	NA	-1.41237	NA	NA	NA	NA	-1.38095	NA	-1.07797	NA	NA
Emsy	NA	NA	NA	NA	-5.62462	-5.095	-4.31677	-4.43702	-4.95308	NA	NA	NA	NA	NA	-5.75032	-4.31705	-4.76302	-4.85055	NA	NA	NA	NA	NA	NA	NA	NA	NA	NA	NA	NA	NA	NA	NA	NA	NA	NA	NA	NA	NA	NA	NA	NA	NA	NA	NA	NA	NA	NA	NA
Enah	-3.19241	NA	NA	-2.6915	-1.12236	-0.967909	-1.3864	-1.03308	-0.763828	-2.71061	NA	NA	-2.64558	-2.56843	-1.20543	-0.496998	-0.64782	-0.874175	NA	-0.464787	-2.50538	NA	-2.83098	-2.64942	NA	NA	-1.58112	NA	0.418906	0.374355	NA	NA	-1.87185	-2.57206	NA	NA	-1.49232	-1.62191	-0.837443	-0.73664	-1.61692	NA	NA	NA	-1.24487	-1.54216	NA	-2.90559	NA
Enc1	NA	NA	NA	NA	NA	NA	NA	NA	NA	NA	NA	NA	NA	NA	NA	-4.45354	-4.49815	-4.22501	NA	NA	NA	NA	NA	NA	NA	NA	NA	NA	NA	NA	NA	NA	NA	NA	NA	NA	NA	NA	NA	NA	NA	NA	NA	NA	NA	NA	NA	NA	NA
Endod1	NA	NA	NA	NA	NA	-2.98742	-2.81438	NA	NA	NA	NA	NA	NA	NA	-2.38171	NA	-2.31965	-2.60568	NA	NA	-2.18208	NA	-2.09004	-3.83821	NA	NA	-3.05372	NA	-3.30598	-0.836846	-2.29327	NA	NA	-2.85454	-2.08731	NA	NA	NA	-3.38595	-2.42245	NA	-3.1628	-2.2131	NA	-1.6618	NA	-2.82536	NA	NA
Endou	-0.977354	-1.40766	-1.62799	-0.99048	-2.39751	NA	NA	NA	-2.71268	NA	NA	-1.53991	-0.949066	0.0397162	NA	-2.87773	NA	-1.41149	-2.61108	-0.87392	NA	-2.84627	NA	NA	-0.883298	-1.56878	-2.3047	-1.37515	-2.02673	-0.719786	-0.233	-1.47754	-0.467412	-1.21885	-3.04317	NA	-0.745239	-2.42775	NA	-3.46941	-3.63257	-0.463599	-0.957343	NA	-0.439065	-1.10972	-0.810487	-0.516965	-0.820359
Eno1	6.59952	6.53339	6.0541	6.08414	6.45762	6.68533	6.49919	6.57279	6.68972	6.30793	6.5135	6.10661	5.46709	6.3085	6.6269	7.16004	6.85485	6.87555	6.09108	6.4559	6.63878	6.16916	6.45526	6.80118	6.62228	7.12956	6.67664	5.86003	6.45533	5.96988	6.49512	6.29967	6.60003	5.87122	6.847	6.91275	6.36331	6.95218	6.49309	6.76987	6.82676	6.68934	6.75314	6.40975	6.56861	5.8601	6.40868	5.96673	6.15722
Eno2	1.49339	-0.0581263	NA	-1.94418	-2.91573	-0.214136	0.919673	0.28957	0.889737	1.27109	0.274823	-2.04651	-1.69216	0.0920639	NA	-0.739551	0.472568	-0.313891	0.224044	-0.184329	0.275927	-0.658234	-0.251867	0.776249	-0.562013	0.402382	-0.443803	-4.67312	-0.2453	-0.955209	-0.365792	-0.707511	-0.275467	-1.1986	0.0380355	0.504021	0.142365	1.14891	0.357532	0.315033	-0.0725235	0.517271	0.153745	-0.18565	0.00203636	0.177517	0.233141	-0.453569	-0.859413
Eno3	NA	-2.59242	-2.41164	-2.03008	-2.35584	NA	NA	NA	NA	NA	-2.25291	-2.10975	-1.06569	-3.92808	-2.70088	-3.02907	-2.27274	-2.19734	NA	NA	NA	NA	NA	NA	NA	NA	NA	NA	-1.82955	NA	NA	NA	NA	NA	NA	NA	NA	NA	-3.42178	NA	NA	NA	-2.23477	NA	NA	NA	NA	NA	NA
Enpp6	NA	NA	NA	NA	NA	NA	NA	NA	NA	NA	NA	NA	NA	NA	NA	NA	NA	NA	NA	NA	NA	NA	NA	NA	NA	NA	NA	NA	NA	NA	NA	NA	NA	NA	NA	NA	NA	NA	NA	NA	NA	NA	NA	NA	NA	NA	NA	NA	NA
Entpd6	NA	-2.87228	NA	NA	NA	NA	NA	NA	NA	-1.65388	NA	NA	NA	NA	NA	NA	NA	NA	NA	NA	NA	NA	NA	NA	NA	NA	NA	NA	NA	NA	NA	NA	NA	NA	NA	NA	NA	NA	NA	NA	NA	NA	NA	NA	NA	NA	NA	NA	NA
Eny2	NA	NA	NA	NA	NA	NA	NA	-0.943522	NA	NA	-1.75094	-1.75942	NA	NA	NA	NA	NA	NA	NA	NA	NA	NA	NA	NA	NA	NA	NA	NA	NA	NA	NA	NA	NA	NA	NA	NA	NA	NA	NA	NA	NA	NA	NA	NA	NA	NA	NA	NA	NA
Epb41	NA	-2.4452	NA	NA	-2.17482	-1.27181	-0.99192	-0.818025	-0.942459	NA	NA	NA	NA	NA	-1.32516	0.625661	-0.819649	-0.886617	-2.32612	-1.68505	0.337959	-1.24861	-0.18677	0.558497	-1.17895	-1.29519	-1.20014	-1.72358	-1.02856	-0.979488	-0.672017	-0.835892	-1.01923	-0.514959	-0.318469	-2.25087	-0.903231	-1.39231	-0.535086	-0.260183	-1.0991	-0.919767	-0.641705	-1.6782	-3.41847	-6.23951	-0.808948	-0.866357	-0.972051
Epb41l1	-1.09308	-1.45168	-1.6809	-1.02661	-0.505092	-0.124251	-0.155383	-0.0166343	-0.174695	-1.94362	-2.67064	-1.56813	-0.937911	-0.647346	-0.269177	-2.25037	0.192366	-0.626538	-0.117836	-2.76375	-1.72472	NA	-1.73889	0.0633817	-0.872185	-0.988814	NA	NA	0.10569	-1.42992	-0.106133	-0.192835	-0.519249	NA	-2.83748	-0.542007	-1.27689	-0.110345	-0.537457	-0.0719052	-0.0315506	-0.844441	-0.549973	-0.736921	NA	-1.21532	-0.725965	-0.604547	-1.88694
Epb41l2	-0.55529	-0.214777	-0.881192	-0.468945	-1.40894	-3.43815	-2.5598	-2.18936	-2.50912	0.396312	-0.504447	-0.345369	-1.37716	-0.524856	-1.18641	-2.5416	-4.96306	-1.17517	-2.36782	-0.0833722	0.684952	NA	-2.04785	-4.58688	-0.450457	NA	-1.60495	NA	-0.625843	0.16476	-2.36993	-0.205362	-4.25016	NA	-2.03974	NA	-2.74103	-1.2202	-2.62345	NA	-2.12853	0.168685	-0.657964	-1.21805	-0.73432	NA	-2.81792	-0.43883	-1.31893
Epb41l3	0.54186	0.852423	0.961248	0.918914	1.51335	0.161397	1.13973	0.942684	1.54621	-0.339055	1.04927	0.783264	-0.155609	-0.669581	0.65529	0.830931	0.684744	0.689628	1.75093	1.13964	-0.28707	0.209772	-0.246918	0.434638	0.713704	0.626407	-0.468445	NA	0.759139	1.61079	0.49065	1.10202	0.0455056	1.09555	1.08966	0.497069	2.06997	-0.667629	0.22336	1.28811	0.298631	1.49442	0.585092	1.68663	-0.295413	2.23299	-0.12016	0.8052	1.9976
Epdr1	NA	NA	NA	NA	NA	NA	-1.85133	-1.66625	NA	NA	NA	NA	-2.46733	NA	-1.96624	-2.35749	NA	-1.97947	NA	NA	NA	NA	NA	-1.57708	NA	-2.12275	NA	NA	-2.16692	-1.80552	NA	NA	NA	-2.00378	-2.08136	NA	NA	-2.14258	-2.3779	NA	-2.20801	-2.15009	NA	NA	NA	NA	-1.58993	NA	NA
Epha4	-0.637944	0.956442	-1.1255	0.621952	-0.520853	-0.579344	-1.64196	-0.385385	0.176456	NA	0.984309	-0.559118	NA	-0.0673745	NA	0.784624	NA	-0.503626	0.208926	-2.43661	-0.4531	0.752161	0.707495	-1.57729	0.0199208	-0.0896526	0.446163	1.48823	-0.474173	-0.895714	0.505948	1.55093	0.389557	-1.17357	-0.142827	-1.82846	-1.80233	-0.306001	-1.33359	-0.369142	0.456135	0.32032	1.48906	-0.933217	-1.0612	-0.276011	-0.46863	-0.273263	0.548606
Epha5	NA	NA	NA	NA	NA	NA	NA	NA	NA	NA	NA	NA	NA	NA	NA	NA	NA	NA	NA	NA	NA	NA	NA	NA	NA	NA	NA	NA	NA	NA	NA	NA	NA	NA	NA	NA	NA	NA	NA	NA	NA	NA	NA	NA	NA	NA	NA	NA	NA
Ephb1	NA	NA	NA	NA	NA	NA	NA	NA	NA	NA	NA	NA	NA	NA	NA	NA	NA	NA	NA	NA	NA	-5.43126	NA	NA	NA	-5.91616	NA	NA	NA	NA	NA	NA	NA	NA	NA	NA	NA	NA	NA	NA	NA	NA	NA	NA	NA	NA	NA	NA	NA
Ephb2	-3.89955	-1.83582	-3.20857	-4.19171	-4.02492	NA	-6.57511	-3.36993	-3.57942	NA	-2.74137	-2.22904	NA	-2.91352	-3.71558	-2.07473	-4.1856	-2.89184	NA	NA	NA	NA	NA	NA	NA	NA	NA	NA	NA	NA	NA	NA	NA	NA	NA	NA	NA	NA	NA	NA	NA	NA	NA	NA	NA	NA	NA	NA	NA
Ephx1	NA	NA	NA	NA	NA	NA	NA	NA	NA	NA	NA	NA	NA	NA	NA	NA	NA	NA	NA	NA	NA	NA	-3.20587	NA	-2.86504	NA	NA	NA	NA	NA	-3.0659	NA	NA	-1.37945	NA	NA	NA	NA	NA	NA	NA	-2.77636	NA	NA	NA	NA	NA	NA	NA
Epm2aip1	-1.17711	NA	-2.50604	NA	-2.17888	-1.42052	-2.49363	-1.90375	NA	NA	NA	-2.60201	NA	-2.03666	-0.843137	-0.68112	-1.11834	-0.728504	NA	NA	NA	NA	NA	NA	NA	NA	-2.30896	-2.51064	-2.43608	NA	-0.840263	NA	NA	NA	NA	NA	NA	NA	NA	NA	NA	-2.02948	-2.24167	NA	NA	NA	NA	-2.62475	-0.616912
Epn1	NA	NA	NA	NA	NA	NA	NA	NA	NA	NA	NA	NA	NA	NA	NA	NA	NA	NA	NA	-1.45644	NA	NA	NA	NA	NA	NA	NA	NA	NA	NA	NA	NA	NA	NA	NA	NA	NA	NA	NA	NA	NA	NA	NA	NA	NA	NA	NA	-2.08594	NA
Eppk1	1.07025	0.751892	1.55158	1.48212	0.788387	0.258122	0.926391	1.07944	1.38513	-0.717306	-1.47633	-0.049546	1.89867	0.970859	0.0912962	-0.379853	1.09468	0.952251	-0.0505396	1.57721	0.995449	-1.06938	1.09383	1.87189	1.52905	0.287275	-0.128018	1.20763	0.52602	1.15918	-0.49224	1.81697	1.93464	-1.06675	0.867394	2.23422	0.851806	1.26841	0.649684	0.889411	0.758022	0.673612	-0.334847	0.346887	0.626956	-0.0462954	0.495997	0.835412	-0.00436582
Eprs1	1.39045	1.48234	0.72631	1.28233	1.974	2.19621	1.23377	2.19199	2.23982	0.348727	1.21343	0.718823	-0.998718	1.42035	1.85921	2.10314	2.25877	1.80251	2.78458	1.67723	1.11243	0.023967	2.58925	1.4497	1.92793	0.701472	1.17578	0.363833	2.27392	1.99506	1.67488	1.71242	1.40136	1.21189	0.768985	1.59191	0.598686	2.26071	1.53082	2.49215	2.02914	0.875323	1.22261	0.562598	0.291221	2.30661	0.948328	0.371912	1.66021
Eps15	-1.647	-2.17507	NA	NA	NA	NA	NA	NA	NA	NA	-1.98982	NA	NA	NA	-3.22482	NA	NA	NA	NA	NA	NA	NA	NA	NA	NA	NA	NA	NA	NA	NA	NA	NA	NA	NA	NA	NA	NA	NA	NA	NA	NA	NA	NA	NA	NA	NA	NA	NA	NA
Eps15l1	NA	NA	0.916527	-2.59441	-0.618809	-0.296892	-3.42499	0.281595	0.0301852	NA	-2.18634	-1.55517	-2.51765	1.07037	0.325204	0.0656446	-0.513617	0.439919	-2.73243	-0.636699	NA	1.12034	0.259467	0.711457	0.524339	0.705558	0.42942	-3.13587	-0.305229	-0.379611	-3.01624	-0.376426	0.239549	0.681909	-3.74834	-2.34964	-0.639505	-0.546513	0.132602	0.0689011	-0.203164	-3.56948	0.188844	-3.38688	NA	-0.719188	0.118625	-0.221086	-3.59729
Eps8	NA	NA	NA	NA	NA	NA	NA	-1.17127	-2.4842	NA	NA	NA	NA	NA	NA	NA	NA	NA	-1.41441	-1.5969	-1.93742	NA	NA	-2.21711	NA	NA	-1.72942	NA	-2.17119	-2.32644	-2.65212	NA	-2.03525	-2.11316	NA	-1.95547	NA	-0.697656	-2.18574	NA	NA	NA	NA	NA	NA	-2.29147	-1.79872	NA	NA
Eps8l1	NA	NA	NA	NA	NA	NA	NA	NA	NA	NA	NA	NA	NA	NA	NA	NA	NA	NA	NA	NA	-1.35355	-2.27235	NA	-0.791955	NA	NA	NA	NA	NA	NA	NA	NA	NA	NA	NA	-0.752161	NA	NA	NA	NA	NA	-1.97486	NA	NA	-2.51553	NA	NA	NA	NA
Erc2	NA	0.280706	NA	NA	NA	-0.659142	NA	NA	NA	NA	NA	NA	NA	NA	NA	1.55311	-2.01834	NA	-3.9355	0.0580532	0.766453	NA	-0.383877	NA	NA	NA	NA	NA	-1.7805	0.896071	-0.370376	-0.861983	-0.594143	-0.442086	NA	NA	-0.56056	NA	NA	0.603224	-0.104059	0.493574	0.510082	NA	NA	0.274454	-0.0462389	-0.254634	NA
Ergic1	-0.763492	-1.43078	-1.50771	-1.49544	-2.25058	-0.95873	-2.13576	-1.55713	-0.92061	-1.88268	-1.28835	-1.12667	-3.05363	NA	-0.958444	-1.86609	-1.12902	-1.10097	NA	NA	NA	NA	NA	NA	NA	NA	NA	-1.85413	NA	NA	NA	NA	NA	-2.3309	-2.19998	-1.05798	-1.39999	-0.871395	NA	-2.81056	-1.0933	NA	NA	NA	-2.1814	NA	NA	NA	NA
Erh	-0.28898	0.578688	-0.563192	0.803181	1.56958	1.22587	1.45773	1.60358	1.91789	NA	-0.887607	-1.85207	-0.0387791	0.779659	1.33271	0.493764	1.54689	0.464022	-3.85463	0.895667	1.22942	1.41324	1.10883	0.916201	1.67222	1.3969	0.785538	-0.510659	0.656178	0.725695	1.43161	0.213918	0.882645	1.58088	1.03385	0.270696	-0.280847	0.998565	-0.990368	1.5214	1.0264	1.55609	0.826214	-0.322207	0.708891	-0.491189	0.830231	0.888276	0.772122
Eri3	-2.83373	NA	NA	NA	NA	NA	NA	-1.52814	NA	NA	NA	NA	-0.943677	NA	NA	NA	NA	NA	-1.92875	NA	NA	NA	NA	-1.75862	-4.17498	NA	NA	-3.52689	-1.71857	NA	-1.60707	NA	NA	-0.9052	NA	-1.2869	-0.969855	-0.620146	-0.769328	-1.00192	-1.05092	-0.954146	-0.832111	-2.16288	NA	-2.10053	-0.989298	-1.50666	-2.15026
Erlin2	-4.74354	-0.90858	-5.03672	-0.485817	-1.31121	-0.296716	-1.22733	-0.62649	-1.90509	NA	-0.858462	-0.733647	-1.51608	-0.288292	-0.812006	-0.22863	-0.46329	-0.687836	NA	-0.397129	NA	NA	NA	NA	-1.72191	NA	NA	NA	NA	-0.878203	-1.12069	-2.43277	NA	-2.35569	0.310568	NA	0.170577	-0.774425	-2.53897	-2.09255	NA	-2.78457	NA	-1.53167	NA	-2.51878	NA	NA	NA
Ermn	NA	NA	NA	NA	NA	NA	NA	NA	NA	NA	NA	-1.17801	NA	NA	NA	-2.40067	-2.52381	-2.39427	-0.751909	NA	NA	NA	NA	NA	NA	NA	NA	NA	-2.25472	NA	NA	NA	NA	NA	NA	NA	NA	-1.51309	-1.8078	NA	NA	NA	NA	NA	NA	-1.79058	NA	NA	NA
Erp29	-0.701247	-0.237561	-0.251791	-0.752867	-0.4244	-0.290285	-0.357433	-0.2161	-0.876344	-1.60019	-3.34403	-0.866327	-0.347811	0.0203558	-0.914318	-0.964423	-0.945831	-0.347962	-0.393068	0.0369638	-0.245419	-2.38385	NA	0.651665	-0.244907	-0.84769	-3.98861	NA	-1.17349	-0.482354	NA	0.424378	-1.09533	-0.488028	NA	NA	0.361812	NA	NA	NA	-0.912721	NA	-0.57044	NA	NA	0.226157	NA	-1.25699	NA
Erp44	-1.88237	-0.290616	-0.885645	-0.610065	-0.268387	-0.52783	-2.71072	-2.73541	-3.23689	-0.6505	-0.180124	-0.542996	-1.33758	-0.687355	-0.820358	-0.892523	-0.962643	-0.236789	0.433496	-0.205728	-1.86014	-1.00828	-2.38998	-2.20053	NA	-2.22503	-0.440278	-0.0582302	-1.79854	-0.00153348	0.269944	-0.77689	-1.66798	NA	-0.474821	-0.879862	-0.4198	0.274528	-1.85494	-2.49427	-1.72225	-0.832492	NA	-1.11275	-2.26947	-0.117637	-0.772994	-2.50915	NA
Esd	-0.802362	0.217315	-0.316357	0.210277	-0.0630935	1.02073	-1.37951	-0.271259	0.626624	-1.66258	0.949237	-0.0749742	-0.559715	0.927259	0.643256	1.03659	0.737239	1.53812	0.0342182	0.69705	0.686859	-0.603528	0.895352	0.481714	0.225941	-0.0703304	-1.07054	-0.20014	-0.942722	0.869418	0.505286	0.476234	1.1922	1.29748	-0.367109	-0.715981	0.0215567	-0.994018	-0.805479	-0.0120501	0.662157	1.02812	0.65928	0.128699	-1.84555	0.399874	0.448598	1.25023	-1.63317
Espn	NA	NA	NA	NA	NA	NA	NA	NA	NA	NA	NA	NA	NA	NA	NA	NA	NA	NA	NA	NA	NA	NA	NA	NA	NA	NA	NA	NA	NA	NA	NA	NA	NA	NA	NA	NA	NA	NA	NA	NA	NA	NA	NA	NA	NA	NA	NA	NA	NA
Esyt1	-2.14083	-0.252192	NA	-0.856703	NA	-3.02715	NA	-2.68859	-3.15965	NA	-0.104151	-0.393506	NA	-1.13872	-2.62863	-3.01099	NA	-2.94734	-0.932132	NA	NA	NA	NA	NA	NA	NA	NA	NA	NA	-2.88812	NA	-3.14704	NA	NA	NA	NA	-1.18709	NA	NA	NA	NA	NA	NA	NA	NA	-1.1527	NA	NA	NA
Esyt2	NA	NA	NA	NA	-1.84295	NA	NA	-1.91524	-1.32196	NA	NA	NA	NA	NA	NA	-0.82409	NA	NA	NA	NA	NA	-0.944787	NA	NA	NA	-2.08531	NA	-1.38139	NA	NA	NA	NA	NA	NA	NA	-2.4204	NA	NA	NA	NA	NA	-2.05092	NA	-1.75491	-1.49331	NA	NA	NA	NA
Etf1	0.565803	-0.0293338	0.705217	-0.27244	0.233712	0.602894	-0.938209	-0.453416	-0.237157	-1.35833	-0.514356	-0.293928	-2.83433	-0.411491	0.0774517	-0.583676	-0.0625413	0.0256322	NA	NA	NA	-2.37066	-0.883033	0.376936	NA	NA	0.273386	NA	NA	NA	NA	NA	-2.99403	NA	NA	NA	0.255697	0.0560689	1.16181	0.290832	0.429275	-0.723104	0.958816	NA	-0.913683	-1.05704	NA	-0.588769	1.21804
Etfa	-0.851021	-0.49776	-1.28824	-0.70267	0.00800551	-0.242268	0.0556295	-0.121511	-0.590722	0.367352	-2.14752	-3.46801	-0.916819	-0.0928872	0.145637	-0.710708	0.666593	0.127342	-0.608532	-1.36765	NA	-1.6353	NA	NA	NA	NA	-0.397406	NA	-0.519549	-0.687254	0.633475	-0.206057	NA	-0.914339	0.930695	NA	0.136269	-1.18028	0.158669	0.0704472	0.987599	0.970282	-0.703149	-1.89866	-0.988244	-0.139807	-1.90758	0.258444	0.18836
Etfb	0.434417	0.557886	-0.865158	0.0922546	0.185389	1.32186	0.361928	0.555407	0.663324	1.84584	0.620985	0.394567	0.0844587	0.305156	0.510604	0.979086	0.757724	1.18308	0.803703	1.04457	0.900039	-0.480424	0.285963	1.27148	-0.214606	1.45024	0.963172	-1.02014	0.94298	1.12685	0.0239174	-0.525714	1.22361	0.315556	1.18502	0.938831	1.86699	0.511203	0.660752	0.989608	-1.23756	NA	NA	-0.0203384	0.705737	0.941778	0.695152	0.0770449	0.203489
Etfdh	-1.7254	NA	NA	NA	-1.58893	-1.08614	-2.94316	NA	NA	NA	-2.48471	NA	NA	-2.42651	-2.84878	-1.38095	-1.67288	NA	NA	-3.75387	-3.29908	NA	-0.589116	-0.978331	NA	-3.07533	NA	-2.80667	-2.22199	-0.974662	-1.93514	-2.69497	-1.30095	NA	NA	-3.62629	NA	-1.19148	-2.39025	-0.551586	-0.478835	-2.55678	-1.2811	-2.14855	NA	-3.13669	-0.440771	-0.520348	NA
Ethe1	NA	-1.45487	NA	NA	-2.24853	NA	-2.79378	NA	NA	NA	NA	-2.61112	NA	-2.4755	NA	-2.65457	-3.14645	-2.44811	NA	NA	NA	NA	NA	NA	NA	NA	NA	NA	NA	NA	NA	NA	NA	NA	NA	NA	NA	NA	NA	NA	NA	NA	NA	NA	NA	NA	NA	NA	NA
Evl	NA	NA	NA	-4.85166	-5.15362	-3.2313	-4.15767	-3.67089	-3.53991	NA	-4.02672	NA	NA	NA	-3.90507	-3.93107	NA	-3.27547	-4.00065	NA	-4.48128	NA	-3.73058	NA	-2.16442	-3.95335	NA	NA	-3.60675	NA	NA	-5.38398	-4.14699	-4.3142	NA	-3.69568	-4.76975	-4.50042	-4.11898	NA	NA	NA	-4.83944	-3.4611	-4.56908	-4.58258	-3.96835	-3.14056	NA
Evpl	0.471775	-0.564926	-0.713421	1.67897	-0.145586	0.130506	-0.649331	-0.123541	0.453471	1.5467	-0.398153	0.514549	0.384522	0.377671	-1.28727	0.0131698	-0.140389	-0.0839996	0.514607	-0.145771	0.0782051	0.354064	1.61198	-2.4989	0.755964	-0.421847	NA	-0.80833	0.313147	-0.0560903	0.214485	0.656928	0.395064	-0.239021	1.07191	-0.608016	-1.0539	-0.806196	1.07436	1.1098	0.507201	-0.931895	-0.899172	0.172408	0.705248	-0.36468	1.0609	1.34455	-0.97629
Ewsr1	0.285739	0.460951	-0.38446	0.689381	1.40614	1.28662	1.52714	1.86605	2.16759	-0.121149	0.701846	0.786064	1.00361	0.416591	1.12655	1.97497	1.73736	1.91432	0.0021332	NA	1.57753	1.49018	1.37139	1.58185	0.901669	1.78365	0.356451	0.362798	1.49573	1.05886	1.59884	0.912439	NA	1.7397	1.9859	0.709047	0.255161	-1.31987	1.49266	1.8242	0.785526	0.5274	1.29289	1.72816	0.917054	0.709434	1.72038	0.592203	1.67347
Exoc2	-2.22206	NA	NA	NA	NA	-2.30708	NA	NA	NA	-2.01834	NA	NA	NA	NA	NA	NA	-2.79216	NA	NA	NA	NA	NA	NA	NA	NA	NA	NA	-1.67354	NA	NA	NA	NA	NA	NA	NA	NA	NA	-1.67501	NA	NA	NA	-1.61051	-1.28028	NA	NA	-1.79343	NA	NA	NA
Exoc4	-3.5678	-3.58149	-3.86291	-3.62735	-2.90691	-1.5744	-3.24322	-1.58776	-1.4121	NA	-2.87104	NA	-0.648731	NA	-1.6875	-0.929054	-1.40587	-0.844564	NA	NA	NA	NA	NA	NA	NA	NA	NA	NA	NA	NA	NA	NA	NA	NA	NA	NA	NA	NA	NA	NA	NA	NA	NA	NA	NA	NA	NA	NA	NA
Exog	NA	NA	NA	NA	NA	NA	NA	NA	NA	NA	NA	NA	NA	NA	NA	NA	NA	NA	NA	NA	NA	NA	NA	NA	NA	NA	NA	NA	NA	NA	NA	NA	NA	NA	NA	NA	NA	NA	NA	NA	NA	NA	NA	NA	NA	NA	NA	NA	NA
Exosc6	NA	NA	NA	NA	NA	NA	NA	NA	NA	NA	NA	NA	NA	NA	NA	-2.32608	-3.05602	NA	NA	NA	NA	NA	NA	NA	NA	NA	NA	NA	NA	NA	NA	NA	NA	NA	NA	NA	NA	NA	NA	NA	NA	NA	NA	NA	NA	NA	NA	NA	NA
Exosc9	NA	-2.38035	NA	-1.16736	-0.910305	-0.70574	-2.1039	NA	-2.66699	-1.18753	NA	-1.18977	NA	-1.37342	-1.98052	NA	-1.20951	-1.03954	NA	NA	NA	NA	-1.09574	NA	NA	-1.46212	NA	NA	NA	NA	NA	-1.11497	NA	NA	-2.52521	NA	NA	NA	NA	NA	NA	NA	NA	-1.95278	NA	NA	-0.621832	NA	NA
Ezr	-1.55824	-0.0324126	-2.05218	0.294196	-0.712569	0.554309	0.756369	-1.87666	0.634075	0.346377	0.174077	0.542569	NA	1.02063	1.38611	1.1953	0.935846	0.502895	0.853535	NA	1.61072	-1.76018	0.864896	-1.41155	0.904638	1.38588	1.28453	NA	-0.00919283	-1.35197	-0.349589	-0.811253	0.42427	-0.712893	0.678068	1.74357	0.254671	-1.02728	-2.45827	NA	-0.90776	0.698843	0.350599	NA	1.11326	-2.06155	-0.94954	0.856741	-0.636355
F11r	NA	NA	NA	NA	NA	NA	NA	NA	NA	NA	NA	NA	NA	NA	-2.71285	NA	-3.16749	NA	NA	NA	NA	NA	NA	NA	NA	NA	NA	NA	NA	NA	NA	NA	NA	NA	NA	NA	NA	NA	NA	NA	NA	NA	NA	NA	NA	NA	NA	NA	NA
F12	NA	NA	NA	-3.72278	NA	-5.50665	NA	NA	NA	NA	NA	-3.19386	-3.00578	-4.22739	NA	NA	NA	NA	NA	NA	NA	NA	NA	NA	NA	NA	NA	NA	NA	NA	NA	NA	NA	NA	NA	NA	NA	NA	NA	NA	NA	NA	NA	NA	NA	NA	NA	NA	NA
F13a1	-0.811292	-0.262935	-0.899856	-0.855545	-0.717677	-0.287737	-0.393974	-0.608139	-0.620705	-0.302721	-1.21288	-2.76707	0.98668	0.204073	-0.73297	-2.83693	-0.180899	-1.71962	-1.08847	-0.192843	-0.512733	-0.45018	NA	NA	-2.53397	-0.384174	NA	NA	0.98716	NA	NA	-0.336174	NA	NA	-0.711444	-0.790621	1.21766	-0.556481	NA	NA	-1.39584	NA	-0.681814	-0.770426	-1.00187	-1.95604	-2.5684	-0.236673	-1.02773
F2	-2.07851	NA	-1.45489	-1.37309	NA	NA	NA	NA	NA	NA	NA	-1.35714	-1.80587	-2.34599	NA	-2.07703	-3.08193	NA	NA	NA	NA	NA	NA	NA	NA	NA	NA	NA	NA	NA	NA	NA	NA	NA	NA	NA	NA	NA	NA	NA	NA	NA	NA	NA	NA	NA	NA	NA	NA
F8a1	NA	NA	NA	NA	NA	NA	NA	NA	NA	NA	NA	NA	NA	NA	NA	NA	NA	NA	NA	-2.49739	NA	NA	-2.93023	-1.1823	NA	NA	NA	NA	NA	NA	NA	NA	NA	NA	NA	NA	-1.6993	NA	NA	NA	NA	NA	NA	NA	NA	NA	-2.49439	NA	NA
FAM120A	NA	-1.48787	NA	NA	NA	-1.95881	NA	NA	NA	NA	-1.69288	NA	NA	NA	NA	-1.57999	NA	NA	-1.0272	NA	NA	NA	NA	-1.12294	NA	NA	NA	NA	-1.43812	NA	NA	NA	NA	NA	NA	NA	-1.42859	NA	NA	NA	-1.18574	NA	-1.90047	NA	NA	-0.921829	NA	NA	NA
Fabp3	-2.68842	NA	-2.62241	NA	-3.22526	NA	-2.53545	NA	-1.19335	-0.555876	NA	-2.01215	-2.25882	-2.29401	NA	NA	-3.13807	NA	-1.72001	-2.31073	-1.83453	NA	NA	NA	NA	-2.26197	-2.45196	-1.63209	-2.12069	NA	NA	-3.75687	NA	-2.32755	NA	NA	-1.77476	NA	NA	NA	-3.79143	NA	-1.66835	NA	NA	-2.31702	NA	-2.80438	-2.49441
Fabp4	-2.30334	-0.306621	-0.861632	-0.0802509	-1.83631	-2.03699	-0.290715	NA	NA	NA	-0.841187	-1.61794	-1.9319	-2.92722	-1.48026	-0.948046	NA	-0.068179	NA	-2.05687	NA	-0.563368	NA	NA	-1.08469	NA	NA	NA	-1.34023	-1.24027	-1.08883	-1.29386	0.0811857	NA	-1.14836	0.724825	-1.76972	NA	-2.02349	-0.757828	-1.37107	NA	-2.28559	-0.391932	NA	-2.97242	-0.996469	-1.08487	NA
Fabp5	2.71645	3.36218	2.47699	3.2218	3.47335	3.40858	3.60102	3.94088	4.2969	2.36042	2.2758	2.89571	2.65332	2.96159	3.41768	2.0607	3.8642	3.87235	1.07658	3.89557	3.00694	3.37374	2.72085	1.94261	2.95236	3.74554	1.62776	3.68152	2.43255	3.57968	3.83819	2.29066	2.66883	2.75152	3.97007	4.30573	2.76023	3.65741	3.43683	4.01968	2.4951	3.0293	3.97806	3.95983	4.13791	3.75856	3.64121	2.84823	4.1881
Fabp7	-0.1967	0.496584	-1.111	1.44437	2.58184	3.0086	3.4122	3.13699	4.09194	-0.106813	0.164044	1.39832	0.727035	1.85539	2.40668	2.59555	3.39311	1.84805	-0.568205	1.1382	1.7751	3.25193	1.60794	2.24235	3.03426	3.47322	3.39107	0.430272	0.30812	0.414813	1.895	1.82504	2.57975	3.16281	3.86841	4.31096	0.10613	0.954224	-1.13507	1.24088	1.22672	1.04261	1.84644	2.58259	2.54848	0.222801	0.358425	0.351488	1.54314
Fads2	NA	NA	NA	NA	NA	NA	NA	NA	NA	NA	NA	NA	NA	NA	NA	NA	NA	NA	NA	NA	NA	NA	-2.01505	NA	-1.89836	-2.31329	NA	NA	NA	NA	NA	NA	NA	NA	NA	NA	NA	NA	NA	NA	NA	NA	NA	NA	NA	NA	NA	NA	NA
Faf2	NA	NA	NA	NA	NA	NA	NA	NA	NA	-0.746329	NA	NA	NA	NA	NA	-3.22696	NA	NA	-2.77175	NA	NA	NA	NA	NA	NA	NA	-2.13929	-0.842131	NA	-2.76138	-3.03552	NA	NA	NA	NA	NA	-1.42641	NA	-1.90324	NA	NA	NA	-2.28541	NA	NA	NA	NA	NA	NA
Fam114a2	NA	NA	NA	NA	NA	-1.55987	NA	NA	NA	NA	NA	NA	NA	NA	NA	-1.25811	NA	NA	-1.64871	NA	-1.138	NA	NA	NA	NA	NA	NA	NA	NA	NA	NA	NA	-1.91126	-1.91254	NA	NA	NA	NA	NA	NA	NA	NA	NA	NA	NA	NA	NA	NA	NA
Fam131b	NA	NA	1.13288	NA	NA	-1.17234	NA	NA	NA	NA	NA	NA	NA	NA	NA	-2.75731	NA	NA	NA	NA	NA	NA	NA	NA	NA	NA	NA	NA	NA	NA	NA	NA	NA	NA	NA	NA	NA	NA	NA	NA	NA	NA	NA	NA	NA	NA	NA	NA	NA
Fam136a	-1.75684	-2.89535	-2.66844	-2.66312	-1.3079	-0.671422	-2.60291	-2.39831	-1.21416	NA	NA	-2.3545	NA	-2.34676	-1.08804	-1.92934	-0.988597	-1.21503	NA	-2.3121	-1.64495	-1.49587	-2.27654	-0.924369	-1.83316	-2.15817	-2.65073	NA	NA	NA	-2.54026	-2.82204	-1.85065	NA	-0.563887	-1.07363	NA	NA	-2.8766	NA	-2.76586	NA	-1.64256	-0.86399	-2.44786	NA	NA	NA	NA
Fam162a	NA	NA	NA	NA	NA	NA	NA	NA	-2.17306	NA	NA	NA	NA	NA	-3.07376	-1.72721	NA	NA	NA	NA	-1.66118	NA	NA	NA	NA	NA	NA	NA	-2.45591	-2.11385	-1.74251	NA	-1.6827	NA	NA	NA	NA	NA	-1.16815	-2.38721	NA	NA	NA	NA	NA	-2.41005	-2.30677	-3.44209	NA
Fam168a	NA	NA	NA	NA	-2.29887	-1.64096	NA	-1.58648	NA	-2.57037	-3.05824	-2.59656	NA	-2.73355	-1.98676	-1.18501	-1.63317	-1.56521	NA	NA	NA	NA	NA	-2.15294	-2.17138	NA	NA	NA	-2.27316	-2.21825	NA	NA	NA	NA	NA	NA	NA	-1.55198	NA	NA	-1.6404	NA	-2.04285	NA	NA	NA	NA	NA	NA
Fam171a2	NA	NA	NA	NA	NA	-4.13159	-4.87574	NA	NA	NA	NA	NA	NA	-4.94617	NA	-4.01312	NA	-4.25283	NA	NA	-6.71381	NA	NA	NA	NA	NA	NA	-4.22571	NA	NA	NA	-2.82088	NA	-3.22905	NA	NA	-5.57235	-3.83758	-4.21621	NA	-6.47563	-6.06022	NA	NA	NA	-2.9055	-3.57082	NA	NA
Fam241b	NA	NA	NA	NA	NA	-2.13319	NA	-2.47237	NA	NA	NA	NA	NA	NA	NA	NA	-2.70008	NA	NA	NA	NA	NA	NA	NA	NA	NA	NA	NA	NA	NA	NA	NA	NA	NA	NA	NA	NA	NA	NA	NA	NA	NA	NA	NA	NA	NA	NA	NA	NA
Fam25c	-0.568814	1.11695	0.434127	-1.33535	0.824344	0.769317	-0.855567	0.815639	0.959185	-0.390957	-0.103807	1.69368	1.23042	-0.573908	0.589092	1.49795	1.71459	1.12444	1.30312	1.59923	-1.46995	1.50197	1.3016	1.2916	0.74108	-1.26982	0.598018	0.391818	-1.12833	0.898784	0.203071	0.963147	-0.0160918	1.11157	1.12035	0.598432	0.315487	-1.90403	0.390826	0.0460307	1.18485	0.485046	0.558491	0.158277	1.29047	-1.13818	0.00216838	0.849515	1.58147
Fam98b	-1.39994	NA	NA	NA	-1.42619	0.149648	-3.23192	-0.387641	0.0642813	NA	NA	NA	NA	NA	-1.87474	-0.0477983	-1.24598	-0.882363	-2.66475	-1.0972	0.0481905	0.00669855	-1.22088	-0.327587	0.300172	-0.939728	-1.83604	NA	-2.32631	-2.49285	-0.753211	-0.896377	-0.252065	-0.849108	-0.351302	-1.38021	-3.0669	-2.21741	-2.10864	-0.588004	-0.495871	-1.36878	-1.24769	-2.61319	-2.20824	-1.03051	-0.508752	-1.50855	-0.229738
Farp1	-2.13167	-0.169257	NA	NA	-1.85964	-1.48212	NA	NA	NA	-2.00194	-1.21607	NA	NA	NA	-1.542	-1.13267	NA	-2.78867	-1.19638	NA	NA	NA	NA	NA	NA	NA	NA	-1.25528	-1.65316	NA	NA	NA	NA	NA	NA	NA	-2.20072	NA	NA	NA	NA	NA	NA	NA	NA	-1.14804	NA	NA	NA
Farsa	-1.78465	-4.2221	-0.890114	-1.17584	-0.913488	0.342982	-1.1136	-0.18067	-1.14741	-2.22191	-1.05862	-1.7092	-3.2179	-0.900915	-0.447022	0.163959	-0.239515	-0.254629	NA	NA	-1.28435	NA	NA	-0.201997	-0.622579	NA	-2.03156	NA	NA	0.828772	-0.15016	-0.173195	-1.54277	NA	-1.25592	-2.06385	NA	-1.86137	-2.04231	1.04679	-1.66764	-1.31031	-0.31291	-1.99618	-0.816392	-2.37584	-1.51615	NA	0.663517
Farsb	0.508731	0.12568	-0.0482802	0.730867	1.26826	1.06498	0.716261	1.26537	1.72135	-0.545274	0.330916	0.159736	-1.26084	0.367007	1.6739	1.33982	1.82279	1.90794	-0.0702844	0.939968	1.10639	-1.36982	1.61007	0.348177	1.53128	0.835722	1.13635	0.575351	1.06294	0.833394	1.89022	1.12975	1.23716	1.58318	0.308724	1.34887	-1.05473	1.14734	0.846062	0.935028	-0.104313	1.27984	1.05289	-1.15241	0.071701	0.671975	1.61254	0.739814	1.12175
Fasn	4.00828	4.49875	3.86107	3.66229	4.31481	4.55912	4.69566	4.61254	4.93584	3.57997	4.20628	3.80294	2.21361	4.20008	4.51401	4.84008	4.6967	4.65394	3.0994	3.19053	4.18109	2.82412	3.82539	4.20048	3.94856	4.94471	4.28483	3.80682	4.47479	3.89329	4.07289	4.42634	4.38978	3.68188	4.64529	4.2461	3.95666	4.90318	5.09926	4.78661	5.32444	4.59563	4.96474	4.08683	4.99726	3.75309	4.71127	4.22747	4.28371
Fastkd5	NA	-1.48093	-0.450702	NA	-1.07953	NA	NA	NA	NA	NA	NA	NA	NA	NA	NA	NA	-1.45282	-1.54859	0.0669268	-0.778504	-1.02775	-0.83991	-0.945606	-1.0769	-0.961655	-1.97635	-1.67203	-1.88609	-1.05534	-0.764303	-2.8679	-1.02518	-1.38889	-0.950011	-1.18083	-2.2286	0.318136	-0.847093	-2.1838	-1.62304	-1.71952	-0.403796	-2.03925	-1.90701	-0.871207	-2.78405	-0.158618	-1.13363	-1.91727
Fat4	-1.67404	-2.96388	-3.90725	NA	-0.358709	-0.0855989	-1.2149	-0.469692	-0.59691	NA	0.349889	-1.38123	NA	-2.6897	-2.56478	3.23299	-3.19748	-2.52693	-4.96475	-1.62541	-0.471298	-0.531584	0.0626424	0.520183	-0.398965	-1.53429	-0.512474	NA	NA	-1.17365	NA	-1.08295	0.136562	-0.0543787	-1.0755	-2.6942	NA	NA	-3.02721	0.209122	-1.35973	NA	-0.984188	NA	-3.68413	-3.97712	-2.52683	NA	-4.49755
Fau	2.49276	2.79397	2.05132	2.14247	2.34028	2.64175	2.24035	2.11776	2.7528	1.65616	2.10959	2.2029	1.2465	2.30668	2.54466	2.3775	2.57878	2.53329	1.77462	2.23029	2.35037	2.5173	2.36997	2.88807	2.40376	2.41578	2.05569	1.07346	1.99574	1.78202	2.01548	2.28987	1.78907	1.83066	2.22918	2.33441	2.56917	2.46851	1.89462	2.24892	2.65716	2.5475	2.01086	2.61695	2.62676	2.51859	2.23095	2.39645	2.78506
Fbl	1.33536	1.31005	1.05767	1.10153	1.98359	2.37914	1.7972	2.47181	2.62347	0.748699	1.22012	0.0463618	-0.150273	1.75088	2.19552	2.25363	2.56741	2.32625	3.34416	2.10876	1.39153	0.594629	2.12306	2.87548	2.10504	1.20004	1.6553	0.0130595	1.80084	1.12565	1.9859	1.3427	1.35963	0.864006	1.40678	2.0887	1.08253	1.32856	1.15934	2.11275	2.01207	1.52647	1.90191	1.93693	1.51831	-0.622859	1.19443	2.00946	1.7811
Fbln1	-0.623561	-0.195124	-0.774002	-0.190169	-1.43183	-1.73864	-3.29058	-3.4911	-5.23807	-0.785025	0.437322	0.25261	-0.423675	-0.454683	-1.525	-3.89826	-4.41504	-1.62419	NA	0.187072	-1.79709	NA	-3.35141	-3.00605	-3.56754	-1.28465	NA	NA	-0.571427	0.224439	-4.13039	NA	NA	NA	NA	NA	-1.4357	NA	NA	-1.76041	-2.22758	NA	-1.03021	1.24578	NA	0.951868	-2.3568	0.455061	-2.01874
Fbln2	0.870436	1.98738	0.847983	0.251223	-0.533444	-1.20835	-1.27149	-2.12166	-1.72219	-0.194407	1.80115	1.26624	0.743104	0.198293	-0.674132	-1.61445	-0.933212	-1.66019	1.23748	-0.942492	-0.593966	NA	-1.11458	NA	-1.65867	-0.202436	-0.72017	NA	-0.239187	0.230586	NA	-1.77308	NA	0.223647	NA	NA	2.84783	2.38778	0.976074	-0.0848402	-0.284205	-1.83696	0.241211	-1.95916	0.391072	0.213045	0.1774	0.709524	-2.49307
Fbln5	-0.690943	0.918503	-0.977909	-1.07527	NA	-2.02816	-1.77446	-2.04188	NA	-0.579297	-0.00205299	-0.0212646	NA	-0.837094	-1.28637	NA	-0.976678	-2.63796	NA	-2.57738	-0.0179295	NA	NA	-0.23076	NA	NA	NA	NA	-1.59783	NA	NA	NA	NA	-0.323059	-2.21892	-0.628484	-0.767327	NA	-0.987027	-1.09485	NA	NA	0.185072	NA	-1.51954	NA	NA	-0.450443	NA
Fbn1	2.53274	3.06084	2.50137	2.26182	1.70123	0.789419	-0.829577	0.103054	-0.0454963	1.38341	3.34046	2.7361	2.97616	1.78387	1.2858	0.748667	0.0160206	0.715036	2.39965	2.79201	0.966222	0.798355	1.92047	2.35102	0.371334	0.239271	1.4389	2.14417	2.54731	2.67348	0.532678	2.59798	1.42366	1.86485	0.873183	3.14631	2.02986	-0.558595	1.00526	0.387132	1.21198	1.50564	1.60787	3.36961	-2.25263	2.54277	0.629468	2.73036	0.752718
Fbn2	1.87451	2.89715	2.43757	1.8344	0.74039	-0.0729106	-0.64998	-1.28559	-1.59709	0.552418	2.96621	2.62434	1.01613	1.57563	0.623571	-0.444753	-1.18233	-0.6279	4.00778	-0.165619	0.34488	-1.05686	0.326775	0.130365	-0.121926	-0.224621	-0.145401	1.65508	2.47765	1.6133	1.70272	1.07689	1.33892	0.189051	0.638248	-0.237429	3.16951	2.43665	0.142366	1.64071	2.8798	0.0392705	0.00291856	-1.40353	-1.04136	2.83726	0.613827	0.7126	-1.19166
Fbxl16	-1.09335	-1.53625	NA	-2.21007	-1.60366	NA	-1.33889	NA	NA	NA	-2.76262	NA	NA	NA	NA	-1.56166	NA	NA	NA	NA	NA	NA	NA	NA	NA	NA	NA	NA	NA	NA	NA	NA	NA	NA	NA	NA	-0.294289	NA	NA	NA	NA	NA	NA	-1.37809	NA	NA	NA	-2.38523	NA
Fbxo2	NA	NA	NA	NA	NA	NA	NA	NA	NA	NA	NA	NA	NA	NA	NA	NA	NA	NA	NA	NA	NA	NA	NA	NA	NA	NA	NA	NA	NA	NA	NA	NA	NA	NA	NA	NA	NA	NA	NA	NA	NA	NA	NA	NA	NA	NA	NA	NA	NA
Fbxo21	NA	NA	NA	NA	NA	-3.23906	-2.0852	NA	NA	NA	NA	NA	NA	NA	NA	NA	NA	NA	NA	NA	NA	NA	NA	NA	NA	NA	NA	NA	NA	NA	NA	NA	NA	NA	NA	NA	NA	NA	NA	NA	NA	NA	NA	NA	NA	NA	NA	NA	NA
Fchsd1	NA	-2.03129	NA	-1.86701	-1.76273	-1.3686	-1.61808	-1.41096	-0.936602	NA	-1.41002	-1.08146	NA	-2.0408	-1.33591	-0.643839	-1.36125	-0.94283	-1.13736	-1.11748	-0.848449	-0.704871	-1.50485	-1.83659	-1.76639	-1.4451	-1.56846	-1.39221	-1.45598	-1.41598	-0.994169	-1.27414	-0.870477	-0.96459	-1.30999	-1.39356	NA	-1.79894	-1.96519	-2.19906	-2.01025	-1.6151	-1.72243	-1.31339	-1.63452	-0.889509	-1.12253	-1.77849	-1.93412
Fcsk	NA	NA	NA	NA	NA	NA	NA	NA	NA	NA	NA	0.710304	NA	NA	NA	0.651323	NA	0.281108	1.93506	2.19185	2.32904	1.98627	2.09363	2.34008	1.81959	1.70931	2.0596	2.33362	1.99879	2.3171	2.58553	2.6568	2.45139	1.81838	1.92138	2.16721	1.46893	1.38298	1.21856	1.86418	1.90294	1.57795	1.05674	0.989576	1.59143	1.90525	1.62	1.60042	1.35306
Fdft1	NA	-2.25036	NA	NA	NA	-1.02678	NA	-0.935715	NA	NA	NA	NA	NA	NA	NA	NA	NA	NA	NA	NA	NA	NA	NA	NA	NA	NA	NA	NA	NA	NA	NA	NA	NA	NA	NA	NA	NA	NA	NA	NA	NA	NA	NA	NA	NA	NA	NA	NA	NA
Fdps	1.43547	1.52495	1.81509	0.965654	1.27271	1.32535	1.7428	1.83656	1.43032	0.682083	2.44225	1.07322	0.166247	1.15168	1.17629	2.26522	1.66151	1.12305	1.04128	2.15891	1.27022	0.183447	0.239603	2.30388	1.64176	1.83111	1.49008	1.09644	1.52014	0.818744	1.76177	0.541297	2.13569	1.02453	1.24064	1.29137	1.5439	2.02257	1.23755	1.43024	1.69635	0.813013	1.40925	0.50981	1.85104	1.56985	1.93627	2.2887	1.45297
Fen1	-5.48003	NA	-5.12699	-4.99346	-1.90176	-2.31766	-1.35631	-1.38694	-1.00284	NA	-2.74725	NA	NA	NA	-1.99241	-0.961636	-1.27538	-3.52994	NA	NA	NA	NA	-2.0881	-2.20666	NA	NA	NA	NA	NA	NA	NA	NA	NA	-3.10893	-2.359	-2.00024	-4.52282	NA	-4.11336	-3.21998	-2.69822	-2.17165	-2.49929	-2.73494	NA	NA	NA	NA	-2.91961
Fermt2	-0.972049	-2.48303	-1.94045	-2.1905	-2.43291	-2.43891	-0.378494	NA	NA	-2.66637	-1.30054	-2.08652	NA	-1.34985	-2.00202	-1.47649	-3.12273	NA	-3.39354	NA	NA	NA	-2.77167	NA	NA	-2.26249	NA	NA	NA	-2.39021	NA	-1.55253	NA	-1.89381	-1.35781	NA	-0.776816	-1.16339	-1.87707	NA	-2.17477	-1.7385	-2.38801	-1.34522	NA	-2.01161	-1.50604	-1.09311	-1.49102
Fga	1.66786	1.49269	2.56221	2.65294	1.34515	0.692119	-0.097327	0.00498903	-0.329084	0.996602	1.16225	1.85082	2.54461	2.30969	1.23022	-0.598363	-0.119406	0.259138	-0.0107396	NA	0.172795	0.179235	0.929426	-0.922989	NA	0.254033	1.34842	2.28708	-0.0230958	1.13871	0.204218	1.82043	-0.108288	1.25824	0.87511	1.52426	2.42887	3.12511	NA	1.32008	NA	2.5616	1.25074	NA	2.08632	2.41757	NA	NA	0.793224
Fgb	0.934902	1.26635	2.02763	2.07683	0.94009	-0.591754	-1.27821	-1.98524	-3.16564	0.815414	1.13187	1.67217	1.96654	1.82149	0.934986	-1.08195	-2.25532	-0.362273	1.33676	1.65934	0.101765	-0.85766	NA	-1.21467	NA	-0.80246	NA	2.27253	2.92694	2.12594	1.02882	-0.877132	-0.606225	-0.772311	-0.295137	-2.32179	1.93036	1.98651	0.456642	0.0280053	1.29452	-1.92251	-0.506628	0.639293	0.0274119	0.981484	0.86931	0.494044	-1.48391
Fgg	0.647519	0.536618	1.73419	1.7674	0.760253	-0.832222	-1.98581	-1.02938	-1.51328	0.121359	0.349184	0.602401	1.61866	1.25717	0.672209	-3.89976	-0.931224	-0.703609	0.668078	-1.61128	0.744728	-1.33323	NA	NA	-1.33686	0.115231	0.368891	0.712955	2.19123	0.992161	NA	1.17123	-0.524713	-1.66719	NA	0.499957	-1.60738	2.5053	-0.555032	NA	2.25979	NA	2.42502	NA	-2.03241	-1.77482	-0.233201	-1.18876	-1.25515
Fh	0.032871	-0.380341	2.00227	0.0592143	0.487462	0.805215	0.112479	0.317515	0.170551	-0.925432	0.445144	-0.0197754	-0.899356	0.513164	1.06296	0.524546	0.448811	0.225008	-2.04255	-0.467239	0.184903	1.0385	0.752553	0.790535	0.333126	-1.1243	0.219399	1.15555	1.54848	0.347779	0.658538	0.353546	0.853079	1.28964	1.0219	-0.92949	1.01946	0.440062	0.458317	0.199685	-0.507852	0.320814	0.499829	0.804054	-1.10388	NA	0.752381	0.515335	NA
Fhl1	-1.78114	-0.912138	-1.35142	-1.55986	-1.54604	-2.0961	-1.73316	-0.393674	0.56891	-1.19394	-0.669523	-1.54735	NA	-1.2073	-0.21179	-0.123587	-0.474595	-0.0879024	NA	NA	-1.14263	NA	0.716233	-2.222	-0.697164	1.02616	0.409263	NA	NA	-2.44164	-1.20214	NA	-0.627626	NA	-0.957154	0.426098	-2.06888	-2.02202	-2.50309	-0.553885	-1.32252	-0.839593	NA	-1.44693	-1.46795	-1.88193	NA	-1.24759	-2.08159
Fhl3	-1.95967	-2.97141	-2.66002	-1.9272	-3.11006	NA	NA	NA	NA	NA	-2.77416	-0.607139	NA	NA	NA	NA	NA	NA	-1.64993	-2.14118	-2.71605	NA	-1.92867	-3.46448	NA	NA	NA	NA	NA	-2.57371	-1.77669	-2.14102	NA	-1.83871	-2.79127	NA	-2.23534	-2.60259	NA	NA	NA	-3.58404	-2.50687	NA	NA	-2.47205	NA	NA	NA
Fip1l1	NA	NA	NA	NA	-0.555287	NA	NA	0.578106	0.0737419	NA	NA	NA	NA	NA	-1.70079	-1.0851	-0.98917	NA	NA	NA	NA	NA	NA	NA	NA	NA	NA	NA	NA	NA	NA	NA	NA	NA	NA	NA	NA	NA	NA	NA	NA	NA	NA	NA	NA	NA	NA	NA	NA
Fis1	-1.79959	NA	NA	NA	-1.52109	-1.06233	-1.14992	-1.40349	-0.34234	-2.40187	-1.89999	-1.88222	-2.42772	-1.95623	-0.94134	-0.406774	-1.36448	-1.0501	-1.56693	-0.549154	-1.93974	-2.12181	-1.20225	-2.15471	NA	-1.75095	-1.2939	-1.96494	NA	-0.490695	NA	NA	NA	-1.78148	NA	NA	-0.931109	NA	NA	NA	-0.0512308	NA	-1.24019	-2.22198	NA	-1.64385	NA	NA	-1.59518
Fkbp10	0.303264	1.18876	1.40609	1.16152	-0.274561	-0.879044	-2.09893	-1.46659	-1.7929	-1.73823	-0.432395	-0.273719	0.58377	-0.186995	0.507281	-1.20544	-1.39986	-1.28484	0.645352	-1.44219	0.81632	0.691818	-0.145814	-2.24803	0.0910782	-0.414931	NA	0.547481	-0.618626	-1.42661	-0.850614	0.508969	NA	NA	-1.6975	0.176854	-1.06184	0.264307	-0.976268	-1.9683	-2.53755	-0.816976	-0.958302	-0.0300216	0.685853	-0.0815307	-0.883601	0.254913	1.53416
Fkbp1a	-0.819391	-0.400257	-0.887508	-0.507577	-0.803469	-0.886691	-0.941078	-0.911558	-1.03767	NA	NA	NA	-3.67871	-0.801172	-0.6927	NA	-1.35287	-1.53159	NA	-1.3827	NA	NA	NA	0.572815	-1.0039	-1.02756	-0.976494	NA	-1.33932	-0.245856	-2.20305	NA	NA	-1.26669	-1.62066	-1.7624	NA	NA	NA	NA	NA	NA	NA	-1.00248	-2.02966	-0.631855	-0.854327	NA	-1.09495
Fkbp2	-1.45195	NA	-1.64958	-1.60458	-1.33942	-1.20112	-1.5184	-1.57291	-1.91423	-1.38955	NA	-1.0867	NA	-1.37406	-1.40182	-1.47614	-1.06848	-1.71163	NA	NA	NA	NA	NA	NA	-1.69603	NA	NA	NA	-1.21174	-0.789407	-0.933099	NA	NA	NA	NA	NA	-1.56993	NA	NA	-1.38567	-1.00629	NA	-1.31912	NA	-1.86441	-1.67375	-1.41116	NA	-2.12415
Fkbp3	1.53649	2.04821	2.34968	1.56084	0.766906	0.8261	1.63102	0.560003	0.904061	-0.906625	2.49575	2.43729	1.79718	1.47315	1.36318	1.11514	1.02097	1.18261	0.995225	1.14136	1.02903	1.25115	0.475096	2.41471	1.49136	2.17091	0.668246	0.764247	1.13755	0.475483	1.41449	-0.351638	2.07158	1.1436	2.24952	1.96244	0.67327	0.372117	1.65127	1.998	1.55856	0.983029	0.850519	1.28284	2.051	0.559349	1.68446	1.2293	2.23544
Fkbp4	2.14044	2.20279	1.94158	2.48528	3.23524	3.58008	3.97103	3.6529	3.46929	1.19987	2.13294	1.35129	1.44939	2.6439	3.39095	3.57445	3.64772	3.48068	1.96733	0.769234	2.80179	1.16515	3.91733	2.93542	3.17086	3.4618	2.18241	2.4056	2.79109	2.43935	3.29912	3.82663	3.12178	0.44461	3.35444	2.8907	1.05543	3.3513	3.04761	3.47593	3.27758	3.33458	3.50132	3.48587	3.41614	2.5569	3.03258	2.13717	3.29476
Fkbp5	NA	NA	NA	-3.02485	-3.29118	-2.06561	NA	-2.58569	-2.56331	NA	NA	-2.55445	-2.43444	NA	-2.60309	-2.21917	-2.60226	-2.2631	NA	NA	NA	NA	NA	NA	NA	NA	NA	NA	NA	NA	-3.03086	NA	NA	NA	NA	-3.18999	NA	NA	-3.61821	NA	NA	NA	NA	NA	-2.67918	NA	NA	NA	NA
Fkbp7	-1.54939	-3.08603	NA	NA	-2.13415	-1.10346	-1.22175	-1.34106	-0.65989	NA	NA	-0.930789	NA	-2.40518	-2.13729	-1.27198	-1.00864	-1.30839	NA	NA	NA	NA	NA	-1.05392	NA	NA	NA	NA	-2.08919	-2.35629	NA	NA	NA	-1.01369	NA	NA	-1.69134	NA	NA	NA	NA	NA	NA	NA	-2.14159	NA	-2.21983	NA	NA
Fkbp8	NA	-3.13929	-2.98579	-2.18972	-1.48365	-0.829969	-0.23738	-2.38256	-2.49168	NA	-2.19838	NA	NA	-2.2579	-0.88582	-1.42748	NA	-1.7347	NA	NA	NA	NA	NA	NA	-2.53396	NA	NA	NA	-1.82714	-1.39441	NA	NA	-1.18346	NA	NA	NA	NA	NA	NA	-3.58093	-1.58768	NA	NA	NA	-2.80087	NA	NA	-1.68722	NA
Fkbp9	0.193069	0.904048	0.747149	-0.00501572	-0.141762	-1.9641	-2.66991	-2.90413	NA	-2.11836	0.790937	0.660094	-2.55743	0.13093	-0.00999484	-3.17738	-1.23626	0.749357	1.2805	-0.318597	NA	NA	-0.948256	-0.484938	NA	-1.02262	-1.1908	NA	-2.04619	-0.108001	-2.7166	0.0257986	0.566028	-1.28088	-0.445219	-2.88173	0.699866	-1.44735	NA	-0.52721	-0.749493	NA	NA	-1.40209	0.161369	0.763422	-1.5471	-1.55361	-1.37495
Flg	-2.18459	-4.21575	-1.63564	-3.57601	-3.09534	-2.04769	-3.95124	-2.48879	-2.50367	-0.201653	-1.53918	2.97717	-1.62429	-1.24862	-1.74077	-1.84816	-2.99845	-1.85108	1.19227	-1.91458	-0.0920506	-4.0562	-2.74334	-3.10696	-5.60434	-0.437164	-4.29804	0.0695785	-0.311145	-0.168505	-1.88437	-2.41294	0.972624	0.140725	-1.25282	-5.12263	0.313148	-4.41187	-0.378454	-3.88147	-0.209354	-4.99278	0.401026	-0.328874	-0.805711	-3.12993	-2.15939	-3.40897	-5.02134
Flg2	1.00776	2.13475	1.93405	0.917235	0.499955	0.448759	0.305003	1.37443	0.594671	-1.80575	0.460358	1.98521	0.442115	-0.0356026	0.686348	0.203007	0.558812	0.937948	2.25955	1.01729	1.39614	-1.39027	0.198602	1.86161	-0.367307	0.175364	0.135148	-0.289528	1.61765	1.29078	1.57532	1.06933	1.13238	1.05967	0.360033	-1.47808	2.82407	1.19861	0.845352	0.993917	0.838364	0.878301	0.437686	0.928889	-0.310923	1.3549	0.099051	1.79114	0.194826
Flna	5.76369	6.24524	5.6351	5.31878	4.67069	3.50763	3.70206	3.33678	3.83084	4.91088	6.10571	5.46621	3.78695	4.721	4.54125	4.02816	3.68846	4.20141	6.47798	4.81578	4.03155	2.88583	4.17681	4.69189	4.64092	5.02549	4.86142	5.74047	5.27657	5.28515	4.28199	3.7004	4.04116	3.58715	4.87168	4.62958	7.0291	5.67797	4.75029	4.34714	4.5251	4.31315	4.44178	4.33498	4.21224	6.20503	4.26497	3.86743	3.4155
Flnb	2.57307	3.51937	3.04582	3.01332	2.7148	1.92153	2.16034	1.36351	1.68111	1.74218	3.67804	3.15742	2.12873	2.76316	2.53453	2.20206	1.5002	2.33053	2.88169	2.27371	2.52839	2.58144	2.39815	2.37761	2.21116	2.40489	2.36022	3.14664	2.37254	2.54994	1.89424	2.06623	2.8649	3.21448	3.52928	3.17665	3.17287	2.72171	1.68023	1.74386	2.3217	2.25155	1.19324	2.50007	1.69488	3.4732	2.15884	1.32135	1.63531
Flnc	0.474745	1.98908	0.644348	-0.264462	-1.18506	0.597623	-0.577545	-0.44344	-0.745029	0.743912	1.82689	2.08779	-1.06493	0.281987	-0.274601	0.781339	-0.204296	-1.14716	0.696222	1.31242	0.227165	0.388772	0.518272	-0.847361	0.846798	-0.914084	NA	-1.70716	0.963951	-0.0902508	-1.06678	-0.825141	0.0834519	-0.773318	0.156505	-0.785693	1.9886	0.716534	0.856991	-0.0831941	0.846425	1.98951	1.22804	0.873059	-0.815353	0.303542	0.873087	-2.59961	1.03758
Flot1	NA	NA	NA	NA	NA	-1.13581	-1.67713	-1.47739	-1.99099	NA	NA	NA	NA	-2.31042	-1.68563	NA	-1.61961	-1.41393	NA	NA	NA	NA	NA	-1.46743	NA	NA	NA	NA	NA	NA	-0.411004	-3.31845	-2.34459	NA	NA	-2.01885	NA	-0.172	-0.288916	-3.10807	NA	0.112704	NA	NA	NA	-0.149462	NA	NA	-0.562193
Flot2	NA	NA	NA	NA	NA	NA	NA	NA	NA	-0.845487	-1.1014	0.914689	NA	NA	NA	NA	NA	-0.480374	-0.702638	0.0767458	0.172809	-1.08708	-0.668147	0.541226	0.480103	0.00143493	0.099004	NA	-1.54269	0.147757	0.399816	0.103226	-2.0129	-0.200057	-1.53067	-0.21379	-0.511652	-1.47477	-0.097582	-1.68859	-0.896908	-0.589994	-0.724074	-0.753957	-2.59703	-1.41778	NA	-0.496501	-1.0653
Fmn2	NA	NA	NA	NA	NA	NA	NA	NA	NA	NA	NA	NA	NA	NA	NA	NA	NA	NA	NA	NA	NA	NA	NA	NA	NA	NA	NA	NA	NA	NA	NA	NA	NA	NA	NA	NA	NA	NA	NA	NA	NA	NA	NA	NA	NA	NA	NA	NA	NA
Fmo1	-2.10677	-2.22777	-1.77894	NA	NA	NA	NA	NA	NA	NA	NA	NA	NA	NA	NA	NA	NA	NA	NA	NA	-2.18214	NA	NA	NA	NA	NA	NA	NA	NA	NA	-2.27462	NA	NA	NA	NA	NA	NA	NA	NA	NA	NA	NA	NA	NA	NA	NA	NA	NA	NA
Fmo2	NA	-0.278943	-0.0650397	-0.318048	0.273328	-0.565441	-2.64873	-2.01616	0.284378	NA	NA	-0.0056895	0.510803	-0.269164	0.177081	0.129118	-2.43772	-1.71292	-0.232878	-0.677314	-1.27728	NA	1.47235	-0.335359	NA	-0.844096	-2.60835	0.20344	-0.207398	-1.31955	-0.0211067	-0.388854	-0.729417	0.0737375	-0.781727	0.236333	0.0768696	-0.338839	-0.502366	-0.555592	-0.460864	-3.05533	NA	-2.25137	-1.68116	-1.22402	-0.599045	-1.82679	-0.645913
Fmod	NA	-1.90626	-1.63462	-2.97648	NA	NA	NA	NA	NA	NA	-2.39333	-0.962834	-2.36927	NA	NA	NA	NA	NA	NA	NA	NA	NA	-1.98439	NA	NA	NA	NA	-1.66171	-2.21279	-3.06207	-3.20802	NA	NA	NA	NA	NA	NA	NA	NA	-0.597969	-2.63009	NA	-1.89129	NA	NA	NA	-1.1715	NA	NA
Fmr1	NA	-3.31183	-3.59124	-6.23918	-2.14519	-2.01253	-2.77878	-2.59916	-2.84974	NA	-3.02557	NA	NA	-2.75082	-2.171	-2.05756	-2.12394	-1.93601	-3.00023	NA	-1.3386	NA	NA	NA	NA	-5.18924	-1.55849	NA	-1.6334	NA	NA	-4.70738	-2.83606	NA	-1.61102	NA	NA	-1.56053	NA	-1.77014	NA	NA	-4.177	-4.35985	NA	NA	NA	NA	NA
Fn1	4.81667	4.94324	4.64718	3.72837	3.36559	1.30171	1.37093	1.05843	1.24115	2.79253	4.58773	3.61745	3.15261	3.48381	2.85694	0.877364	1.6347	1.29078	4.94044	4.67004	1.87101	4.27389	3.8745	1.99967	0.509151	1.27761	1.36463	4.20381	3.55991	3.2211	1.77231	2.85209	3.13156	2.39663	1.44096	1.66993	6.41945	4.14221	3.55847	2.23735	2.47926	2.71342	2.74626	1.00996	1.68699	5.02385	2.20845	1.60675	2.61291
Fnbp1l	NA	-4.76487	NA	-3.67927	-6.98015	-1.54106	-6.43338	-6.42824	-2.23388	-1.97208	-4.90191	-2.18968	-0.97002	-7.85088	-2.54687	-6.94637	-1.89063	-1.71355	-9.95478	NA	-2.24948	NA	-4.07836	NA	NA	NA	-3.8709	NA	NA	-3.22947	-0.942914	-3.4718	NA	-2.54098	-4.6702	NA	NA	NA	NA	NA	NA	NA	NA	-3.63649	-3.40795	NA	NA	-3.76159	-4.49783
Foxg1	NA	NA	NA	NA	NA	-0.576179	-1.50659	-1.07634	-1.44842	NA	NA	NA	NA	NA	-1.74622	-0.912097	-0.92994	-1.14201	NA	NA	NA	NA	NA	NA	NA	-1.46983	NA	NA	NA	NA	NA	NA	-1.49326	-1.44149	-0.765996	-0.572598	NA	NA	NA	NA	NA	NA	NA	NA	NA	NA	NA	-2.44581	-2.00512
Frg1	NA	NA	-2.7041	NA	NA	NA	NA	NA	NA	NA	NA	NA	NA	NA	-2.09632	NA	-1.91132	NA	NA	NA	NA	NA	NA	NA	NA	NA	NA	NA	NA	NA	NA	NA	NA	NA	NA	NA	NA	NA	NA	NA	NA	-1.21618	-2.11814	NA	NA	NA	-2.0896	NA	NA
Fscn1	4.1651	4.33034	4.02691	4.3742	4.75223	5.15582	4.92697	4.75054	5.31187	3.53914	4.30901	4.19712	3.35259	4.67115	4.92731	5.4488	5.27699	5.26001	4.24866	5.11944	4.93082	3.89403	4.54536	4.39147	4.45179	4.60294	3.66184	4.91251	5.21435	4.62833	5.58997	5.23202	5.52042	4.4351	4.35393	4.71239	3.22143	4.82264	4.96796	4.94369	4.05465	4.47306	4.78096	4.36287	4.53686	4.57218	4.74034	4.16441	4.32926
Fsd1	NA	NA	NA	NA	-2.94379	NA	NA	-2.57986	NA	NA	NA	NA	NA	NA	NA	-4.55632	-1.3768	-4.15983	-1.95569	NA	NA	NA	NA	NA	-3.67453	NA	NA	NA	-0.936863	-3.624	-1.37339	NA	-2.80313	-2.77234	-3.16863	NA	-3.90998	-3.84316	-3.50055	NA	NA	-3.93884	-3.91076	-3.58578	NA	NA	NA	NA	NA
Fsd1l	-2.10723	NA	NA	NA	NA	NA	NA	NA	NA	NA	NA	NA	NA	NA	NA	-2.24301	NA	NA	NA	-1.28338	NA	NA	-2.36972	NA	NA	NA	NA	NA	NA	-2.66629	NA	NA	NA	NA	NA	NA	NA	NA	NA	NA	-1.93076	NA	-2.02373	-1.16139	NA	NA	NA	NA	-2.64997
Fstl1	NA	-1.28916	NA	NA	-2.33437	-1.46157	NA	-1.5796	-2.07601	NA	-2.23418	0.294242	-0.0427117	-1.92784	-1.21741	-2.59881	-2.16764	-2.38806	NA	-1.56826	-0.411425	NA	-2.15254	-1.09814	-0.892232	NA	-1.58413	NA	NA	-2.05624	NA	-1.62594	-2.52537	-0.226364	-3.29908	NA	NA	-2.03792	-2.3737	-2.24406	-2.13283	-1.29713	-1.09825	NA	NA	NA	-1.72573	-1.33146	-2.49839
Fth1	1.47369	1.75758	0.811573	1.05558	0.691269	-1.45376	0.520959	-0.06187	-0.0654777	-1.19923	0.684271	-1.21175	-0.728405	-1.02751	0.765528	-0.522745	0.220441	0.225843	0.465864	-1.17942	-1.51687	0.918558	0.853795	-1.66356	1.30465	0.886542	0.911883	0.482796	0.242294	-1.22493	0.0777067	-2.07635	-1.34184	1.01514	0.715661	-0.531388	0.760969	0.511399	0.9497	0.0352923	1.12813	-0.145544	0.65013	0.234065	-1.1778	1.06387	0.574026	-0.22469	1.59783
Ftl1	2.81242	3.19071	2.21821	2.78716	2.98083	2.54023	2.4151	2.38885	2.80372	2.51039	2.99588	2.79056	2.48794	2.69325	2.58177	2.18609	1.8106	2.02464	2.25674	1.81103	2.84575	2.85653	2.80732	1.85666	2.68421	1.67076	1.05583	2.27743	2.59683	3.39384	0.350664	3.22671	2.69241	3.20929	2.52802	1.76212	3.56677	2.98312	2.81395	2.79181	2.62296	2.72252	2.69309	2.29586	3.15016	3.75249	3.06823	3.45358	3.30844
Fto	NA	-1.3457	-2.4201	-2.69621	-2.2209	-0.943187	-0.911226	-1.80392	-1.7417	NA	-2.04671	NA	NA	NA	-1.81111	-1.31184	-1.65968	-2.32332	NA	-2.36095	NA	-1.64213	-2.65274	NA	-1.78556	-1.993	-1.85591	NA	NA	NA	NA	NA	-1.97491	-2.21613	-1.40645	-1.65665	NA	-1.52417	NA	-2.10813	NA	-1.19297	NA	NA	-0.406103	-1.44648	-2.02759	NA	-1.50319
Fubp1	4.24662	2.32403	2.61903	2.38064	2.70104	3.38102	3.45061	3.02432	3.29	2.00687	1.74437	1.85537	3.13343	4.73588	3.0555	3.42463	3.38694	2.99868	0.550658	2.25483	2.33236	4.26505	3.12403	3.2555	3.12446	2.82949	2.4917	1.73924	3.54021	2.31736	3.34628	3.4801	3.24857	3.47247	3.61562	3.603	1.9985	3.43577	3.15796	3.11416	3.4604	3.17985	3.67476	3.30104	3.58248	2.80559	3.02498	3.09676	3.36438
Fus	2.70385	2.87473	2.79704	2.96787	3.29488	3.452	3.41894	3.64421	3.93111	2.22309	1.2371	1.94431	2.75696	2.82052	3.50604	3.09158	3.63298	3.17888	1.59694	2.97848	3.44845	3.1935	2.64677	3.63794	2.69885	2.89975	2.43913	2.02326	3.56717	2.55476	3.11455	2.59285	2.77872	3.11091	3.70803	3.9625	2.48668	3.48528	3.07399	3.35811	2.63309	3.24686	3.83275	3.31952	2.92312	2.79617	2.32812	2.98235	3.49229
Fxr1	NA	-1.94555	NA	NA	-1.24481	-1.06286	NA	-1.28171	-1.38612	NA	-1.72955	NA	NA	NA	-0.998305	-0.838901	-1.24202	-0.97375	NA	NA	NA	NA	NA	NA	NA	NA	NA	NA	NA	NA	NA	NA	NA	NA	NA	NA	NA	NA	-1.81405	-1.61633	NA	NA	NA	NA	NA	NA	NA	NA	NA
Fxr2	-2.86153	-1.32408	-2.98099	-3.11622	-0.597762	-0.395846	-1.31345	-0.434851	-0.945065	NA	-1.51943	NA	NA	-1.54158	-0.430419	-0.378922	-0.185646	-0.526104	-3.37728	0.0822673	-1.621	-2.84844	-2.86538	-2.35124	-1.91131	NA	NA	NA	0.151265	-0.306352	0.191053	-1.43144	0.635042	-1.45434	-0.919612	0.314328	-2.34862	-0.64134	0.291537	-0.0520942	-0.249461	-0.568998	-0.202636	-1.5438	-3.53632	-0.633546	-0.567006	-0.0394573	-2.89903
Fxyd6	NA	-2.00125	-2.66737	NA	NA	-0.763585	NA	NA	-1.60208	NA	NA	NA	NA	NA	NA	-1.15439	-1.31213	-0.569111	-1.57538	-1.80255	NA	NA	NA	NA	NA	NA	NA	NA	-1.86731	-0.714183	-1.5367	NA	NA	-1.78859	NA	NA	-0.277898	NA	NA	-1.90425	-1.7775	NA	-0.806443	NA	NA	-0.76561	-2.34503	-1.74322	NA
Fyttd1	NA	NA	NA	NA	-2.50737	-1.01504	-2.53737	-2.1608	NA	NA	NA	NA	NA	-3.03956	-2.35121	-1.73307	-2.00268	-2.30952	NA	NA	NA	NA	NA	NA	NA	NA	NA	NA	NA	NA	NA	NA	NA	NA	NA	-3.12947	NA	NA	-1.96244	-2.43447	NA	NA	NA	NA	NA	NA	NA	NA	NA
G3bp1	1.39276	1.64974	1.48013	1.33411	2.35441	2.55732	2.46867	2.68098	2.64289	2.38972	1.59742	1.6364	1.36888	2.01182	2.51139	2.64926	2.40129	2.3185	1.24956	1.98065	1.58844	2.63536	2.36657	2.50464	2.15019	2.4531	2.27617	1.466	2.12569	1.74617	1.95225	1.30773	1.84347	1.76753	2.49946	2.68803	1.06034	2.14178	2.0856	2.2889	2.36795	2.23701	2.62934	2.51097	2.25222	1.3367	1.94773	2.14016	2.68339
G3bp2	-1.91131	-0.476054	-0.991156	-1.19745	0.647563	1.43296	0.878065	1.19905	0.963066	0.0564749	-0.213406	-0.649895	-1.43006	0.387777	0.806722	1.37805	1.2431	1.24283	NA	0.404249	0.126178	-0.469083	-0.159146	0.33636	1.14813	-0.851556	-0.901057	-1.28617	0.441936	0.606496	1.719	0.796236	0.600631	0.368073	0.594025	-0.798428	-1.09078	0.173029	0.229497	0.0202907	0.00466576	1.04198	-2.5201	1.10303	1.17809	0.286871	1.567	0.455645	0.568823
G6pdx	NA	-0.507186	NA	-0.753154	-0.34606	0.193018	0.135994	0.604889	0.510421	NA	NA	NA	-2.24639	-0.581815	0.786803	0.669588	0.0453085	0.294897	-2.49109	-0.45903	0.885388	NA	-0.125728	-0.750649	NA	0.435019	NA	NA	0.517216	-1.2525	-1.99386	-0.30275	-1.8857	NA	0.701726	0.68987	-0.156692	-0.266828	0.441123	0.688013	0.19585	0.648743	1.09609	0.433794	NA	-0.101107	0.285254	1.15393	0.0161381
Gab1	NA	NA	NA	NA	NA	-1.38962	-1.72281	-2.61698	NA	NA	NA	NA	NA	NA	NA	NA	NA	-1.79108	NA	NA	-1.62324	NA	-1.37415	-1.77953	NA	-2.30852	-1.97478	NA	NA	-2.13998	NA	-1.28361	-1.98438	NA	-2.10397	-2.25703	NA	NA	NA	NA	-2.25692	NA	NA	NA	-2.62322	NA	-2.42349	NA	NA
Gabbr1	NA	NA	NA	NA	NA	NA	NA	NA	NA	NA	NA	NA	NA	NA	NA	NA	NA	NA	NA	NA	NA	NA	NA	NA	NA	NA	NA	NA	NA	NA	NA	NA	NA	NA	NA	NA	NA	NA	NA	NA	NA	NA	NA	NA	NA	NA	NA	NA	NA
Gabra1	NA	NA	NA	NA	NA	NA	NA	NA	NA	NA	NA	NA	NA	NA	NA	NA	NA	NA	-2.44932	-1.92949	NA	NA	NA	-3.37827	-2.46869	-2.55941	NA	NA	-5.89162	-2.96102	-0.872645	NA	NA	NA	-2.87513	NA	0.0828887	0.0680585	-0.0757601	-3.70178	-3.34133	NA	NA	NA	-3.2307	0.458783	-2.52858	NA	-2.93243
Gad1	NA	NA	NA	NA	NA	NA	NA	NA	NA	NA	NA	NA	NA	NA	NA	NA	NA	NA	NA	-0.846941	0.432781	NA	NA	1.40552	NA	1.50194	0.414471	NA	-3.31551	-0.216672	-0.0651585	0.864662	0.280434	0.22493	0.338908	0.581709	-2.44791	-3.16095	-1.83575	-1.83783	0.439641	0.124577	-0.531566	NA	0.501947	-2.77187	-0.742307	0.266553	-0.112977
Gad2	NA	NA	NA	NA	NA	-2.66119	NA	NA	NA	NA	-3.90553	-3.54124	NA	-1.95061	-2.82465	-1.49257	NA	-2.15419	-0.674824	-0.48985	-1.06357	-3.09047	-1.47812	-1.81001	-1.61176	-3.42034	-3.09283	NA	-2.03844	-1.80655	NA	-1.49371	-2.68899	-1.40171	NA	NA	-3.26487	-2.95319	-3.40291	-2.60186	-2.72963	-1.67721	-2.6829	-3.85261	NA	-3.0043	-4.40507	-2.84299	-2.83942
Gak	NA	-3.88011	NA	NA	NA	NA	NA	NA	NA	NA	NA	NA	NA	-3.44338	NA	-2.12612	NA	-3.00337	NA	-2.49409	NA	NA	NA	NA	NA	NA	NA	NA	NA	NA	NA	NA	-3.85591	NA	NA	NA	NA	NA	NA	NA	NA	NA	NA	NA	NA	NA	NA	NA	NA
Galk1	1.20907	-0.0109124	-0.918843	-0.748057	0.193281	-0.478822	-0.0571992	-0.41034	0.266402	0.341163	1.28505	0.985601	-1.26721	-0.0601235	0.580808	0.0704221	-0.165627	0.487277	0.186802	0.887495	-1.0598	NA	NA	-0.782514	-1.06624	NA	-0.718119	1.28766	0.620368	-0.0240457	1.3057	NA	NA	0.95226	0.349557	NA	0.0106933	0.441179	1.75998	-0.325243	-0.665435	-0.799614	-0.62784	NA	-1.99686	0.809963	1.26079	-0.33401	0.945963
Galnt5	NA	NA	NA	NA	NA	-2.30346	NA	NA	NA	-0.74742	NA	NA	NA	NA	-2.7278	-2.06332	NA	-2.48363	NA	NA	NA	NA	NA	NA	NA	NA	NA	NA	-1.69861	NA	NA	NA	NA	-2.62033	NA	NA	NA	NA	NA	NA	NA	NA	NA	NA	NA	NA	NA	NA	NA
Ganab	1.97173	2.5236	1.93104	1.94249	1.7039	1.63653	1.26854	2.00978	2.35498	1.70429	2.43935	1.45578	0.1156	1.35654	1.74142	1.85134	2.17486	1.62971	2.25929	1.91383	1.04593	1.161	1.62528	3.16967	1.37083	2.10889	1.60502	1.10644	2.55079	2.02859	1.52157	1.79904	1.55532	-0.0699159	2.07664	1.92118	2.68397	2.58081	1.59897	1.35254	1.57839	1.94885	1.90474	1.41247	1.81208	2.52892	2.67621	1.3015	1.12828
Gap43	-0.990566	-0.169469	-0.789274	0.561309	2.02148	1.66434	1.30515	1.43998	1.64766	-1.29477	-1.09754	0.0429077	0.566762	0.284655	1.76535	1.63526	1.77437	2.01941	0.987074	2.60592	-0.413966	0.206854	-1.15031	-0.839189	NA	NA	-1.91038	1.39601	1.84846	1.84363	2.83151	1.51852	2.74812	2.04696	0.881842	1.85559	2.66066	1.25941	0.231916	1.49053	-1.40731	0.0222204	-2.58718	0.467761	0.447026	2.73226	2.06053	-1.18174	0.357211
Gapdh	6.86995	6.92623	6.4486	6.67024	7.38604	7.58971	7.31874	7.63717	7.71697	6.55956	6.58683	6.214	6.11631	6.93908	7.5133	7.5724	7.69982	7.48444	6.50806	6.70015	7.11911	6.4581	7.24931	7.736	7.15753	7.6333	7.18867	6.57688	6.71233	6.87619	7.18588	7.14756	7.44953	6.91924	7.75273	7.72201	6.35282	7.46429	6.82073	7.1982	7.34278	7.01806	7.13317	7.10903	7.32259	6.70558	7.22369	6.90965	6.65042
Gar1	-1.6884	-1.52889	-2.40242	-2.40602	-2.71831	-2.13014	-0.755937	NA	-2.97128	-1.46767	NA	-0.795016	NA	-1.1276	NA	NA	NA	NA	NA	NA	-1.97012	-2.27858	-3.26823	-1.75368	-1.9777	-1.88577	-1.61506	NA	-1.09825	NA	-1.23746	-2.38248	-2.09442	-1.32157	-1.49294	-0.926771	-2.99788	-0.74545	-2.47297	-1.75259	-1.42196	-1.20154	-2.22599	-2.94815	-2.10408	-1.5999	-0.760592	NA	-1.19954
Gars1	0.594083	0.645288	-1.38069	0.380408	1.29243	1.49488	0.93599	1.28931	1.2414	0.0269451	0.175127	0.432573	-0.704881	0.602995	1.06139	1.73764	1.60465	1.70953	-0.237345	0.635534	-0.104607	1.55716	0.952545	0.775424	1.49838	0.668116	1.5261	NA	1.53098	1.40751	0.579554	1.62903	2.02244	1.68876	1.72607	-0.919728	0.537308	1.1539	0.325491	-0.141149	0.914354	1.0763	0.179879	NA	-1.25555	1.37695	1.50606	-0.598247	-1.24673
Gart	-0.57509	-2.29995	-2.54798	-0.983816	-0.0703823	0.0818328	0.417105	-0.386708	0.356931	NA	-0.81041	NA	-2.9292	-0.127104	-0.395985	0.0301947	0.290485	0.246818	NA	-1.80638	NA	NA	NA	NA	-0.459044	1.42662	NA	NA	0.376481	-0.452802	NA	-2.09381	NA	-0.47481	-1.38686	0.654628	-0.220555	NA	-1.58703	-0.484873	NA	0.197715	-2.0754	NA	NA	-0.945691	-0.804693	-1.21229	NA
Gatad2b	NA	NA	NA	-3.06566	-0.780502	-0.425113	-0.856226	-0.173176	-0.687866	NA	-2.2177	-2.74612	NA	-1.41151	-0.758834	-0.207294	-0.447887	-0.846341	NA	-1.25779	-1.34508	NA	NA	-0.677857	-0.0624121	-1.13795	-0.500685	NA	-1.30265	-1.58454	-1.83818	NA	NA	-0.607476	0.313005	0.205994	NA	NA	-2.61529	-1.56294	-0.938101	NA	NA	NA	NA	NA	-0.595058	NA	-2.46636
Gatd1	NA	NA	NA	NA	NA	NA	NA	NA	NA	NA	NA	NA	NA	NA	NA	NA	NA	NA	NA	NA	NA	NA	NA	NA	NA	NA	NA	NA	NA	NA	NA	NA	NA	NA	NA	NA	NA	-0.878365	NA	-0.16558	NA	-0.579261	NA	NA	NA	-1.68055	-1.10128	NA	NA
Gatd3	-2.36835	NA	-2.80576	-2.83846	NA	-2.06959	-3.21762	NA	-1.02632	-0.759541	NA	-1.18962	NA	-3.29973	NA	NA	NA	-1.91469	NA	-3.3311	NA	NA	-1.10324	-1.39409	-4.45835	-2.14042	-2.72553	-1.28608	-2.33646	NA	-1.90956	-2.55723	-1.4782	NA	NA	-1.88744	-3.39451	-1.63582	-2.92953	NA	-1.12051	-1.89483	-1.97192	-1.06554	NA	NA	NA	NA	NA
Gba2	NA	NA	NA	NA	NA	NA	NA	NA	NA	NA	NA	NA	NA	NA	NA	NA	NA	NA	NA	NA	NA	NA	NA	NA	NA	NA	NA	NA	NA	NA	-2.09622	NA	NA	NA	NA	NA	NA	NA	NA	NA	NA	NA	-2.16629	NA	NA	NA	NA	NA	NA
Gc	-1.12623	-0.516395	0.456152	0.716853	-0.651028	-2.48143	NA	NA	NA	-0.436884	-1.01989	0.624824	1.41	0.351529	-0.563582	-2.87077	-3.42302	-2.21663	NA	-2.01741	NA	NA	NA	NA	NA	-0.484342	NA	NA	-1.97212	-1.24878	NA	-0.30388	0.321431	NA	-0.0292741	-1.07451	NA	NA	-0.183109	NA	-1.15058	NA	NA	NA	NA	NA	NA	-0.250945	NA
Gcat	-1.32218	-2.09403	NA	NA	-0.844484	-2.41602	-1.72252	-1.62816	-1.21327	-1.64584	-2.09201	NA	NA	NA	NA	NA	-2.23932	-2.68576	NA	-1.59327	NA	NA	NA	NA	NA	NA	NA	NA	NA	NA	NA	NA	NA	NA	-2.15767	NA	NA	NA	NA	NA	NA	NA	-1.69183	NA	NA	NA	NA	NA	NA
Gclc	NA	NA	NA	NA	NA	NA	NA	NA	NA	NA	NA	NA	NA	NA	NA	NA	NA	NA	-1.90153	NA	NA	-1.79133	NA	-2.50967	-1.72832	NA	NA	-2.50476	-2.47914	NA	-1.86985	-2.37989	NA	NA	-2.35903	-2.20965	-1.89771	NA	-1.88488	NA	NA	NA	-2.52556	NA	NA	NA	NA	-2.16408	NA
Gclm	-1.13493	-1.12046	NA	-1.57035	NA	NA	NA	-1.72819	-2.18225	-0.986909	-0.647549	NA	NA	-1.11404	NA	-1.75839	-1.81549	NA	NA	-1.5911	NA	NA	-0.874362	NA	-1.98476	NA	NA	NA	NA	NA	NA	NA	NA	NA	-1.01023	NA	NA	NA	NA	NA	NA	NA	-2.14989	-0.995178	NA	NA	NA	NA	-0.958537
Gcn1	NA	-1.11511	-1.65488	-0.964317	NA	-0.697858	NA	-2.79411	-0.393853	NA	-2.40885	-1.21649	-1.63538	NA	-1.956	-0.234236	NA	-1.85485	NA	NA	NA	NA	NA	-1.45224	NA	-1.34084	NA	NA	NA	-2.7425	-1.44109	NA	NA	NA	NA	-1.29177	NA	NA	NA	NA	NA	-1.39601	NA	-1.74882	-2.07815	NA	-1.14087	NA	NA
Gda	NA	NA	NA	NA	NA	NA	-2.0819	NA	NA	NA	NA	NA	NA	NA	-2.70733	-2.85491	NA	NA	NA	-1.29254	NA	NA	NA	-0.964726	NA	-1.40059	NA	NA	NA	NA	NA	NA	NA	NA	NA	NA	NA	-1.44854	NA	NA	NA	NA	NA	NA	-1.30986	NA	NA	NA	NA
Gdap1	-1.57104	-1.75252	NA	NA	NA	-0.454633	-1.22037	-0.659755	-0.916282	NA	NA	NA	-1.23718	-0.840291	-0.678351	NA	-0.090629	NA	NA	NA	NA	NA	NA	NA	NA	NA	NA	NA	NA	NA	NA	NA	NA	NA	NA	NA	NA	NA	NA	NA	NA	NA	NA	NA	NA	NA	NA	NA	NA
Gdap1l1	NA	NA	NA	NA	NA	NA	NA	NA	NA	NA	NA	NA	NA	NA	NA	NA	NA	NA	NA	-0.538477	0.00326779	NA	NA	NA	NA	NA	NA	NA	-0.755553	NA	-0.235084	-0.543664	NA	-0.33456	NA	NA	NA	NA	-0.768993	NA	NA	0.454954	NA	NA	NA	-1.10941	NA	NA	NA
Gdi1	2.71025	3.40046	2.40887	2.72888	3.6846	3.70089	3.56769	3.77202	3.86869	1.92334	2.51469	1.49368	1.70354	3.33847	3.65941	3.30078	3.81819	3.65623	2.89503	4.22831	3.60742	1.56813	2.74664	3.04362	2.90644	1.89973	2.91839	3.47533	4.10354	3.41656	4.04494	3.58989	4.00603	3.03572	2.83013	3.23956	2.70431	3.86256	2.71872	3.69737	2.41964	3.06984	2.7755	2.80443	2.15544	3.78872	4.10861	2.99721	2.44864
Gdi2	2.95107	3.51102	2.98151	2.9741	3.32902	3.1278	3.22667	3.00984	3.72575	1.81233	2.89499	1.97612	1.69741	2.80993	3.191	2.98001	3.36608	2.93978	1.14122	2.68979	3.05682	2.52131	2.89337	2.55176	3.19889	3.47893	3.44892	2.55788	3.39647	1.44001	3.65179	3.07861	4.26629	2.48472	3.47947	4.12838	2.93171	2.74003	3.95563	2.47196	3.19071	2.82744	2.59016	2.03057	3.25958	2.53111	3.1866	2.66965	3.03288
Gdpd1	NA	-3.16518	-1.53431	NA	-1.3886	0.0859093	-0.511312	-0.898916	-0.361034	NA	NA	-0.361217	NA	NA	-0.588036	-0.746126	-0.153332	-0.976748	0.0303438	-0.293602	-0.768727	0.142604	NA	NA	NA	NA	-0.581117	NA	NA	NA	NA	NA	NA	NA	-1.35555	NA	0.222146	NA	-1.05645	-2.78241	NA	NA	-2.17987	-2.27499	-1.8122	NA	NA	NA	NA
Gdpd3	NA	NA	NA	NA	NA	NA	NA	NA	NA	NA	NA	NA	NA	NA	NA	NA	NA	NA	NA	NA	NA	NA	NA	NA	NA	NA	NA	NA	NA	NA	NA	NA	NA	NA	NA	NA	NA	NA	NA	NA	NA	NA	NA	NA	NA	NA	NA	NA	NA
Get3	-1.14299	-1.53581	-1.67125	-1.04432	1.131	0.808749	0.418294	0.819702	0.608441	-1.60937	-1.04515	NA	NA	NA	0.767407	0.901362	0.772172	0.882475	NA	-0.0949856	-0.020259	NA	-0.23257	NA	NA	0.843055	0.164703	-0.158571	-0.357609	0.64308	NA	0.138766	NA	-0.837038	0.460381	-0.101311	0.721059	-0.395198	-3.57603	-1.33186	1.27396	NA	NA	NA	-0.955904	0.841087	NA	NA	-0.84741
Gfap	-0.903072	-0.990572	NA	-0.138344	-1.97213	-0.372587	-0.384209	NA	-0.0346957	NA	-0.779089	-0.301132	NA	0.196498	NA	NA	0.591223	-1.79847	-2.57259	-0.582323	-0.679432	0.958	-1.62675	NA	-0.592562	-1.99157	-1.09375	NA	-0.531626	-0.401519	-0.069765	-0.219368	-0.25652	-0.411001	0.912972	NA	-1.77596	-0.0812014	-0.360777	0.0751711	NA	0.465016	0.832784	-0.852774	-1.66596	-0.638543	-1.18263	-0.188146	-0.244973
Gfi1	NA	NA	NA	NA	NA	NA	NA	NA	NA	NA	NA	NA	NA	NA	NA	NA	NA	NA	NA	NA	NA	NA	NA	NA	NA	NA	NA	NA	NA	NA	NA	NA	NA	NA	NA	NA	NA	NA	NA	NA	NA	NA	NA	NA	NA	NA	NA	NA	NA
Gfpt1	NA	NA	NA	NA	NA	NA	NA	NA	NA	NA	NA	NA	NA	NA	NA	NA	NA	NA	NA	NA	NA	NA	NA	NA	NA	NA	NA	NA	NA	NA	NA	NA	NA	NA	NA	NA	NA	NA	NA	NA	NA	NA	NA	NA	NA	NA	NA	NA	NA
Gga2	NA	-2.34206	-2.33381	-2.92926	NA	NA	-2.28222	NA	NA	NA	-0.946709	NA	NA	NA	-2.25435	NA	NA	NA	-2.0131	NA	NA	NA	NA	NA	-0.977794	-2.83881	NA	NA	NA	NA	NA	NA	NA	NA	-3.16758	-2.62245	NA	-2.00937	NA	NA	-2.47411	NA	NA	NA	NA	NA	-2.78647	NA	NA
Ggct	NA	NA	-3.63421	-1.75282	-1.72035	NA	-2.03369	-1.20084	-2.26848	NA	-2.32018	-2.18985	NA	-0.689289	-1.47554	NA	NA	-1.29382	-2.68019	0.606773	NA	-1.12792	-1.5483	-1.09708	-1.51482	NA	-2.0031	-2.22247	NA	-1.89072	-1.53344	-1.61257	-1.76255	-1.28229	NA	NA	-1.74299	NA	-3.18884	-2.92307	NA	-3.114	NA	-3.33738	NA	-1.12865	-2.84172	NA	-3.27031
Ggh	NA	NA	-0.455758	NA	NA	NA	NA	NA	NA	NA	-1.69907	NA	NA	NA	NA	NA	NA	NA	-0.970396	NA	-1.15638	NA	NA	NA	-1.60985	-1.10436	NA	-1.22088	-2.03407	-2.4987	-2.32263	-1.65001	NA	NA	NA	-2.34985	-1.52244	NA	-0.473349	NA	NA	-1.22605	-1.18228	-1.93749	-0.539506	NA	-2.91258	-1.62694	-2.4295
Ggt7	NA	NA	NA	NA	NA	NA	NA	NA	NA	NA	NA	NA	NA	NA	NA	NA	NA	NA	NA	-1.50279	NA	NA	NA	NA	NA	NA	NA	NA	NA	NA	-2.19111	-2.31536	NA	NA	NA	NA	NA	NA	-2.10005	NA	NA	NA	NA	NA	NA	NA	NA	-1.96146	NA
Gigyf2	NA	NA	NA	-6.7267	-5.75057	-4.35482	-4.69877	-4.9733	-4.87368	-5.82899	-5.16439	-5.83388	-6.82346	-5.45393	-4.5515	-4.69325	-5.27169	-4.23222	NA	NA	NA	NA	NA	NA	NA	NA	NA	NA	NA	NA	NA	NA	NA	NA	NA	NA	NA	NA	NA	NA	NA	NA	NA	NA	NA	NA	NA	NA	NA
Gipc1	NA	NA	NA	NA	NA	NA	NA	NA	NA	NA	NA	NA	NA	NA	NA	NA	NA	NA	-0.878526	-1.67517	NA	NA	NA	NA	NA	NA	NA	NA	-2.04873	-2.40121	-1.63846	-2.25788	NA	NA	NA	NA	NA	NA	NA	-1.74652	NA	NA	NA	NA	NA	-1.83336	NA	NA	NA
Git1	NA	NA	-2.53284	-1.58753	NA	-0.833406	-1.74966	-2.84773	NA	NA	-0.463471	-1.52871	NA	NA	NA	-1.83448	-2.96557	-2.73803	-2.71139	-2.23824	NA	-1.58634	NA	NA	NA	-1.40799	NA	-2.05993	-0.719251	-2.40257	-1.57049	-1.95723	NA	-1.99693	NA	-1.34291	NA	-2.06915	-1.52024	-1.94746	-0.822501	-2.08378	-3.56617	-2.66431	NA	NA	-2.29908	-3.26019	-3.21364
Gja1	-4.32792	-1.09022	-2.8684	-3.15687	-0.493545	-2.07745	-0.370079	-2.7474	-5.5175	-1.86077	-0.575379	-2.49721	NA	NA	-3.8398	-2.86904	-1.047	-1.46519	0.197838	-0.908743	NA	-4.01713	-3.83542	NA	-4.70219	-4.26993	-0.791669	-3.43525	-4.698	-0.480671	0.620396	NA	NA	-1.36737	NA	-2.36057	-0.0856898	NA	-0.86941	NA	-0.591875	NA	-0.268458	0.0915493	-3.34643	-4.37646	-1.83787	-4.06732	-4.78735
Gk	NA	NA	NA	NA	NA	NA	NA	NA	NA	NA	NA	NA	NA	NA	NA	NA	NA	NA	NA	NA	NA	NA	NA	NA	NA	NA	NA	NA	NA	NA	NA	NA	NA	NA	NA	NA	NA	NA	NA	NA	NA	NA	NA	NA	NA	NA	NA	NA	NA
Glg1	-0.690808	-0.188662	-2.5871	-1.39976	-1.53819	-0.966893	-0.944793	-0.989649	-1.22675	-1.54124	0.55315	0.352729	NA	-1.30678	-0.830821	0.0452808	-0.866072	-0.0117796	-0.368124	-0.7306	-1.51433	-1.04496	NA	-0.365308	-0.721056	-1.4722	-0.651964	-0.27322	0.851623	-1.67846	0.0226913	-1.91226	-2.87576	-0.928153	-0.98451	NA	1.25269	-0.0971921	-0.565853	-2.29502	0.196504	-1.66442	0.100843	NA	-1.64798	0.129732	-0.911674	-2.01047	-1.91794
Glipr2	-0.175368	-1.17779	-0.242106	-1.12428	-2.39745	-2.12679	-2.16081	-1.97542	-1.62693	-0.766921	0.455592	-0.516904	-1.21057	-1.02513	-1.41287	NA	-2.13498	-2.31857	-2.6596	-1.98641	-0.068468	-1.57657	NA	NA	-1.82759	-1.53163	-0.707998	0.60233	-1.00582	-0.779198	-1.42961	-1.85234	NA	-0.424187	NA	-1.61213	NA	-1.22931	-2.151	-0.290524	NA	NA	-1.65433	-0.765607	NA	-0.930497	-1.98219	-2.23655	-1.92282
Glo1	0.868139	0.796374	0.6151	0.303143	0.510017	0.211369	-0.620228	0.165972	-0.275842	0.179473	-0.47501	-0.413019	0.659076	0.476679	0.122592	-1.35915	0.241569	-0.169424	-0.467668	-0.224271	NA	1.57628	0.623767	0.734166	-0.501652	NA	NA	NA	-0.281716	0.335257	0.21514	NA	0.146477	0.17218	0.570961	0.260619	-0.441579	NA	-0.262689	0.00343529	0.793754	-0.832096	1.29409	NA	-0.205291	-0.964763	-0.444934	NA	NA
Glod4	1.21694	1.48488	0.765994	0.853054	1.33181	0.55362	1.39837	0.854788	1.58528	0.793615	1.44138	0.28575	-0.49298	1.17386	0.771052	0.998501	0.875078	0.933346	0.89391	0.859392	1.04542	0.756081	0.647479	1.60807	1.1617	1.74381	1.14928	-0.958285	0.243236	1.45798	0.407341	0.967815	0.256638	1.26944	0.0508944	0.442956	1.21061	1.75263	1.45029	1.01556	1.08314	1.40208	1.00926	1.31109	0.976721	1.39688	0.00354312	0.984594	0.880612
Glrx	-2.43738	-1.66445	-1.91522	NA	-1.23906	NA	NA	-2.28311	NA	-2.55874	-2.42086	-1.58866	NA	-2.68992	-2.2917	-1.13462	-0.913263	NA	NA	NA	NA	-1.72296	-2.28766	NA	-1.89637	NA	-1.67909	NA	NA	NA	NA	NA	NA	NA	NA	NA	NA	NA	NA	-1.99378	NA	NA	NA	NA	NA	NA	NA	NA	NA
Glrx3	-1.46946	-1.73572	-1.88109	-1.77938	-1.52041	-0.701503	-0.709908	-1.76931	-0.491911	-0.675299	-2.78484	NA	-1.27388	-2.14944	-1.48922	-0.898579	-0.621529	-1.38563	NA	-1.58848	-1.81647	NA	NA	-1.1684	-2.80123	-0.654748	-1.34533	NA	NA	NA	-0.749401	-0.516073	-0.635232	-1.11774	-0.935327	-0.748482	NA	NA	-1.27878	-2.07212	-1.33759	NA	-1.39486	-2.23355	-1.32571	NA	NA	-1.18976	-1.37217
Glrx5	-1.33726	-0.717335	-2.16581	-1.0406	-0.64515	-0.0163268	-0.293404	-0.506148	-0.676838	-4.32078	-0.0238149	-0.109079	-0.700819	-0.702898	-0.646404	-0.839181	-0.468926	-0.611493	0.845239	-1.06687	NA	-1.74666	NA	-1.48663	0.567056	-1.23856	-1.65973	NA	-0.996042	NA	-0.73186	-1.53567	-1.61799	-1.68462	-1.19143	0.751808	NA	-0.24718	0.245975	-1.11756	-2.32785	-0.910576	-2.09153	-0.176338	0.978973	-0.0671208	-1.17671	-2.07141	-2.2991
Gls	-1.87274	1.14619	1.12282	NA	NA	-1.03304	-0.666592	-2.26211	NA	NA	1.37478	NA	-0.719045	NA	NA	0.432876	NA	NA	0.212241	0.449978	-0.073976	-1.08982	-0.466789	-1.66671	-0.387733	-0.336722	-1.5152	NA	0.306675	0.116892	0.310774	0.0666055	0.5042	-0.115205	-0.0265961	-6.27348	0.270252	0.549833	0.0518864	-0.0910258	-0.091376	0.493103	0.0434785	-0.320176	-0.237357	0.179056	0.523869	-0.0138867	-0.251343
Gltp	-0.965115	-1.92779	NA	-2.79864	-3.05127	-3.11322	NA	NA	NA	NA	NA	NA	NA	NA	-3.38176	NA	NA	NA	-1.08284	NA	NA	-2.85485	NA	NA	NA	NA	NA	-1.31618	NA	-2.15359	-2.02932	NA	NA	-2.27993	-3.71815	NA	-2.97537	NA	NA	NA	NA	-3.45706	-3.28764	NA	NA	NA	NA	NA	NA
Glud1	1.4782	1.49639	1.11156	1.51612	1.5854	1.69147	0.829573	1.19041	0.895412	0.58887	1.40972	0.240865	-0.0266013	0.089808	1.70109	1.12974	1.49026	1.16077	1.49631	0.783177	1.17151	1.04884	0.484295	1.2029	1.16196	1.22305	0.980703	-2.37463	1.49873	1.56051	0.958449	1.69172	1.30652	1.77742	1.31892	0.923243	1.42237	1.4695	1.50931	0.933916	1.75197	0.825947	1.5012	1.19605	0.516537	1.09294	1.32997	0.865676	1.20418
Glul	-1.02218	-2.21056	-0.913252	-0.655097	-0.876539	-1.03635	-0.428744	-1.06134	-0.159394	-0.895662	-4.33789	0.319945	1.42659	0.764044	-1.69148	-0.646099	-0.506721	0.106386	-0.891146	-1.99079	-0.495573	-0.782272	0.944027	-0.755762	-3.03142	NA	-0.673159	NA	0.718044	-1.29657	0.000761001	-0.0859158	-2.02352	0.197949	-0.172158	-3.7708	-1.57743	-0.456804	-1.73196	0.893045	1.24016	-0.464377	0.596142	-1.41939	-3.11118	0.475355	-1.01863	0.856856	-2.54504
Glyr1	NA	NA	NA	-2.88786	-0.82182	0.338668	0.262324	0.41372	0.386245	-0.599448	NA	-1.49411	NA	NA	-0.287116	0.219794	0.222487	0.768439	-1.25813	-0.608042	-0.638858	-0.491	-1.21631	-1.19113	NA	-1.46487	-1.35421	-0.100683	0.729876	-1.1794	0.326592	0.978394	0.549865	0.760914	0.794923	1.45979	NA	0.727375	-1.34243	NA	0.308074	0.939792	1.54477	-0.901082	1.30889	NA	-1.39006	NA	-0.342532
Gm2a	NA	NA	NA	NA	NA	NA	NA	NA	-3.27798	-0.354588	NA	NA	-0.987314	NA	NA	NA	NA	NA	NA	NA	NA	NA	NA	NA	NA	NA	NA	NA	NA	NA	NA	NA	NA	NA	NA	NA	NA	NA	NA	NA	NA	NA	NA	NA	NA	NA	NA	NA	NA
Gmfb	NA	-0.739103	NA	-0.389259	-1.11998	-0.0791136	NA	-2.2505	-1.83861	-1.88699	-1.76757	-0.30334	-1.07303	-1.47051	-0.165307	0.680179	-1.85605	0.355023	NA	-1.81685	-1.50658	-0.303528	-2.50507	NA	NA	-0.660152	-0.574871	-1.72375	-0.39933	-1.20049	-3.90562	0.113295	-0.522145	0.087857	0.279356	-2.83086	NA	-2.06027	NA	-0.900891	-0.616018	NA	-0.331942	0.0439784	-0.347676	-0.646009	-0.374108	-0.975397	-0.267187
Gmppb	NA	NA	NA	NA	NA	NA	NA	NA	NA	NA	NA	NA	NA	NA	NA	NA	NA	NA	1.04623	0.845967	1.93684	0.208955	0.145758	1.43874	1.16339	0.232308	0.656199	-0.753349	1.90528	1.42646	1.70247	1.29493	1.23639	1.15884	0.460184	NA	1.91085	0.821868	1.17723	1.54754	0.999271	1.48289	1.33443	-0.532513	-0.936395	1.12459	1.65367	1.073	0.0129501
Gmpr2	NA	NA	NA	NA	-2.16011	-1.58883	-2.51776	-2.34643	-2.54308	-1.51408	NA	-1.90371	NA	-1.4666	-1.93124	-1.62287	-2.13302	NA	-1.46237	-1.28081	-1.89844	-1.73255	-2.80284	-1.95229	-1.95951	-1.91972	-1.98264	NA	-2.09975	-1.75204	-2.11694	-2.80887	-2.25004	NA	-1.39392	-2.17926	NA	NA	NA	NA	NA	NA	NA	NA	NA	NA	-2.07586	NA	-2.80856
Gmps	-0.364494	0.186275	0.612387	-0.287285	1.26392	1.61596	0.0983323	0.969559	1.83699	NA	0.105178	-1.04948	1.33567	-1.04709	1.41206	0.702187	1.70242	1.38532	2.19129	-0.586788	0.342754	1.60628	-0.679339	-2.58614	NA	-0.3729	NA	-0.7823	0.544472	1.81746	1.71304	-0.437598	0.936884	0.570146	1.36118	0.886962	-0.321958	2.07763	-0.386915	2.02781	1.65438	1.3566	1.26666	2.26015	1.9316	-0.880321	0.309168	0.260738	1.58794
Gna11	-5.05497	NA	-4.48634	-3.94377	-2.49718	-0.357465	-1.07125	-1.47259	-2.49427	-4.63631	NA	-1.59829	NA	-1.42379	-0.969538	-0.743626	-1.02856	NA	NA	-2.9486	NA	NA	NA	NA	NA	NA	NA	NA	NA	NA	NA	NA	NA	-3.34033	-0.978513	NA	NA	NA	NA	NA	NA	NA	NA	NA	NA	NA	NA	-4.07167	NA
Gna13	NA	NA	NA	NA	NA	NA	NA	NA	NA	-2.02592	-3.15099	-3.09049	-1.72586	NA	NA	NA	NA	NA	NA	NA	NA	NA	NA	-2.43511	NA	NA	NA	NA	NA	NA	NA	NA	NA	NA	NA	NA	NA	NA	NA	NA	NA	NA	NA	NA	NA	-3.18538	NA	NA	NA
Gnai1	-1.06403	-0.519684	NA	-0.00351588	-0.40048	-2.53879	-2.97378	-2.26069	-3.78032	NA	-0.264024	0.036569	0.527428	0.438524	-2.82899	-1.79323	-1.53548	-1.40698	NA	NA	NA	NA	NA	NA	NA	NA	NA	NA	NA	NA	NA	-2.58912	-1.97345	NA	NA	-2.39977	NA	-0.816743	NA	NA	NA	-3.11945	-2.57987	0.323502	0.775027	NA	NA	1.11025	NA
Gnai2	1.52632	2.18211	1.71231	1.7557	2.18021	2.1718	1.92739	1.99898	2.43091	0.725444	1.86616	1.01638	0.635438	1.90999	2.38777	2.03226	2.45584	2.27488	2.26394	2.71603	-1.29652	0.541768	2.97386	3.01517	2.89566	2.30228	2.43753	2.39395	2.1892	2.47257	2.02218	0.870208	2.44191	2.46795	3.09872	3.15895	2.64942	0.788976	0.74059	1.83412	2.39239	0.459275	1.05496	0.479661	2.33182	2.38399	0.729689	0.822885	0.787445
Gnai3	-2.77082	-2.02113	-1.94735	-1.34643	-0.632162	-0.419759	-0.543799	-0.699266	-0.0821893	-2.76687	-0.330186	-2.05123	-3.69429	-0.831882	-0.471331	0.126259	-0.526345	-0.103255	-1.82152	-1.69698	-1.70843	-3.20053	NA	0.687146	NA	NA	0.24348	NA	0.638827	NA	0.578558	NA	-3.18804	-1.35461	-1.4698	NA	-1.72226	0.404381	NA	-3.30465	NA	NA	NA	NA	NA	-1.80441	0.0859382	-1.65745	NA
Gnal	NA	NA	NA	NA	NA	NA	NA	NA	NA	NA	NA	NA	NA	NA	NA	NA	NA	NA	NA	NA	0.0183471	NA	NA	NA	NA	NA	NA	NA	NA	NA	NA	NA	NA	NA	-1.12117	-1.39296	NA	NA	NA	NA	NA	NA	NA	-0.608494	-0.424974	-0.56861	NA	NA	NA
Gnao1	-1.56935	0.444922	-1.497	0.6191	1.80496	1.87608	1.61864	1.91967	1.63342	0.903881	0.646225	-0.0193102	-0.0222585	0.98884	1.52096	1.7156	1.8787	1.8788	1.05214	1.53021	0.874964	0.557686	0.374012	0.135777	0.060375	1.19125	-1.92466	0.0163559	3.27854	0.646617	1.4581	1.89059	0.0921255	2.97208	1.51928	1.21932	0.517828	1.99816	1.39357	0.858482	-0.99685	-0.0183864	0.25081	NA	0.933539	1.38301	1.20332	2.86483	0.783412
Gnaq	-1.92267	-1.76103	NA	-2.29383	-0.0951246	0.362477	-0.917497	0.296483	-0.883074	-1.06164	0.393456	-0.417066	NA	-1.54872	-0.372011	0.393503	0.171142	-0.47284	-0.379526	0.682795	-0.0556895	-2.7233	0.132348	-1.42781	-0.744036	-1.14871	-1.95193	-0.0488068	-0.111514	-0.61806	0.63344	0.128622	0.0955161	-0.191492	-0.486633	-0.33896	-0.669218	0.770661	-1.95427	-1.8599	-1.23777	-0.211025	-1.53312	-1.39912	-2.01577	0.417121	0.714381	NA	-1.17234
Gnas	-2.18005	-1.63626	-1.2317	NA	-0.993643	-0.830095	-0.78726	-1.26094	-0.956151	-1.67593	-1.92801	NA	2.07894	-1.84254	-0.989624	-0.543455	-0.851393	-0.641995	-0.0572035	-0.258185	NA	NA	NA	-0.895977	NA	NA	-0.719432	NA	NA	NA	-2.29801	-2.89654	NA	-1.46196	0.474117	NA	-1.32076	NA	NA	-1.40421	-1.79563	NA	NA	-2.02962	NA	NA	NA	NA	-0.761532
Gnas.1	NA	NA	NA	NA	NA	NA	NA	NA	NA	NA	NA	-6.65516	-6.09134	NA	NA	NA	NA	NA	NA	NA	-5.98257	-7.44525	-6.18542	-6.4186	NA	NA	NA	NA	NA	NA	NA	NA	-6.74867	-6.16433	-5.9663	NA	NA	NA	NA	NA	NA	NA	NA	NA	NA	NA	NA	NA	NA
Gnaz	NA	-3.27078	-2.07151	NA	NA	-2.04574	NA	NA	-2.86003	NA	NA	NA	-1.28156	NA	-2.226	NA	NA	-1.27351	NA	NA	NA	NA	NA	NA	NA	NA	NA	NA	NA	NA	NA	NA	NA	NA	NA	NA	NA	-2.49915	NA	NA	NA	NA	-2.19797	NA	NA	NA	NA	NA	NA
Gnb1	3.26044	3.58271	3.08885	2.98303	3.50992	3.50466	3.63182	3.77425	4.43348	2.41812	2.39895	2.93352	1.93342	2.28257	3.92062	3.65328	3.70137	3.49727	2.62046	2.89317	4.07916	2.39662	3.95119	2.82841	3.37261	3.38546	3.90029	3.59498	3.35362	2.18698	4.34076	4.26903	3.1157	3.41632	3.91091	3.04793	1.59899	3.13835	3.14824	3.32517	3.83998	3.85885	3.08172	2.93965	3.14224	2.5618	3.70656	3.7333	2.94819
Gnb2	1.38817	1.39242	1.50492	1.49478	1.88658	1.97163	1.8365	2.15569	2.85457	1.31566	1.45136	1.78694	0.607098	1.89223	1.98637	2.57922	2.16401	2.17859	1.82402	1.87606	2.34884	1.79843	0.919299	2.04333	2.076	2.32237	2.20305	2.38435	1.30516	1.64292	2.12762	2.25149	2.24703	1.82346	2.39202	1.92205	0.0451347	1.81061	1.61154	2.10366	1.61166	1.47047	0.685391	1.81165	1.63419	1.67852	1.99262	1.08146	1.86506
Gnb4	NA	-3.97038	NA	NA	-2.68256	NA	NA	NA	-4.1023	NA	NA	NA	NA	NA	-2.44272	NA	NA	-2.46822	NA	NA	NA	NA	NA	-2.94505	NA	NA	NA	NA	NA	NA	NA	NA	NA	NA	NA	NA	NA	NA	NA	NA	NA	NA	NA	-3.41643	NA	NA	NA	NA	NA
Gng12	-0.62488	-0.289229	-0.712203	-0.762922	-1.57469	-1.24036	-1.81642	-4.44367	-2.10637	-0.943381	0.205305	0.0320905	-0.970616	-1.10505	-0.79153	-1.58676	-1.62287	-1.50109	0.588015	-1.00367	NA	NA	-2.71444	NA	-1.52602	-1.093	-0.774744	-1.99118	0.419759	NA	NA	-2.33966	-1.82406	-1.64692	NA	NA	1.35686	-1.54214	-1.89298	-2.72441	-1.76814	NA	-1.45816	-2.69851	-0.378625	-1.14034	-0.842735	-1.37375	NA
Gng2	-0.914614	-0.867128	-0.557423	-0.101423	0.757287	0.882642	0.482078	0.538785	0.593339	NA	-1.98883	-2.64988	NA	0.00494386	1.03182	0.126763	1.05404	0.839064	NA	-0.226068	-0.905898	-0.616725	NA	1.13465	1.34825	0.507578	-0.320411	-1.52138	-0.719487	-0.889555	-0.57845	1.47607	0.0178629	0.2632	0.389507	0.536214	1.63021	-1.30821	-0.286946	NA	-0.543305	-0.385809	0.246881	0.165224	-0.412833	NA	-1.65424	0.339352	1.15852
Gng4	NA	NA	NA	NA	NA	NA	NA	NA	NA	NA	NA	NA	NA	NA	NA	NA	NA	NA	NA	NA	NA	NA	NA	NA	NA	NA	NA	NA	NA	NA	NA	NA	NA	NA	NA	NA	NA	-2.03051	NA	NA	NA	NA	NA	NA	NA	NA	NA	-2.61148	NA
Gng5	-3.28471	NA	NA	NA	NA	NA	NA	NA	NA	NA	-3.82048	NA	NA	NA	NA	NA	NA	NA	NA	-2.9846	NA	NA	NA	-3.3151	NA	-4.04075	NA	-1.2452	NA	NA	NA	NA	NA	NA	NA	NA	NA	NA	NA	-2.84844	-4.34092	NA	NA	NA	NA	NA	NA	NA	NA
Gng7	NA	NA	NA	NA	NA	NA	NA	NA	NA	NA	NA	NA	NA	NA	NA	NA	NA	NA	NA	NA	NA	NA	NA	NA	NA	NA	NA	NA	NA	NA	NA	NA	NA	NA	NA	NA	NA	NA	NA	NA	NA	NA	NA	NA	NA	NA	NA	NA	NA
Gnl1	NA	-2.93858	NA	NA	-0.610047	-3.48362	NA	NA	NA	NA	NA	NA	-0.548565	NA	-1.36352	-2.95259	-0.271438	-1.96585	NA	NA	NA	NA	NA	NA	NA	NA	NA	NA	NA	NA	NA	NA	NA	NA	NA	NA	NA	NA	NA	NA	NA	NA	NA	NA	NA	NA	NA	NA	NA
Golga2	-3.28367	NA	NA	-3.45597	-3.51364	-2.20311	-2.66615	-2.78281	-3.94775	NA	NA	NA	NA	NA	-4.05641	-3.34993	-2.52885	-3.36552	NA	-2.62339	NA	NA	NA	NA	-3.44392	NA	-3.69607	NA	-3.69941	NA	NA	NA	NA	NA	NA	-3.31508	-2.86307	NA	NA	-2.435	-2.43008	NA	NA	-3.78436	NA	-3.01435	NA	NA	NA
Golph3	-2.55623	NA	NA	NA	NA	NA	NA	NA	NA	NA	-2.37299	-1.99347	NA	NA	NA	NA	NA	NA	NA	NA	NA	NA	-1.9592	-2.02757	NA	-2.28205	NA	NA	NA	NA	NA	NA	-2.84414	NA	NA	NA	NA	NA	-2.33504	NA	NA	NA	NA	-2.05081	NA	NA	-1.70458	NA	NA
Gon7	NA	NA	NA	NA	NA	NA	NA	NA	NA	NA	NA	NA	NA	NA	NA	NA	NA	NA	NA	NA	NA	NA	NA	NA	NA	NA	NA	NA	NA	NA	NA	NA	NA	NA	NA	NA	NA	NA	NA	NA	NA	NA	NA	NA	NA	NA	NA	NA	NA
Gorab	NA	NA	NA	NA	NA	NA	NA	NA	NA	NA	NA	NA	NA	NA	NA	NA	NA	NA	-1.43126	-0.954675	-1.03437	-1.72699	-1.21145	-1.00873	-1.24997	-2.34604	-1.63964	-2.43451	NA	-1.06302	-1.25532	-0.624893	-1.28625	-1.02454	-1.43498	NA	-1.27521	-2.32533	-1.87179	-1.75996	-1.60718	-1.53983	-1.77741	-2.59031	NA	-1.85944	-0.784108	-1.63284	NA
Gorasp2	NA	-3.5968	NA	-2.50091	-4.73542	-1.75146	NA	-1.68658	-1.93557	-3.22757	NA	-2.18274	NA	-3.02722	-2.69908	-1.80665	-1.11736	-2.03523	NA	NA	-4.11086	-0.0256254	NA	NA	NA	NA	NA	NA	NA	NA	NA	NA	NA	NA	NA	NA	NA	NA	NA	NA	NA	NA	NA	NA	NA	NA	NA	NA	NA
Got1	1.14578	0.785844	4.29621	0.219239	1.15479	1.93566	1.23004	1.81784	1.52352	0.567219	1.47202	0.342569	0.0683857	0.682955	1.33675	1.57388	1.77046	1.69101	2.47947	0.872859	1.09314	1.32543	0.783105	-0.0697259	0.545826	0.089136	1.58726	NA	1.59126	1.94932	1.26506	0.345451	2.95757	1.63093	2.29572	-0.371392	2.68246	0.909645	1.56517	1.00245	2.42334	0.204292	1.455	2.26459	2.82324	1.30391	1.49529	1.06486	0.851744
Got2	2.74512	2.87864	2.02204	2.17889	3.08469	3.75476	3.32787	3.02233	3.21504	2.33272	2.67661	1.75101	1.87421	3.12149	3.00613	2.70695	3.30159	2.94101	1.89426	2.20909	2.51352	2.38219	3.08793	3.07056	2.3902	1.95485	3.11164	1.07129	3.62818	3.20749	3.46835	2.99351	2.01858	2.19416	3.26685	3.24496	3.17317	3.34231	3.31004	3.35479	3.37506	2.95495	2.84898	3.07953	2.52454	3.18488	2.82625	2.28037	3.17224
Gpc1	-1.70749	0.459281	-1.61294	-0.986127	0.909593	0.519261	0.696469	0.552533	1.93385	-1.91588	-0.726092	-0.0585273	-1.16849	-0.0419842	0.799707	1.33673	0.767151	1.17504	-1.61661	-0.790419	0.832109	-0.490821	0.986943	-0.958977	0.379663	1.48401	-0.0785353	-0.935766	0.564867	-1.06622	NA	1.63901	1.52742	-2.41807	1.36016	1.25886	0.112742	-0.359929	-0.261505	0.163831	0.130029	0.271452	0.43295	1.24076	-4.32472	0.652643	0.0525204	0.704496	-0.343038
Gpc2	NA	-2.60617	NA	NA	-1.27306	-1.06266	-0.0707758	-0.770418	-0.322049	NA	-2.32422	-2.70568	NA	-1.79497	-1.15038	-0.439184	0.0876941	-0.775221	0.485795	-0.948413	-1.04463	NA	-2.44406	-1.15219	-1.8205	-1.22612	-2.33271	NA	-1.16977	-0.473115	-0.15824	0.250615	0.39167	-0.849216	NA	-0.842945	-0.524815	0.140192	-1.54277	-2.08632	NA	-2.16598	-1.39015	-1.87636	-0.943219	-2.2563	-0.418004	0.0439246	-3.41506
Gpc4	NA	-0.878845	-0.657652	-0.545499	-0.399269	0.233746	0.49945	0.157414	1.13303	-1.43366	-0.650908	NA	NA	-0.988697	0.260141	1.06629	0.595074	0.517467	-1.70113	-0.534615	0.438507	0.281545	-0.729442	0.0235672	0.622842	1.33465	0.625793	-1.31365	-0.719611	-1.34507	0.0959775	0.980631	0.981937	0.541725	-0.338518	0.359953	-0.00836647	0.0274484	-0.863982	-1.00318	0.228652	-0.167501	-0.159244	0.338825	0.189132	-2.05468	0.338734	-0.0132482	0.213083
Gpd1	NA	-1.76195	-2.725	-2.54568	NA	NA	-2.70207	-3.45382	-3.48096	NA	NA	-4.69033	NA	NA	-4.38878	-3.47373	NA	NA	-4.07342	NA	NA	NA	-3.1776	NA	-3.50021	NA	NA	NA	-3.71007	-3.51227	NA	-3.39615	NA	-3.02384	-2.00575	-4.80871	-0.671461	-2.56983	-4.06841	-4.79898	NA	-3.20903	0.709057	-3.81357	NA	-3.06283	-3.05464	-1.2642	-3.2541
Gpd1l	NA	-1.62332	-2.21104	NA	NA	-2.20598	-1.81522	-3.84489	-3.67515	NA	-2.1906	NA	NA	NA	NA	NA	NA	NA	NA	NA	NA	NA	NA	NA	NA	NA	NA	NA	NA	NA	NA	NA	NA	NA	NA	NA	NA	NA	NA	NA	NA	NA	NA	NA	NA	NA	NA	NA	NA
Gpd2	0.237917	1.14381	-2.56674	NA	-1.1999	-3.27152	-2.35644	-1.68875	-1.2596	NA	-3.09816	1.98255	NA	-1.6517	-1.1913	-2.19767	-1.04348	-1.68106	-1.85338	NA	NA	-1.95023	-2.07937	-3.31909	NA	NA	NA	NA	0.541295	-1.78499	-2.77632	NA	NA	NA	-1.79529	NA	0.600958	-0.0398606	NA	0.0618114	NA	NA	0.609741	NA	NA	0.398826	NA	NA	NA
Gphn	NA	NA	NA	NA	NA	-2.0169	NA	NA	NA	NA	-1.09286	NA	NA	NA	-2.32409	-2.17417	NA	NA	NA	NA	NA	NA	NA	NA	NA	NA	NA	NA	NA	NA	NA	NA	NA	NA	NA	NA	NA	NA	NA	NA	NA	NA	NA	NA	NA	NA	NA	NA	NA
Gpi	2.19969	2.57777	2.22923	2.37087	2.37679	2.51822	2.39675	2.48979	2.72588	2.04265	2.2133	1.88227	0.381884	1.36181	2.41131	2.61331	2.40227	2.6341	1.53605	2.2838	2.53545	1.8694	1.80424	2.23922	2.41646	2.8036	1.59278	1.75801	1.80082	1.7575	2.68734	2.12502	2.94945	1.87724	2.1699	3.16064	2.48215	3.00945	2.90502	2.43	2.58142	2.26896	1.77346	2.50385	2.60161	1.95512	3.18752	1.09903	1.76798
Gpm6a	-0.74279	-2.01645	-1.75698	-2.1893	0.696959	1.31511	1.25773	1.14909	1.52651	-0.372313	-1.05516	-1.63456	-0.573328	0.0726691	0.830466	1.46491	0.521444	1.05573	-0.641249	-0.00837075	-0.414786	2.34107	-1.1422	0.645636	0.388365	-1.38502	-1.42177	-0.218508	1.1799	-1.48369	1.8287	3.34437	1.52008	0.036323	1.51853	0.969691	-0.681587	0.0162096	0.208775	-1.09316	-0.187303	0.885241	-1.62442	-1.54185	-0.668715	-0.596628	-0.248529	-0.789182	-1.34744
Gpm6b	NA	-1.52287	NA	NA	-0.227828	0.104536	0.304222	0.613362	1.02218	NA	-3.53216	NA	NA	-1.73728	-0.872764	-0.175727	0.722321	0.383476	0.335239	NA	NA	-1.34405	NA	0.0416624	-1.2347	NA	NA	0.366027	1.0178	-1.23686	2.01915	1.58541	1.65389	0.325882	1.75853	-0.48609	-0.262088	NA	-0.0487344	NA	NA	-1.47539	-0.506769	-1.07359	-2.47291	-2.68889	NA	-0.81283	-1.26319
Gpr107	-5.48292	-6.11913	-5.71038	NA	-6.15431	NA	NA	-6.66095	-5.65226	NA	-4.52952	NA	NA	-6.35889	-5.90021	-5.46296	-6.12129	-5.47102	NA	NA	NA	NA	NA	NA	NA	NA	NA	NA	NA	NA	NA	NA	NA	NA	NA	NA	NA	NA	NA	NA	NA	NA	NA	NA	NA	NA	NA	NA	NA
Gpr37	NA	NA	NA	NA	NA	NA	NA	NA	-0.964603	NA	NA	NA	NA	NA	NA	-0.570971	NA	NA	NA	NA	NA	NA	NA	NA	NA	NA	NA	NA	NA	NA	NA	NA	NA	NA	NA	NA	NA	NA	NA	NA	NA	NA	NA	NA	NA	NA	NA	NA	NA
Gpr37l1	NA	-3.42839	-3.60519	-3.47219	NA	NA	-0.82322	NA	NA	1.0463	NA	-4.15982	0.898298	NA	NA	NA	NA	NA	-1.86781	NA	NA	-1.5096	NA	NA	NA	NA	NA	-2.39604	-2.15847	-2.47179	-1.67681	-2.49739	-2.95457	-1.41076	NA	NA	NA	-1.05875	-1.32008	NA	NA	-2.19277	-2.0018	-1.63446	NA	-2.37931	NA	-0.907842	-1.86056
Gpr39	0.587534	NA	NA	NA	0.585743	NA	0.670224	0.815901	-0.200571	NA	0.128229	NA	NA	NA	0.0881352	0.375031	0.745595	NA	-0.432122	0.936257	1.72202	1.63397	2.44852	2.05772	1.7323	-1.35783	0.40578	-2.09582	0.43483	0.338472	0.245827	0.430402	-0.616269	1.66579	-0.175852	NA	-1.28033	0.724572	0.59909	0.352589	0.755834	1.62581	1.30194	-1.13914	-1.16865	-0.323048	-0.0794821	1.53819	-0.703136
Gprc5a	NA	NA	NA	NA	NA	NA	NA	NA	NA	NA	NA	NA	NA	NA	NA	NA	NA	NA	NA	NA	NA	NA	NA	NA	NA	NA	NA	NA	NA	NA	NA	NA	NA	NA	NA	NA	NA	NA	NA	NA	NA	NA	NA	NA	NA	NA	NA	NA	NA
Gprin1	-2.76069	-2.40776	NA	-3.36448	-0.827777	-0.170944	-2.25089	-0.905553	-1.24223	NA	-1.30559	-3.78208	NA	-2.37928	-0.646601	-0.155436	-1.01466	-0.125131	-3.13172	-1.97388	NA	-0.236793	0.328494	-1.90089	-0.41812	-2.52279	-2.19989	-0.650218	-0.942576	-1.9392	-4.54037	-2.34539	-0.560816	NA	-1.96793	-0.594478	-1.62513	NA	-1.70721	-2.0805	-2.14852	-2.25812	NA	NA	-2.32215	-1.29451	-0.303991	NA	-0.777984
Gps1	-1.05823	-0.59058	-1.26994	-0.675237	0.445592	0.731111	-0.0424008	0.547621	0.194254	-1.00141	-0.0196776	-0.897859	-2.2174	0.189833	-0.00650129	0.687035	0.0367854	0.411113	-0.221109	-0.0364801	0.431611	-1.72138	-1.48124	0.226433	-0.309196	0.667012	NA	-1.20377	-0.949017	-1.68988	-0.573688	0.621574	0.242662	0.603872	0.295375	-0.842283	-0.468913	0.375891	-0.909713	-1.46129	0.0508328	-0.518548	0.205628	-0.719099	NA	-0.150176	0.993208	0.217111	0.225371
Gpsm1	NA	NA	NA	NA	NA	NA	NA	NA	NA	NA	NA	NA	NA	NA	NA	NA	NA	NA	NA	NA	NA	NA	NA	NA	NA	NA	NA	NA	NA	NA	NA	-2.64033	NA	NA	NA	NA	NA	NA	NA	NA	NA	NA	NA	-2.24888	NA	NA	NA	NA	NA
Gpt	NA	NA	NA	NA	NA	NA	NA	NA	NA	NA	NA	NA	NA	NA	NA	NA	NA	NA	NA	NA	NA	NA	NA	NA	NA	NA	NA	NA	-2.79494	-2.57731	-2.93398	NA	-1.9689	NA	-2.48697	NA	NA	NA	-2.96274	NA	NA	NA	NA	NA	NA	NA	NA	NA	NA
Gpx1	1.04416	1.02767	0.515466	-0.217139	0.751104	-0.242784	-0.78033	-1.43514	-1.64014	0.433872	0.712244	-0.494716	-0.658865	0.441093	0.212217	-1.39638	-0.623353	-1.17506	0.821141	-0.547547	0.42136	-1.13754	0.367301	-0.0274766	-0.586112	-0.947435	-0.536842	0.604785	1.09129	0.0146878	0.525623	-0.979129	-0.188248	-0.155889	0.0238623	-0.39556	0.475278	1.38593	0.652309	-1.03704	-2.92459	-0.232837	-1.13533	-0.375679	-0.305944	0.510128	-0.104774	-0.70893	0.15435
Gpx3	-1.76585	-0.877881	-0.594226	-0.662537	-1.48223	NA	NA	NA	NA	-2.17703	-2.1819	-1.02978	-0.159031	-0.687189	NA	NA	NA	NA	-1.34671	NA	NA	NA	NA	NA	NA	-1.57525	-1.08583	NA	-2.08959	NA	NA	-1.95618	NA	-1.79355	-1.36326	NA	NA	-1.20144	0.381463	NA	-0.41759	-1.51316	-0.979119	NA	NA	-1.15351	NA	NA	-0.61892
Gpx4	-0.234644	0.200627	NA	NA	-0.133714	-0.336089	NA	-0.671529	0.717244	NA	0.458561	NA	NA	-3.66677	-0.161834	0.23824	-0.441884	0.205312	0.1994	NA	-0.782326	NA	NA	-0.551195	-0.330844	0.165386	NA	0.226951	NA	0.455522	-1.18091	0.536559	-1.03203	-0.020138	1.19674	-0.662678	NA	-0.611996	-1.96977	-1.54478	NA	-2.11482	-0.988114	NA	-1.39761	0.0462577	0.801783	2.79429	NA
Gpx7	-1.03491	0.445782	-1.28247	-0.142047	NA	NA	NA	NA	NA	NA	-0.902503	-1.11292	NA	-1.77023	-2.70053	NA	NA	NA	0.340451	-0.581083	NA	NA	-1.63563	NA	-0.981603	-0.957379	-0.0390214	-1.04941	NA	0.326403	-0.659692	NA	-1.49081	0.135142	-1.19961	-2.85744	-1.62604	-0.43747	-1.63795	NA	NA	-0.483545	-1.1819	-0.938817	NA	-1.3145	-1.25209	-1.30976	-1.58541
Gpx8	NA	-1.66527	-1.72204	NA	NA	NA	NA	-2.4334	NA	-2.56326	NA	NA	NA	-3.24463	-3.25454	NA	NA	NA	NA	-2.7679	NA	NA	NA	NA	NA	NA	NA	-2.02079	NA	NA	NA	NA	NA	NA	NA	NA	NA	NA	-3.08972	NA	NA	NA	NA	NA	NA	NA	-1.99314	-2.38754	NA
Grb10	-1.16691	0.140714	-0.590555	-2.42995	-2.60958	-2.62712	-2.31979	NA	-2.71533	NA	0.1608	0.0221674	NA	-1.4159	-2.18794	-1.42018	-2.41283	-1.74034	-1.07357	-2.65036	-2.82195	NA	NA	NA	NA	-0.338252	NA	NA	-3.54778	NA	NA	NA	NA	NA	-1.52846	-2.27876	-0.856429	-0.0721614	NA	-1.04943	NA	-1.11131	-2.73536	-0.673432	NA	0.553818	NA	NA	-2.22788
Grb2	NA	0.125987	-2.35733	-1.05357	-0.376213	0.0281216	-0.529204	-0.111896	-0.195659	-2.16671	-2.03422	-0.96701	-0.0768381	-1.08223	-0.307311	-0.0340691	-0.078984	-0.112908	-2.28322	-0.279121	0.564247	-0.773697	-0.612398	0.000836578	NA	-1.76457	-0.561734	-1.11227	NA	-0.109811	0.669379	0.5624	NA	-0.642867	-1.46101	NA	-0.186538	-0.317802	-0.318847	-1.51947	-1.60482	-0.741137	-1.75127	-1.49134	-0.463479	-1.19369	-0.978354	-0.989712	-0.017834
Grcc10	-1.9118	NA	-1.19211	-2.80845	-1.86466	-1.85675	-2.31205	NA	-2.06932	NA	NA	NA	-2.38426	NA	-2.10376	NA	NA	-1.71226	NA	NA	NA	NA	NA	NA	NA	NA	NA	NA	NA	NA	NA	NA	NA	NA	NA	NA	NA	NA	NA	NA	NA	NA	NA	NA	NA	NA	NA	NA	NA
Grhpr	NA	NA	NA	NA	NA	-2.52513	NA	NA	NA	NA	NA	-2.84927	-1.33448	NA	NA	NA	NA	NA	-1.01799	-1.87731	NA	-2.27615	NA	-1.78343	-1.20909	NA	NA	NA	-1.37576	-0.80432	NA	-1.92744	NA	-0.9939	NA	NA	-2.53976	-2.83619	-2.09857	-2.20152	NA	NA	-2.52891	NA	NA	NA	-1.6658	NA	NA
Gria2	NA	NA	NA	NA	NA	NA	NA	NA	NA	NA	NA	NA	NA	NA	NA	NA	NA	NA	NA	NA	NA	NA	NA	NA	NA	NA	NA	NA	-2.08414	NA	NA	NA	NA	NA	NA	NA	-1.68004	-1.06927	-0.544858	NA	NA	NA	NA	NA	-0.691435	NA	NA	NA	NA
Gria3	NA	NA	NA	NA	NA	NA	NA	NA	NA	NA	NA	NA	NA	NA	NA	NA	NA	NA	-2.4703	-1.96456	NA	NA	-2.22608	NA	NA	-2.39436	-1.72932	NA	NA	NA	NA	NA	NA	NA	NA	NA	-1.25808	NA	NA	NA	-1.95542	NA	NA	NA	-2.34326	-1.56365	NA	NA	NA
Grin2b	NA	NA	NA	NA	-3.34548	-2.35522	NA	-2.78897	-4.13344	NA	NA	NA	NA	NA	-2.46897	NA	NA	NA	NA	NA	NA	NA	NA	-0.993186	NA	NA	NA	NA	NA	-3.05188	NA	-3.2252	-3.22053	-3.19747	-3.13824	-3.54316	NA	NA	NA	NA	NA	NA	NA	NA	-3.04883	-2.45845	-3.82914	NA	NA
Gripap1	NA	NA	NA	NA	NA	NA	NA	NA	NA	NA	NA	NA	NA	NA	NA	NA	NA	NA	-1.68269	NA	NA	-1.99443	NA	NA	-0.639407	-3.02099	NA	NA	NA	-1.68813	-2.22195	NA	-2.13945	-2.23749	NA	-2.77896	NA	-2.27116	NA	NA	NA	NA	NA	NA	NA	NA	NA	NA	NA
Grk2	NA	-2.64172	NA	NA	NA	NA	NA	NA	NA	NA	NA	NA	-2.14547	NA	NA	NA	NA	-1.81008	NA	NA	NA	NA	NA	NA	NA	NA	NA	NA	NA	NA	NA	NA	NA	NA	NA	NA	NA	NA	NA	NA	NA	NA	NA	NA	NA	NA	NA	NA	NA
Grn	0.343393	-0.491109	0.454129	0.609305	0.142508	-1.70591	-1.87474	NA	-2.47808	0.494687	0.0236015	1.28767	0.839917	0.378638	-0.237158	-1.01532	-1.73202	-0.233553	NA	0.0856784	NA	NA	NA	NA	NA	NA	NA	NA	-1.79498	NA	NA	NA	NA	NA	NA	NA	NA	NA	NA	NA	NA	NA	NA	NA	NA	NA	NA	NA	NA
Grpel1	NA	NA	-0.398194	NA	NA	NA	NA	-1.25708	-2.37683	NA	NA	NA	NA	NA	NA	NA	NA	NA	NA	NA	NA	-0.366283	NA	NA	NA	NA	NA	NA	NA	NA	NA	NA	NA	NA	NA	NA	-1.38924	NA	NA	NA	NA	NA	NA	NA	-0.350201	NA	NA	NA	NA
Grwd1	-2.42151	-1.06259	NA	-1.54135	NA	NA	-0.425084	NA	-3.9682	NA	-2.23655	-2.47259	-2.22623	-1.7818	NA	-0.447436	-0.528409	-1.02676	NA	NA	NA	NA	NA	NA	-2.133	NA	-1.73068	-2.95316	NA	-2.34329	NA	NA	-2.08921	NA	-0.428356	-2.37791	-1.88843	0.0501957	NA	-0.121136	0.37774	NA	-3.37931	-2.85871	NA	NA	NA	NA	-0.166047
Gsdma	-1.09236	-0.944249	-3.04926	-1.12085	-0.256301	0.442093	-0.58717	-0.315297	0.12008	-0.770826	1.51022	-3.18412	-2.28241	0.238103	0.206109	-0.081289	-0.0662539	0.823883	NA	1.12972	NA	-2.22285	-2.63863	NA	-1.38254	-3.60704	0.789256	NA	0.977641	-0.0140806	NA	-2.91212	-1.34133	-0.452538	-1.2011	0.128292	-0.367534	-0.206848	0.520324	1.58587	-0.0507997	0.665386	0.509767	0.917644	NA	-0.185305	-0.684639	-1.67187	NA
Gsk3b	-1.84592	-1.24301	-0.605722	-0.0491051	1.06471	1.32987	1.0822	1.15437	1.2943	-1.86752	0.812709	0.0544324	0.261662	0.631276	0.912122	1.6158	1.19676	1.05966	1.00492	0.0971641	1.3603	NA	0.519151	-0.889928	0.0676415	-1.18251	0.756481	0.481775	1.85715	1.02357	0.827487	0.217722	1.34619	0.34785	-1.3481	-0.109429	-0.48789	0.228032	-0.161578	0.263287	0.774173	-0.0516931	0.566157	0.227226	1.29108	-0.583109	0.585937	0.187423	-0.443912
Gsn	1.25447	2.07342	2.26356	1.95412	1.41566	-1.25954	-1.45106	-0.387247	-2.9527	0.762375	1.86575	2.17192	1.18331	1.91631	0.0374092	-1.37289	-1.19328	-0.373898	3.41347	1.32702	0.74083	-0.560984	-1.99319	0.648294	0.179762	0.590289	-0.189452	1.74003	2.32028	0.65387	0.356699	3.07023	0.877521	-1.09538	-2.63259	-0.152052	3.58265	1.40549	0.611468	0.59505	0.976487	-1.49794	0.286693	NA	-1.62517	2.92312	0.371922	-0.432387	-1.32237
Gspt1	-0.788777	-0.534553	-2.8576	-1.13704	-0.18873	-0.39954	-1.28868	-0.519276	-0.0967659	NA	-1.99888	NA	NA	-0.670488	0.0272465	0.159629	0.240286	0.21175	0.286485	NA	-0.998457	-0.608754	NA	NA	NA	1.33565	-1.96314	NA	-0.804443	-0.89423	NA	-2.76316	-0.0875584	-1.02886	-2.72891	-0.912677	-1.23453	-0.766241	1.32409	-0.404396	-0.289561	-1.23292	-0.721199	-0.405746	NA	-0.882283	-1.00197	NA	-1.29335
Gsr	-1.76444	0.0712192	-0.95828	-2.69586	-0.445518	-0.652966	-0.687526	-0.766069	-0.667123	NA	-0.318083	NA	-2.53091	-1.13554	-0.308491	-0.152894	-0.463589	-0.623816	-0.588494	-1.77537	-1.01041	NA	NA	-0.550392	NA	NA	-1.04252	-0.827066	-0.139747	-1.2288	-0.558142	-0.196154	-1.64605	-1.57244	-0.654694	-0.439346	-0.539412	-0.769381	-0.073232	0.385655	0.270169	-1.80633	-0.671288	NA	-1.19209	-1.33805	-1.56951	-0.980245	-1.19656
Gsta1	NA	NA	NA	NA	NA	NA	NA	NA	NA	NA	NA	NA	NA	NA	NA	NA	NA	NA	NA	NA	-1.88097	NA	NA	-1.51376	-2.68071	NA	-1.25962	-2.18491	NA	NA	-2.29751	-0.785643	-1.8325	NA	-2.34914	-2.44936	NA	-2.2123	NA	-2.53445	NA	NA	NA	NA	NA	-1.07482	-0.658256	NA	-0.333036
Gsta4	NA	NA	NA	NA	NA	NA	-2.90057	NA	NA	NA	NA	NA	-2.126	-2.99911	-1.96324	NA	NA	NA	NA	NA	NA	NA	NA	NA	-2.32643	-2.29392	NA	NA	NA	NA	NA	NA	NA	NA	-1.41013	-2.34864	NA	NA	-3.50381	NA	NA	NA	NA	NA	NA	-1.23986	-0.952773	-1.20363	-1.34544
Gstm1	-0.156838	0.125721	-0.421495	-0.363658	-0.400381	-0.284653	-0.464187	-0.283479	-0.131318	0.258008	1.30185	0.865059	-1.01763	-0.092415	-0.321572	0.280705	0.0106206	-0.4951	NA	NA	0.299403	NA	-0.206449	NA	NA	NA	NA	NA	NA	NA	NA	NA	-1.36641	NA	NA	NA	NA	1.20427	0.513635	NA	NA	NA	NA	-1.66441	-0.0105396	NA	NA	NA	NA
Gstm2	NA	-1.80576	NA	NA	NA	NA	NA	NA	NA	NA	NA	NA	-1.08133	NA	NA	NA	NA	NA	NA	NA	NA	NA	-1.11443	NA	NA	NA	NA	NA	NA	-1.78206	NA	NA	NA	NA	NA	NA	NA	NA	NA	NA	NA	NA	NA	NA	NA	NA	NA	NA	NA
Gstm5	-1.0919	-0.017519	-2.21636	-2.3142	-0.838457	-1.01104	-1.35577	-0.833641	-0.611987	-2.54078	0.217695	-1.47768	NA	-1.37798	-0.810568	-0.234963	-0.568532	-0.493189	NA	NA	NA	NA	NA	NA	NA	NA	NA	NA	NA	-2.24946	-1.76722	-0.324288	-0.230626	NA	-0.658353	NA	NA	-1.62555	NA	NA	NA	-1.4957	NA	-1.54577	-0.893408	NA	-1.94662	-1.48419	NA
Gstm7	NA	-2.58956	NA	NA	-2.91895	NA	-3.78503	NA	NA	-2.89549	-2.27661	-1.66126	NA	NA	NA	NA	-5.43081	NA	NA	NA	NA	NA	NA	NA	NA	NA	NA	-1.84106	NA	NA	-2.66838	NA	NA	NA	NA	NA	NA	NA	-3.15777	NA	-2.62678	-3.06195	NA	-3.59974	NA	NA	-2.71193	-4.00909	NA
Gsto1	0.124628	0.408876	-0.282482	0.0276429	-0.105207	0.365627	-0.714034	-0.43035	-1.34828	-0.204498	1.27173	1.61814	0.535128	-0.204911	0.0413249	-1.08955	-0.827728	0.321719	0.170915	2.10616	0.404919	-0.777065	1.72	0.668098	-2.1079	0.170833	-1.11248	0.250375	0.533765	-0.243873	-0.812584	0.215037	NA	0.671638	-0.64521	-0.764118	1.56012	1.06978	-1.35912	-0.951706	NA	-1.42588	0.261725	-0.0973237	-1.20956	NA	NA	0.603637	NA
Gstp1	1.285	1.18698	0.519501	1.0683	1.18964	0.856913	0.798744	0.212669	-0.0847874	-0.0588973	1.22041	1.00982	0.545179	1.35851	1.31223	0.8068	0.109926	0.00674642	1.86686	0.977994	-0.0850445	1.11596	0.361707	0.316871	0.471177	0.171382	1.21141	1.91231	0.413401	1.26791	1.15755	0.937484	0.833316	0.612865	0.516302	2.07824	1.89608	0.102421	0.419858	0.149467	0.53875	0.57897	-0.135019	1.1133	0.921998	0.671354	0.116256	-0.152557	0.69592
Gtf2a1	-2.21612	-1.83024	-1.58957	NA	NA	NA	NA	NA	NA	NA	NA	-1.5597	NA	-2.36429	NA	NA	NA	NA	NA	NA	NA	NA	NA	NA	NA	NA	NA	NA	NA	NA	NA	NA	NA	NA	NA	NA	NA	NA	NA	-2.72236	NA	-2.48129	NA	NA	NA	NA	NA	NA	NA
Gtf2a2	NA	NA	NA	NA	NA	NA	NA	NA	NA	NA	NA	NA	NA	NA	NA	-3.38644	-3.69094	NA	NA	NA	NA	NA	NA	NA	NA	NA	NA	NA	NA	NA	NA	NA	NA	NA	NA	NA	NA	NA	NA	NA	NA	NA	NA	NA	NA	NA	NA	NA	NA
Gtf2b	NA	NA	NA	NA	NA	-1.4583	NA	-1.62806	-1.7169	NA	NA	NA	NA	NA	NA	NA	-1.41502	NA	NA	NA	NA	NA	NA	NA	NA	NA	NA	NA	NA	NA	NA	NA	NA	NA	NA	NA	NA	NA	NA	NA	NA	NA	NA	NA	NA	NA	NA	NA	NA
Gtf2e2	-4.12239	NA	NA	-4.84069	-3.57067	-3.01807	-3.26664	-2.93244	-3.28786	-3.9578	-4.11433	NA	NA	-3.93927	-3.00318	-2.12099	-2.793	-2.87954	NA	NA	-3.23779	NA	NA	NA	NA	NA	-3.73066	NA	NA	NA	-2.8497	NA	-3.79994	NA	NA	NA	NA	NA	-3.14534	NA	-3.99837	NA	NA	-2.88373	NA	-3.78099	NA	NA	NA
Gtf2i	0.348636	-0.489111	-0.256088	0.234302	1.2589	1.48034	0.430471	0.767977	0.88714	-1.52174	-0.406517	-1.38889	NA	0.264308	1.24242	2.31066	1.53302	1.59342	-0.380189	0.541161	-2.39252	0.062158	0.462601	1.33909	0.0084652	1.62787	1.21821	0.686748	0.313751	0.55522	-0.929929	-3.01404	1.09202	0.553977	1.04262	0.902243	-0.682965	1.18169	0.367542	0.767606	0.184031	1.36492	1.46663	0.365126	0.96054	1.41591	1.17539	1.30137	1.30692
Gtf3c1	-6.31868	NA	-6.23085	-6.60624	-5.08387	-4.34045	-4.43598	-4.80916	-4.55233	NA	-5.81846	NA	NA	-4.96719	-5.14142	-4.12668	-4.27008	-4.61971	-5.09475	-4.24293	NA	NA	NA	NA	-5.26074	NA	NA	NA	NA	NA	NA	NA	NA	NA	-3.89741	NA	NA	NA	-5.56249	-5.26606	NA	-4.87402	NA	-6.79286	NA	-5.50078	NA	NA	NA
Gtpbp1	NA	NA	NA	NA	-3.70882	NA	-3.04107	NA	-1.99822	NA	NA	NA	NA	NA	NA	NA	-1.70332	NA	NA	NA	NA	NA	NA	NA	NA	NA	NA	NA	NA	NA	NA	NA	NA	NA	NA	NA	NA	NA	NA	NA	NA	NA	NA	NA	NA	NA	NA	NA	NA
Gtpbp4	NA	NA	NA	NA	-1.42451	NA	NA	NA	-1.63726	NA	NA	NA	NA	-2.12922	-1.55895	NA	-1.19513	NA	NA	NA	NA	-1.82871	NA	NA	NA	NA	NA	NA	NA	NA	NA	NA	NA	NA	-1.26019	NA	NA	NA	NA	NA	NA	NA	NA	NA	NA	NA	NA	NA	NA
Gucy1a1	-2.46915	-2.84297	NA	NA	NA	NA	NA	NA	NA	NA	NA	NA	NA	NA	NA	NA	NA	NA	NA	NA	NA	NA	NA	NA	NA	NA	NA	-2.67274	NA	NA	NA	NA	NA	NA	NA	NA	NA	NA	NA	NA	NA	NA	NA	-2.08141	NA	NA	NA	NA	NA
Guk1	NA	-1.99381	NA	-1.41427	NA	-2.37312	-2.91483	-1.83231	NA	NA	NA	-2.05312	NA	NA	NA	-1.63521	-2.98734	NA	NA	NA	NA	NA	NA	NA	NA	NA	NA	NA	NA	NA	NA	NA	NA	NA	NA	NA	NA	NA	NA	NA	NA	NA	NA	NA	NA	NA	NA	NA	NA
H1.0	2.25599	2.02302	1.9721	2.26885	3.02484	3.52572	2.70269	3.4594	3.59001	1.78177	1.62728	1.6212	1.57058	2.41732	3.24923	3.86048	3.58355	3.43983	2.50109	2.57494	2.34529	1.97815	0.33191	1.77221	2.54279	3.86404	2.96288	2.20526	3.40196	2.90171	3.09511	3.12586	3.30315	2.77991	3.39344	3.29246	2.24543	2.83918	3.20346	2.91939	2.48859	2.8532	2.35337	2.65326	3.07172	2.67022	2.24427	2.71748	2.70302
H1.1	4.31561	4.00214	4.12199	4.0279	5.01252	5.15001	5.4852	5.48771	5.93333	4.21169	2.98516	2.95333	1.99326	4.30021	5.07159	5.64407	5.69592	5.30752	2.1525	3.62776	4.66434	4.79747	5.34049	5.47766	5.34034	5.39768	5.15259	3.75865	3.64895	4.3066	4.97952	5.36205	5.69004	5.29892	5.55945	6.11072	3.26478	3.76769	4.22045	3.98653	4.59884	4.2464	4.28582	4.70951	4.85652	2.52722	3.93297	4.79641	5.16075
H1.2	-3.96159	-5.90094	-3.80107	-3.98276	-2.40452	-2.25514	-2.76119	-2.5631	-2.24826	-3.26669	-2.74616	-4.41344	-4.25087	-4.25081	-3.08261	-1.20689	-2.32742	-2.75532	-4.14819	-1.02805	-3.26532	-0.491672	-1.98524	-2.00842	-4.37554	-2.35972	-3.89188	-2.34933	-3.56247	NA	-6.35531	-2.61405	-6.67999	-5.19568	-3.84652	-6.06278	NA	-7.06499	NA	NA	-3.27401	-2.96971	-2.76097	-2.72273	-0.992846	-2.88234	-4.03764	-2.88991	-2.19473
H1.3	7.25944	7.21877	6.69866	6.9177	7.42776	7.7979	8.00616	8.0031	8.62787	6.90299	7.13083	6.61579	6.19281	6.9911	7.58901	8.20855	8.232	7.86457	6.09851	6.65805	7.35751	7.4665	8.08581	8.23276	7.81378	8.07626	7.88394	6.90721	6.85879	7.21668	7.73622	8.00595	8.23343	7.97223	8.33555	8.49902	6.48452	6.69976	6.984	6.88811	7.48526	7.28322	7.20079	7.3397	7.49958	6.11752	7.04012	7.3762	7.70219
H1.4	5.14147	4.91004	4.28701	4.70764	5.19169	5.58973	5.7186	5.65649	5.93134	4.53586	4.5227	4.27571	3.70787	5.04954	5.46578	6.11982	5.49176	5.56521	3.63149	4.31364	5.16179	5.22934	5.68643	5.81805	5.42336	5.64238	5.72175	4.45415	4.58667	4.56324	5.51772	5.54213	5.84795	5.46525	5.99712	6.17061	4.1711	4.5896	4.70517	4.71379	5.22919	4.91766	4.8435	5.231	5.14441	3.84359	4.89045	5.324	5.37256
H1.5	5.48102	5.53467	4.95486	5.41908	5.94612	6.20683	6.47354	6.43207	6.87841	4.76709	5.37627	4.8595	4.2625	5.53218	6.13025	6.73969	6.703	6.37399	3.98812	4.78297	5.6556	6.0246	6.42779	6.7236	6.23075	6.42274	6.17457	4.95813	5.31186	5.36065	6.08323	6.17221	6.43626	6.08259	6.72963	6.68281	4.80975	5.23631	5.48439	5.36491	5.72734	5.75885	5.80652	5.93452	5.82922	4.59028	5.50788	6.10511	6.19263
H2ac15	9.22593	9.12999	8.64876	8.95927	9.35889	9.99736	10.1288	9.94526	10.4533	9.2455	9.31323	8.64244	8.308	9.34149	9.67159	10.5531	9.79907	9.82842	7.97064	8.62908	9.39134	9.59409	9.97827	10.2894	9.95761	10.2854	10.0058	8.99176	9.04899	9.04756	9.56815	9.41366	9.76371	9.69653	9.92697	10.2873	8.48088	8.81105	9.15353	9.26296	9.38092	9.87163	9.45361	9.71796	9.51799	8.49944	9.48599	9.63415	9.5881
H2ac21	-2.2259	-1.13769	-1.51978	-2.27704	-2.66088	NA	NA	-2.37558	-2.24312	NA	NA	NA	NA	NA	NA	NA	-1.93563	-1.55453	NA	NA	NA	-2.51434	NA	NA	-1.88806	-1.33092	-1.69354	NA	NA	NA	NA	NA	NA	-2.67678	-1.99821	NA	NA	NA	NA	NA	NA	NA	NA	NA	NA	NA	NA	NA	NA
H2ax	-4.76222	-1.03263	-5.1603	-1.77294	-3.65004	0.968826	-0.615191	-0.16366	1.17425	-2.28907	-1.00334	-1.50759	NA	-3.27238	0.0919162	1.01753	-0.742911	1.23761	-1.61958	-2.16158	-2.55728	NA	NA	NA	NA	NA	NA	NA	NA	NA	NA	-1.621	NA	NA	NA	NA	NA	NA	NA	NA	NA	NA	-1.18752	-0.0742356	NA	NA	-1.35763	NA	-0.871955
H2az1	3.28046	2.52529	2.0883	3.09325	3.10829	4.32536	3.69037	4.15867	4.34913	4.02494	2.25773	2.7061	3.07523	3.31734	4.10071	4.129	4.20165	4.33069	1.48618	2.24014	2.91691	3.08869	3.48734	4.15688	4.46151	4.28963	3.7515	3.03524	4.11139	2.94476	4.55352	3.95363	3.83292	3.85554	4.22824	4.81906	2.13905	2.81797	3.65557	4.12879	3.62843	3.70329	3.93253	3.45908	3.44612	2.06665	3.0251	3.36591	3.78912
H2bc12	7.41106	7.56323	7.05247	7.09966	7.85054	8.16914	8.11865	8.23201	8.6997	7.5234	7.04376	5.89517	6.87613	7.458	8.12182	7.93567	8.27232	7.21266	6.226	6.81007	7.72146	7.2562	8.29736	8.43736	8.1609	8.36457	8.06399	7.04	7.1243	7.10865	8.03988	8.07677	8.34028	7.92855	8.50194	8.35087	6.43624	7.02168	7.44379	7.54944	7.5282	7.52734	7.67718	7.07537	7.68973	6.13619	7.1106	7.35568	7.86816
H2bc26	0.853753	-0.306429	0.455388	0.52888	2.09267	2.54283	2.86951	2.68992	2.85765	0.362917	0.221692	-1.89743	-0.110184	1.4524	2.19142	2.09697	2.75099	1.10589	-0.557833	-2.27104	1.15098	1.11837	1.84116	2.56426	1.39267	1.98999	2.04984	0.080556	0.28507	1.49554	2.50706	1.32873	2.61572	2.01093	2.01608	1.77074	1.21029	1.87856	1.61393	1.36518	1.63099	1.56337	1.51439	0.903881	1.57328	-1.81172	1.49913	1.5481	1.79701
[truncated: 2,081 more rows]
[truncated: 75 more columns]

## Sheet: E18.5
Gene.Symbol	X3022.B1.1	X3022.B1.2	X3022.B1.3	X3022.B1.4	X3022.B1.5	X3022.B1.6	X3022.B1.7	X3022.B1.8	X3022.B1.9	X3022.B1.10	X3022.B1.11	X3022.B1.12	X3022.B1.13	X3022.B1.14	X3022.B1.15	X3022.B1.16	X3022.B1.17	X3022.B1.18	X3022.B2.1	X3022.B2.2	X3022.B2.3	X3022.B2.4	X3022.B2.5	X3022.B2.6	X3022.B2.7	X3022.B2.8	X3022.B2.9	X3022.B2.10	X3022.B2.11	X3022.B2.12	X3022.B2.13	X3022.B2.14	X3022.B2.15	X3022.B2.16	X3022.B2.17	X3022.B2.18	E1	E2	E3	E4	E5	E6	E7	E8	E9	E10	E11	E12	E13
[truncated: 3,361 more rows]
[truncated: 194 more columns]
