# Supplementary material for: Spatial Proteomics Reveals Distinct Protein Patterns in Cortical Migration Disorders Caused by LIN28A Overexpression and WNT Activation
Source: Mol Cell Proteomics. 2025 Jul 16;24(9):101037. doi: 10.1016/j.mcpro.2025.101037 (PMC12419088; doi:10.1016/j.mcpro.2025.101037)
Supplement: Supplementary Table 08 [file mmc8.xlsx]

## Sheet: Proteins
Protein FDR Confidence: Combined	Accession	Gene Symbol	Description	Exp. q-value: Combined	Sum PEP Score	Coverage [%]	# Peptides	# PSMs	# Unique Peptides	# AAs	MW [kDa]	calc. pI	Score Sequest HT: Sequest HT	# Peptides (by Search Engine): Sequest HT	# Razor Peptides	Abundance: F1: Sample	Abundance: F2: Sample	Abundance: F3: Sample	Abundance: F4: Sample	Abundance: F5: Sample	Abundance: F6: Sample	Abundance: F7: Sample	Abundance: F8: Sample	Abundance: F9: Sample	Abundance: F10: Sample	Abundance: F11: Sample	Abundance: F12: Sample	Abundance: F13: Sample	Abundance: F14: Sample	Abundance: F15: Sample	Abundance: F16: Sample	Abundance: F17: Sample	Abundance: F18: Sample	Abundance: F19: Sample	Abundance: F20: Sample	Abundance: F21: Sample	Abundance: F22: Sample	Abundance: F23: Sample	Abundance: F24: Sample	Abundance: F25: Sample	Abundance: F26: Sample	Abundance: F27: Sample	Abundance: F28: Sample	Abundance: F29: Sample	Abundance: F30: Sample	Abundance: F31: Sample	Abundance: F32: Sample	Abundance: F33: Sample	Abundance: F34: Sample
Low	A6H6A9	Rabgap1l	Rab GTPase-activating protein 1-like OS=Mus musculus OX=10090 GN=Rabgap1l PE=1 SV=1	0.055	2.396	1	1	11	1	815	92.3	5.31	15.74	1	0								2.54427e+06	8.80059e+06	1.24531e+07	6.71178e+06	1833595	769879			472714		3.16781e+06	1.5848e+07	1.40661e+07	1.34196e+07	3.31211e+06	3.24869e+06	4.86949e+06	3540932	1.09003e+06	1.02552e+06	719444	354745	388883				597857
High	D3YYU8	Obsl1	Obscurin-like protein 1 OS=Mus musculus OX=10090 GN=Obsl1 PE=1 SV=1	0.005	4.625	1	1	184	1	1804	197.8	5.41	320.85	1	0		136720		87002.9	648489	161797			525057					4.68522e+06	3.44192e+06						434654	14973719			479291	169242	259801	1.91319e+06	1.34265e+06		115689		6.19761e+06	397433
Medium	E9Q9W4	Slc27a6	Long-chain fatty acid transport protein 6 OS=Mus musculus OX=10090 GN=Slc27a6 PE=1 SV=1	0.029	2.775	3	1	28	1	619	70.1	7.72	90.8	1	0	4740617	13478165	1.7926e+06		663601									617703	592646	1.09835e+06	2.03508e+06	3.28983e+06	3.38026e+06	783060	981673	2422386	942348	2.03575e+06	3.14805e+06	8960143	1.08943e+07	1.22925e+07	9.56128e+06	1.13656e+07	5.354e+06		742020	1.57904e+06
Low	P12979	Myog	Myogenin OS=Mus musculus OX=10090 GN=Myog PE=1 SV=2	0.061	2.346	4	1	180	1	224	25.2	5.81	392.7	1	0	2.827e+07	4.24843e+06	39682704		16477205	115276	6.28477e+06					62386.6				347740					1.01816e+06	880060	819267	2.0709e+06	2.96876e+06	1.39182e+06	1.94717e+06	2.18156e+06	1.53267e+06	1.40519e+06	511108	45444		626244
High	P13705	Msh3	DNA mismatch repair protein Msh3 OS=Mus musculus OX=10090 GN=Msh3 PE=2 SV=3	0.007	4.142	1	1	5	1	1091	123	7.91	14	1	0																		2.56026e+06	856535	862499	321667	233740	325318	421073	248865	180527	192005	130787	105554	115202	102770			131379
Medium	P21183	Il5ra	Interleukin-5 receptor subunit alpha OS=Mus musculus OX=10090 GN=Il5ra PE=2 SV=1	0.021	2.962	3	1	31	1	415	47	7.84	79.97	1	0															1.45556e+06	5.25601e+06	1.10001e+07	1.08367e+07	9.81364e+06	5.68596e+06	7.80069e+06	1.45871e+07	1.52821e+07	1.71219e+07	1.8794e+07	5.66295e+06	3.80723e+06	4.09392e+06	618809	1.03525e+06	546129	752589		3590720
Medium	P48744	Ndp	Norrin OS=Mus musculus OX=10090 GN=Ndp PE=1 SV=1	0.015	3.286	11	1	76	1	131	14.7	8.7	190.44	1	0														206357							576561	1.03483e+07	661139						516322
Low	P55014	Slc12a1	Solute carrier family 12 member 1 OS=Mus musculus OX=10090 GN=Slc12a1 PE=1 SV=2	0.057	2.374	1	1	9	1	1095	120.3	7.75	17.74	1	0				5.81322e+06		6.05185e+06	23394.7	29654.3	25143.3		19505.4						163663	204893	183530			272969			478661	2.80581e+06	4.08753e+06	4.39094e+06	3.54441e+06	1.58327e+06	1.32269e+06
High	P61079	Ube2d3	Ubiquitin-conjugating enzyme E2 D3 OS=Mus musculus OX=10090 GN=Ube2d3 PE=1 SV=1	0	12.134	20	2	460	1	147	16.7	7.8	1412.25	2	1	2.70926e+06	322801	5.17181e+06		9.87288e+06		8.29554e+06	2.82966e+06	1.7033e+06	570619	202497	133683		1.2171e+06	3.41992e+06	629739	496014	3.2308e+06	2.80318e+06	882958	1.72018e+06	2.4552e+06	1.5178e+06	2575012	3.29985e+06	1.98164e+06	3.87595e+06	3.85154e+06	2.9278e+06	2.72769e+06	1.68255e+06	614046	5.45939e+06	5.19949e+06
Low	Q0V8T7	Cntnap5c	Contactin-associated protein like 5-3 OS=Mus musculus OX=10090 GN=Cntnap5c PE=2 SV=1	0.066	2.28	1	1	8	1	1305	146.1	5.97	9.02	1	0				375118		3.37371e+06									1.6915e+06	2.59712e+06	3.4851e+06	1.71304e+06	813519	1.16645e+06	1.2683e+06	342144	1.26619e+06	2.07727e+06	3.49785e+06	1.89601e+06	3.58385e+06	3319035	2.69476e+06	1.01961e+06	1.70463e+06	79653		1.28459e+06
High	Q14DN9	Ankdd1b	Ankyrin repeat and death domain-containing protein 1B OS=Mus musculus OX=10090 GN=Ankdd1b PE=2 SV=3	0.009	3.694	2	1	43	1	521	58.4	8.06	83.58	1	0	33210.9	274210	16949.2		23819	1.20945e+06	17078.8																36949.8		84465.7	137900	141954	214184	154939	1.42653e+06	159950			772478
High	Q2VPQ9	Meaf6	Chromatin modification-related protein MEAF6 OS=Mus musculus OX=10090 GN=Meaf6 PE=1 SV=1	0.001	6.501	12	1	6	1	191	21.6	9.32	16.22	1	0	257149	2.46627e+06	569702		346428		186815	80565.7							758308				585252		345378		827352	1.68183e+06	1.60021e+06	782866	1.32237e+06	1.16487e+06	519134	4.84623e+06	265379			1.6505e+06
High	Q5U431	Gpr39	G-protein coupled receptor 39 OS=Mus musculus OX=10090 GN=Gpr39 PE=2 SV=1	0.005	4.673	3	1	47	1	456	51.6	9.58	118	1	0	20513882	8.66507e+06	8.16375e+06	5.30505e+06			1.34287e+06	401973	214821	138771	62122.2	52064.6	59863				574277	2698930		257278	203946	1.60844e+06			2.41732e+06	2.41327e+07	3.5814e+07	3.97359e+07	2.78802e+07	2.91129e+07	1.02698e+07
High	Q61696	Hspa1a	Heat shock 70 kDa protein 1A OS=Mus musculus OX=10090 GN=Hspa1a PE=1 SV=2	0	226.304	57	36	2440	1	641	70	5.72	7815.21	36	17	1.00808e+07	4.43718e+06	27280724	9.45447e+06	3.96282e+07	8.76237e+06	2.97867e+07	1.94212e+07	7.67853e+06	4.03683e+06	1.24488e+06	98816.5	40573.6	1.40132e+07	2.82016e+07	8.65885e+06	5.63217e+06	7.20881e+06	1.1391e+06	1.93105e+06	554252	4.96776e+06	2.37768e+06	4.20469e+06	1.76682e+06	5.4339e+06	3.0166e+06	5.38146e+06	2.56985e+06	5.37548e+06	866367	971454	3.51083e+07	2.69717e+07
High	Q6P560	Znf182	Zinc finger protein 182 OS=Mus musculus OX=10090 GN=Znf182 PE=2 SV=1	0	8.454	2	1	133	1	627	72.4	8.16	290.81	1	0							15716.9											138927				90319.9			201875		136667	174568	126301					196489
Low	Q6PFG8	Olig3	Oligodendrocyte transcription factor 3 OS=Mus musculus OX=10090 GN=Olig3 PE=2 SV=1	0.062	2.327	4	1	28	1	273	29.5	9.48	64.93	1	0	1.58659e+06		7.75606e+06	4.58934e+06	8.05415e+06	1646323	1.88506e+06	617322	311730	159109	70267.6	37425.1	36693.4				695445	473015	997987	144364	158279	802979	127369	776148	1.02949e+06	6.93355e+06	1.06563e+07	1.04182e+07	2.22841e+06	6.20356e+06	1.52248e+06			329523
Medium	Q7SIG6	Asap2	Arf-GAP with SH3 domain, ANK repeat and PH domain-containing protein 2 OS=Mus musculus OX=10090 GN=Asap2 PE=1 SV=3	0.021	2.974	1	1	222	1	958	106.7	6.65	482.28	1	0	1.10053e+06	1.1115e+06	807652	4.13153e+06	301737		101203			100435	138748	153295	83957.1	3.63818e+06	1.99241e+06	1.00766e+07	3.6469e+06	4.77176e+06	408814	1.34013e+06	3.24671e+06	1.94239e+07	533947	883127	3.88305e+06	557968	390174	572477	2.39001e+06	2020060	452455	8.42189e+06	3.48218e+06	1.38343e+06
High	Q80ZJ1	Rap2a	Ras-related protein Rap-2a OS=Mus musculus OX=10090 GN=Rap2a PE=1 SV=2	0	13.404	25	4	31	1	183	20.6	4.82	71.86	4	2	3.84689e+06	14800810	4291853		412480		878894	329010		59506.4	32217.3	49473.8	29694.1	564271	784120	707090	1188670	1.59745e+06	1.48074e+06	507459	759094	1.79105e+06	479104	1.39264e+06	1.40513e+06	3.15952e+06	4527938	3.39917e+06	2.73784e+06	3733355	1.43017e+06		1.49706e+06	991322
Medium	Q8BRM2	Gorab	RAB6-interacting golgin OS=Mus musculus OX=10090 GN=Gorab PE=1 SV=1	0.037	2.65	6	1	11	1	368	41.5	7.36	33.5	1	0	2.04251e+06		2.11192e+06		863495													280037					139409	213108	301927	507691	524449	528082	539907	373636
Low	Q8BVR6	Rspry1	RING finger and SPRY domain-containing protein 1 OS=Mus musculus OX=10090 GN=Rspry1 PE=1 SV=1	0.06	2.35	3	1	59	1	576	64.3	5.5	192.14	1	0	11600778		16572770		9584421		5345589	1.98837e+06						5201206		5.32752e+06	7226758	7.56188e+06	8763993	6.93178e+06	8945394	11792261	6795620	6.33782e+06	9.937e+06	1.78594e+07	20565489	24065360	20747454	1.63615e+07	16037500
High	Q8CGP7	H2ac15	Histone H2A type 1-K OS=Mus musculus OX=10090 GN=H2ac15 PE=1 SV=3	0	168.646	76	16	10713	1	130	14.1	11.05	32497.9	16	14	1.07871e+08	1.58664e+07	2.40325e+08	6.58222e+06	2.31493e+08	6.72029e+06	1.11195e+08	4.27551e+07	4.95657e+07	3.54629e+07	5.74778e+07	2.71119e+07	2.38298e+07	8.7473e+07	4.80387e+08	5.75613e+08	7.0383e+08	9.20686e+08	6.46893e+08	4.18551e+08	3.24987e+08	4.28929e+08	3.33375e+08	6.45317e+08	6.63541e+08	6.34524e+08	7.68285e+08	8.13655e+08	6.7931e+08	7.944e+08	3.94746e+08	5.70338e+07	3.25774e+08	8.83772e+08
High	Q9CPP0	Npm3	Nucleoplasmin-3 OS=Mus musculus OX=10090 GN=Npm3 PE=1 SV=3	0	6.93	9	1	7	1	175	19	4.82	15.86	1	0	9.91411e+06	4.50914e+06	11294646	2528483	10219205		302029	380718		33979.7		15630.5		571551	636846	541649	760268		528296				368758	794711	746482	1.28805e+06	1.10765e+06		138562	645783			958095	1.271e+06
Low	Q9CR29	Ccdc43	Coiled-coil domain-containing protein 43 OS=Mus musculus OX=10090 GN=Ccdc43 PE=1 SV=1	0.065	2.286	5	1	1	1	222	25	4.97	2.47	1	0	929946	3.95119e+06		35646536		5.28878e+06								1.45715e+06	3.50539e+06	3.01484e+06	3.73247e+06	5036145	3.98535e+06	2.33795e+06	2.50641e+06	2.80638e+06	2.63276e+06	4.57685e+06	4.62908e+06	3.89286e+06	5.63498e+06	5.28841e+06	3.91676e+06	5.31328e+06	2.30451e+06		4.04792e+06	5.98763e+06
[truncated: 748 more columns]

## Sheet: Unique_peptides
Confidence	Accession	Gene Symbol	Description	Annotated Sequence	Modifications	PEP	q-Value	# Proteins	# PSMs	Positions in Master Proteins	# Missed Cleavages	Theo. MH+ [Da]	Abundance: F1: Sample	Abundance: F2: Sample	Abundance: F3: Sample	Abundance: F4: Sample	Abundance: F5: Sample	Abundance: F6: Sample	Abundance: F7: Sample	Abundance: F8: Sample	Abundance: F9: Sample	Abundance: F10: Sample	Abundance: F11: Sample	Abundance: F12: Sample	Abundance: F13: Sample	Abundance: F14: Sample	Abundance: F15: Sample	Abundance: F16: Sample	Abundance: F17: Sample	Abundance: F18: Sample	Abundance: F19: Sample	Abundance: F20: Sample	Abundance: F21: Sample	Abundance: F22: Sample	Abundance: F23: Sample	Abundance: F24: Sample	Abundance: F25: Sample	Abundance: F26: Sample	Abundance: F27: Sample	Abundance: F28: Sample	Abundance: F29: Sample	Abundance: F30: Sample	Abundance: F31: Sample	Abundance: F32: Sample	Abundance: F33: Sample	Abundance: F34: Sample	Abundance: F35: Sample	Abundance: F36: Sample	Abundance: F37: Sample
High	A6H6A9	Rabgap1l	Rab GTPase-activating protein 1-like OS=Mus musculus OX=10090 GN=Rabgap1l PE=1 SV=1	[K].ILYSWGELLGR.[W]		0.0838376	0.00765551	1	11	A6H6A9 [509-519]	0	1306.72								2.54427e+06	8.80059e+06	1.24531e+07	6.71178e+06	1833595	769879			472714		3.16781e+06	1.5848e+07	1.40661e+07	1.34196e+07	3.31211e+06	3.24869e+06	4.86949e+06	3540932	1.09003e+06	1.02552e+06	719444	354745	388883				597857	1.43698e+06	2.3527e+06	1.38732e+07
High	D3YYU8	Obsl1	Obscurin-like protein 1 OS=Mus musculus OX=10090 GN=Obsl1 PE=1 SV=1	[R].SLDLQFGAPGHVELR.[C]		0.0823289	0.00747683	1	184	D3YYU8 [1088-1102]	0	1638.86		136720		87002.9	648489	161797			525057					4.68522e+06	3.44192e+06						434654	14973719			479291	169242	259801	1.91319e+06	1.34265e+06		115689		6.19761e+06	397433	775486		144070
High	E9Q9W4	Slc27a6	Long-chain fatty acid transport protein 6 OS=Mus musculus OX=10090 GN=Slc27a6 PE=1 SV=1	[R].WKGENVATTEVADVLGR.[L]		0.0392382	0.00379332	1	28	E9Q9W4 [486-502]	1	1844.95	4740617	13478165	1.7926e+06		663601									617703	592646	1.09835e+06	2.03508e+06	3.28983e+06	3.38026e+06	783060	981673	2422386	942348	2.03575e+06	3.14805e+06	8960143	1.08943e+07	1.22925e+07	9.56128e+06	1.13656e+07	5.354e+06		742020	1.57904e+06	2127224	2.79398e+06	413774
High	P12979	Myog	Myogenin OS=Mus musculus OX=10090 GN=Myog PE=1 SV=2	[K].VNEAFEALK.[R]		0.0918067	0.0083488	1	180	P12979 [97-105]	0	1020.54	2.827e+07	4.24843e+06	39682704		16477205	115276	6.28477e+06					62386.6				347740					1.01816e+06	880060	819267	2.0709e+06	2.96876e+06	1.39182e+06	1.94717e+06	2.18156e+06	1.53267e+06	1.40519e+06	511108	45444		626244
High	P13705	Msh3	DNA mismatch repair protein Msh3 OS=Mus musculus OX=10090 GN=Msh3 PE=2 SV=3	[K].SASGGSTAAGPGPGR.[Q]		0.00108119	0.00019298	1	5	P13705 [6-20]	0	1229.59																		2.56026e+06	856535	862499	321667	233740	325318	421073	248865	180527	192005	130787	105554	115202	102770			131379		3.21043e+06	1.32783e+06
High	P21183	Il5ra	Interleukin-5 receptor subunit alpha OS=Mus musculus OX=10090 GN=Il5ra PE=2 SV=1	[K].DAPEDTQYFLYYR.[F]		0.101452	0.00902358	1	31	P21183 [159-171]	0	1680.75															1.45556e+06	5.25601e+06	1.10001e+07	1.08367e+07	9.81364e+06	5.68596e+06	7.80069e+06	1.45871e+07	1.52821e+07	1.71219e+07	1.8794e+07	5.66295e+06	3.80723e+06	4.09392e+06	618809	1.03525e+06	546129	752589		3590720	7.57285e+06	6.73363e+06	4.77173e+06
High	P48744	Ndp	Norrin OS=Mus musculus OX=10090 GN=Ndp PE=1 SV=1	[K].TDSSFLMDSQRCMR.[H]	1xCarbamidomethyl [C12]; 2xOxidation [M7; M13]	0.0128861	0.00149038	1	76	P48744 [26-39]	1	1765.73														206357							576561	1.03483e+07	661139						516322
High	P55014	Slc12a1	Solute carrier family 12 member 1 OS=Mus musculus OX=10090 GN=Slc12a1 PE=1 SV=2	[R].NTGSVSGPK.[V]		0.0869385	0.00784272	1	9	P55014 [113-121]	0	846.432				5.81322e+06		6.05185e+06	23394.7	29654.3	25143.3		19505.4						163663	204893	183530			272969			478661	2.80581e+06	4.08753e+06	4.39094e+06	3.54441e+06	1.58327e+06	1.32269e+06				140043
High	P61079	Ube2d3	Ubiquitin-conjugating enzyme E2 D3 OS=Mus musculus OX=10090 GN=Ube2d3 PE=1 SV=1	[R].SQWSPALTISK.[V]		0.000232057	0.000165704	3	246	P61079 [91-101]	0	1217.65	2.38501e+06	322801	5.17181e+06		9.87288e+06		7.53525e+06	2.82966e+06	790070	252229	202497	133683			2.62614e+06			3.2308e+06	2.13079e+06	221707	1.15263e+06	1.96574e+06	1112292	2.09394e+06	2.80326e+06	1.98164e+06	3.1529e+06	3.23125e+06	2.39733e+06	2.72769e+06	1.68255e+06	515991	4.00306e+06	4088216	4.24615e+06	3.27772e+06	1.29098e+06
High	Q0V8T7	Cntnap5c	Contactin-associated protein like 5-3 OS=Mus musculus OX=10090 GN=Cntnap5c PE=2 SV=1	[R].VEVYGCSYR.[S]	1xCarbamidomethyl [C6]	0.105201	0.00929854	1	8	Q0V8T7 [169-177]	0	1132.51				375118		3.37371e+06									1.6915e+06	2.59712e+06	3.4851e+06	1.71304e+06	813519	1.16645e+06	1.2683e+06	342144	1.26619e+06	2.07727e+06	3.49785e+06	1.89601e+06	3.58385e+06	3319035	2.69476e+06	1.01961e+06	1.70463e+06	79653		1.28459e+06	1.06882e+06	1.53023e+06	1.66636e+06
High	Q14DN9	Ankdd1b	Ankyrin repeat and death domain-containing protein 1B OS=Mus musculus OX=10090 GN=Ankdd1b PE=2 SV=3	[K].QGKTALAVAAR.[S]		0.00451925	0.000552499	1	43	Q14DN9 [359-369]	1	1085.64	33210.9	274210	16949.2		23819	1.20945e+06	17078.8																36949.8		84465.7	137900	141954	214184	154939	1.42653e+06	159950			772478
High	Q2VPQ9	Meaf6	Chromatin modification-related protein MEAF6 OS=Mus musculus OX=10090 GN=Meaf6 PE=1 SV=1	[K].SSVTSAAAVSALAGVQDQLIEK.[R]		0.00414683	0.000533617	1	6	Q2VPQ9 [92-113]	0	2145.14	257149	2.46627e+06	569702		346428		186815	80565.7							758308				585252		345378		827352	1.68183e+06	1.60021e+06	782866	1.32237e+06	1.16487e+06	519134	4.84623e+06	265379			1.6505e+06	1.54181e+06	1.27025e+06	567774
High	Q5U431	Gpr39	G-protein coupled receptor 39 OS=Mus musculus OX=10090 GN=Gpr39 PE=2 SV=1	[K].QGTLAGTGPQLQLR.[K]		0.0751815	0.00688187	1	47	Q5U431 [254-267]	0	1439.8	20513882	8.66507e+06	8.16375e+06	5.30505e+06			1.34287e+06	401973	214821	138771	62122.2	52064.6	59863				574277	2698930		257278	203946	1.60844e+06			2.41732e+06	2.41327e+07	3.5814e+07	3.97359e+07	2.78802e+07	2.91129e+07	1.02698e+07					2.84214e+06	249737
High	Q61696	Hspa1a	Heat shock 70 kDa protein 1A OS=Mus musculus OX=10090 GN=Hspa1a PE=1 SV=2	[R].VCSPIISGLYQGAGAPGAGGFGAQAPK.[G]	1xCarbamidomethyl [C2]	3.49561e-07	7.52378e-05	1	12	Q61696 [602-628]	0	2531.27		656763		265406																								431834			347684
High	Q6P560	Znf182	Zinc finger protein 182 OS=Mus musculus OX=10090 GN=Znf182 PE=2 SV=1	[R].THTGEKPYECNQCGK.[A]	2xCarbamidomethyl [C10; C13]	4.28984e-05	7.52378e-05	2	133	Q6P560 [312-326]	0	1808.77							15716.9											138927				90319.9			201875		136667	174568	126301					196489
High	Q6PFG8	Olig3	Oligodendrocyte transcription factor 3 OS=Mus musculus OX=10090 GN=Olig3 PE=2 SV=1	[K].QLSEQDLQQLR.[L]		0.0960724	0.00871565	1	28	Q6PFG8 [76-86]	0	1357.71	1.58659e+06		7.75606e+06	4.58934e+06	8.05415e+06	1646323	1.88506e+06	617322	311730	159109	70267.6	37425.1	36693.4				695445	473015	997987	144364	158279	802979	127369	776148	1.02949e+06	6.93355e+06	1.06563e+07	1.04182e+07	2.22841e+06	6.20356e+06	1.52248e+06			329523	1.73966e+06	1.47644e+06	60573.5
High	Q7SIG6	Asap2	Arf-GAP with SH3 domain, ANK repeat and PH domain-containing protein 2 OS=Mus musculus OX=10090 GN=Asap2 PE=1 SV=3	[K].EIISEVQR.[M]		0.0258607	0.002489	1	222	Q7SIG6 [425-432]	0	973.531	1.10053e+06	1.1115e+06	807652	4.13153e+06	301737		101203			100435	138748	153295	83957.1	3.63818e+06	1.99241e+06	1.00766e+07	3.6469e+06	4.77176e+06	408814	1.34013e+06	3.24671e+06	1.94239e+07	533947	883127	3.88305e+06	557968	390174	572477	2.39001e+06	2020060	452455	8.42189e+06	3.48218e+06	1.38343e+06	1.50303e+07	7.68889e+06	335130
High	Q80ZJ1	Rap2a	Ras-related protein Rap-2a OS=Mus musculus OX=10090 GN=Rap2a PE=1 SV=2	[K].VPVILVGNK.[V]		0.0485131	0.00458114	1	2	Q80ZJ1 [109-117]	0	938.603
High	Q8BRM2	Gorab	RAB6-interacting golgin OS=Mus musculus OX=10090 GN=Gorab PE=1 SV=1	[K].LPGVGSQPQEPGLENSHHGHK.[S]		0.0507924	0.00486568	1	11	Q8BRM2 [100-120]	0	2205.08	2.04251e+06		2.11192e+06		863495													280037					139409	213108	301927	507691	524449	528082	539907	373636
High	Q8BVR6	Rspry1	RING finger and SPRY domain-containing protein 1 OS=Mus musculus OX=10090 GN=Rspry1 PE=1 SV=1	[R].QVGFCAQWSLDNLFLKEGR.[Q]	1xCarbamidomethyl [C5]	0.0918067	0.0083488	1	59	Q8BVR6 [288-306]	1	2268.12	11600778		16572770		9584421		5345589	1.98837e+06						5201206		5.32752e+06	7226758	7.56188e+06	8763993	6.93178e+06	8945394	11792261	6795620	6.33782e+06	9.937e+06	1.78594e+07	20565489	24065360	20747454	1.63615e+07	16037500					5.97888e+06	5.62099e+06
High	Q8CGP7	H2ac15	Histone H2A type 1-K OS=Mus musculus OX=10090 GN=H2ac15 PE=1 SV=3	[K].KTETHHK.[A]		0.0705478	0.0066978	1	38	Q8CGP7 [120-126]	1	880.464
High	Q9CPP0	Npm3	Nucleoplasmin-3 OS=Mus musculus OX=10090 GN=Npm3 PE=1 SV=3	[R].DHDNQEIAVPVANLR.[L]		0.000879311	0.00019298	1	7	Q9CPP0 [88-102]	0	1690.85	9.91411e+06	4.50914e+06	11294646	2528483	10219205		302029	380718		33979.7		15630.5		571551	636846	541649	760268		528296				368758	794711	746482	1.28805e+06	1.10765e+06		138562	645783			958095	1.271e+06		777895
High	Q9CR29	Ccdc43	Coiled-coil domain-containing protein 43 OS=Mus musculus OX=10090 GN=Ccdc43 PE=1 SV=1	[R].NTNVEDVLNAR.[K]		0.10331	0.00910159	1	1	Q9CR29 [165-175]	0	1244.62	929946	3.95119e+06		35646536		5.28878e+06								1.45715e+06	3.50539e+06	3.01484e+06	3.73247e+06	5036145	3.98535e+06	2.33795e+06	2.50641e+06	2.80638e+06	2.63276e+06	4.57685e+06	4.62908e+06	3.89286e+06	5.63498e+06	5.28841e+06	3.91676e+06	5.31328e+06	2.30451e+06		4.04792e+06	5.98763e+06	6.83597e+06	5610968
[truncated: 746 more columns]
